# Supplementary material for: Large-scale testing of antimicrobial lethality at single-cell resolution predicts mycobacterial infection outcomes
Source: Nat Microbiol. 2026 Jan 9;11(2):566–83. doi: 10.1038/s41564-025-02217-y (PMC12872448; doi:10.1038/s41564-025-02217-y)
Supplement: Supplementary file 6 — Supplementary data. [file 41564_2025_2217_MOESM6_ESM.xlsx]

## Sheet: Supp Fig 1ab
RegimenAbbreviation	RegimenName	mc27000_PAstarved_meanRFU_d0	mc27000_PAstarved_meanRFU_d3	mc27000_PAstarved_meanRFU_d7	mc27000_PAstarved_meanRFU_d14	mc27000_PBSstarved_meanRFU_d0	mc27000_PBSstarved_meanRFU_d3	mc27000_PBSstarved_meanRFU_d7	mc27000_PBSstarved_meanRFU_d14	mc27000_logGrowth_meanRFU_d0	mc27000_logGrowth_meanRFU_d3	mc27000_logGrowth_meanRFU_d7	mc27000_logGrowth_meanRFU_d14
B	Bedaquiline	82147	77711.8	74028.8	70297	75816.5	68506.2	67629.2	64826.8	209658	192262	287720	267567
BCDZ	Bedaquiline-Clofazimine-Delamanid-Pyrazinamide	83804.2	72165	71202.5	69890.5	77310.2	65441.2	68423	66106.2	196291	215250	211274	134142
BCEZ	Bedaquiline-Clofazimine-Ethambutol-Pyrazinamide	80793.8	73249.2	70988.2	66432.8	77819.8	66570	67331.5	62270.8	230818	184660	190258	122887
BCPZ	Bedaquiline-Clofazimine-Rifapentin-Pyrazinamide	83255	68133.2	68925.8	65886.2	75778.5	64796.8	66347.8	61658.2	248208	98838.5	70923	61959
BCPa	Bedaquiline-Clofazimine-Pretomanid	83203.5	71414.8	70479	68353.8	76867.2	64925.8	68026.2	64283.2	219634	121484	120515	87773
BCPaZ	Bedaquiline-Clofazimine-Pretomanid-Pyrazinamide	80488.2	71168.5	70706.8	66259.2	76863.2	66162.2	67471	62267.5	245015	114177	96645.5	73248.8
BCSqZ	Bedaquiline-Clofazimine-SQ109-Pyrazinamide	80969	72643.2	71034.5	66852.8	75744.2	66796.2	68284.2	62318.5	252825	208096	166198	135220
BCSuZ	Bedaquiline-Clofazimine-Sutezolid-Pyrazinamide	82970.5	73233.8	72086.8	66536.8	79222.5	67134.2	67574.5	62410	253821	160761	87438	62691.5
BCZ	Bedaquiline-Clofazimine-Pyrazinamide	82191.5	72394	70659	68041.8	75415.5	66292.2	66538.2	64615.2	235751	198642	188100	163594
BL	Bedaquiline-Linezolid	81981.5	76536.2	73287.2	70738.5	75350	69228.8	68662.8	65918.5	233144	131469	90491.8	67840.5
BLPa	Bedaquiline-Linezolid-Pretomanid	82231	73683.2	72419	67706.8	76002.5	65811.2	68246	65051.5	233854	78784.8	68973.8	63261.2
BLPaZ	Bedaquiline-Linezolid-Pretomanid-Pyrazinamide	83511.8	74603	73186.8	68064.8	77768.8	66959.5	69334.2	63427.2	249203	76498.2	69002.2	63919.5
BLZ	Bedaquiline-Linezolid-Pyrazinamide	81706.8	76672.5	73944	67452.5	78521	69243.8	68556.8	66171.5	251512	139207	92385.5	68781
BMPZ	Bedaquiline-Moxifloxacin-Rifapentin-Pyrazinamide	82575.8	71254.5	70886.5	68339	78028.5	67354	68403.8	63295.2	248485	105320	80313	65896.8
BMPa	Bedaquiline-Moxifloxacin-Pretomanid	82680.2	72605.2	71442	69592.8	79645	66214.8	68302.2	65499.8	238633	95526	77602	63530.8
BMPaZ	Bedaquiline-Moxifloxacin-Pretomanid-Pyrazinamide	81573	73261.5	72521.8	68150.8	78097.2	66595.5	68936.5	63818.8	251893	91073.5	73308.2	64191.8
BMZ	Bedaquiline-Moxifloxacin-Pyrazinamide	81649	76528.2	73527	70951.5	76855.5	69403.8	68773.8	66308.8	253010	183530	169530	95136.8
BPZ	Bedaquiline-Rifapentin-Pyrazinamide	83644	71574.5	71618.5	70716.8	79611	67503.8	68400.8	65537.2	262616	105089	81459.2	65252
BPa	Bedaquiline-Pretomanid	88540	71558.8	70851.2	69379.8	80700.2	65315.8	69242.2	65901.8	241929	106885	106278	256154
BPaSu	Bedaquiline-Pretomanid-Sutezolid	82530.8	73240.5	71914.5	70152.2	78522.5	66664.2	70801	65949.2	242138	79225	69551.8	104063
BPaSuZ	Bedaquiline-Pretomanid-Sutezolid-Pyrazinamide	83966	73702.2	72919.8	68191.5	80028.8	67296.2	68970.5	64361.5	235707	75519.5	68717.5	102955
BPaZ	Bedaquiline-Pretomanid-Pyrazinamide	83372	73157.8	71997.8	69905	79130.2	66406.8	68716.5	65852.8	243447	99956	109169	259637
BRZ	Bedaquiline-Rifampicin-Pyrazinamide	82923.5	71899.5	71882.5	70778.5	79560.5	67477.2	68280	65579.5	234200	106087	82739.8	66018.2
BSu	Bedaquiline-Sutezolid	82238.8	77808.2	73923.2	71081.8	77563.5	68796.8	68935	66292	251360	167066	113544	69015.8
BZ	Bedaquiline-Pyrazinamide	83483	76154	72756.5	71122.8	77829.8	69050.8	69221.5	66328.2	224801	218134	340404	330365
C	Clofazimine	82734.2	82683.2	77469.8	68491.8	75599.5	65813.8	67684.2	63563.2	233230	180331	227819	227956
CEHPZ	Clofazimine-Ethambutol-Isoniazid-Rifapentin-Pyrazinamide	83784.2	70251.2	70994.2	67981.5	75130	69635.8	75759	66527.2	244892	93680.2	68896	63493.2
CEHRZ	Clofazimine-Ethambutol-Isoniazid-Rifampicin-Pyrazinamide	82836.8	70965.5	70617.8	68996	80255.8	70776.5	76380	67045.5	222385	96381.2	69640	64028.2
CHRZ	Clofazimine-Isoniazid-Rifampicin-Pyrazinamide	83248	70480.8	69916.5	67578	77433.2	69915.2	75689.5	65901.5	233445	97738	68617	62361.2
D	Delamanid	84328.5	74755.2	72314.2	69646.5	76808.8	66296.8	66381.2	64832.2	219196	213116	320723	256707
E	Ethambutol	80802	93068	96205.5	81307	78176.5	68173.2	67969	65338	218384	211198	232377	56216.5
EHPZ	Ethambutol-Isoniazid-Rifapentin-Pyrazinamide	84419.2	73094.8	72745.5	69160.8	79502.2	73019.8	76464.2	67014.8	202207	95838.5	78252.2	65401
EHR	Ethambutol-Isoniazid-Rifampicin	82796.5	73009.5	72177	70395	81013	74069	77297.8	68466	254619	93562.2	75541.2	64048.5
EHRZ	Ethambutol-Isoniazid-Rifampicin-Pyrazinamide	83085	72828.8	72053	67946.2	76012.5	73705.8	77977.5	66671	196000	93528	77090	64763
EMRZ	Ethambutol-Moxifloxacin-Rifampicin-Pyrazinamide	84181.5	72563.2	70383	67827.5	79260.2	67345.8	68325.5	63673	229591	98749.8	78742.5	65860.8
ERZ	Ethambutol-Rifampicin-Pyrazinamide	83237.8	73226.8	71742.5	71107	77274	66958	70131.8	65173	227166	106736	82141	66151.5
H	Isoniazid	80593	88461.8	83882.2	75336.2	73677	84970.8	92995.8	74403.2	245839	226768	211994	167239
NA	NA	81692.2	85456	80359.2	73098.8	76757.2	85269.5	93827	75118.8	228568	259936	225895	96154.5
HLRZ	Isoniazid-Linezolid-Rifampicin-Pyrazinamide	82452.8	73224	73114.2	68875.8	76538.8	72381.2	79197.8	65992.8	246642	94198	77898.8	65460.2
HMPZ	Isoniazid-Moxifloxacin-Rifapentin-Pyrazinamide	81411.2	72061.5	71286.5	68064.2	79605.5	71117.8	78186.8	66460.5	235197	91740.8	75694	64457
HMR	Isoniazid-Moxifloxacin-Rifampicin	81574.5	72576.5	70341.8	68940.2	76955.2	69203.2	77447.2	67633	223721	88967.5	74402	63684
HMRZ	Isoniazid-Moxifloxacin-Rifampicin-Pyrazinamide	85340.8	72780.2	71839	68191.2	78333.5	71198.2	79846.5	66224.8	214746	91728.5	76854	64973.5
HMZ	Isoniazid-Moxifloxacin-Pyrazinamide	81926.2	78214.8	74117	69820	80512	84499.5	94622	74520.8	228116	165499	89803.2	65724.5
HPZ	Isoniazid-Rifapentin-Pyrazinamide	83260.8	71598.2	71128.5	69996.2	77885.5	71164.2	75112.8	68432.5	256220	90296.5	75921.2	63359.2
HPaR	Isoniazid-Pretomanid-Rifampicin	81175.8	69251.5	69705	69497	77101.5	69889	75793.2	68084.2	257479	71166	67541.5	62831.2
HPaRZ	Isoniazid-Pretomanid-Rifampicin-Pyrazinamide	83663	70090.8	71628.5	67934.2	75881.2	70685.8	77950.5	66871	246456	71101.2	68754	63940.8
HR	Isoniazid-Rifampicin	83548.2	72347.8	71553.2	70264.8	79703.2	71440.8	76096	68598	250302	90970.8	75970.8	63650.8
HRSuZ	Isoniazid-Rifampicin-Sutezolid-Pyrazinamide	82598.8	73405.2	73879.8	69137.5	80143.2	72720.5	78556	67266.8	210314	93473.8	77767.5	65179
HRZ	Isoniazid-Rifampicin-Pyrazinamide	80313.8	72351.2	70738.8	70432.5	76071	71694.8	76192	68482	227186	93039	75753.8	63396.8
HZ	Isoniazid-Pyrazinamide	83325	85531.2	79290.5	73022.2	77054.5	83484.5	94823	74840.2	229260	238610	235279	177788
L	Linezolid	83331	81787	75262	69473.5	77072.8	69161.2	69633	64992.8	209827	133923	91556.2	69451
M	Moxifloxacin	83449.8	80442.5	74906.5	67052.8	79749.2	68467.5	68068.2	65492.8	228450	171718	170467	93906.2
MPZ	Moxifloxacin-Rifapentin-Pyrazinamide	82891.8	71419.2	70083.2	70390.5	77721.8	66864.2	68786.2	66012.5	246710	98774.2	77203	64880
MPaR	Moxifloxacin-Pretomanid-Rifampicin	82103.2	68858.2	69065	69105.5	78836.2	64714.5	68293.5	65638.5	260214	69693	67906.8	62060.5
MPaRZ	Moxifloxacin-Pretomanid-Rifampicin-Pyrazinamide	84328.5	69483.5	70244.5	67954.2	78407.5	65786.5	69075.8	64058.2	241333	70460	67279.2	63748.8
MPaZ	Moxifloxacin-Pretomanid-Pyrazinamide	83178	72643.5	71372.8	69777.8	80394.5	66008.5	68656.5	66238	240130	88384.5	72177.5	63256.2
MRZ	Moxifloxacin-Rifampicin-Pyrazinamide	82081.8	71850.8	70570.8	70617.8	81064.8	67373.5	69117.2	66153.5	242403	100723	80528	64184.5
P	Rifapentin	84601.5	72434.8	71361.8	69425.2	77265.5	66813.2	67509.2	63020.5	203489	97473.5	77993.5	65679.8
Pa	Pretomanid	83764	73978.5	71886.5	69683.5	75002.8	65866.8	69440	65016	235442	107812	98793.2	246935
PaRZ	Pretomanid-Rifampicin-Pyrazinamide	87666.5	70406.5	69370.8	70390.8	82433.2	65973	68397.5	66230.8	251737	69528.5	67689.5	63539.5
PosCtrl	media	85347.8	93171.8	90763.2	76143.2	78021.2	69526	68839.8	63211.2	207923	177163	313130	283272
R	Rifampicin	83496	73638.2	71871	70469.8	80386.2	67393	67769	65416.2	242026	100194	79701.5	66152
RZ	Rifampicin-Pyrazinamide	81988.8	72860.8	70630.2	70673	81057.5	67440.5	68417.5	65416.2	225142	102803	79250.8	64947.5
Sq	SQ109	81411.8	93233.5	94366.8	82741.8	75172.8	66689.5	67727.8	65224.2	243817	195953	310439	296781
Su	Sutezolid	81806	81297.5	76702.2	71629.8	77022.8	70242.8	68394	65523	229152	167095	110870	67170.2
Z	Pyrazinamide	83601.8	88832.8	88631	80107.8	78544.5	69157.2	66595.8	65647.8	216997	196482	298766	328052

## Sheet: Supp Fig 3a
delMAB_0233 (Primer 1, fold change)	delMAB_0233::MAB_0233 (Primer 1, fold change)	delMAB_0233 (Primer 2, fold change)	delMAB_0233::MAB_0233 (Primer 2, fold change)
0.00046	251.516	1e-05	47.67
0.00046	26.259	1e-05	60.512
0.00046	70.708	1e-05	57.892

## Sheet: Supp Fig 3b
	Control	delMAB_0233 (MIC lg2 µg/l)	delMAB_0233::MAB_0233 (MIC lg2 µg/l)
AMK	16	16	16
LZD	16	32	16
TGC	0.25	0.25	0.25
IPM	64	64	64
MXF	8	8	8

## Sheet: Supp Table 1
RegimenAbbreviation	RegimenName	mc27000 PBS starved_LCF_3d	H37Ra PBS starved_LCF_3d	mc27000 PA starved_LCF_3d	H37Ra_LCF_3d	mc27000_LCF_3d	mc27000 PBS starved_LCF_7d	H37Ra PBS starved_LCF_7d	mc27000 PA starved_LCF_7d	H37Ra_LCF_7d	mc27000_LCF_7d
BMPaZ	Bedaquiline-Moxifloxacin-Pretomanid-Pyrazinamide	0.741389	0.722393	0.836904	0.771042	0.791011	0.633886	0.603059	0.723611	0.476569	0.598186
BLPaZ	Bedaquiline-Linezolid-Pretomanid-Pyrazinamide	0.762147	0.785865	0.830692	0.858696	0.825094	0.641454	0.669064	0.717543	0.589684	0.61887
BCSuZ	Bedaquiline-Clofazimine-Sutezolid-Pyrazinamide	0.81092	0.785226	0.833009	0.891984	0.905127	0.673409	0.658124	0.737387	0.702281	0.759717
BCSqZ	Bedaquiline-Clofazimine-SQ109-Pyrazinamide	0.804847	0.757643	0.836367	0.873344	0.899072	0.678316	0.622266	0.73981	0.66645	0.724327
BCPZ	Bedaquiline-Clofazimine-Rifapentin-Pyrazinamide	0.809534	0.78379	0.848781	0.900661	0.89044	0.670087	0.656665	0.732094	0.705036	0.704013
BCPaZ	Bedaquiline-Clofazimine-Pretomanid-Pyrazinamide	0.763453	0.757575	0.82779	0.836414	0.848178	0.649624	0.625772	0.734774	0.562414	0.615767
BCEZ	Bedaquiline-Clofazimine-Ethambutol-Pyrazinamide	0.798642	0.768117	0.817595	0.891481	0.908575	0.683667	0.633921	0.733028	0.679965	0.74093
CEHRZ	Clofazimine-Ethambutol-Isoniazid-Rifampicin-Pyrazinamide	0.85829	0.81429	0.884835	0.669665	0.859373	0.700239	0.764986	0.765363	0.367099	0.627362
CEHPZ	Clofazimine-Ethambutol-Isoniazid-Rifapentin-Pyrazinamide	0.845498	0.811012	0.88761	0.656087	0.841298	0.693607	0.755421	0.758726	0.35965	0.623794
MPaRZ	Moxifloxacin-Pretomanid-Rifampicin-Pyrazinamide	0.812921	0.810166	0.879546	0.86698	0.889218	0.678998	0.765611	0.764458	0.6995	0.764316
HRSuZ	Isoniazid-Rifampicin-Sutezolid-Pyrazinamide	0.87997	0.810775	0.930602	0.668461	0.864803	0.730612	0.762047	0.828187	0.364437	0.662871
HPaRZ	Isoniazid-Pretomanid-Rifampicin-Pyrazinamide	0.801076	0.809736	0.880384	0.853741	0.889322	0.666653	0.771142	0.760103	0.643655	0.766334
HMRZ	Isoniazid-Moxifloxacin-Rifampicin-Pyrazinamide	0.858193	0.802276	0.925413	0.634908	0.833265	0.710723	0.754631	0.824371	0.339344	0.617748
HMPZ	Isoniazid-Moxifloxacin-Rifapentin-Pyrazinamide	0.855122	0.799509	0.918133	0.630852	0.82746	0.710902	0.747492	0.803199	0.312028	0.608312
HLRZ	Isoniazid-Linezolid-Rifampicin-Pyrazinamide	0.869154	0.801821	0.926447	0.678204	0.862588	0.722473	0.754009	0.826468	0.367002	0.652578
EMRZ	Ethambutol-Moxifloxacin-Rifampicin-Pyrazinamide	0.865036	0.794931	0.926862	0.762101	0.820912	0.725913	0.745868	0.826958	0.522299	0.60579
EHRZ	Ethambutol-Isoniazid-Rifampicin-Pyrazinamide	0.873472	0.794296	0.928139	0.675513	0.852027	0.726638	0.747113	0.825265	0.386551	0.64393
EHPZ	Ethambutol-Isoniazid-Rifapentin-Pyrazinamide	0.861329	0.804915	0.919865	0.675055	0.838318	0.722022	0.752715	0.80016	0.37503	0.619514
CHRZ	Clofazimine-Isoniazid-Rifampicin-Pyrazinamide	0.859518	0.801747	0.884752	0.647457	0.850025	0.695329	0.746722	0.762475	0.338141	0.6187
BPaSuZ	Bedaquiline-Pretomanid-Sutezolid-Pyrazinamide	0.751911	0.773267	0.840285	0.834892	0.801192	0.640191	0.641257	0.720832	0.547966	0.614326
BMPZ	Bedaquiline-Moxifloxacin-Rifapentin-Pyrazinamide	0.803117	0.772492	0.860172	0.894725	0.852924	0.674527	0.65059	0.736648	0.755296	0.71898
BPaZ	Bedaquiline-Pretomanid-Pyrazinamide	0.731847	0.732618	0.82833	0.797527	0.80106	0.629702	0.599118	0.715621	0.483452	0.600313
BPaSu	Bedaquiline-Pretomanid-Sutezolid	0.749157	0.784116	0.83203	0.810677	0.805846	0.632904	0.657216	0.718342	0.508532	0.610789
BMZ	Bedaquiline-Moxifloxacin-Pyrazinamide	0.827711	0.738831	0.943473	0.850583	0.873983	0.697683	0.607539	0.879136	0.702559	0.774429
BMPa	Bedaquiline-Moxifloxacin-Pretomanid	0.738113	0.737024	0.83404	0.765916	0.791717	0.632912	0.613549	0.725419	0.457863	0.601364
BLZ	Bedaquiline-Linezolid-Pyrazinamide	0.828503	0.784625	0.942846	0.90794	0.93299	0.703823	0.67244	0.870859	0.750527	0.840967
BLPa	Bedaquiline-Linezolid-Pretomanid	0.772068	0.788774	0.827265	0.851244	0.818326	0.65687	0.675429	0.719309	0.575991	0.613461
BCZ	Bedaquiline-Clofazimine-Pyrazinamide	0.820675	0.760783	0.830608	0.876622	0.914532	0.693631	0.625336	0.742703	0.672421	0.77174
BCDZ	Bedaquiline-Clofazimine-Delamanid-Pyrazinamide	0.817761	0.766055	0.839012	0.88093	0.908935	0.692311	0.627849	0.746306	0.695836	0.748486
PaRZ	Pretomanid-Rifampicin-Pyrazinamide	0.811719	0.803042	0.88294	0.888985	0.904292	0.683575	0.756385	0.768639	0.714931	0.785873
MRZ	Moxifloxacin-Rifampicin-Pyrazinamide	0.856804	0.814933	0.930415	0.749707	0.82232	0.718732	0.770223	0.838376	0.525808	0.618737
MPZ	Moxifloxacin-Rifapentin-Pyrazinamide	0.855297	0.798916	0.92261	0.735892	0.816569	0.712955	0.74928	0.817493	0.483786	0.606538
MPaZ	Moxifloxacin-Pretomanid-Pyrazinamide	0.777076	0.756087	0.874526	0.832614	0.778421	0.657197	0.682876	0.772346	0.621439	0.60967
MPaR	Moxifloxacin-Pretomanid-Rifampicin	0.799448	0.799786	0.878817	0.860726	0.890514	0.668474	0.755458	0.764043	0.69424	0.768476
HRZ	Isoniazid-Rifampicin-Pyrazinamide	0.877349	0.811461	0.932963	0.684071	0.858733	0.73056	0.762754	0.831347	0.395373	0.648571
HPZ	Isoniazid-Rifapentin-Pyrazinamide	0.8599	0.802538	0.918001	0.657675	0.845355	0.723157	0.75578	0.805434	0.355165	0.637681
HPaR	Isoniazid-Pretomanid-Rifampicin	0.799054	0.803221	0.878313	0.860521	0.89258	0.663216	0.762831	0.756007	0.662238	0.775312
HMZ	Isoniazid-Moxifloxacin-Pyrazinamide	0.886913	0.793503	0.932617	0.843085	0.808769	0.772998	0.733726	0.873911	0.695093	0.615086
HMR	Isoniazid-Moxifloxacin-Rifampicin	0.85521	0.795732	0.925572	0.640272	0.823354	0.710092	0.739972	0.819834	0.331991	0.573381
ERZ	Ethambutol-Rifampicin-Pyrazinamide	0.875924	0.804892	0.931057	0.768465	0.852185	0.73904	0.762262	0.833839	0.541449	0.648062
EHR	Ethambutol-Isoniazid-Rifampicin	0.871356	0.804218	0.932458	0.672231	0.853929	0.728247	0.755108	0.828209	0.387634	0.623626
BRZ	Bedaquiline-Rifampicin-Pyrazinamide	0.83223	0.780392	0.898085	0.911497	0.931518	0.701478	0.657847	0.765676	0.77258	0.815078
BPZ	Bedaquiline-Rifapentin-Pyrazinamide	0.814732	0.778693	0.872819	0.907845	0.873992	0.681372	0.654303	0.739528	0.777953	0.755819
M	Moxifloxacin	0.89185	0.792643	0.939569	0.833274	0.810087	0.797609	0.754984	0.885907	0.722903	0.563832
L	Linezolid	0.914745	0.809659	0.940389	0.756313	0.862282	0.816918	0.774099	0.880619	0.518787	0.677778
H	Isoniazid	0.898805	0.775561	0.948997	0.798662	0.845982	0.792445	0.64364	0.899425	0.519837	0.595033
E	Ethambutol	0.907688	0.76516	0.949122	0.722386	0.887228	0.805395	0.615337	0.892251	0.418646	0.513448
D	Delamanid	0.855851	0.753046	0.918736	0.835145	0.881211	0.732255	0.606749	0.853415	0.530118	0.580706
C	Clofazimine	0.878911	0.767087	0.849354	0.793346	0.866362	0.755686	0.664278	0.75089	0.503472	0.648905
B	Bedaquiline	0.846003	0.766678	0.950101	0.871746	0.912955	0.719525	0.637008	0.894909	0.735274	0.780604
BCPa	Bedaquiline-Clofazimine-Pretomanid	0.784641	0.770043	0.829673	0.847558	0.843732	0.659362	0.645852	0.736146	0.577928	0.607493
RZ	Rifampicin-Pyrazinamide	0.883477	0.808933	0.939592	0.770887	0.844848	0.749179	0.766865	0.852452	0.526612	0.639687
HZ	Isoniazid-Pyrazinamide	0.897221	0.763714	0.946128	0.803034	0.855911	0.793525	0.6167	0.895679	0.507003	0.674467
HR	Isoniazid-Rifampicin	0.876644	0.800556	0.935952	0.659125	0.853723	0.732055	0.755308	0.84029	0.356651	0.635279
EH	Isoniazid-Ethambutol	0.894909	0.769484	0.950794	0.764435	0.863968	0.787238	0.614931	0.905244	0.47267	0.655432
BZ	Bedaquiline-Pyrazinamide	0.844682	0.754633	0.943843	0.878492	0.922568	0.716006	0.616965	0.882898	0.739879	0.822362
BSu	Bedaquiline-Sutezolid	0.854097	0.790652	0.94608	0.889396	0.931567	0.729811	0.668224	0.885451	0.771031	0.834747
BPa	Bedaquiline-Pretomanid	0.727847	0.746341	0.843867	0.795081	0.804501	0.627731	0.614131	0.735616	0.478643	0.595937
BL	Bedaquiline-Linezolid	0.837731	0.78804	0.943994	0.916366	0.937282	0.709455	0.676398	0.87638	0.80426	0.853982
Su	Sutezolid	0.913829	0.811993	0.938581	0.771816	0.845793	0.819214	0.759353	0.883067	0.511213	0.677293
Sq	SQ109	0.911774	0.793895	0.947645	0.752976	NA	0.817109	0.713351	0.897533	0.480124	NA
P	Rifapentin	0.867529	0.806276	0.932337	0.774766	0.844329	0.734735	0.763978	0.826637	0.549639	0.643639
R	Rifampicin	0.880122	0.802492	0.934038	0.768443	0.853687	0.747378	0.756628	0.838191	0.533869	0.626544
Z	Pyrazinamide	0.905816	0.772872	0.947273	0.75779	NA	0.810235	0.686808	0.897328	0.479368	NA
Pa	Pretomanid	0.775247	0.74858	0.873023	0.873051	0.795003	0.661639	0.669232	0.776264	0.688215	0.623543
