# Supplementary material for: Large-scale testing of antimicrobial lethality at single-cell resolution predicts mycobacterial infection outcomes
Source: Nat Microbiol. 2026 Jan 9;11(2):566–83. doi: 10.1038/s41564-025-02217-y (PMC12872448; doi:10.1038/s41564-025-02217-y)
Supplement: Supplementary file 7 — Source Data Fig. 1 [file 41564_2025_2217_MOESM7_ESM.xlsx]

## Sheet: Fig 1c
MAB_SampleNr	Unique TrackID	Time (h)	PI_intensity (AU)	Predicted PI class	Fraction of live cells
328	1	1.28529	15.2521	piNEG	0.981315
328	2	1.28529	10.7252	piNEG	0.981315
328	3	1.28529	4.76699	piNEG	0.981315
328	4	1.28529	12.1836	piNEG	0.981315
328	5	1.28529	14.0526	piNEG	0.981315
328	6	1.28529	8.83117	piNEG	0.981315
328	7	1.28529	10.951	piNEG	0.981315
328	8	1.28529	13.8884	piNEG	0.981315
328	9	1.28529	6.84756	piNEG	0.981315
328	10	1.28529	10.5721	piNEG	0.981315
328	11	1.28529	14.417	piNEG	0.981315
328	12	1.28529	9.45051	piNEG	0.981315
328	13	1.28529	13.2355	piNEG	0.981315
328	14	1.28529	6.4322	piNEG	0.981315
328	15	1.28529	16.0734	piNEG	0.981315
328	16	1.28529	6.75926	piNEG	0.981315
328	17	1.28529	13.114	piNEG	0.981315
328	18	1.28529	10.6883	piNEG	0.981315
328	19	1.28529	13.8077	piNEG	0.981315
328	20	1.28529	14.5228	piNEG	0.981315
328	21	1.28529	11.867	piNEG	0.981315
328	22	1.28529	10.9655	piNEG	0.981315
328	23	1.28529	6.98333	piNEG	0.981315
328	24	1.28529	7.98958	piNEG	0.981315
328	25	1.28529	9.41434	piNEG	0.981315
328	26	1.28529	4.55469	piNEG	0.981315
328	27	1.28529	8.38961	piNEG	0.981315
328	28	1.28529	6.2779	piNEG	0.981315
328	29	1.28529	14.5931	piNEG	0.981315
328	30	1.28529	9.64113	piNEG	0.981315
328	31	1.28529	11.3369	piNEG	0.981315
328	32	1.28529	10.7126	piNEG	0.981315
328	33	1.28529	6.09906	piNEG	0.981315
328	34	1.28529	9.61326	piNEG	0.981315
328	35	1.28529	5.55626	piNEG	0.981315
328	36	1.28529	10.7398	piNEG	0.981315
328	37	1.28529	6.28846	piNEG	0.981315
328	38	1.28529	4.86014	piNEG	0.981315
328	39	1.28529	9.945	piNEG	0.981315
328	40	1.28529	5.52212	piNEG	0.981315
328	41	1.28529	9.43836	piNEG	0.981315
328	42	1.28529	10.5887	piNEG	0.981315
328	43	1.28529	7.36965	piNEG	0.981315
328	44	1.28529	11.2163	piNEG	0.981315
328	45	1.28529	11.7531	piNEG	0.981315
328	46	1.28529	5.76344	piNEG	0.981315
328	47	1.28529	86.5273	piNEG	0.981315
328	48	1.28529	8.21827	piNEG	0.981315
328	49	1.28529	7.83111	piNEG	0.981315
328	50	1.28529	2.91197	piNEG	0.981315
328	51	1.28529	6.78889	piNEG	0.981315
328	52	1.28529	8.55414	piNEG	0.981315
328	53	1.28529	8.03306	piNEG	0.981315
328	54	1.28529	7.98101	piNEG	0.981315
328	55	1.28529	13.7534	piNEG	0.981315
328	56	1.28529	14.8571	piNEG	0.981315
328	57	1.28529	9.39894	piNEG	0.981315
328	58	1.28529	5.9943	piNEG	0.981315
328	59	1.28529	10.0795	piNEG	0.981315
328	60	1.28529	6.40594	piNEG	0.981315
328	61	1.28529	3.66981	piNEG	0.981315
328	62	1.28529	10.2646	piNEG	0.981315
328	63	1.28529	11.663	piNEG	0.981315
328	64	1.28529	12.4159	piNEG	0.981315
328	65	1.28529	6.29282	piNEG	0.981315
328	66	1.28529	8.26415	piNEG	0.981315
328	67	1.28529	13.9859	piNEG	0.981315
328	68	1.28529	6.85859	piNEG	0.981315
328	69	1.28529	10.5081	piNEG	0.981315
328	70	1.28529	8.42593	piNEG	0.981315
328	71	1.28529	3.28846	piNEG	0.981315
328	72	1.28529	10.8757	piNEG	0.981315
328	73	1.28529	15.6038	piNEG	0.981315
328	74	1.28529	3.42581	piNEG	0.981315
328	75	1.28529	6.0728	piNEG	0.981315
328	76	1.28529	6.62818	piNEG	0.981315
328	77	1.28529	8.86979	piNEG	0.981315
328	78	1.28529	13.9044	piNEG	0.981315
328	79	1.28529	6.57868	piNEG	0.981315
328	80	1.28529	9.66875	piNEG	0.981315
328	81	1.28529	9.8	piNEG	0.981315
328	82	1.28529	6.0758	piNEG	0.981315
328	83	1.28529	6.03448	piNEG	0.981315
328	84	1.28529	9.2093	piNEG	0.981315
328	85	1.28529	7.1375	piNEG	0.981315
328	86	1.28529	10.9535	piNEG	0.981315
328	87	1.28529	6.5396	piNEG	0.981315
328	88	1.28529	12.2077	piNEG	0.981315
328	89	1.28529	8.5	piNEG	0.981315
328	90	1.28529	11.1538	piNEG	0.981315
328	91	1.28529	10.5901	piNEG	0.981315
328	92	1.28529	6.59307	piNEG	0.981315
328	93	1.28529	6.02439	piNEG	0.981315
328	94	1.28529	9.72489	piNEG	0.981315
328	95	1.28529	6.24265	piNEG	0.981315
328	96	1.28529	10.2039	piNEG	0.981315
328	97	1.28529	8.44395	piNEG	0.981315
328	98	1.28529	11.2927	piNEG	0.981315
328	99	1.28529	7.66981	piNEG	0.981315
328	100	1.28529	458.871	piPOS	0.981315
328	101	1.28529	9.14773	piNEG	0.981315
328	102	1.28529	8.54878	piNEG	0.981315
328	103	1.28529	7.46667	piNEG	0.981315
328	104	1.28529	13.6911	piNEG	0.981315
328	105	1.28529	23.9299	piNEG	0.981315
328	106	1.28529	6.86404	piNEG	0.981315
328	107	1.28529	12.3501	piNEG	0.981315
328	108	1.28529	9.2	piNEG	0.981315
328	109	1.28529	9.34508	piNEG	0.981315
328	110	1.28529	8.64689	piNEG	0.981315
328	111	1.28529	12.2857	piNEG	0.981315
328	112	1.28529	7.14098	piNEG	0.981315
328	113	1.28529	10.1807	piNEG	0.981315
328	114	1.28529	12.6905	piNEG	0.981315
328	115	1.28529	494.661	piPOS	0.981315
328	116	1.28529	12.3607	piNEG	0.981315
328	117	1.28529	10.0175	piNEG	0.981315
328	118	1.28529	9.67078	piNEG	0.981315
328	119	1.28529	8.96897	piNEG	0.981315
328	120	1.28529	11.1405	piNEG	0.981315
328	121	1.28529	12.349	piNEG	0.981315
328	122	1.28529	10.2287	piNEG	0.981315
328	123	1.28529	11.7368	piNEG	0.981315
328	124	1.28529	8.64744	piNEG	0.981315
328	125	1.28529	8.12195	piNEG	0.981315
328	126	1.28529	10.828	piNEG	0.981315
328	127	1.28529	15.0187	piNEG	0.981315
328	128	1.28529	8.70909	piNEG	0.981315
328	129	1.28529	8.50448	piNEG	0.981315
328	130	1.28529	8.84456	piNEG	0.981315
328	131	1.28529	11.0124	piNEG	0.981315
328	132	1.28529	11.0647	piNEG	0.981315
328	133	1.28529	5.01596	piNEG	0.981315
328	134	1.28529	14.2779	piNEG	0.981315
328	135	1.28529	10.9231	piNEG	0.981315
328	136	1.28529	10.6595	piNEG	0.981315
328	137	1.28529	15.1667	piNEG	0.981315
328	138	1.28529	8.51704	piNEG	0.981315
328	139	1.28529	8.43882	piNEG	0.981315
328	140	1.28529	14.8457	piNEG	0.981315
328	141	1.28529	10.4944	piNEG	0.981315
328	142	1.28529	10.6412	piNEG	0.981315
328	143	1.28529	12.41	piNEG	0.981315
328	144	1.28529	9.88814	piNEG	0.981315
328	145	1.28529	9.80247	piNEG	0.981315
328	146	1.28529	10.8645	piNEG	0.981315
328	147	1.28529	8.35135	piNEG	0.981315
328	148	1.28529	6.37838	piNEG	0.981315
328	149	1.28529	10.8655	piNEG	0.981315
328	150	1.28529	12.6992	piNEG	0.981315
328	151	1.28529	11.3958	piNEG	0.981315
328	152	1.28529	6.96416	piNEG	0.981315
328	153	1.28529	5.24579	piNEG	0.981315
328	154	1.28529	8.25934	piNEG	0.981315
328	155	1.28529	4.43158	piNEG	0.981315
328	156	1.28529	11.3667	piNEG	0.981315
328	157	1.28529	9.33621	piNEG	0.981315
328	158	1.28529	9.25472	piNEG	0.981315
328	159	1.28529	12.2781	piNEG	0.981315
328	160	1.28529	12.4927	piNEG	0.981315
328	161	1.28529	15.0538	piNEG	0.981315
328	162	1.28529	9.99706	piNEG	0.981315
328	163	1.28529	5.53757	piNEG	0.981315
328	164	1.28529	7.63924	piNEG	0.981315
328	165	1.28529	6.35821	piNEG	0.981315
328	166	1.28529	13.7282	piNEG	0.981315
328	167	1.28529	5.92643	piNEG	0.981315
328	168	1.28529	9.46411	piNEG	0.981315
328	169	1.28529	10.7903	piNEG	0.981315
328	170	1.28529	6.13333	piNEG	0.981315
328	171	1.28529	8.02686	piNEG	0.981315
328	172	1.28529	5.08531	piNEG	0.981315
328	173	1.28529	11.6044	piNEG	0.981315
328	174	1.28529	7.74118	piNEG	0.981315
328	175	1.28529	7.09312	piNEG	0.981315
328	176	1.28529	11.9734	piNEG	0.981315
328	177	1.28529	13.2313	piNEG	0.981315
328	178	1.28529	9.76704	piNEG	0.981315
328	179	1.28529	10.4375	piNEG	0.981315
328	180	1.28529	5.24638	piNEG	0.981315
328	181	1.28529	7.89394	piNEG	0.981315
328	182	1.28529	9.60482	piNEG	0.981315
328	183	1.28529	12.0462	piNEG	0.981315
328	184	1.28529	8.11017	piNEG	0.981315
328	185	1.28529	9.45249	piNEG	0.981315
328	186	1.28529	6.69061	piNEG	0.981315
328	187	1.28529	10.4587	piNEG	0.981315
328	188	1.28529	7.22222	piNEG	0.981315
328	189	1.28529	10.2742	piNEG	0.981315
328	190	1.28529	10.0203	piNEG	0.981315
328	191	1.28529	13.3797	piNEG	0.981315
328	192	1.28529	7.62069	piNEG	0.981315
328	193	1.28529	12.4176	piNEG	0.981315
328	194	1.28529	11.6984	piNEG	0.981315
328	195	1.28529	9.51485	piNEG	0.981315
328	196	1.28529	10.3029	piNEG	0.981315
328	197	1.28529	7.62903	piNEG	0.981315
328	198	1.28529	11.8531	piNEG	0.981315
328	199	1.28529	5.03846	piNEG	0.981315
328	200	1.28529	9.18954	piNEG	0.981315
328	201	1.28529	8.25118	piNEG	0.981315
328	202	1.28529	7.53871	piNEG	0.981315
328	203	1.28529	7.94044	piNEG	0.981315
328	204	1.28529	5.82971	piNEG	0.981315
328	205	1.28529	9.17089	piNEG	0.981315
328	206	1.28529	6.40134	piNEG	0.981315
328	207	1.28529	14.1134	piNEG	0.981315
328	208	1.28529	11.4065	piNEG	0.981315
328	209	1.28529	11.7841	piNEG	0.981315
328	210	1.28529	10.8394	piNEG	0.981315
328	211	1.28529	3.06731	piNEG	0.981315
328	212	1.28529	7.31813	piNEG	0.981315
328	213	1.28529	6.7973	piNEG	0.981315
328	214	1.28529	8.0224	piNEG	0.981315
328	215	1.28529	6.5461	piNEG	0.981315
328	216	1.28529	7.95964	piNEG	0.981315
328	217	1.28529	6.48744	piNEG	0.981315
328	218	1.28529	11.0127	piNEG	0.981315
328	219	1.28529	7.19689	piNEG	0.981315
328	220	1.28529	11.4803	piNEG	0.981315
328	221	1.28529	7.57658	piNEG	0.981315
328	222	1.28529	9.44231	piNEG	0.981315
328	223	1.28529	11.5693	piNEG	0.981315
328	224	1.28529	6.29	piNEG	0.981315
328	225	1.28529	6.21795	piNEG	0.981315
328	226	1.28529	11.3673	piNEG	0.981315
328	227	1.28529	10.2699	piNEG	0.981315
328	228	1.28529	8.43243	piNEG	0.981315
328	229	1.28529	9.96296	piNEG	0.981315
328	230	1.28529	10.5778	piNEG	0.981315
328	231	1.28529	292.426	piPOS	0.981315
328	232	1.28529	9.63729	piNEG	0.981315
328	233	1.28529	10.963	piNEG	0.981315
328	234	1.28529	9.86139	piNEG	0.981315
328	235	1.28529	9.31655	piNEG	0.981315
328	236	1.28529	22.44	piNEG	0.981315
328	237	1.28529	9.4456	piNEG	0.981315
328	238	1.28529	10.2017	piNEG	0.981315
328	239	1.28529	6.29572	piNEG	0.981315
328	240	1.28529	10.6697	piNEG	0.981315
328	241	1.28529	12.0441	piNEG	0.981315
328	242	1.28529	9.43787	piNEG	0.981315
328	243	1.28529	7.66355	piNEG	0.981315
328	244	1.28529	18.2826	piNEG	0.981315
328	245	1.28529	8.24	piNEG	0.981315
328	246	1.28529	7.49271	piNEG	0.981315
328	247	1.28529	9.24701	piNEG	0.981315
328	248	1.28529	9.77186	piNEG	0.981315
328	249	1.28529	8.14798	piNEG	0.981315
328	250	1.28529	19.555	piNEG	0.981315
328	251	1.28529	11.5859	piNEG	0.981315
328	252	1.28529	8.20408	piNEG	0.981315
328	253	1.28529	11.1719	piNEG	0.981315
328	254	1.28529	11.1157	piNEG	0.981315
328	255	1.28529	6.57672	piNEG	0.981315
328	256	1.28529	9.17087	piNEG	0.981315
328	257	1.28529	9.86975	piNEG	0.981315
328	258	1.28529	11.0392	piNEG	0.981315
328	259	1.28529	6.40887	piNEG	0.981315
328	260	1.28529	7.99505	piNEG	0.981315
328	261	1.28529	14.3907	piNEG	0.981315
328	262	1.28529	6.8705	piNEG	0.981315
328	263	1.28529	9.7	piNEG	0.981315
328	264	1.28529	8.6763	piNEG	0.981315
328	265	1.28529	7.49438	piNEG	0.981315
328	266	1.28529	13.0763	piNEG	0.981315
328	267	1.28529	11.7101	piNEG	0.981315
328	268	1.28529	9.61589	piNEG	0.981315
328	269	1.28529	11.3594	piNEG	0.981315
328	270	1.28529	11.48	piNEG	0.981315
328	271	1.28529	10.6289	piNEG	0.981315
328	272	1.28529	11.4828	piNEG	0.981315
328	273	1.28529	8.52915	piNEG	0.981315
328	274	1.28529	15.4791	piNEG	0.981315
328	275	1.28529	6.5848	piNEG	0.981315
328	276	1.28529	8.70166	piNEG	0.981315
328	277	1.28529	7.90857	piNEG	0.981315
328	278	1.28529	11.6015	piNEG	0.981315
328	279	1.28529	9.5679	piNEG	0.981315
328	280	1.28529	11.2803	piNEG	0.981315
328	281	1.28529	9.54106	piNEG	0.981315
328	282	1.28529	10.4455	piNEG	0.981315
328	283	1.28529	12.6687	piNEG	0.981315
328	284	1.28529	12.5104	piNEG	0.981315
328	285	1.28529	8.11364	piNEG	0.981315
328	286	1.28529	9.70388	piNEG	0.981315
328	287	1.28529	8.30857	piNEG	0.981315
328	288	1.28529	9.76382	piNEG	0.981315
328	289	1.28529	8.13934	piNEG	0.981315
328	290	1.28529	8.30081	piNEG	0.981315
328	291	1.28529	9.08621	piNEG	0.981315
328	292	1.28529	15.0287	piNEG	0.981315
328	293	1.28529	8.71678	piNEG	0.981315
328	294	1.28529	15.8699	piNEG	0.981315
328	295	1.28529	7.48918	piNEG	0.981315
328	296	1.28529	15.125	piNEG	0.981315
328	297	1.28529	11.8819	piNEG	0.981315
328	298	1.28529	11.7326	piNEG	0.981315
328	299	1.28529	12.4062	piNEG	0.981315
328	300	1.28529	7.26364	piNEG	0.981315
328	301	1.28529	5.45089	piNEG	0.981315
328	302	1.28529	9.64567	piNEG	0.981315
328	303	1.28529	8.65948	piNEG	0.981315
328	304	1.28529	5.66412	piNEG	0.981315
328	305	1.28529	10.1704	piNEG	0.981315
328	306	1.28529	12.4337	piNEG	0.981315
328	307	1.28529	5.97241	piNEG	0.981315
328	308	1.28529	14.5072	piNEG	0.981315
328	309	1.28529	13.7059	piNEG	0.981315
328	310	1.28529	13.371	piNEG	0.981315
328	311	1.28529	12.3382	piNEG	0.981315
328	312	1.28529	9.22059	piNEG	0.981315
328	313	1.28529	10.6979	piNEG	0.981315
328	314	1.28529	13.9198	piNEG	0.981315
328	315	1.28529	10.8955	piNEG	0.981315
328	316	1.28529	12.2464	piNEG	0.981315
328	317	1.28529	4.01235	piNEG	0.981315
328	318	1.28529	13.9942	piNEG	0.981315
328	319	1.28529	5.77632	piNEG	0.981315
328	320	1.28529	11.0523	piNEG	0.981315
328	321	1.28529	15.2113	piNEG	0.981315
328	322	1.28529	5	piNEG	0.981315
328	323	1.28529	11.0217	piNEG	0.981315
328	324	1.28529	5.92675	piNEG	0.981315
328	325	1.28529	6.4087	piNEG	0.981315
328	326	1.28529	8.21488	piNEG	0.981315
328	327	1.28529	9.45249	piNEG	0.981315
328	328	1.28529	9.364	piNEG	0.981315
328	329	1.28529	10.9779	piNEG	0.981315
328	330	1.28529	15.2963	piNEG	0.981315
328	331	1.28529	7.76777	piNEG	0.981315
328	332	1.28529	13.3793	piNEG	0.981315
328	333	1.28529	506.965	piPOS	0.981315
328	334	1.28529	7.74194	piNEG	0.981315
328	335	1.28529	5.72483	piNEG	0.981315
328	336	1.28529	8.29167	piNEG	0.981315
328	337	1.28529	10.5394	piNEG	0.981315
328	338	1.28529	12.7148	piNEG	0.981315
328	339	1.28529	8.28862	piNEG	0.981315
328	340	1.28529	14.5196	piNEG	0.981315
328	341	1.28529	12.3908	piNEG	0.981315
328	342	1.28529	9.6473	piNEG	0.981315
328	343	1.28529	12.6776	piNEG	0.981315
328	344	1.28529	10.8525	piNEG	0.981315
328	345	1.28529	7.52558	piNEG	0.981315
328	346	1.28529	8.62025	piNEG	0.981315
328	347	1.28529	10.4754	piNEG	0.981315
328	348	1.28529	10.4281	piNEG	0.981315
328	349	1.28529	16.2941	piNEG	0.981315
328	350	1.28529	14.0636	piNEG	0.981315
328	351	1.28529	7.9698	piNEG	0.981315
328	352	1.28529	11.2992	piNEG	0.981315
328	353	1.28529	11.5428	piNEG	0.981315
328	354	1.28529	8.50877	piNEG	0.981315
328	355	1.28529	10.0317	piNEG	0.981315
328	356	1.28529	7.06527	piNEG	0.981315
328	357	1.28529	12.8691	piNEG	0.981315
328	358	1.28529	9.33077	piNEG	0.981315
328	359	1.28529	12.6849	piNEG	0.981315
328	360	1.28529	6.91624	piNEG	0.981315
328	361	1.28529	9.58376	piNEG	0.981315
328	362	1.28529	6.73404	piNEG	0.981315
328	363	1.28529	9.72727	piNEG	0.981315
328	364	1.28529	6.79913	piNEG	0.981315
328	365	1.28529	6.4	piNEG	0.981315
328	366	1.28529	11.641	piNEG	0.981315
328	367	1.28529	13.1578	piNEG	0.981315
328	368	1.28529	12.1695	piNEG	0.981315
328	369	1.28529	10.1291	piNEG	0.981315
328	370	1.28529	9.2057	piNEG	0.981315
328	371	1.28529	7.89032	piNEG	0.981315
328	372	1.28529	8.01344	piNEG	0.981315
328	373	1.28529	8.23809	piNEG	0.981315
328	374	1.28529	3.89744	piNEG	0.981315
328	375	1.28529	33.0259	piNEG	0.981315
328	376	1.28529	12.1018	piNEG	0.981315
328	377	1.28529	12.3575	piNEG	0.981315
328	378	1.28529	8.31963	piNEG	0.981315
328	379	1.28529	6.18982	piNEG	0.981315
328	380	1.28529	12.6842	piNEG	0.981315
328	381	1.28529	13.0066	piNEG	0.981315
328	382	1.28529	8.45862	piNEG	0.981315
328	383	1.28529	9.45506	piNEG	0.981315
328	384	1.28529	9.86559	piNEG	0.981315
328	385	1.28529	9.31719	piNEG	0.981315
328	386	1.28529	11.5319	piNEG	0.981315
328	387	1.28529	8.53425	piNEG	0.981315
328	388	1.28529	7.25806	piNEG	0.981315
328	389	1.28529	9.47059	piNEG	0.981315
328	390	1.28529	8.2906	piNEG	0.981315
328	391	1.28529	338.885	piPOS	0.981315
328	392	1.28529	9.01068	piNEG	0.981315
328	393	1.28529	7.01136	piNEG	0.981315
328	394	1.28529	10.5063	piNEG	0.981315
328	395	1.28529	11.3	piNEG	0.981315
328	396	1.28529	10.8235	piNEG	0.981315
328	397	1.28529	7.125	piNEG	0.981315
328	398	1.28529	10.3102	piNEG	0.981315
328	399	1.28529	10.8652	piNEG	0.981315
328	400	1.28529	7.61988	piNEG	0.981315
328	401	1.28529	7.37931	piNEG	0.981315
328	402	1.28529	8.09312	piNEG	0.981315
328	403	1.28529	8.92497	piNEG	0.981315
328	404	1.28529	11.3089	piNEG	0.981315
328	405	1.28529	7.37576	piNEG	0.981315
328	406	1.28529	9.73361	piNEG	0.981315
328	407	1.28529	8.8875	piNEG	0.981315
328	408	1.28529	19.4362	piNEG	0.981315
328	409	1.28529	10.3075	piNEG	0.981315
328	410	1.28529	9.15738	piNEG	0.981315
328	411	1.28529	9.50184	piNEG	0.981315
328	412	1.28529	15.7917	piNEG	0.981315
328	413	1.28529	10.0374	piNEG	0.981315
328	414	1.28529	10.2016	piNEG	0.981315
328	415	1.28529	15.0399	piNEG	0.981315
328	416	1.28529	8.91473	piNEG	0.981315
328	417	1.28529	8.92381	piNEG	0.981315
328	418	1.28529	8.90508	piNEG	0.981315
328	419	1.28529	16.969	piNEG	0.981315
328	420	1.28529	7.50182	piNEG	0.981315
328	421	1.28529	8.77143	piNEG	0.981315
328	422	1.28529	9.75055	piNEG	0.981315
328	423	1.28529	10.2398	piNEG	0.981315
328	424	1.28529	10.039	piNEG	0.981315
328	425	1.28529	10.027	piNEG	0.981315
328	426	1.28529	11.2571	piNEG	0.981315
328	427	1.28529	14.9214	piNEG	0.981315
328	428	1.28529	8.50463	piNEG	0.981315
328	429	1.28529	9.52159	piNEG	0.981315
328	430	1.28529	11.3211	piNEG	0.981315
328	431	1.28529	9.89706	piNEG	0.981315
328	432	1.28529	19.6164	piNEG	0.981315
328	433	1.28529	9.07821	piNEG	0.981315
328	434	1.28529	10.9509	piNEG	0.981315
328	435	1.28529	8.07654	piNEG	0.981315
328	436	1.28529	11.7043	piNEG	0.981315
328	437	1.28529	7.10542	piNEG	0.981315
328	438	1.28529	11.7077	piNEG	0.981315
328	439	1.28529	20.9028	piNEG	0.981315
328	440	1.28529	9.17788	piNEG	0.981315
328	441	1.28529	11.9613	piNEG	0.981315
328	442	1.28529	7.23944	piNEG	0.981315
328	443	1.28529	10.5224	piNEG	0.981315
328	444	1.28529	9.77561	piNEG	0.981315
328	445	1.28529	17.6066	piNEG	0.981315
328	446	1.28529	7.7004	piNEG	0.981315
328	447	1.28529	11.9032	piNEG	0.981315
328	448	1.28529	14.5517	piNEG	0.981315
328	449	1.28529	11.748	piNEG	0.981315
328	450	1.28529	15.5833	piNEG	0.981315
328	451	1.28529	9.39888	piNEG	0.981315
328	452	1.28529	10.2911	piNEG	0.981315
328	453	1.28529	12.6304	piNEG	0.981315
328	454	1.28529	11.936	piNEG	0.981315
328	455	1.28529	12.4814	piNEG	0.981315
328	456	1.28529	11.9197	piNEG	0.981315
328	457	1.28529	5.06429	piNEG	0.981315
328	458	1.28529	10.8436	piNEG	0.981315
328	459	1.28529	13.7297	piNEG	0.981315
328	460	1.28529	16.0439	piNEG	0.981315
328	461	1.28529	9.92814	piNEG	0.981315
328	462	1.28529	15.5323	piNEG	0.981315
328	463	1.28529	7.50442	piNEG	0.981315
328	464	1.28529	10.8195	piNEG	0.981315
328	465	1.28529	11.6667	piNEG	0.981315
328	466	1.28529	13.5541	piNEG	0.981315
328	467	1.28529	11.5391	piNEG	0.981315
328	468	1.28529	15.3333	piNEG	0.981315
328	469	1.28529	9.70048	piNEG	0.981315
328	470	1.28529	10.275	piNEG	0.981315
328	471	1.28529	10.7884	piNEG	0.981315
328	472	1.28529	14.3184	piNEG	0.981315
328	473	1.28529	9.43243	piNEG	0.981315
328	474	1.28529	9.64706	piNEG	0.981315
328	475	1.28529	21.2143	piNEG	0.981315
328	476	1.28529	11.8134	piNEG	0.981315
328	477	1.28529	9.81955	piNEG	0.981315
328	478	1.28529	9.77419	piNEG	0.981315
328	479	1.28529	9.58273	piNEG	0.981315
328	480	1.28529	8.9403	piNEG	0.981315
328	481	1.28529	10.4861	piNEG	0.981315
328	482	1.28529	8.97826	piNEG	0.981315
328	483	1.28529	7.11966	piNEG	0.981315
328	484	1.28529	14.6652	piNEG	0.981315
328	485	1.28529	8.72768	piNEG	0.981315
328	486	1.28529	8.51042	piNEG	0.981315
328	487	1.28529	10.4612	piNEG	0.981315
328	488	1.28529	9.08197	piNEG	0.981315
328	489	1.28529	281.736	piPOS	0.981315
328	490	1.28529	8.52683	piNEG	0.981315
328	491	1.28529	16.9769	piNEG	0.981315
328	492	1.28529	10.3487	piNEG	0.981315
328	493	1.28529	8.64	piNEG	0.981315
328	494	1.28529	11.5401	piNEG	0.981315
328	495	1.28529	11.516	piNEG	0.981315
328	496	1.28529	13.9171	piNEG	0.981315
328	497	1.28529	13.1925	piNEG	0.981315
328	498	1.28529	9.27647	piNEG	0.981315
328	499	1.28529	5.96491	piNEG	0.981315
328	500	1.28529	7.62651	piNEG	0.981315
328	501	1.28529	10.1782	piNEG	0.981315
328	502	1.28529	9.2426	piNEG	0.981315
328	503	1.28529	13.2381	piNEG	0.981315
328	504	1.28529	8.04891	piNEG	0.981315
328	505	1.28529	13.8857	piNEG	0.981315
328	506	1.28529	12.9531	piNEG	0.981315
328	507	1.28529	9.69068	piNEG	0.981315
328	508	1.28529	8.43522	piNEG	0.981315
328	509	1.28529	9.00758	piNEG	0.981315
328	510	1.28529	8.99743	piNEG	0.981315
328	511	1.28529	10.7085	piNEG	0.981315
328	512	1.28529	7.7282	piNEG	0.981315
328	513	1.28529	9.22449	piNEG	0.981315
328	514	1.28529	9.96932	piNEG	0.981315
328	515	1.28529	250.357	piPOS	0.981315
328	516	1.28529	7.61624	piNEG	0.981315
328	517	1.28529	10.7566	piNEG	0.981315
328	518	1.28529	9.08333	piNEG	0.981315
328	519	1.28529	8.72078	piNEG	0.981315
328	520	1.28529	8.78333	piNEG	0.981315
328	521	1.28529	5.80556	piNEG	0.981315
328	522	1.28529	5.46591	piNEG	0.981315
328	523	1.28529	12.0645	piNEG	0.981315
328	524	1.28529	9.28191	piNEG	0.981315
328	525	1.28529	8.34444	piNEG	0.981315
328	526	1.28529	8.63044	piNEG	0.981315
328	527	1.28529	10.3117	piNEG	0.981315
328	528	1.28529	8.68786	piNEG	0.981315
328	529	1.28529	6.7459	piNEG	0.981315
328	530	1.28529	9.11579	piNEG	0.981315
328	531	1.28529	7.46465	piNEG	0.981315
328	532	1.28529	6.06135	piNEG	0.981315
328	533	1.28529	10.335	piNEG	0.981315
328	534	1.28529	9.53496	piNEG	0.981315
328	535	1.28529	10.1838	piNEG	0.981315
328	536	1.28529	7.11864	piNEG	0.981315
328	537	1.28529	12.5402	piNEG	0.981315
328	538	1.28529	9.13415	piNEG	0.981315
328	539	1.28529	7.21154	piNEG	0.981315
328	540	1.28529	12.0385	piNEG	0.981315
328	541	1.28529	12.321	piNEG	0.981315
328	542	1.28529	11.8913	piNEG	0.981315
328	543	1.28529	7.87838	piNEG	0.981315
328	544	1.28529	8.51163	piNEG	0.981315
328	545	1.28529	12.1273	piNEG	0.981315
328	546	1.28529	10.9828	piNEG	0.981315
328	547	1.28529	4.48485	piNEG	0.981315
328	548	1.28529	6.20181	piNEG	0.981315
328	549	1.28529	10.7416	piNEG	0.981315
328	550	1.28529	13.6197	piNEG	0.981315
328	551	1.28529	8.10266	piNEG	0.981315
328	552	1.28529	14.382	piNEG	0.981315
328	553	1.28529	10.8165	piNEG	0.981315
328	554	1.28529	14.9701	piNEG	0.981315
328	555	1.28529	10.8772	piNEG	0.981315
328	556	1.28529	5.46591	piNEG	0.981315
328	557	1.28529	10.8092	piNEG	0.981315
328	558	1.28529	9.25843	piNEG	0.981315
328	559	1.28529	7.33113	piNEG	0.981315
328	560	1.28529	9.61576	piNEG	0.981315
328	561	1.28529	6.58064	piNEG	0.981315
328	562	1.28529	7.20482	piNEG	0.981315
328	563	1.28529	8.38356	piNEG	0.981315
328	564	1.28529	7.55612	piNEG	0.981315
328	565	1.28529	6.65854	piNEG	0.981315
328	566	1.28529	9.65217	piNEG	0.981315
328	567	1.28529	14.6717	piNEG	0.981315
328	568	1.28529	13.8261	piNEG	0.981315
328	569	1.28529	6.99485	piNEG	0.981315
328	570	1.28529	9.74138	piNEG	0.981315
328	571	1.28529	13.6543	piNEG	0.981315
328	572	1.28529	9.65217	piNEG	0.981315
328	573	1.28529	8.50649	piNEG	0.981315
328	574	1.28529	10.9253	piNEG	0.981315
328	575	1.28529	8.3029	piNEG	0.981315
328	576	1.28529	9.13044	piNEG	0.981315
328	577	1.28529	13.2582	piNEG	0.981315
328	578	1.28529	13.2933	piNEG	0.981315
328	579	1.28529	10.7222	piNEG	0.981315
328	580	1.28529	11.0026	piNEG	0.981315
328	581	1.28529	11.5839	piNEG	0.981315
328	582	1.28529	11.004	piNEG	0.981315
328	583	1.28529	10.9439	piNEG	0.981315
328	584	1.28529	10.5195	piNEG	0.981315
328	585	1.28529	10.8285	piNEG	0.981315
328	586	1.28529	6.32632	piNEG	0.981315
328	587	1.28529	12.9177	piNEG	0.981315
328	588	1.28529	12.0539	piNEG	0.981315
328	589	1.28529	10.9046	piNEG	0.981315
328	590	1.28529	9.03614	piNEG	0.981315
328	591	1.28529	7.54229	piNEG	0.981315
328	592	1.28529	15.8372	piNEG	0.981315
328	593	1.28529	8.40784	piNEG	0.981315
328	594	1.28529	7.47035	piNEG	0.981315
328	595	1.28529	9.9807	piNEG	0.981315
328	596	1.28529	44.1412	piNEG	0.981315
328	597	1.28529	8.61721	piNEG	0.981315
328	598	1.28529	8.1	piNEG	0.981315
328	599	1.28529	8.55636	piNEG	0.981315
328	600	1.28529	10.9431	piNEG	0.981315
328	601	1.28529	8.79149	piNEG	0.981315
328	602	1.28529	10.8977	piNEG	0.981315
328	603	1.28529	11.9484	piNEG	0.981315
328	604	1.28529	8.17895	piNEG	0.981315
328	605	1.28529	5.54902	piNEG	0.981315
328	606	1.28529	9.47012	piNEG	0.981315
328	607	1.28529	8.74652	piNEG	0.981315
328	608	1.28529	9.14683	piNEG	0.981315
328	609	1.28529	7.18824	piNEG	0.981315
328	610	1.28529	6.42439	piNEG	0.981315
328	611	1.28529	9.02778	piNEG	0.981315
328	612	1.28529	7.59655	piNEG	0.981315
328	613	1.28529	8.19048	piNEG	0.981315
328	614	1.28529	7.41951	piNEG	0.981315
328	615	1.28529	8.22705	piNEG	0.981315
328	616	1.28529	443.615	piPOS	0.981315
328	617	1.28529	9.61576	piNEG	0.981315
328	618	1.28529	12.6513	piNEG	0.981315
328	619	1.28529	7.55963	piNEG	0.981315
328	620	1.28529	9.51626	piNEG	0.981315
328	621	1.28529	7.95059	piNEG	0.981315
328	622	1.28529	17.1852	piNEG	0.981315
328	623	1.28529	6.2551	piNEG	0.981315
328	624	1.28529	12.377	piNEG	0.981315
328	625	1.28529	7.41202	piNEG	0.981315
328	626	1.28529	8.37736	piNEG	0.981315
328	627	1.28529	281.818	piPOS	0.981315
328	628	1.28529	9.00772	piNEG	0.981315
328	629	1.28529	13.5932	piNEG	0.981315
328	630	1.28529	6.30909	piNEG	0.981315
328	631	1.28529	5.36702	piNEG	0.981315
328	632	1.28529	8.5365	piNEG	0.981315
328	633	1.28529	12.5825	piNEG	0.981315
328	634	1.28529	12.6503	piNEG	0.981315
328	635	1.28529	8.95429	piNEG	0.981315
328	636	1.28529	8.74545	piNEG	0.981315
328	637	1.28529	7.70833	piNEG	0.981315
328	638	1.28529	9.31148	piNEG	0.981315
328	639	1.28529	10.6604	piNEG	0.981315
328	640	1.28529	9.52423	piNEG	0.981315
328	641	1.28529	8.26351	piNEG	0.981315
328	642	1.28529	13.2268	piNEG	0.981315
328	643	1.28529	7.62712	piNEG	0.981315
328	644	1.28529	7.58559	piNEG	0.981315
328	645	1.28529	11.2614	piNEG	0.981315
328	646	1.28529	14.5455	piNEG	0.981315
328	647	1.28529	4.34667	piNEG	0.981315
328	648	1.28529	7.41736	piNEG	0.981315
328	649	1.28529	9.35124	piNEG	0.981315
328	650	1.28529	10.7514	piNEG	0.981315
328	651	1.28529	16.2465	piNEG	0.981315
328	652	1.28529	12.4968	piNEG	0.981315
328	653	1.28529	11.3404	piNEG	0.981315
328	654	1.28529	12.7407	piNEG	0.981315
328	655	1.28529	8.4088	piNEG	0.981315
328	656	1.28529	8.9495	piNEG	0.981315
328	657	1.28529	9.24878	piNEG	0.981315
328	658	1.28529	11.2748	piNEG	0.981315
328	659	1.28529	18.6303	piNEG	0.981315
328	660	1.28529	10.3134	piNEG	0.981315
328	661	1.28529	11.3005	piNEG	0.981315
328	662	1.28529	11.3693	piNEG	0.981315
328	663	1.28529	16.2243	piNEG	0.981315
328	664	1.28529	9.27701	piNEG	0.981315
328	665	1.28529	8.5	piNEG	0.981315
328	666	1.28529	6.21765	piNEG	0.981315
328	667	1.28529	9.34826	piNEG	0.981315
328	668	1.28529	9.61956	piNEG	0.981315
328	669	1.28529	9.77551	piNEG	0.981315
328	670	1.28529	9.60793	piNEG	0.981315
328	671	1.28529	18.6046	piNEG	0.981315
328	672	1.28529	10.0114	piNEG	0.981315
328	673	1.28529	17.2208	piNEG	0.981315
328	674	1.28529	8.85294	piNEG	0.981315
328	675	1.28529	8.29897	piNEG	0.981315
328	676	1.28529	9.79706	piNEG	0.981315
328	677	1.28529	10.0253	piNEG	0.981315
328	678	1.28529	11.3275	piNEG	0.981315
328	679	1.28529	8.37173	piNEG	0.981315
328	680	1.28529	9.09274	piNEG	0.981315
328	681	1.28529	8.35689	piNEG	0.981315
328	682	1.28529	6.74641	piNEG	0.981315
328	683	1.28529	8.09174	piNEG	0.981315
328	684	1.28529	8.82456	piNEG	0.981315
328	685	1.28529	9.1746	piNEG	0.981315
328	686	1.28529	8.99507	piNEG	0.981315
328	687	1.28529	6.31288	piNEG	0.981315
328	688	1.28529	8.9878	piNEG	0.981315
328	689	1.28529	8.39754	piNEG	0.981315
328	690	1.28529	11.6991	piNEG	0.981315
328	691	1.28529	9.31399	piNEG	0.981315
328	692	1.28529	10.8879	piNEG	0.981315
328	693	1.28529	10.3561	piNEG	0.981315
328	694	1.28529	8.25468	piNEG	0.981315
328	695	1.28529	9.96721	piNEG	0.981315
328	696	1.28529	13.3155	piNEG	0.981315
328	697	1.28529	9.46262	piNEG	0.981315
328	698	1.28529	9.90673	piNEG	0.981315
328	699	1.28529	8.55779	piNEG	0.981315
328	700	1.28529	8.65535	piNEG	0.981315
328	701	1.28529	10.6228	piNEG	0.981315
328	702	1.28529	8.55285	piNEG	0.981315
328	703	1.28529	18	piNEG	0.981315
328	704	1.28529	14.1256	piNEG	0.981315
328	705	1.28529	11.2025	piNEG	0.981315
328	706	1.28529	7.2197	piNEG	0.981315
328	707	1.28529	7.87045	piNEG	0.981315
328	708	1.28529	9.98283	piNEG	0.981315
328	709	1.28529	8.80882	piNEG	0.981315
328	710	1.28529	13.6488	piNEG	0.981315
328	711	1.28529	8.27551	piNEG	0.981315
328	712	1.28529	7.68627	piNEG	0.981315
328	713	1.28529	5.24022	piNEG	0.981315
328	714	1.28529	9.1988	piNEG	0.981315
328	715	1.28529	8.1519	piNEG	0.981315
328	716	1.28529	7.88274	piNEG	0.981315
328	717	1.28529	12.5669	piNEG	0.981315
328	718	1.28529	6.47222	piNEG	0.981315
328	719	1.28529	8.05882	piNEG	0.981315
328	720	1.28529	7.76423	piNEG	0.981315
328	721	1.28529	6.33469	piNEG	0.981315
328	722	1.28529	13.7569	piNEG	0.981315
328	723	1.28529	14.0162	piNEG	0.981315
328	724	1.28529	6.18689	piNEG	0.981315
328	725	1.28529	7.76829	piNEG	0.981315
328	726	1.28529	6.62299	piNEG	0.981315
328	727	1.28529	8.51562	piNEG	0.981315
328	728	1.28529	7.37008	piNEG	0.981315
328	729	1.28529	10.5814	piNEG	0.981315
328	730	1.28529	11.275	piNEG	0.981315
328	731	1.28529	8.58394	piNEG	0.981315
328	732	1.28529	9.01111	piNEG	0.981315
328	733	1.28529	8.11446	piNEG	0.981315
328	734	1.28529	14.96	piNEG	0.981315
328	735	1.28529	5.25243	piNEG	0.981315
328	736	1.28529	10.0567	piNEG	0.981315
328	737	1.28529	11.4362	piNEG	0.981315
328	738	1.28529	10.5	piNEG	0.981315
328	739	1.28529	7.7563	piNEG	0.981315
328	740	1.28529	9.80117	piNEG	0.981315
328	741	1.28529	8.50521	piNEG	0.981315
328	742	1.28529	11.004	piNEG	0.981315
328	743	1.28529	7.4593	piNEG	0.981315
328	744	1.28529	11.1494	piNEG	0.981315
328	745	1.28529	9.3242	piNEG	0.981315
328	746	1.28529	8.65038	piNEG	0.981315
328	747	1.28529	7.86466	piNEG	0.981315
328	748	1.28529	13.5683	piNEG	0.981315
328	749	1.28529	9.9693	piNEG	0.981315
328	750	1.28529	6.98455	piNEG	0.981315
328	751	1.28529	8.1408	piNEG	0.981315
328	752	1.28529	8.98693	piNEG	0.981315
328	753	1.28529	7.10615	piNEG	0.981315
328	754	1.28529	8.83243	piNEG	0.981315
328	755	1.28529	8.67066	piNEG	0.981315
328	756	1.28529	8.95024	piNEG	0.981315
328	757	1.28529	9.60282	piNEG	0.981315
328	758	1.28529	6.77273	piNEG	0.981315
328	759	1.28529	8.7	piNEG	0.981315
328	760	1.28529	8.54839	piNEG	0.981315
328	761	1.28529	160.609	piNEG	0.981315
328	762	1.28529	7.42326	piNEG	0.981315
328	763	1.28529	9.91106	piNEG	0.981315
328	764	1.28529	9.86538	piNEG	0.981315
328	765	1.28529	11.0646	piNEG	0.981315
328	766	1.28529	7.42391	piNEG	0.981315
328	767	1.28529	9.95814	piNEG	0.981315
328	768	1.28529	9.28956	piNEG	0.981315
328	769	1.28529	10.8678	piNEG	0.981315
328	770	1.28529	14.0069	piNEG	0.981315
328	771	1.28529	9.90173	piNEG	0.981315
328	772	1.28529	8.19835	piNEG	0.981315
328	773	1.28529	11.2914	piNEG	0.981315
328	774	1.28529	7.60256	piNEG	0.981315
328	775	1.28529	16.8447	piNEG	0.981315
328	776	1.28529	8.73878	piNEG	0.981315
328	777	1.28529	8.13	piNEG	0.981315
328	778	1.28529	13.1115	piNEG	0.981315
328	779	1.28529	6.00893	piNEG	0.981315
328	780	1.28529	6.05809	piNEG	0.981315
328	781	1.28529	14.1618	piNEG	0.981315
328	782	1.28529	8.11915	piNEG	0.981315
328	783	1.28529	13.3785	piNEG	0.981315
328	784	1.28529	10.7713	piNEG	0.981315
328	785	1.28529	8.86327	piNEG	0.981315
328	786	1.28529	7.16388	piNEG	0.981315
328	787	1.28529	8.05706	piNEG	0.981315
328	788	1.28529	9.33511	piNEG	0.981315
328	789	1.28529	10.5344	piNEG	0.981315
328	790	1.28529	8.96441	piNEG	0.981315
328	791	1.28529	12.9099	piNEG	0.981315
328	792	1.28529	9.08795	piNEG	0.981315
328	793	1.28529	10.6023	piNEG	0.981315
328	794	1.28529	8.03846	piNEG	0.981315
328	795	1.28529	13.4397	piNEG	0.981315
328	796	1.28529	12.3577	piNEG	0.981315
328	797	1.28529	8.90092	piNEG	0.981315
328	798	1.28529	9.33333	piNEG	0.981315
328	799	1.28529	12.4304	piNEG	0.981315
328	800	1.28529	657.418	piPOS	0.981315
328	801	1.28529	7.92369	piNEG	0.981315
328	802	1.28529	11.122	piNEG	0.981315
328	803	1.28529	12.9291	piNEG	0.981315
328	804	1.28529	12.8451	piNEG	0.981315
328	805	1.28529	11.228	piNEG	0.981315
328	806	1.28529	7.07368	piNEG	0.981315
328	807	1.28529	11.8947	piNEG	0.981315
328	808	1.28529	7.93711	piNEG	0.981315
328	809	1.28529	10.2344	piNEG	0.981315
328	810	1.28529	7.23902	piNEG	0.981315
328	811	1.28529	12.1449	piNEG	0.981315
328	812	1.28529	7.64574	piNEG	0.981315
328	813	1.28529	10.5247	piNEG	0.981315
328	814	1.28529	9.66867	piNEG	0.981315
328	815	1.28529	9.75701	piNEG	0.981315
328	816	1.28529	66.1568	piPOS	0.981315
328	817	1.28529	10.5251	piNEG	0.981315
328	818	1.28529	7.46608	piNEG	0.981315
328	819	1.28529	8.2557	piNEG	0.981315
328	820	1.28529	6.35644	piNEG	0.981315
328	821	1.28529	11.1111	piNEG	0.981315
328	822	1.28529	12.1023	piNEG	0.981315
328	823	1.28529	12.6562	piNEG	0.981315
328	824	1.28529	10.9711	piNEG	0.981315
328	825	1.28529	9.52359	piNEG	0.981315
328	826	1.28529	8.29653	piNEG	0.981315
328	827	1.28529	5.58266	piNEG	0.981315
328	828	1.28529	8.21198	piNEG	0.981315
328	829	1.28529	7.20305	piNEG	0.981315
328	830	1.28529	11.1744	piNEG	0.981315
328	831	1.28529	12.5	piNEG	0.981315
328	832	1.28529	14.0971	piNEG	0.981315
328	833	1.28529	11.0185	piNEG	0.981315
328	834	1.28529	11.3288	piNEG	0.981315
328	835	1.28529	6.13928	piNEG	0.981315
328	836	1.28529	9.64224	piNEG	0.981315
328	837	1.28529	7.13044	piNEG	0.981315
328	838	1.28529	7.30769	piNEG	0.981315
328	839	1.28529	14.7521	piNEG	0.981315
328	840	1.28529	10.268	piNEG	0.981315
328	841	1.28529	10.2475	piNEG	0.981315
328	842	1.28529	11.6584	piNEG	0.981315
328	843	1.28529	9.47845	piNEG	0.981315
328	844	1.28529	10.0752	piNEG	0.981315
328	845	1.28529	5.43878	piNEG	0.981315
328	846	1.28529	15.8681	piNEG	0.981315
328	847	1.28529	457.243	piPOS	0.981315
328	848	1.28529	9.91089	piNEG	0.981315
328	849	1.28529	7.59483	piNEG	0.981315
328	850	1.28529	12.7158	piNEG	0.981315
328	851	1.28529	7.74438	piNEG	0.981315
328	852	1.28529	8.16571	piNEG	0.981315
328	853	1.28529	9.92806	piNEG	0.981315
328	854	1.28529	6.07092	piNEG	0.981315
328	855	1.28529	12.7984	piNEG	0.981315
328	856	1.28529	7.39464	piNEG	0.981315
328	857	1.28529	10.6352	piNEG	0.981315
328	858	1.28529	8.41325	piNEG	0.981315
328	859	1.28529	11.1573	piNEG	0.981315
328	860	1.28529	6.28846	piNEG	0.981315
328	861	1.28529	6.30909	piNEG	0.981315
328	862	1.28529	9.24523	piNEG	0.981315
328	863	1.28529	13.4378	piNEG	0.981315
328	864	1.28529	11.1681	piNEG	0.981315
328	865	1.28529	217.23	piPOS	0.981315
328	866	1.28529	10.951	piNEG	0.981315
328	867	1.28529	11.5564	piNEG	0.981315
328	868	1.28529	11.1496	piNEG	0.981315
328	869	1.28529	9.44747	piNEG	0.981315
328	870	1.28529	9.84768	piNEG	0.981315
328	871	1.28529	7.65263	piNEG	0.981315
328	872	1.28529	8.58968	piNEG	0.981315
328	873	1.28529	13.3438	piNEG	0.981315
328	874	1.28529	6.13699	piNEG	0.981315
328	875	1.28529	7.04422	piNEG	0.981315
328	876	1.28529	7.65812	piNEG	0.981315
328	877	1.28529	7.50265	piNEG	0.981315
328	878	1.28529	8.65455	piNEG	0.981315
328	879	1.28529	9.95823	piNEG	0.981315
328	880	1.28529	11.4522	piNEG	0.981315
328	881	1.28529	5.88506	piNEG	0.981315
328	882	1.28529	8.87838	piNEG	0.981315
328	883	1.28529	12.0187	piNEG	0.981315
328	884	1.28529	11.6815	piNEG	0.981315
328	885	1.28529	7.97758	piNEG	0.981315
328	886	1.28529	8.28519	piNEG	0.981315
328	887	1.28529	8.75758	piNEG	0.981315
328	888	1.28529	7.74627	piNEG	0.981315
328	889	1.28529	6.7665	piNEG	0.981315
328	890	1.28529	11.8862	piNEG	0.981315
328	891	1.28529	6.68937	piNEG	0.981315
328	892	1.28529	8.33735	piNEG	0.981315
328	893	1.28529	15.886	piNEG	0.981315
328	894	1.28529	8.40394	piNEG	0.981315
328	895	1.28529	12.3731	piNEG	0.981315
328	896	1.28529	14.3668	piNEG	0.981315
328	897	1.28529	8.12879	piNEG	0.981315
328	898	1.28529	9.73545	piNEG	0.981315
328	899	1.28529	10.3098	piNEG	0.981315
328	900	1.28529	8.56863	piNEG	0.981315
328	901	1.28529	416.328	piPOS	0.981315
328	902	1.28529	14.2412	piNEG	0.981315
328	903	1.28529	8.90101	piNEG	0.981315
328	904	1.28529	9.0402	piNEG	0.981315
328	905	1.28529	12.8655	piNEG	0.981315
328	906	1.28529	10.106	piNEG	0.981315
328	907	1.28529	8.08127	piNEG	0.981315
328	908	1.28529	11.1204	piNEG	0.981315
328	909	1.28529	9.09486	piNEG	0.981315
328	910	1.28529	9.94937	piNEG	0.981315
328	911	1.28529	13.5214	piNEG	0.981315
328	912	1.28529	8.13841	piNEG	0.981315
328	913	1.28529	252.987	piPOS	0.981315
328	914	1.28529	13.7695	piNEG	0.981315
328	915	1.28529	8.40562	piNEG	0.981315
328	916	1.28529	10.5353	piNEG	0.981315
328	917	1.28529	11.2222	piNEG	0.981315
328	918	1.28529	8.02424	piNEG	0.981315
328	919	1.28529	9.95413	piNEG	0.981315
328	920	1.28529	10.6794	piNEG	0.981315
328	921	1.28529	10.3748	piNEG	0.981315
328	922	1.28529	7.45503	piNEG	0.981315
328	923	1.28529	7.51402	piNEG	0.981315
328	924	1.28529	9.17391	piNEG	0.981315
328	925	1.28529	16.8711	piNEG	0.981315
328	926	1.28529	9.13812	piNEG	0.981315
328	927	1.28529	11.2431	piNEG	0.981315
328	928	1.28529	24.0504	piNEG	0.981315
328	929	1.28529	9.78774	piNEG	0.981315
328	930	1.28529	9.24111	piNEG	0.981315
328	931	1.28529	8.25995	piNEG	0.981315
328	932	1.28529	177.041	piPOS	0.981315
328	933	1.28529	8.31034	piNEG	0.981315
328	934	1.28529	18.1757	piNEG	0.981315
328	935	1.28529	8.83784	piNEG	0.981315
328	936	1.28529	9.23022	piNEG	0.981315
328	937	1.28529	13.1903	piNEG	0.981315
328	938	1.28529	7.25962	piNEG	0.981315
328	939	1.28529	10.0166	piNEG	0.981315
328	940	1.28529	9.98729	piNEG	0.981315
328	941	1.28529	8.59055	piNEG	0.981315
328	942	1.28529	10.8361	piNEG	0.981315
328	943	1.28529	12.4718	piNEG	0.981315
328	944	1.28529	6.83607	piNEG	0.981315
328	945	1.28529	9.29688	piNEG	0.981315
328	946	1.28529	7.89247	piNEG	0.981315
328	947	1.28529	11.297	piNEG	0.981315
328	948	1.28529	14.2161	piNEG	0.981315
328	949	1.28529	10.3984	piNEG	0.981315
328	950	1.28529	11.5753	piNEG	0.981315
328	951	1.28529	9.45813	piNEG	0.981315
328	952	1.28529	13.9559	piNEG	0.981315
328	953	1.28529	13.15	piNEG	0.981315
328	954	1.28529	9.1194	piNEG	0.981315
328	955	1.28529	11.4058	piNEG	0.981315
328	956	1.28529	11.2492	piNEG	0.981315
328	957	1.28529	14.6387	piNEG	0.981315
328	958	1.28529	9.32082	piNEG	0.981315
328	959	1.28529	17.2628	piNEG	0.981315
328	960	1.28529	10.6268	piNEG	0.981315
328	961	1.28529	9.24124	piNEG	0.981315
328	962	1.28529	10.9134	piNEG	0.981315
328	963	1.28529	8.91451	piNEG	0.981315
328	964	1.28529	12.1749	piNEG	0.981315
328	965	1.28529	11.5671	piNEG	0.981315
328	966	1.28529	11.0977	piNEG	0.981315
328	967	1.28529	15.1176	piNEG	0.981315
328	968	1.28529	6.79688	piNEG	0.981315
328	969	1.28529	6.50348	piNEG	0.981315
328	970	1.28529	11.3262	piNEG	0.981315
328	971	1.28529	9.76229	piNEG	0.981315
328	972	1.28529	11.5876	piNEG	0.981315
328	973	1.28529	11.2397	piNEG	0.981315
328	974	1.28529	9.25	piNEG	0.981315
328	975	1.28529	14.3596	piNEG	0.981315
328	976	1.28529	14.5357	piNEG	0.981315
328	977	1.28529	9.77626	piNEG	0.981315
328	978	1.28529	10.7021	piNEG	0.981315
328	979	1.28529	7.83408	piNEG	0.981315
328	980	1.28529	9.93824	piNEG	0.981315
328	981	1.28529	13.8283	piNEG	0.981315
328	982	1.28529	8.95758	piNEG	0.981315
328	983	1.28529	12.2745	piNEG	0.981315
328	984	1.28529	10.5104	piNEG	0.981315
328	985	1.28529	12.4769	piNEG	0.981315
328	986	1.28529	9.75472	piNEG	0.981315
328	987	1.28529	11.7881	piNEG	0.981315
328	988	1.28529	246.134	piPOS	0.981315
328	989	1.28529	7.58723	piNEG	0.981315
328	990	1.28529	9.91007	piNEG	0.981315
328	991	1.28529	7.61053	piNEG	0.981315
328	992	1.28529	8.26207	piNEG	0.981315
328	993	1.28529	9.85902	piNEG	0.981315
328	994	1.28529	8.18779	piNEG	0.981315
328	995	1.28529	10.7248	piNEG	0.981315
328	996	1.28529	8.28972	piNEG	0.981315
328	997	1.28529	15.764	piNEG	0.981315
328	998	1.28529	13.5205	piNEG	0.981315
328	999	1.28529	9.97945	piNEG	0.981315
328	1000	1.28529	10.5714	piNEG	0.981315
328	1001	1.28529	10.1028	piNEG	0.981315
328	1002	1.28529	9.42797	piNEG	0.981315
328	1003	1.28529	12.6087	piNEG	0.981315
328	1004	1.28529	8.22632	piNEG	0.981315
328	1005	1.28529	11.5826	piNEG	0.981315
328	1006	1.28529	9.94191	piNEG	0.981315
328	1007	1.28529	11.5665	piNEG	0.981315
328	1008	1.28529	12.7817	piNEG	0.981315
328	1009	1.28529	8.25681	piNEG	0.981315
328	1010	1.28529	10.619	piNEG	0.981315
328	1011	1.28529	8.73438	piNEG	0.981315
328	1012	1.28529	21.103	piNEG	0.981315
328	1013	1.28529	14.2995	piNEG	0.981315
328	1014	1.28529	9.61656	piNEG	0.981315
328	1015	1.28529	7.9084	piNEG	0.981315
328	1016	1.28529	8.63333	piNEG	0.981315
328	1017	1.28529	10.4626	piNEG	0.981315
328	1018	1.28529	11.2443	piNEG	0.981315
328	1019	1.28529	12.2177	piNEG	0.981315
328	1020	1.28529	12.0226	piNEG	0.981315
328	1021	1.28529	6.57949	piNEG	0.981315
328	1022	1.28529	12.1726	piNEG	0.981315
328	1023	1.28529	11.0331	piNEG	0.981315
328	1024	1.28529	7.74699	piNEG	0.981315
328	1025	1.28529	6.99336	piNEG	0.981315
328	1026	1.28529	13.1441	piNEG	0.981315
328	1027	1.28529	10.0635	piNEG	0.981315
328	1028	1.28529	15.0335	piNEG	0.981315
328	1029	1.28529	8.97959	piNEG	0.981315
328	1030	1.28529	9.39594	piNEG	0.981315
328	1031	1.28529	8.56596	piNEG	0.981315
328	1032	1.28529	17.0519	piNEG	0.981315
328	1033	1.28529	7.42236	piNEG	0.981315
328	1034	1.28529	9.63022	piNEG	0.981315
328	1035	1.28529	10.8472	piNEG	0.981315
328	1036	1.28529	7.86063	piNEG	0.981315
328	1037	1.28529	9.7451	piNEG	0.981315
328	1038	1.28529	12.753	piNEG	0.981315
328	1039	1.28529	8.89202	piNEG	0.981315
328	1040	1.28529	13.5739	piNEG	0.981315
328	1041	1.28529	10.7419	piNEG	0.981315
328	1042	1.28529	8.54305	piNEG	0.981315
328	1043	1.28529	7.42241	piNEG	0.981315
328	1044	1.28529	12.6645	piNEG	0.981315
328	1045	1.28529	8.97391	piNEG	0.981315
328	1046	1.28529	14.0956	piNEG	0.981315
328	1047	1.28529	8.59507	piNEG	0.981315
328	1048	1.28529	10.7262	piNEG	0.981315
328	1049	1.28529	11.6027	piNEG	0.981315
328	1050	1.28529	10.2133	piNEG	0.981315
328	1051	1.28529	7.84314	piNEG	0.981315
328	1052	1.28529	7.40625	piNEG	0.981315
328	1053	1.28529	10.0797	piNEG	0.981315
328	1054	1.28529	9.33823	piNEG	0.981315
328	1055	1.28529	11.4183	piNEG	0.981315
328	1056	1.28529	5.24771	piNEG	0.981315
328	1057	1.28529	13.8116	piNEG	0.981315
328	1058	1.28529	8.33333	piNEG	0.981315
328	1059	1.28529	9.18722	piNEG	0.981315
328	1060	1.28529	3.14103	piNEG	0.981315
328	1061	1.28529	5.17021	piNEG	0.981315
328	1062	1.28529	9.09852	piNEG	0.981315
328	1063	1.28529	9.25161	piNEG	0.981315
328	1064	1.28529	12.9571	piNEG	0.981315
328	1065	1.28529	8.87864	piNEG	0.981315
328	1066	1.28529	8.7037	piNEG	0.981315
328	1067	1.28529	7.15104	piNEG	0.981315
328	1068	1.28529	10.874	piNEG	0.981315
328	1069	1.28529	11.6066	piNEG	0.981315
328	1070	1.28529	9.70992	piNEG	0.981315
328	1071	1.28529	10.3225	piNEG	0.981315
328	1072	1.28529	9.89634	piNEG	0.981315
328	1073	1.28529	11.1327	piNEG	0.981315
328	1074	1.28529	5.55738	piNEG	0.981315
328	1075	1.28529	12.1226	piNEG	0.981315
328	1076	1.28529	10.0058	piNEG	0.981315
328	1077	1.28529	9.01818	piNEG	0.981315
328	1078	1.28529	13.7831	piNEG	0.981315
328	1079	1.28529	13.0571	piNEG	0.981315
328	1080	1.28529	9.33482	piNEG	0.981315
328	1081	1.28529	9.3908	piNEG	0.981315
328	1082	1.28529	9.88889	piNEG	0.981315
328	1083	1.28529	11.9218	piNEG	0.981315
328	1084	1.28529	10.4206	piNEG	0.981315
328	1085	1.28529	10.4507	piNEG	0.981315
328	1086	1.28529	10.27	piNEG	0.981315
328	1087	1.28529	9.67839	piNEG	0.981315
328	1088	1.28529	8.44978	piNEG	0.981315
328	1089	1.28529	7.86854	piNEG	0.981315
328	1090	1.28529	8.45339	piNEG	0.981315
328	1091	1.28529	6.32057	piNEG	0.981315
328	1092	1.28529	7.06849	piNEG	0.981315
328	1093	1.28529	12.3284	piNEG	0.981315
328	1094	1.28529	7.86404	piNEG	0.981315
328	1095	1.28529	9.30623	piNEG	0.981315
328	1096	1.28529	9.25	piNEG	0.981315
328	1097	1.28529	5.34731	piNEG	0.981315
328	1098	1.28529	11.2689	piNEG	0.981315
328	1099	1.28529	10.5115	piNEG	0.981315
328	1100	1.28529	7.625	piNEG	0.981315
328	1101	1.28529	10.9683	piNEG	0.981315
328	1102	1.28529	6.9375	piNEG	0.981315
328	1103	1.28529	9.08974	piNEG	0.981315
328	1104	1.28529	9.54546	piNEG	0.981315
328	1105	1.28529	5.49071	piNEG	0.981315
328	1106	1.28529	9.68511	piNEG	0.981315
328	1107	1.28529	6.40116	piNEG	0.981315
328	1108	1.28529	8.7	piNEG	0.981315
328	1109	1.28529	10.6713	piNEG	0.981315
328	1110	1.28529	9.29493	piNEG	0.981315
328	1111	1.28529	9.47127	piNEG	0.981315
328	1112	1.28529	10.3071	piNEG	0.981315
328	1113	1.28529	5.30466	piNEG	0.981315
328	1114	1.28529	17.3687	piNEG	0.981315
328	1115	1.28529	11.1316	piNEG	0.981315
328	1116	1.28529	8.01747	piNEG	0.981315
328	1117	1.28529	7.68421	piNEG	0.981315
328	1118	1.28529	9.80117	piNEG	0.981315
328	1119	1.28529	764.576	piPOS	0.981315
328	1120	1.28529	4.69231	piNEG	0.981315
328	1121	1.28529	8.81852	piNEG	0.981315
328	1122	1.28529	8.07931	piNEG	0.981315
328	1123	1.28529	11.3562	piNEG	0.981315
328	1124	1.28529	6.53933	piNEG	0.981315
328	1125	1.28529	9.02062	piNEG	0.981315
328	1126	1.28529	9.58046	piNEG	0.981315
328	1127	1.28529	10.512	piNEG	0.981315
328	1128	1.28529	10.2287	piNEG	0.981315
328	1129	1.28529	12.8392	piNEG	0.981315
328	1130	1.28529	10.5949	piNEG	0.981315
328	1131	1.28529	9.60287	piNEG	0.981315
328	1132	1.28529	9.94393	piNEG	0.981315
328	1133	1.28529	8.73006	piNEG	0.981315
328	1134	1.28529	6.71311	piNEG	0.981315
328	1135	1.28529	11.625	piNEG	0.981315
328	1136	1.28529	8.70933	piNEG	0.981315
328	1137	1.28529	9.07788	piNEG	0.981315
328	1138	1.28529	8.79426	piNEG	0.981315
328	1139	1.28529	6.704	piNEG	0.981315
328	1140	1.28529	10.3953	piNEG	0.981315
328	1141	1.28529	8.36076	piNEG	0.981315
328	1142	1.28529	7.68511	piNEG	0.981315
328	1143	1.28529	11.4167	piNEG	0.981315
328	1144	1.28529	6.53453	piNEG	0.981315
328	1145	1.28529	8.2598	piNEG	0.981315
328	1146	1.28529	7.73565	piNEG	0.981315
328	1147	1.28529	6.73373	piNEG	0.981315
328	1148	1.28529	7.79429	piNEG	0.981315
328	1149	1.28529	8.96392	piNEG	0.981315
328	1150	1.28529	8.17021	piNEG	0.981315
328	1151	1.28529	6.84513	piNEG	0.981315
328	1152	1.28529	6.84642	piNEG	0.981315
328	1153	1.28529	6.33096	piNEG	0.981315
328	1154	1.28529	8.60784	piNEG	0.981315
328	1155	1.28529	9.45536	piNEG	0.981315
328	1156	1.28529	10.0992	piNEG	0.981315
328	1157	1.28529	7.94444	piNEG	0.981315
328	1158	1.28529	10.7143	piNEG	0.981315
328	1159	1.28529	8.87543	piNEG	0.981315
328	1160	1.28529	11.891	piNEG	0.981315
328	1161	1.28529	16.5075	piNEG	0.981315
328	1162	1.28529	7.8625	piNEG	0.981315
328	1163	1.28529	10.3923	piNEG	0.981315
328	1164	1.28529	11.3715	piNEG	0.981315
328	1165	1.28529	10.3333	piNEG	0.981315
328	1166	1.28529	12.3471	piNEG	0.981315
328	1167	1.28529	8.65087	piNEG	0.981315
328	1168	1.28529	6.02941	piNEG	0.981315
328	1169	1.28529	13.245	piNEG	0.981315
328	1170	1.28529	10.7556	piNEG	0.981315
328	1171	1.28529	8.80137	piNEG	0.981315
328	1172	1.28529	6.5	piNEG	0.981315
328	1173	1.28529	5.56748	piNEG	0.981315
328	1174	1.28529	8.70652	piNEG	0.981315
328	1175	1.28529	6.71983	piNEG	0.981315
328	1176	1.28529	6.61258	piNEG	0.981315
328	1177	1.28529	9.80296	piNEG	0.981315
328	1178	1.28529	7.26708	piNEG	0.981315
328	1179	1.28529	7.90283	piNEG	0.981315
328	1180	1.28529	7.83333	piNEG	0.981315
328	1181	1.28529	7.68293	piNEG	0.981315
328	1182	1.28529	6.57558	piNEG	0.981315
328	1183	1.28529	14.6074	piNEG	0.981315
328	1184	1.28529	6.66	piNEG	0.981315
328	1185	1.28529	7.75183	piNEG	0.981315
328	1186	1.28529	11.9365	piNEG	0.981315
328	1187	1.28529	582.927	piPOS	0.981315
328	1188	1.28529	7.17588	piNEG	0.981315
328	1189	1.28529	10.1705	piNEG	0.981315
328	1190	1.28529	11.2308	piNEG	0.981315
328	1191	1.28529	11.4674	piNEG	0.981315
328	1192	1.28529	10.6678	piNEG	0.981315
328	1193	1.28529	397.757	piPOS	0.981315
328	1194	1.28529	6.51908	piNEG	0.981315
328	1195	1.28529	10.373	piNEG	0.981315
328	1196	1.28529	10.5261	piNEG	0.981315
328	1197	1.28529	12.8498	piNEG	0.981315
328	1198	1.28529	8.62371	piNEG	0.981315
328	1199	1.28529	9.60269	piNEG	0.981315
328	1200	1.28529	10.7253	piNEG	0.981315
328	1201	1.28529	9.24219	piNEG	0.981315
328	1202	1.28529	11.7586	piNEG	0.981315
328	1203	1.28529	9.13291	piNEG	0.981315
328	1204	1.28529	13.4593	piNEG	0.981315
328	1205	1.28529	10.4297	piNEG	0.981315
328	1206	1.28529	11.7429	piNEG	0.981315
328	1207	1.28529	6.24299	piNEG	0.981315
328	1208	1.28529	11.5696	piNEG	0.981315
328	1209	1.28529	8.36471	piNEG	0.981315
328	1210	1.28529	14.048	piNEG	0.981315
328	1211	1.28529	8.80377	piNEG	0.981315
328	1212	1.28529	7.10723	piNEG	0.981315
328	1213	1.28529	12.4319	piNEG	0.981315
328	1214	1.28529	10.9416	piNEG	0.981315
328	1215	1.28529	9.56436	piNEG	0.981315
328	1216	1.28529	13.0427	piNEG	0.981315
328	1217	1.28529	5.24516	piNEG	0.981315
328	1218	1.28529	9.28099	piNEG	0.981315
328	1219	1.28529	13.3036	piNEG	0.981315
328	1220	1.28529	12.3831	piNEG	0.981315
328	1221	1.28529	7.08511	piNEG	0.981315
328	1222	1.28529	8.39252	piNEG	0.981315
328	1223	1.28529	12.14	piNEG	0.981315
328	1224	1.28529	9.05	piNEG	0.981315
328	1225	1.28529	8.04698	piNEG	0.981315
328	1226	1.28529	11.6768	piNEG	0.981315
328	1227	1.28529	17.9741	piNEG	0.981315
328	1228	1.28529	6.00897	piNEG	0.981315
328	1229	1.28529	12.572	piNEG	0.981315
328	1230	1.28529	7.66471	piNEG	0.981315
328	1231	1.28529	8.92771	piNEG	0.981315
328	1232	1.28529	7.05882	piNEG	0.981315
328	1233	1.28529	8.49321	piNEG	0.981315
328	1234	1.28529	7.23494	piNEG	0.981315
328	1235	1.28529	7.35484	piNEG	0.981315
328	1236	1.28529	6.88811	piNEG	0.981315
328	1237	1.28529	7.00826	piNEG	0.981315
328	1238	1.28529	10.8667	piNEG	0.981315
328	1239	1.28529	14.4833	piNEG	0.981315
328	1240	1.28529	7.13939	piNEG	0.981315
328	1241	1.28529	6.23039	piNEG	0.981315
328	1242	1.28529	8.16564	piNEG	0.981315
328	1243	1.28529	6.17308	piNEG	0.981315
328	1244	1.28529	6.98504	piNEG	0.981315
328	1245	1.28529	5.0551	piNEG	0.981315
328	1246	1.28529	8.56805	piNEG	0.981315
328	1247	1.28529	6.39081	piNEG	0.981315
328	1248	1.28529	9.335	piNEG	0.981315
328	1249	1.28529	9.92462	piNEG	0.981315
328	1250	1.28529	10.7609	piNEG	0.981315
328	1251	1.28529	6.54941	piNEG	0.981315
328	1252	1.28529	8.01111	piNEG	0.981315
328	1253	1.28529	5.78286	piNEG	0.981315
328	1254	1.28529	8.94619	piNEG	0.981315
328	1255	1.28529	10.6462	piNEG	0.981315
328	1256	1.28529	9.36956	piNEG	0.981315
328	1257	1.28529	10.2963	piNEG	0.981315
328	1258	1.28529	137.829	piNEG	0.981315
328	1259	1.28529	8.32877	piNEG	0.981315
328	1260	1.28529	12.8	piNEG	0.981315
328	1261	1.28529	8.20359	piNEG	0.981315
328	1262	1.28529	10.0385	piNEG	0.981315
328	1263	1.28529	8.01812	piNEG	0.981315
328	1264	1.28529	9.10109	piNEG	0.981315
328	1265	1.28529	9.37423	piNEG	0.981315
328	1266	1.28529	5.40977	piNEG	0.981315
328	1267	1.28529	7.87558	piNEG	0.981315
328	1268	1.28529	8.65341	piNEG	0.981315
328	1269	1.28529	9.05986	piNEG	0.981315
328	1270	1.28529	8.65926	piNEG	0.981315
328	1271	1.28529	13.0675	piNEG	0.981315
328	1272	1.28529	9.83459	piNEG	0.981315
328	1273	1.28529	10.7895	piNEG	0.981315
328	1274	1.28529	9.49573	piNEG	0.981315
328	1275	1.28529	5.48451	piNEG	0.981315
328	1276	1.28529	12.0097	piNEG	0.981315
328	1277	1.28529	14.9677	piNEG	0.981315
328	1278	1.28529	9.5654	piNEG	0.981315
328	1279	1.28529	9.15385	piNEG	0.981315
328	1280	1.28529	11.3147	piNEG	0.981315
328	1281	1.28529	10.2626	piNEG	0.981315
328	1282	1.28529	9.37778	piNEG	0.981315
328	1283	1.28529	11.4844	piNEG	0.981315
328	1284	1.28529	11.3294	piNEG	0.981315
328	1285	1.28529	10.3942	piNEG	0.981315
328	1286	1.28529	9.82569	piNEG	0.981315
328	1287	1.28529	8.20588	piNEG	0.981315
328	1288	1.28529	11.4655	piNEG	0.981315
328	1289	1.28529	9.04673	piNEG	0.981315
328	1290	1.28529	8.4	piNEG	0.981315
328	1291	1.28529	3.77193	piNEG	0.981315
328	1292	1.28529	15.0065	piNEG	0.981315
328	1293	1.28529	6.31754	piNEG	0.981315
328	1294	1.28529	5.30968	piNEG	0.981315
328	1295	1.28529	7.25092	piNEG	0.981315
328	1296	1.28529	11.5163	piNEG	0.981315
328	1297	1.28529	8.37641	piNEG	0.981315
328	1298	1.28529	4.66667	piNEG	0.981315
328	1299	1.28529	6.58989	piNEG	0.981315
328	1300	1.28529	9.32911	piNEG	0.981315
328	1301	1.28529	13.0705	piNEG	0.981315
328	1302	1.28529	8.29046	piNEG	0.981315
328	1303	1.28529	6.13455	piNEG	0.981315
328	1304	1.28529	8.16822	piNEG	0.981315
328	1305	1.28529	9.59209	piNEG	0.981315
328	1306	1.28529	12.9292	piNEG	0.981315
328	1307	1.28529	10.7861	piNEG	0.981315
328	1308	1.28529	11.2481	piNEG	0.981315
328	1309	1.28529	6.06349	piNEG	0.981315
328	1310	1.28529	6.38922	piNEG	0.981315
328	1311	1.28529	14.1182	piNEG	0.981315
328	1312	1.28529	7.98864	piNEG	0.981315
328	1313	1.28529	12.4596	piNEG	0.981315
328	1314	1.28529	6.62472	piNEG	0.981315
328	1315	1.28529	6.32524	piNEG	0.981315
328	1316	1.28529	6.65986	piNEG	0.981315
328	1317	1.28529	14.8421	piNEG	0.981315
328	1318	1.28529	7.27326	piNEG	0.981315
328	1319	1.28529	11.1629	piNEG	0.981315
328	1320	1.28529	10.6187	piNEG	0.981315
328	1321	1.28529	11.6588	piNEG	0.981315
328	1322	1.28529	8.88839	piNEG	0.981315
328	1323	1.28529	11.0393	piNEG	0.981315
328	1324	1.28529	10.5742	piNEG	0.981315
328	1325	1.28529	9.75217	piNEG	0.981315
328	1326	1.28529	7.82812	piNEG	0.981315
328	1327	1.28529	10.677	piNEG	0.981315
328	1328	1.28529	10.5854	piNEG	0.981315
328	1329	1.28529	4.96032	piNEG	0.981315
328	1330	1.28529	9.61947	piNEG	0.981315
328	1331	1.28529	6.40625	piNEG	0.981315
328	1332	1.28529	9.6218	piNEG	0.981315
328	1333	1.28529	447.114	piPOS	0.981315
328	1334	1.28529	8.57576	piNEG	0.981315
328	1335	1.28529	12.4271	piNEG	0.981315
328	1336	1.28529	7.72378	piNEG	0.981315
328	1337	1.28529	12.1984	piNEG	0.981315
328	1338	1.28529	10.512	piNEG	0.981315
328	1339	1.28529	12.4667	piNEG	0.981315
328	1340	1.28529	776.897	piPOS	0.981315
328	1341	1.28529	9.31818	piNEG	0.981315
328	1342	1.28529	10.7857	piNEG	0.981315
328	1343	1.28529	7.88889	piNEG	0.981315
328	1344	1.28529	14.4328	piNEG	0.981315
328	1345	1.28529	9.05839	piNEG	0.981315
328	1346	1.28529	13.2895	piNEG	0.981315
328	1347	1.28529	9.20454	piNEG	0.981315
328	1348	1.28529	8.22745	piNEG	0.981315
328	1349	1.28529	7.73913	piNEG	0.981315
328	1350	1.28529	8.09571	piNEG	0.981315
328	1351	1.28529	7.45963	piNEG	0.981315
328	1352	1.28529	5.07487	piNEG	0.981315
328	1353	1.28529	6.60585	piNEG	0.981315
328	1354	1.28529	13.0474	piNEG	0.981315
328	1355	1.28529	7.37691	piNEG	0.981315
328	1356	1.28529	7.20161	piNEG	0.981315
328	1357	1.28529	92.1897	piNEG	0.981315
328	1358	1.28529	6.96364	piNEG	0.981315
328	1359	1.28529	5.5	piNEG	0.981315
328	1360	1.28529	7.22222	piNEG	0.981315
328	1361	1.28529	8.0021	piNEG	0.981315
328	1362	1.28529	7.92797	piNEG	0.981315
328	1363	1.28529	8.2125	piNEG	0.981315
328	1364	1.28529	17.9797	piNEG	0.981315
328	1365	1.28529	11.128	piNEG	0.981315
328	1366	1.28529	5.51875	piNEG	0.981315
328	1367	1.28529	6.91892	piNEG	0.981315
328	1368	1.28529	7.96774	piNEG	0.981315
328	1369	1.28529	14.2172	piNEG	0.981315
328	1370	1.28529	7.34524	piNEG	0.981315
328	1371	1.28529	4	piNEG	0.981315
328	1372	1.28529	5.62745	piNEG	0.981315
328	1373	1.28529	15.7409	piNEG	0.981315
328	1374	1.28529	6.8216	piNEG	0.981315
328	1375	1.28529	6.55481	piNEG	0.981315
328	1376	1.28529	9.79333	piNEG	0.981315
328	1377	1.28529	12.099	piNEG	0.981315
328	1378	1.28529	9.03077	piNEG	0.981315
328	1379	1.28529	9.75455	piNEG	0.981315
328	1380	1.28529	7.32273	piNEG	0.981315
328	1381	1.28529	7.69123	piNEG	0.981315
328	1382	1.28529	9.53333	piNEG	0.981315
328	1383	1.28529	9.12368	piNEG	0.981315
328	1384	1.28529	9.93617	piNEG	0.981315
328	1385	1.28529	9.07182	piNEG	0.981315
328	1386	1.28529	11.0359	piNEG	0.981315
328	1387	1.28529	11.803	piNEG	0.981315
328	1388	1.28529	8.90576	piNEG	0.981315
328	1389	1.28529	10.6699	piNEG	0.981315
328	1390	1.28529	7.17901	piNEG	0.981315
328	1391	1.28529	15.4492	piNEG	0.981315
328	1392	1.28529	9.49787	piNEG	0.981315
328	1393	1.28529	9.7437	piNEG	0.981315
328	1394	1.28529	10.8	piNEG	0.981315
328	1395	1.28529	10.5682	piNEG	0.981315
328	1396	1.28529	10.414	piNEG	0.981315
328	1397	1.28529	11.0696	piNEG	0.981315
328	1398	1.28529	7.07012	piNEG	0.981315
328	1399	1.28529	13.652	piNEG	0.981315
328	1400	1.28529	12.6604	piNEG	0.981315
328	1401	1.28529	9.52703	piNEG	0.981315
328	1402	1.28529	13.1081	piNEG	0.981315
328	1403	1.28529	7.97015	piNEG	0.981315
328	1404	1.28529	12.7193	piNEG	0.981315
328	1405	1.28529	14.7033	piNEG	0.981315
328	1406	1.28529	12.0302	piNEG	0.981315
328	1407	1.28529	6.7574	piNEG	0.981315
328	1408	1.28529	8.81197	piNEG	0.981315
328	1409	1.28529	10.0957	piNEG	0.981315
328	1410	1.28529	9.71864	piNEG	0.981315
328	1411	1.28529	10.1661	piNEG	0.981315
328	1412	1.28529	9.83521	piNEG	0.981315
328	1413	1.28529	17.8868	piNEG	0.981315
328	1414	1.28529	457.412	piPOS	0.981315
328	1415	1.28529	11.5065	piNEG	0.981315
328	1416	1.28529	6.38821	piNEG	0.981315
328	1417	1.28529	12.076	piNEG	0.981315
328	1418	1.28529	6.06324	piNEG	0.981315
328	1419	1.28529	12.04	piNEG	0.981315
328	1420	1.28529	6.08333	piNEG	0.981315
328	1421	1.28529	7.83951	piNEG	0.981315
328	1422	1.28529	9.93213	piNEG	0.981315
328	1423	1.28529	10.8698	piNEG	0.981315
328	1424	1.28529	9.47048	piNEG	0.981315
328	1425	1.28529	12.2222	piNEG	0.981315
328	1426	1.28529	8.06154	piNEG	0.981315
328	1427	1.28529	13.1471	piNEG	0.981315
328	1428	1.28529	7.61677	piNEG	0.981315
328	1429	1.28529	10.7929	piNEG	0.981315
328	1430	1.28529	9.38806	piNEG	0.981315
328	1431	1.28529	9.7153	piNEG	0.981315
328	1432	1.28529	12.1667	piNEG	0.981315
328	1433	1.28529	10.35	piNEG	0.981315
328	1434	1.28529	8.66245	piNEG	0.981315
328	1435	1.28529	9.1716	piNEG	0.981315
328	1436	1.28529	9.51295	piNEG	0.981315
328	1437	1.28529	7.68464	piNEG	0.981315
328	1438	1.28529	10.9577	piNEG	0.981315
328	1439	1.28529	8.37873	piNEG	0.981315
328	1440	1.28529	11.179	piNEG	0.981315
328	1441	1.28529	6.13793	piNEG	0.981315
328	1442	1.28529	16.7869	piNEG	0.981315
328	1443	1.28529	14.0118	piNEG	0.981315
328	1444	1.28529	11.1484	piNEG	0.981315
328	1445	1.28529	8.82289	piNEG	0.981315
328	1446	1.28529	9.27111	piNEG	0.981315
328	1447	1.28529	9.02312	piNEG	0.981315
328	1448	1.28529	17.0955	piNEG	0.981315
328	1449	1.28529	8.34615	piNEG	0.981315
328	1450	1.28529	7.13287	piNEG	0.981315
328	1451	1.28529	8.37255	piNEG	0.981315
328	1452	1.28529	9.97105	piNEG	0.981315
328	1453	1.28529	6.72249	piNEG	0.981315
328	1454	1.28529	8.44503	piNEG	0.981315
328	1455	1.28529	10.4625	piNEG	0.981315
328	1456	1.28529	11.9948	piNEG	0.981315
328	1457	1.28529	13.1992	piNEG	0.981315
328	1458	1.28529	11.5753	piNEG	0.981315
328	1459	1.28529	10.1015	piNEG	0.981315
328	1460	1.28529	8.72197	piNEG	0.981315
328	1461	1.28529	15.9953	piNEG	0.981315
328	1462	1.28529	14.2706	piNEG	0.981315
328	1463	1.28529	9.26562	piNEG	0.981315
328	1464	1.28529	13.616	piNEG	0.981315
328	1465	1.28529	56.7286	piPOS	0.981315
328	1466	1.28529	6.16157	piNEG	0.981315
328	1467	1.28529	11.596	piNEG	0.981315
328	1468	1.28529	17.0166	piNEG	0.981315
328	1469	1.28529	6.17279	piNEG	0.981315
328	1470	1.28529	10.3722	piNEG	0.981315
328	1471	1.28529	11.1897	piNEG	0.981315
328	1472	1.28529	16.82	piNEG	0.981315
328	1473	1.28529	645.488	piPOS	0.981315
328	1474	1.28529	10.8594	piNEG	0.981315
328	1475	1.28529	10.4091	piNEG	0.981315
328	1476	1.28529	12.1378	piNEG	0.981315
328	1477	1.28529	15.595	piNEG	0.981315
328	1478	1.28529	14.8843	piNEG	0.981315
328	1479	1.28529	7.39954	piNEG	0.981315
328	1480	1.28529	6.48649	piNEG	0.981315
328	1481	1.28529	16.2844	piNEG	0.981315
328	1482	1.28529	5.52727	piNEG	0.981315
328	1483	1.28529	9.96543	piNEG	0.981315
328	1484	1.28529	12.9769	piNEG	0.981315
328	1485	1.28529	12.4887	piNEG	0.981315
328	1486	1.28529	12.9158	piNEG	0.981315
328	1487	1.28529	7.31959	piNEG	0.981315
328	1488	1.28529	11.0206	piNEG	0.981315
328	1489	1.28529	13.3516	piNEG	0.981315
328	1490	1.28529	12.0492	piNEG	0.981315
328	1491	1.28529	15.0536	piNEG	0.981315
328	1492	1.28529	10.3836	piNEG	0.981315
328	1493	1.28529	9.71579	piNEG	0.981315
328	1494	1.28529	10.9139	piNEG	0.981315
328	1495	1.28529	12.1717	piNEG	0.981315
328	1496	1.28529	19.9167	piNEG	0.981315
328	1497	1.28529	10.7439	piNEG	0.981315
328	1498	1.28529	11.5455	piNEG	0.981315
328	1499	1.28529	10.9789	piNEG	0.981315
328	1500	1.28529	10.4174	piNEG	0.981315
328	1501	1.28529	10.2033	piNEG	0.981315
328	1502	1.28529	10.3014	piNEG	0.981315
328	1503	1.28529	13.7826	piNEG	0.981315
328	1504	1.28529	7.51304	piNEG	0.981315
328	1505	1.28529	7.14583	piNEG	0.981315
328	1506	1.28529	9.9171	piNEG	0.981315
328	1507	1.28529	12.4791	piNEG	0.981315
328	1508	1.28529	9.7166	piNEG	0.981315
328	1509	1.28529	10.558	piNEG	0.981315
328	1510	1.28529	9.45176	piNEG	0.981315
328	1511	1.28529	10.3958	piNEG	0.981315
328	1512	1.28529	14.473	piNEG	0.981315
328	1513	1.28529	8.22172	piNEG	0.981315
328	1514	1.28529	12.2374	piNEG	0.981315
328	1515	1.28529	16.1885	piNEG	0.981315
328	1516	1.28529	10.5887	piNEG	0.981315
328	1517	1.28529	12.5707	piNEG	0.981315
328	1518	1.28529	10.8515	piNEG	0.981315
328	1519	1.28529	7.33654	piNEG	0.981315
328	1520	1.28529	16.9899	piNEG	0.981315
328	1521	1.28529	10.2308	piNEG	0.981315
328	1522	1.28529	10.8874	piNEG	0.981315
328	1523	1.28529	9.15751	piNEG	0.981315
328	1524	1.28529	10.7111	piNEG	0.981315
328	1525	1.28529	14.78	piNEG	0.981315
328	1526	1.28529	12.5641	piNEG	0.981315
328	1527	1.28529	10.0674	piNEG	0.981315
328	1528	1.28529	8.42927	piNEG	0.981315
328	1529	1.28529	312.202	piPOS	0.981315
328	1530	1.28529	6.2287	piNEG	0.981315
328	1531	1.28529	10.2162	piNEG	0.981315
328	1532	1.28529	7.08403	piNEG	0.981315
328	1533	1.28529	10.6	piNEG	0.981315
328	1534	1.28529	14.8247	piNEG	0.981315
328	1535	1.28529	12.6083	piNEG	0.981315
328	1536	1.28529	13.7269	piNEG	0.981315
328	1537	1.28529	18.2727	piNEG	0.981315
328	1538	1.28529	7.97222	piNEG	0.981315
328	1539	1.28529	9.60894	piNEG	0.981315
328	1540	1.28529	14.1399	piNEG	0.981315
328	1541	1.28529	11.4901	piNEG	0.981315
328	1542	1.28529	8.38016	piNEG	0.981315
328	1543	1.28529	7.52756	piNEG	0.981315
328	1544	1.28529	9.69196	piNEG	0.981315
328	1545	1.28529	10.1538	piNEG	0.981315
328	1546	1.28529	7.63314	piNEG	0.981315
328	1547	1.28529	5.93627	piNEG	0.981315
328	1548	1.28529	10.7308	piNEG	0.981315
328	1549	1.28529	9.34393	piNEG	0.981315
328	1550	1.28529	10.1882	piNEG	0.981315
328	1551	1.28529	9.93529	piNEG	0.981315
328	1552	1.28529	9.51892	piNEG	0.981315
328	1553	1.28529	10.6414	piNEG	0.981315
328	1554	1.28529	6.6963	piNEG	0.981315
328	1555	1.28529	10.0979	piNEG	0.981315
328	1556	1.28529	7.79581	piNEG	0.981315
328	1557	1.28529	6.26087	piNEG	0.981315
328	1558	1.28529	8.65873	piNEG	0.981315
328	1559	1.28529	10.494	piNEG	0.981315
328	1560	1.28529	5.85052	piNEG	0.981315
328	1561	1.28529	8.46465	piNEG	0.981315
328	1562	1.28529	6.26543	piNEG	0.981315
328	1563	1.28529	9.28488	piNEG	0.981315
328	1564	1.28529	9.26087	piNEG	0.981315
328	1565	1.28529	8.68231	piNEG	0.981315
328	1566	1.28529	9.03097	piNEG	0.981315
328	1567	1.28529	12.0288	piNEG	0.981315
328	1568	1.28529	11.7615	piNEG	0.981315
328	1569	1.28529	6.25095	piNEG	0.981315
328	1570	1.28529	6.46535	piNEG	0.981315
328	1571	1.28529	12.731	piNEG	0.981315
328	1572	1.28529	11.114	piNEG	0.981315
328	1573	1.28529	8.39062	piNEG	0.981315
328	1574	1.28529	10.9581	piNEG	0.981315
328	1575	1.28529	11.9173	piNEG	0.981315
328	1576	1.28529	10.7527	piNEG	0.981315
328	1577	1.28529	10.028	piNEG	0.981315
328	1578	1.28529	11.4961	piNEG	0.981315
328	1579	1.28529	8.91083	piNEG	0.981315
328	1580	1.28529	11.5943	piNEG	0.981315
328	1581	1.28529	11.0969	piNEG	0.981315
328	1582	1.28529	9.15116	piNEG	0.981315
328	1583	1.28529	10.4701	piNEG	0.981315
328	1584	1.28529	6.07983	piNEG	0.981315
328	1585	1.28529	9.17361	piNEG	0.981315
328	1586	1.28529	11.0643	piNEG	0.981315
328	1587	1.28529	11.1919	piNEG	0.981315
328	1588	1.28529	9.87755	piNEG	0.981315
328	1589	1.28529	477.224	piPOS	0.981315
328	1590	1.28529	9.22034	piNEG	0.981315
328	1591	1.28529	11.067	piNEG	0.981315
328	1592	1.28529	6.60317	piNEG	0.981315
328	1593	1.28529	11.6025	piNEG	0.981315
328	1594	1.28529	15.3383	piNEG	0.981315
328	1595	1.28529	10.1027	piNEG	0.981315
328	1596	1.28529	8.0838	piNEG	0.981315
328	1597	1.28529	15.2093	piNEG	0.981315
328	1598	1.28529	13.3846	piNEG	0.981315
328	1599	1.28529	10.0796	piNEG	0.981315
328	1600	1.28529	12.442	piNEG	0.981315
328	1601	1.28529	389.943	piPOS	0.981315
328	1602	1.28529	223.961	piPOS	0.981315
328	1603	1.28529	12.6935	piNEG	0.981315
328	1604	1.28529	9.84906	piNEG	0.981315
328	1605	1.28529	5.77838	piNEG	0.981315
328	1606	1.28529	14.0095	piNEG	0.981315
328	1607	1.28529	12.2735	piNEG	0.981315
328	1608	1.28529	9.28022	piNEG	0.981315
328	1609	1.28529	6.69767	piNEG	0.981315
328	1610	1.28529	7.33824	piNEG	0.981315
328	1611	1.28529	10.8538	piNEG	0.981315
328	1612	1.28529	6.4069	piNEG	0.981315
328	1613	1.28529	9.39004	piNEG	0.981315
328	1614	1.28529	10.4574	piNEG	0.981315
328	1615	1.28529	16.2	piNEG	0.981315
328	1616	1.28529	11.2441	piNEG	0.981315
328	1617	1.28529	7.70238	piNEG	0.981315
328	1618	1.28529	5.88298	piNEG	0.981315
328	1619	1.28529	12.0664	piNEG	0.981315
328	1620	1.28529	10.3167	piNEG	0.981315
328	1621	1.28529	9.3125	piNEG	0.981315
328	1622	1.28529	5.79487	piNEG	0.981315
328	1623	1.28529	9.51675	piNEG	0.981315
328	1624	1.28529	10.3103	piNEG	0.981315
328	1625	1.28529	8.22293	piNEG	0.981315
328	1626	1.28529	19.9343	piNEG	0.981315
328	1627	1.28529	487.237	piPOS	0.981315
328	1628	1.28529	10.1315	piNEG	0.981315
328	1629	1.28529	12.3424	piNEG	0.981315
328	1630	1.28529	20.3165	piNEG	0.981315
328	1631	1.28529	417.939	piPOS	0.981315
328	1632	1.28529	8.21603	piNEG	0.981315
328	1633	1.28529	8.69349	piNEG	0.981315
328	1634	1.28529	14.9691	piNEG	0.981315
328	1635	1.28529	8.98305	piNEG	0.981315
328	1636	1.28529	9.66667	piNEG	0.981315
328	1637	1.28529	10.8943	piNEG	0.981315
328	1638	1.28529	12.5599	piNEG	0.981315
328	1639	1.28529	8.91289	piNEG	0.981315
328	1640	1.28529	11.2448	piNEG	0.981315
328	1641	1.28529	8.84674	piNEG	0.981315
328	1642	1.28529	8.91228	piNEG	0.981315
328	1643	1.28529	7.96667	piNEG	0.981315
328	1644	1.28529	8.68561	piNEG	0.981315
328	1645	1.28529	9.5302	piNEG	0.981315
328	1646	1.28529	13.5261	piNEG	0.981315
328	1647	1.28529	12.8258	piNEG	0.981315
328	1648	1.28529	6.47126	piNEG	0.981315
328	1649	1.28529	8.29151	piNEG	0.981315
328	1650	1.28529	347.83	piPOS	0.981315
328	1651	1.28529	12.0178	piNEG	0.981315
328	1652	1.28529	9.67681	piNEG	0.981315
328	1653	1.28529	8.24194	piNEG	0.981315
328	1654	1.28529	9.30383	piNEG	0.981315
328	1655	1.28529	10.2599	piNEG	0.981315
328	1656	1.28529	9.26627	piNEG	0.981315
328	1657	1.28529	9.17284	piNEG	0.981315
328	1658	1.28529	7.02222	piNEG	0.981315
328	1659	1.28529	6.94872	piNEG	0.981315
328	1660	1.28529	8.29076	piNEG	0.981315
328	1661	1.28529	6.52479	piNEG	0.981315
328	1662	1.28529	14.087	piNEG	0.981315
328	1663	1.28529	7.36864	piNEG	0.981315
328	1664	1.28529	9.53125	piNEG	0.981315
328	1665	1.28529	13.0936	piNEG	0.981315
328	1666	1.28529	6.72152	piNEG	0.981315
328	1667	1.28529	11.3299	piNEG	0.981315
328	1668	1.28529	12.5526	piNEG	0.981315
328	1669	1.28529	10.833	piNEG	0.981315
328	1670	1.28529	9.84722	piNEG	0.981315
328	1671	1.28529	8.17064	piNEG	0.981315
328	1672	1.28529	10.9919	piNEG	0.981315
328	1673	1.28529	9.62443	piNEG	0.981315
328	1674	1.28529	7.61789	piNEG	0.981315
328	1675	1.28529	9.93955	piNEG	0.981315
328	1676	1.28529	9.21141	piNEG	0.981315
328	1677	1.28529	9.83468	piNEG	0.981315
328	1678	1.28529	11.6509	piNEG	0.981315
328	1679	1.28529	8.9375	piNEG	0.981315
328	1680	1.28529	10.0585	piNEG	0.981315
328	1681	1.28529	7.95098	piNEG	0.981315
328	1682	1.28529	7.45882	piNEG	0.981315
328	1683	1.28529	8.75969	piNEG	0.981315
328	1684	1.28529	9.44203	piNEG	0.981315
328	1685	1.28529	12.1564	piNEG	0.981315
328	1686	1.28529	12.7319	piNEG	0.981315
328	1687	1.28529	9.78378	piNEG	0.981315
328	1688	1.28529	12.2772	piNEG	0.981315
328	1689	1.28529	10.338	piNEG	0.981315
328	1690	1.28529	8.83871	piNEG	0.981315
328	1691	1.28529	9.01163	piNEG	0.981315
328	1692	1.28529	5.00881	piNEG	0.981315
328	1693	1.28529	16.1575	piNEG	0.981315
328	1694	1.28529	8.29275	piNEG	0.981315
328	1695	1.28529	8.43103	piNEG	0.981315
328	1696	1.28529	14.9588	piNEG	0.981315
328	1697	1.28529	12.9148	piNEG	0.981315
328	1698	1.28529	8.88827	piNEG	0.981315
328	1699	1.28529	9.42574	piNEG	0.981315
328	1700	1.28529	9.47312	piNEG	0.981315
328	1701	1.28529	5.20789	piNEG	0.981315
328	1702	1.28529	9.81633	piNEG	0.981315
328	1703	1.28529	6.87027	piNEG	0.981315
328	1704	1.28529	8.84163	piNEG	0.981315
328	1705	1.28529	7.74054	piNEG	0.981315
328	1706	1.28529	11.7971	piNEG	0.981315
328	1707	1.28529	6.78947	piNEG	0.981315
328	1708	1.28529	5.34713	piNEG	0.981315
328	1709	1.28529	11.7425	piNEG	0.981315
328	1710	1.28529	13.1011	piNEG	0.981315
328	1711	1.28529	10.2988	piNEG	0.981315
328	1712	1.28529	9.96198	piNEG	0.981315
328	1713	1.28529	10.416	piNEG	0.981315
328	1714	1.28529	5.89961	piNEG	0.981315
328	1715	1.28529	6.62712	piNEG	0.981315
328	1716	1.28529	6.05536	piNEG	0.981315
328	1717	1.28529	3.85714	piNEG	0.981315
328	1718	1.28529	9.316	piNEG	0.981315
328	1719	1.28529	6.63139	piNEG	0.981315
328	1720	1.28529	161.401	piPOS	0.981315
328	1721	1.28529	11.5497	piNEG	0.981315
328	1722	1.28529	14.5563	piNEG	0.981315
328	1723	1.28529	7.01245	piNEG	0.981315
328	1724	1.28529	9.48889	piNEG	0.981315
328	1725	1.28529	6.4715	piNEG	0.981315
328	1726	1.28529	7.50958	piNEG	0.981315
328	1727	1.28529	13.1992	piNEG	0.981315
328	1728	1.28529	8.21645	piNEG	0.981315
328	1729	1.28529	10.7778	piNEG	0.981315
328	1730	1.28529	12.6591	piNEG	0.981315
328	1731	1.28529	7.92213	piNEG	0.981315
328	1732	1.28529	9.44574	piNEG	0.981315
328	1733	1.28529	8.85965	piNEG	0.981315
328	1734	1.28529	6.78855	piNEG	0.981315
328	1735	1.28529	9.72059	piNEG	0.981315
328	1736	1.28529	7.6375	piNEG	0.981315
328	1737	1.28529	9.07586	piNEG	0.981315
328	1738	1.28529	10.3404	piNEG	0.981315
328	1739	1.28529	6.23577	piNEG	0.981315
328	1740	1.28529	5.80093	piNEG	0.981315
328	1741	1.28529	6.11808	piNEG	0.981315
328	1742	1.28529	8.64356	piNEG	0.981315
328	1743	1.28529	8.66939	piNEG	0.981315
328	1744	1.28529	6.565	piNEG	0.981315
328	1745	1.28529	13.2882	piNEG	0.981315
328	1746	1.28529	15.601	piNEG	0.981315
328	1747	1.28529	6.35593	piNEG	0.981315
328	1748	1.28529	11.8696	piNEG	0.981315
328	1749	1.28529	10.2297	piNEG	0.981315
328	1750	1.28529	6.22632	piNEG	0.981315
328	1751	1.28529	10.8163	piNEG	0.981315
328	1752	1.28529	11.2692	piNEG	0.981315
328	1753	1.28529	7.20915	piNEG	0.981315
328	1754	1.28529	6.30952	piNEG	0.981315
328	1755	1.28529	14.8495	piNEG	0.981315
328	1756	1.28529	8.34746	piNEG	0.981315
328	1757	1.28529	10.2231	piNEG	0.981315
328	1758	1.28529	10.6667	piNEG	0.981315
328	1759	1.28529	11.3391	piNEG	0.981315
328	1760	1.28529	11.5357	piNEG	0.981315
328	1761	1.28529	11.964	piNEG	0.981315
328	1762	1.28529	9.33333	piNEG	0.981315
328	1763	1.28529	7.14525	piNEG	0.981315
328	1764	1.28529	9.08203	piNEG	0.981315
328	1765	1.28529	10.0772	piNEG	0.981315
328	1766	1.28529	9.30342	piNEG	0.981315
328	1767	1.28529	14.5876	piNEG	0.981315
328	1768	1.28529	9.47727	piNEG	0.981315
328	1769	1.28529	10.2941	piNEG	0.981315
328	1770	1.28529	9.27969	piNEG	0.981315
328	1771	1.28529	8.85659	piNEG	0.981315
328	1772	1.28529	6.57692	piNEG	0.981315
328	1773	1.28529	8.41975	piNEG	0.981315
328	1774	1.28529	10.7696	piNEG	0.981315
328	1775	1.28529	7.3346	piNEG	0.981315
328	1776	1.28529	10.4272	piNEG	0.981315
328	1777	1.28529	9.88579	piNEG	0.981315
328	1778	1.28529	9.72436	piNEG	0.981315
328	1779	1.28529	8.71354	piNEG	0.981315
328	1780	1.28529	9.59242	piNEG	0.981315
328	1781	1.28529	11.9199	piNEG	0.981315
328	1782	1.28529	10.3178	piNEG	0.981315
328	1783	1.28529	8.38554	piNEG	0.981315
328	1784	1.28529	10.4527	piNEG	0.981315
328	1785	1.28529	11.0297	piNEG	0.981315
328	1786	1.28529	10.471	piNEG	0.981315
328	1787	1.28529	16.2828	piNEG	0.981315
328	1788	1.28529	12.4485	piNEG	0.981315
328	1789	1.28529	11.4986	piNEG	0.981315
328	1790	1.28529	6.84234	piNEG	0.981315
328	1791	1.28529	14.5291	piNEG	0.981315
328	1792	1.28529	5.75845	piNEG	0.981315
328	1793	1.28529	7.94551	piNEG	0.981315
328	1794	1.28529	152.037	piPOS	0.981315
328	1795	1.28529	6.72694	piNEG	0.981315
328	1796	1.28529	12.8235	piNEG	0.981315
328	1797	1.28529	9.37838	piNEG	0.981315
328	1798	1.28529	8.44654	piNEG	0.981315
328	1799	1.28529	12.8105	piNEG	0.981315
328	1800	1.28529	8.15746	piNEG	0.981315
328	1801	1.28529	13.2021	piNEG	0.981315
328	1802	1.28529	7.30601	piNEG	0.981315
328	1803	1.28529	15.87	piNEG	0.981315
328	1804	1.28529	5.18145	piNEG	0.981315
328	1805	1.28529	10.0961	piNEG	0.981315
328	1806	1.28529	6.73633	piNEG	0.981315
328	1807	1.28529	11.6576	piNEG	0.981315
328	1808	1.28529	9.2395	piNEG	0.981315
328	1809	1.28529	9.16335	piNEG	0.981315
328	1810	1.28529	8.45098	piNEG	0.981315
328	1811	1.28529	6.6657	piNEG	0.981315
328	1812	1.28529	9.375	piNEG	0.981315
328	1813	1.28529	10.121	piNEG	0.981315
328	1814	1.28529	9.78947	piNEG	0.981315
328	1815	1.28529	10.4179	piNEG	0.981315
328	1816	1.28529	8.6514	piNEG	0.981315
328	1817	1.28529	16.9492	piNEG	0.981315
328	1818	1.28529	7.47706	piNEG	0.981315
328	1819	1.28529	7.84	piNEG	0.981315
328	1820	1.28529	6.24405	piNEG	0.981315
328	1821	1.28529	7.16162	piNEG	0.981315
328	1822	1.28529	7.26327	piNEG	0.981315
328	1823	1.28529	10.9624	piNEG	0.981315
328	1824	1.28529	10.9181	piNEG	0.981315
328	1825	1.28529	10.932	piNEG	0.981315
328	1826	1.28529	7.15566	piNEG	0.981315
328	1827	1.28529	10.5806	piNEG	0.981315
328	1828	1.28529	7.56439	piNEG	0.981315
328	1829	1.28529	6.51366	piNEG	0.981315
328	1830	1.28529	11.6794	piNEG	0.981315
328	1831	1.28529	7.96284	piNEG	0.981315
328	1832	1.28529	10.6012	piNEG	0.981315
328	1833	1.28529	12.8429	piNEG	0.981315
328	1834	1.28529	11.2936	piNEG	0.981315
328	1835	1.28529	8.89574	piNEG	0.981315
328	1836	1.28529	12.7284	piNEG	0.981315
328	1837	1.28529	10.8316	piNEG	0.981315
328	1838	1.28529	12.0294	piNEG	0.981315
328	1839	1.28529	11.6406	piNEG	0.981315
328	1840	1.28529	11.8406	piNEG	0.981315
328	1841	1.28529	6.32292	piNEG	0.981315
328	1842	1.28529	9.68349	piNEG	0.981315
328	1843	1.28529	13.1037	piNEG	0.981315
328	1844	1.28529	11.4889	piNEG	0.981315
328	1845	1.28529	11.1622	piNEG	0.981315
328	1846	1.28529	13.7756	piNEG	0.981315
328	1847	1.28529	233.701	piPOS	0.981315
328	1848	1.28529	12.2362	piNEG	0.981315
328	1849	1.28529	10.6231	piNEG	0.981315
328	1850	1.28529	7.66471	piNEG	0.981315
328	1851	1.28529	11.5192	piNEG	0.981315
328	1852	1.28529	16.2216	piNEG	0.981315
328	1853	1.28529	20.0162	piNEG	0.981315
328	1854	1.28529	7.77419	piNEG	0.981315
328	1855	1.28529	8.09877	piNEG	0.981315
328	1856	1.28529	12.4534	piNEG	0.981315
328	1857	1.28529	7.57921	piNEG	0.981315
328	1858	1.28529	9.57225	piNEG	0.981315
328	1859	1.28529	8.5209	piNEG	0.981315
328	1860	1.28529	13.6453	piNEG	0.981315
328	1861	1.28529	8.27778	piNEG	0.981315
328	1862	1.28529	9.90964	piNEG	0.981315
328	1863	1.28529	11.2429	piNEG	0.981315
328	1864	1.28529	29.321	piNEG	0.981315
328	1865	1.28529	9.64183	piNEG	0.981315
328	1866	1.28529	10.5011	piNEG	0.981315
328	1867	1.28529	10.9806	piNEG	0.981315
328	1868	1.28529	8.59474	piNEG	0.981315
328	1869	1.28529	8.26744	piNEG	0.981315
328	1870	1.28529	6.90547	piNEG	0.981315
328	1871	1.28529	8.33333	piNEG	0.981315
328	1872	1.28529	8.83929	piNEG	0.981315
328	1873	1.28529	8.375	piNEG	0.981315
328	1874	1.28529	7.98324	piNEG	0.981315
328	1875	1.28529	10.3828	piNEG	0.981315
328	1876	1.28529	11.4388	piNEG	0.981315
328	1877	1.28529	7.28821	piNEG	0.981315
328	1878	1.28529	14.4222	piNEG	0.981315
328	1879	1.28529	8.76087	piNEG	0.981315
328	1880	1.28529	8.13253	piNEG	0.981315
328	1881	1.28529	8.08411	piNEG	0.981315
328	1882	1.28529	7.83178	piNEG	0.981315
328	1883	1.28529	6.36822	piNEG	0.981315
328	1884	1.28529	7.17576	piNEG	0.981315
328	1885	1.28529	13.839	piNEG	0.981315
328	1886	1.28529	9.37634	piNEG	0.981315
328	1887	1.28529	9.79605	piNEG	0.981315
328	1888	1.28529	8.07895	piNEG	0.981315
328	1889	1.28529	9.91195	piNEG	0.981315
328	1890	1.28529	12.3684	piNEG	0.981315
328	1891	1.28529	6.4188	piNEG	0.981315
328	1892	1.28529	6.00803	piNEG	0.981315
328	1893	1.28529	12.094	piNEG	0.981315
328	1894	1.28529	9.75525	piNEG	0.981315
328	1895	1.28529	10.5836	piNEG	0.981315
328	1896	1.28529	13.2402	piNEG	0.981315
328	1897	1.28529	10.7944	piNEG	0.981315
328	1898	1.28529	13.2582	piNEG	0.981315
328	1899	1.28529	9.82927	piNEG	0.981315
328	1900	1.28529	7.82623	piNEG	0.981315
328	1901	1.28529	11.1875	piNEG	0.981315
328	1902	1.28529	11.1431	piNEG	0.981315
328	1903	1.28529	12.3388	piNEG	0.981315
328	1904	1.28529	8.45238	piNEG	0.981315
328	1905	1.28529	12.7401	piNEG	0.981315
328	1906	1.28529	4.90351	piNEG	0.981315
328	1907	1.28529	9.56284	piNEG	0.981315
328	1908	1.28529	11.7833	piNEG	0.981315
328	1909	1.28529	9.61264	piNEG	0.981315
328	1910	1.28529	11.5869	piNEG	0.981315
328	1911	1.28529	5.86154	piNEG	0.981315
328	1912	1.28529	8.97727	piNEG	0.981315
328	1913	1.28529	15.0293	piNEG	0.981315
328	1914	1.28529	10.3712	piNEG	0.981315
328	1915	1.28529	7.83099	piNEG	0.981315
328	1916	1.28529	9.91645	piNEG	0.981315
328	1917	1.28529	11.1806	piNEG	0.981315
328	1918	1.28529	6.77508	piNEG	0.981315
328	1919	1.28529	7.46058	piNEG	0.981315
328	1920	1.28529	14.7265	piNEG	0.981315
328	1921	1.28529	12.0946	piNEG	0.981315
328	1922	1.28529	7.97015	piNEG	0.981315
328	1923	1.28529	8.29814	piNEG	0.981315
328	1924	1.28529	9.27273	piNEG	0.981315
328	1925	1.28529	12.6567	piNEG	0.981315
328	1926	1.28529	9.6	piNEG	0.981315
328	1927	1.28529	19.9355	piNEG	0.981315
328	1928	1.28529	8.70984	piNEG	0.981315
328	1929	1.28529	6.2686	piNEG	0.981315
328	1930	1.28529	10.8841	piNEG	0.981315
328	1931	1.28529	16.7676	piNEG	0.981315
328	1932	1.28529	17.0132	piNEG	0.981315
328	1933	1.28529	10.134	piNEG	0.981315
328	1934	1.28529	7.18689	piNEG	0.981315
328	1935	1.28529	8.5	piNEG	0.981315
328	1936	1.28529	8.55762	piNEG	0.981315
328	1937	1.28529	14.8101	piNEG	0.981315
328	1938	1.28529	15.8771	piNEG	0.981315
328	1939	1.28529	10.1605	piNEG	0.981315
328	1940	1.28529	14.7296	piNEG	0.981315
328	1941	1.28529	8.60284	piNEG	0.981315
328	1942	1.28529	15.375	piNEG	0.981315
328	1943	1.28529	13.4205	piNEG	0.981315
328	1944	1.28529	6.71765	piNEG	0.981315
328	1945	1.28529	14.6333	piNEG	0.981315
328	1946	1.28529	14.8019	piNEG	0.981315
328	1947	1.28529	18.1148	piNEG	0.981315
328	1948	1.28529	9.07071	piNEG	0.981315
328	1949	1.28529	11.9958	piNEG	0.981315
328	1950	1.28529	12.8989	piNEG	0.981315
328	1951	1.28529	13.8143	piNEG	0.981315
328	1952	1.28529	7.81579	piNEG	0.981315
328	1953	1.28529	13.8046	piNEG	0.981315
328	1954	1.28529	6.97826	piNEG	0.981315
328	1955	1.28529	7.99111	piNEG	0.981315
328	1956	1.28529	7.92121	piNEG	0.981315
328	1957	1.28529	13.0046	piNEG	0.981315
328	1958	1.28529	11.7764	piNEG	0.981315
328	1959	1.28529	11.6087	piNEG	0.981315
328	1960	1.28529	13.4064	piNEG	0.981315
328	1961	1.28529	13.2796	piNEG	0.981315
328	1962	1.28529	10.8639	piNEG	0.981315
328	1963	1.28529	8.20238	piNEG	0.981315
328	1964	1.28529	12.9954	piNEG	0.981315
328	1965	1.28529	10.4811	piNEG	0.981315
328	1966	1.28529	8.80952	piNEG	0.981315
328	1967	1.28529	10.586	piNEG	0.981315
328	1968	1.28529	10.816	piNEG	0.981315
328	1969	1.28529	446.327	piPOS	0.981315
328	1970	1.28529	10.2788	piNEG	0.981315
328	1971	1.28529	6.89535	piNEG	0.981315
328	1972	1.28529	10.8109	piNEG	0.981315
328	1973	1.28529	10.3562	piNEG	0.981315
328	1974	1.28529	15.2325	piNEG	0.981315
328	1975	1.28529	10.2776	piNEG	0.981315
328	1976	1.28529	7.50365	piNEG	0.981315
328	1977	1.28529	13.9065	piNEG	0.981315
328	1978	1.28529	376.754	piPOS	0.981315
328	1979	1.28529	10.3221	piNEG	0.981315
328	1980	1.28529	7.65263	piNEG	0.981315
328	1981	1.28529	7.68159	piNEG	0.981315
328	1982	1.28529	11.5113	piNEG	0.981315
328	1983	1.28529	9.81319	piNEG	0.981315
328	1984	1.28529	86.8962	piNEG	0.981315
328	1985	1.28529	9.29804	piNEG	0.981315
328	1986	1.28529	8.19	piNEG	0.981315
328	1987	1.28529	13.3022	piNEG	0.981315
328	1988	1.28529	10.4343	piNEG	0.981315
328	1989	1.28529	9.69298	piNEG	0.981315
328	1990	1.28529	8.8914	piNEG	0.981315
328	1991	1.28529	5.83261	piNEG	0.981315
328	1992	1.28529	9.46545	piNEG	0.981315
328	1993	1.28529	7.29719	piNEG	0.981315
328	1994	1.28529	9.4186	piNEG	0.981315
328	1995	1.28529	10.0086	piNEG	0.981315
328	1996	1.28529	7.792	piNEG	0.981315
328	1997	1.28529	11.1621	piNEG	0.981315
328	1998	1.28529	7.59677	piNEG	0.981315
328	1999	1.28529	11.9788	piNEG	0.981315
[truncated: 129,873 more rows]

## Sheet: Fig 1de
MAB_SampleNr	Condition	Time (h)	Fraction of live cells	Number of tracked cells
328	TGC_5x	0.0545333	0.999961	964
328	TGC_5x	2.28416	0.99788	964
328	TGC_5x	4.58174	0.994758	964
328	TGC_5x	6.87839	0.993718	964
328	TGC_5x	9.17787	0.989556	964
328	TGC_5x	11.4615	0.982272	964
328	TGC_5x	13.7523	0.976029	964
328	TGC_5x	16.0503	0.973947	964
328	TGC_5x	18.3469	0.965623	964
328	TGC_5x	20.6504	0.954177	964
328	TGC_5x	22.9555	0.942731	964
328	TGC_5x	25.2733	0.928164	964
328	TGC_5x	27.5975	0.916718	964
328	TGC_5x	29.9063	0.906312	964
328	TGC_5x	32.227	0.895907	964
328	TGC_5x	34.5471	0.884461	964
328	TGC_5x	36.8733	0.880299	964
328	TGC_5x	39.208	0.877177	964
328	TGC_5x	41.5502	0.870934	964
328	TGC_5x	43.8945	0.865731	964
328	TGC_5x	46.2362	0.861569	964
328	TGC_5x	48.585	0.858447	964
328	TGC_5x	50.9317	0.850123	964
328	TGC_5x	53.2722	0.84492	964
328	TGC_5x	55.6317	0.839717	964
328	TGC_5x	58.0062	0.828272	964
328	TGC_5x	60.3864	0.820988	964
328	TGC_5x	62.7618	0.814744	964
328	TGC_5x	65.1444	0.809542	964
328	TGC_5x	67.5362	0.80538	964
328	TGC_5x	69.9357	0.801217	964
328	TGC_5x	0	1	964
328	TGC_5x	0.112782	0.999918	1366
328	TGC_5x	2.34474	0.999184	1366
328	TGC_5x	4.64318	0.993315	1366
328	TGC_5x	6.94034	0.988913	1366
328	TGC_5x	9.23935	0.982311	1366
328	TGC_5x	11.523	0.978643	1366
328	TGC_5x	13.8139	0.975708	1366
328	TGC_5x	16.1127	0.971307	1366
328	TGC_5x	18.4094	0.964704	1366
328	TGC_5x	20.712	0.950765	1366
328	TGC_5x	23.018	0.93756	1366
328	TGC_5x	25.3359	0.923622	1366
328	TGC_5x	27.6592	0.910417	1366
328	TGC_5x	29.9679	0.905281	1366
328	TGC_5x	32.2897	0.893543	1366
328	TGC_5x	34.6102	0.888408	1366
328	TGC_5x	36.9359	0.881072	1366
328	TGC_5x	39.2709	0.875937	1366
328	TGC_5x	41.6127	0.867133	1366
328	TGC_5x	43.9571	0.864199	1366
328	TGC_5x	46.2997	0.85833	1366
328	TGC_5x	48.648	0.850994	1366
328	TGC_5x	50.9951	0.846592	1366
328	TGC_5x	53.3354	0.84219	1366
328	TGC_5x	55.6949	0.837789	1366
328	TGC_5x	58.0697	0.829719	1366
328	TGC_5x	60.45	0.821649	1366
328	TGC_5x	62.826	0.814313	1366
328	TGC_5x	65.2091	0.812112	1366
328	TGC_5x	67.6015	0.80771	1366
328	TGC_5x	70	0.804776	1366
328	TGC_5x	0	1	1366
328	TGC_5x	0.227286	0.999653	2006
328	TGC_5x	2.46693	0.996651	2006
328	TGC_5x	4.76554	0.989646	2006
328	TGC_5x	7.06356	0.981641	2006
328	TGC_5x	9.36074	0.975637	2006
328	TGC_5x	11.6443	0.972635	2006
328	TGC_5x	13.9376	0.966131	2006
328	TGC_5x	16.2357	0.959626	2006
328	TGC_5x	18.5323	0.953623	2006
328	TGC_5x	20.8336	0.945117	2006
328	TGC_5x	23.1421	0.933609	2006
328	TGC_5x	25.46	0.924604	2006
328	TGC_5x	27.7823	0.916598	2006
328	TGC_5x	30.0923	0.908093	2006
328	TGC_5x	32.4127	0.899587	2006
328	TGC_5x	34.7354	0.892583	2006
328	TGC_5x	37.0626	0.885078	2006
328	TGC_5x	39.3954	0.877073	2006
328	TGC_5x	41.7389	0.867066	2006
328	TGC_5x	44.082	0.85806	2006
328	TGC_5x	46.4255	0.852557	2006
328	TGC_5x	48.7723	0.850555	2006
328	TGC_5x	51.1199	0.844551	2006
328	TGC_5x	53.4613	0.839548	2006
328	TGC_5x	55.8222	0.836546	2006
328	TGC_5x	58.1963	0.830042	2006
328	TGC_5x	60.576	0.824038	2006
328	TGC_5x	62.9524	0.819035	2006
328	TGC_5x	65.3369	0.814031	2006
328	TGC_5x	67.728	0.808027	2006
328	TGC_5x	70.1278	0.803024	2006
328	TGC_5x	0	1	2006
328	TGC_5x	0.286381	0.999697	4369
328	TGC_5x	2.52834	0.996714	4369
328	TGC_5x	4.82667	0.992353	4369
328	TGC_5x	7.12517	0.988911	4369
328	TGC_5x	9.42116	0.98455	4369
328	TGC_5x	11.7058	0.98019	4369
328	TGC_5x	13.9988	0.975829	4369
328	TGC_5x	16.2971	0.971239	4369
328	TGC_5x	18.5938	0.962289	4369
328	TGC_5x	20.8946	0.952879	4369
328	TGC_5x	23.2045	0.940257	4369
328	TGC_5x	25.5218	0.928094	4369
328	TGC_5x	27.8436	0.920061	4369
328	TGC_5x	30.155	0.909275	4369
328	TGC_5x	32.4742	0.900095	4369
328	TGC_5x	34.7973	0.89298	4369
328	TGC_5x	37.1263	0.886325	4369
328	TGC_5x	39.4579	0.880358	4369
328	TGC_5x	41.801	0.872325	4369
328	TGC_5x	44.1445	0.861998	4369
328	TGC_5x	46.488	0.855572	4369
328	TGC_5x	48.8349	0.850523	4369
328	TGC_5x	51.182	0.846621	4369
328	TGC_5x	53.5241	0.841113	4369
328	TGC_5x	55.8861	0.835146	4369
328	TGC_5x	58.2596	0.828491	4369
328	TGC_5x	60.6386	0.82459	4369
328	TGC_5x	63.0152	0.820229	4369
328	TGC_5x	65.4003	0.814951	4369
328	TGC_5x	67.7911	0.811049	4369
328	TGC_5x	70.1915	0.805312	4369
328	TGC_5x	0	1	4369
328	TGC_10x	0.400727	0.99952	3100
328	TGC_10x	2.64731	0.995634	3100
328	TGC_10x	4.94853	0.990777	3100
328	TGC_10x	7.24848	0.987216	3100
328	TGC_10x	9.54016	0.983978	3100
328	TGC_10x	11.8258	0.98074	3100
328	TGC_10x	14.1196	0.976531	3100
328	TGC_10x	16.4175	0.97135	3100
328	TGC_10x	18.7178	0.964227	3100
328	TGC_10x	21.0152	0.957104	3100
328	TGC_10x	23.3252	0.949657	3100
328	TGC_10x	25.6439	0.942534	3100
328	TGC_10x	27.9648	0.930877	3100
328	TGC_10x	30.2803	0.921164	3100
328	TGC_10x	32.5954	0.909832	3100
328	TGC_10x	34.919	0.897528	3100
328	TGC_10x	37.2497	0.889757	3100
328	TGC_10x	39.58	0.876806	3100
328	TGC_10x	41.9235	0.868387	3100
328	TGC_10x	44.2688	0.861264	3100
328	TGC_10x	46.6128	0.847665	3100
328	TGC_10x	48.9596	0.837952	3100
328	TGC_10x	51.305	0.825324	3100
328	TGC_10x	53.6492	0.815934	3100
328	TGC_10x	56.0097	0.804926	3100
328	TGC_10x	58.3852	0.792946	3100
328	TGC_10x	60.7633	0.78388	3100
328	TGC_10x	63.1414	0.775461	3100
328	TGC_10x	65.5264	0.765424	3100
328	TGC_10x	67.9184	0.754739	3100
328	TGC_10x	70.3183	0.745026	3100
328	TGC_10x	0	1	3100
328	TGC_10x	0.457691	0.999641	2443
328	TGC_10x	2.70717	0.997178	2443
328	TGC_10x	5.01007	0.994304	2443
328	TGC_10x	7.30991	0.99061	2443
328	TGC_10x	9.59983	0.988146	2443
328	TGC_10x	11.8863	0.985683	2443
328	TGC_10x	14.1801	0.980346	2443
328	TGC_10x	16.4781	0.972546	2443
328	TGC_10x	18.7793	0.967209	2443
328	TGC_10x	21.0752	0.957357	2443
328	TGC_10x	23.3856	0.947915	2443
328	TGC_10x	25.7052	0.939293	2443
328	TGC_10x	28.0257	0.932725	2443
328	TGC_10x	30.3422	0.920409	2443
328	TGC_10x	32.6558	0.908914	2443
328	TGC_10x	34.9795	0.894956	2443
328	TGC_10x	37.3102	0.881409	2443
328	TGC_10x	39.6408	0.871145	2443
328	TGC_10x	41.9847	0.861293	2443
328	TGC_10x	44.3302	0.848977	2443
328	TGC_10x	46.6738	0.839945	2443
328	TGC_10x	49.0217	0.824755	2443
328	TGC_10x	51.3666	0.816134	2443
328	TGC_10x	53.712	0.806692	2443
328	TGC_10x	56.0718	0.796018	2443
328	TGC_10x	58.4476	0.783702	2443
328	TGC_10x	60.826	0.775081	2443
328	TGC_10x	63.2036	0.76646	2443
328	TGC_10x	65.5886	0.755786	2443
328	TGC_10x	67.9816	0.747165	2443
328	TGC_10x	70.3817	0.740186	2443
328	TGC_10x	0	1	2443
328	TGC_10x	0.571831	0.999766	3779
328	TGC_10x	2.82844	0.998702	3779
328	TGC_10x	5.13138	0.996575	3779
328	TGC_10x	7.43244	0.993649	3779
328	TGC_10x	9.72038	0.989394	3779
328	TGC_10x	12.0057	0.986734	3779
328	TGC_10x	14.2999	0.983808	3779
328	TGC_10x	16.6	0.977159	3779
328	TGC_10x	18.8993	0.969978	3779
328	TGC_10x	21.1969	0.959605	3779
328	TGC_10x	23.507	0.950828	3779
328	TGC_10x	25.8289	0.941254	3779
328	TGC_10x	28.1464	0.930615	3779
328	TGC_10x	30.4626	0.92104	3779
328	TGC_10x	32.7777	0.908806	3779
328	TGC_10x	35.1022	0.898965	3779
328	TGC_10x	37.4317	0.887263	3779
328	TGC_10x	39.7637	0.877156	3779
328	TGC_10x	42.1079	0.866783	3779
328	TGC_10x	44.4525	0.854283	3779
328	TGC_10x	46.7988	0.842048	3779
328	TGC_10x	49.1475	0.83141	3779
328	TGC_10x	51.4912	0.817314	3779
328	TGC_10x	53.8371	0.807473	3779
328	TGC_10x	56.1978	0.79577	3779
328	TGC_10x	58.5735	0.788057	3779
328	TGC_10x	60.95	0.776089	3779
328	TGC_10x	63.3292	0.767312	3779
328	TGC_10x	65.7153	0.758535	3779
328	TGC_10x	68.1086	0.747896	3779
328	TGC_10x	70.5102	0.736992	3779
328	TGC_10x	0	1	3779
328	TGC_10x	0.629414	0.999514	4660
328	TGC_10x	2.88957	0.996932	4660
328	TGC_10x	5.19151	0.993705	4660
328	TGC_10x	7.49344	0.990909	4660
328	TGC_10x	9.78035	0.988542	4660
328	TGC_10x	12.0654	0.983809	4660
328	TGC_10x	14.3605	0.979722	4660
328	TGC_10x	16.6612	0.972192	4660
328	TGC_10x	18.9591	0.962726	4660
328	TGC_10x	21.2579	0.953045	4660
328	TGC_10x	23.5678	0.941213	4660
328	TGC_10x	25.8901	0.932822	4660
328	TGC_10x	28.2067	0.922066	4660
328	TGC_10x	30.5226	0.909373	4660
328	TGC_10x	32.8388	0.897755	4660
328	TGC_10x	35.1628	0.886353	4660
328	TGC_10x	37.4925	0.872585	4660
328	TGC_10x	39.8247	0.863764	4660
328	TGC_10x	42.1694	0.854298	4660
328	TGC_10x	44.5138	0.842896	4660
328	TGC_10x	46.8594	0.829558	4660
328	TGC_10x	49.2098	0.819231	4660
328	TGC_10x	51.5523	0.80826	4660
328	TGC_10x	53.8993	0.799224	4660
328	TGC_10x	56.2602	0.788467	4660
328	TGC_10x	58.6363	0.778786	4660
328	TGC_10x	61.0114	0.76889	4660
328	TGC_10x	63.3914	0.759209	4660
328	TGC_10x	65.778	0.750604	4660
328	TGC_10x	68.1707	0.740923	4660
328	TGC_10x	70.5733	0.733178	4660
328	TGC_10x	0	1	4660
328	TGC_15x	0.743497	0.999708	4196
328	TGC_15x	3.01048	0.997558	4196
328	TGC_15x	5.31097	0.997081	4196
328	TGC_15x	7.61485	0.995409	4196
328	TGC_15x	9.89968	0.993975	4196
328	TGC_15x	12.1852	0.991348	4196
328	TGC_15x	14.4813	0.987764	4196
328	TGC_15x	16.7822	0.982987	4196
328	TGC_15x	19.0796	0.975343	4196
328	TGC_15x	21.3798	0.967937	4196
328	TGC_15x	23.6898	0.955038	4196
328	TGC_15x	26.0122	0.941422	4196
328	TGC_15x	28.329	0.929	4196
328	TGC_15x	30.6447	0.915862	4196
328	TGC_15x	32.9616	0.90129	4196
328	TGC_15x	35.2834	0.885524	4196
328	TGC_15x	37.615	0.872147	4196
328	TGC_15x	39.9464	0.859725	4196
328	TGC_15x	42.293	0.844915	4196
328	TGC_15x	44.6374	0.82891	4196
328	TGC_15x	46.9813	0.816488	4196
328	TGC_15x	49.3326	0.801678	4196
328	TGC_15x	51.6743	0.786867	4196
328	TGC_15x	54.0243	0.772057	4196
328	TGC_15x	56.3844	0.755813	4196
328	TGC_15x	58.7612	0.741958	4196
328	TGC_15x	61.1349	0.726192	4196
328	TGC_15x	63.5168	0.712337	4196
328	TGC_15x	65.9033	0.701349	4196
328	TGC_15x	68.2967	0.688449	4196
328	TGC_15x	70.7003	0.680566	4196
328	TGC_15x	0	1	4196
328	TGC_15x	0.801327	0.999845	3692
328	TGC_15x	3.07096	0.999301	3692
328	TGC_15x	5.37072	0.998485	3692
328	TGC_15x	7.67609	0.996035	3692
328	TGC_15x	9.95967	0.994675	3692
328	TGC_15x	12.2449	0.991681	3692
328	TGC_15x	14.5418	0.986238	3692
328	TGC_15x	16.8422	0.981884	3692
328	TGC_15x	19.1401	0.976169	3692
328	TGC_15x	21.4416	0.966372	3692
328	TGC_15x	23.751	0.956031	3692
328	TGC_15x	26.0739	0.944057	3692
328	TGC_15x	28.3902	0.930994	3692
328	TGC_15x	30.7053	0.917659	3692
328	TGC_15x	33.023	0.902147	3692
328	TGC_15x	35.344	0.889901	3692
328	TGC_15x	37.6757	0.875477	3692
328	TGC_15x	40.0078	0.861326	3692
328	TGC_15x	42.3548	0.849079	3692
328	TGC_15x	44.6998	0.834112	3692
328	TGC_15x	47.0427	0.819688	3692
328	TGC_15x	49.3929	0.805265	3692
328	TGC_15x	51.7352	0.791113	3692
328	TGC_15x	54.0861	0.774785	3692
328	TGC_15x	56.4468	0.758729	3692
328	TGC_15x	58.8245	0.744033	3692
328	TGC_15x	61.1965	0.732603	3692
328	TGC_15x	63.5792	0.720901	3692
328	TGC_15x	65.9667	0.710832	3692
328	TGC_15x	68.3596	0.69913	3692
328	TGC_15x	70.764	0.690149	3692
328	TGC_15x	0	1	3692
328	TGC_15x	0.918467	0.999729	4219
328	TGC_15x	3.19126	0.998541	4219
328	TGC_15x	5.4905	0.997114	4219
328	TGC_15x	7.79745	0.995926	4219
328	TGC_15x	10.0789	0.994975	4219
328	TGC_15x	12.3662	0.993074	4219
328	TGC_15x	14.6627	0.987131	4219
328	TGC_15x	16.9641	0.981427	4219
328	TGC_15x	19.2609	0.973345	4219
328	TGC_15x	21.5615	0.961461	4219
328	TGC_15x	23.8733	0.950765	4219
328	TGC_15x	26.1967	0.939593	4219
328	TGC_15x	28.514	0.92652	4219
328	TGC_15x	30.8293	0.917012	4219
328	TGC_15x	33.1461	0.899186	4219
328	TGC_15x	35.4681	0.88326	4219
328	TGC_15x	37.7977	0.8709	4219
328	TGC_15x	40.1309	0.85545	4219
328	TGC_15x	42.4795	0.838099	4219
328	TGC_15x	44.8256	0.8236	4219
328	TGC_15x	47.1665	0.808863	4219
328	TGC_15x	49.5173	0.794364	4219
328	TGC_15x	51.8588	0.781053	4219
328	TGC_15x	54.2109	0.767267	4219
328	TGC_15x	56.5718	0.754669	4219
328	TGC_15x	58.9493	0.743973	4219
328	TGC_15x	61.3224	0.729236	4219
328	TGC_15x	63.7055	0.713549	4219
328	TGC_15x	66.0938	0.698574	4219
328	TGC_15x	68.4875	0.685026	4219
328	TGC_15x	70.8915	0.675756	4219
328	TGC_15x	0	1	4219
328	TGC_15x	0.97757	0.999788	3621
328	TGC_15x	3.25178	0.999233	3621
328	TGC_15x	5.5514	0.997845	3621
328	TGC_15x	7.85802	0.996735	3621
328	TGC_15x	10.1388	0.995347	3621
328	TGC_15x	12.4274	0.992849	3621
328	TGC_15x	14.7238	0.988686	3621
328	TGC_15x	17.0242	0.981469	3621
328	TGC_15x	19.3221	0.973975	3621
328	TGC_15x	21.6225	0.965925	3621
328	TGC_15x	23.934	0.955656	3621
328	TGC_15x	26.2591	0.943998	3621
328	TGC_15x	28.5747	0.93234	3621
328	TGC_15x	30.8912	0.917907	3621
328	TGC_15x	33.2069	0.89931	3621
328	TGC_15x	35.5291	0.884321	3621
328	TGC_15x	37.8591	0.872386	3621
328	TGC_15x	40.1932	0.85712	3621
328	TGC_15x	42.5416	0.845185	3621
328	TGC_15x	44.8885	0.832417	3621
328	TGC_15x	47.2279	0.816596	3621
328	TGC_15x	49.5788	0.800774	3621
328	TGC_15x	51.9202	0.788006	3621
328	TGC_15x	54.2733	0.776626	3621
328	TGC_15x	56.6351	0.761915	3621
328	TGC_15x	59.012	0.748037	3621
328	TGC_15x	61.3853	0.733049	3621
328	TGC_15x	63.7673	0.721391	3621
328	TGC_15x	66.157	0.706958	3621
328	TGC_15x	68.5504	0.689749	3621
328	TGC_15x	70.9549	0.675038	3621
328	TGC_15x	0	1	3621
328	IPM_20x	1.08987	0.876574	4382
328	IPM_20x	3.36665	0.56467	4382
328	IPM_20x	5.66615	0.413646	4382
328	IPM_20x	7.97224	0.342745	4382
328	IPM_20x	10.2539	0.293781	4382
328	IPM_20x	12.5411	0.257217	4382
328	IPM_20x	14.8379	0.225105	4382
328	IPM_20x	17.1392	0.205074	4382
328	IPM_20x	19.4374	0.189495	4382
328	IPM_20x	21.738	0.171054	4382
328	IPM_20x	24.0507	0.163106	4382
328	IPM_20x	26.3748	0.147844	4382
328	IPM_20x	28.6892	0.13767	4382
328	IPM_20x	31.0076	0.128132	4382
328	IPM_20x	33.3225	0.117004	4382
328	IPM_20x	35.645	0.111917	4382
328	IPM_20x	37.9775	0.107783	4382
328	IPM_20x	40.3109	0.101742	4382
328	IPM_20x	42.6593	0.0998347	4382
328	IPM_20x	45.0042	0.0953835	4382
328	IPM_20x	47.3456	0.0941117	4382
328	IPM_20x	49.6958	0.0902964	4382
328	IPM_20x	52.0358	0.0890246	4382
328	IPM_20x	54.3925	0.0861631	4382
328	IPM_20x	56.754	0.0833016	4382
328	IPM_20x	59.1313	0.081076	4382
328	IPM_20x	61.5046	0.0785324	4382
328	IPM_20x	63.8872	0.0772606	4382
328	IPM_20x	66.2762	0.0766247	4382
328	IPM_20x	68.6713	0.0759888	4382
328	IPM_20x	71.0754	0.0753529	4382
328	IPM_20x	0	1	4382
328	FOX_20x	1.0923	0.876301	4021
328	FOX_20x	3.36895	0.569533	4021
328	FOX_20x	5.66827	0.41112	4021
328	FOX_20x	7.97439	0.3123	4021
328	FOX_20x	10.2561	0.255221	4021
328	FOX_20x	12.5433	0.219767	4021
328	FOX_20x	14.8401	0.191102	4021
328	FOX_20x	17.1415	0.17174	4021
328	FOX_20x	19.4397	0.152378	4021
328	FOX_20x	21.74	0.13528	4021
328	FOX_20x	24.0529	0.117175	4021
328	FOX_20x	26.377	0.102843	4021
328	FOX_20x	28.6912	0.0940421	4021
328	FOX_20x	31.0099	0.0852414	4021
328	FOX_20x	33.3246	0.0764406	4021
328	FOX_20x	35.6472	0.0709088	4021
328	FOX_20x	37.9799	0.0666341	4021
328	FOX_20x	40.3131	0.0633653	4021
328	FOX_20x	42.6615	0.0603479	4021
328	FOX_20x	45.0062	0.0583363	4021
328	FOX_20x	47.3479	0.0545645	4021
328	FOX_20x	49.6981	0.0530558	4021
328	FOX_20x	52.0379	0.0523015	4021
328	FOX_20x	54.3946	0.0502899	4021
328	FOX_20x	56.7561	0.0492841	4021
328	FOX_20x	59.1336	0.0480269	4021
328	FOX_20x	61.5068	0.0477754	4021
328	FOX_20x	63.8893	0.0470211	4021
328	FOX_20x	66.2785	0.0455124	4021
328	FOX_20x	68.6736	0.0450095	4021
328	FOX_20x	71.0776	0.0440037	4021
328	FOX_20x	0	1	4021
328	AMK_20x	1.0949	0.998855	3109
328	AMK_20x	3.37125	0.994967	3109
328	AMK_20x	5.67045	0.990755	3109
328	AMK_20x	7.97657	0.988164	3109
328	AMK_20x	10.2583	0.986544	3109
328	AMK_20x	12.5455	0.985896	3109
328	AMK_20x	14.8422	0.982008	3109
328	AMK_20x	17.1438	0.979092	3109
328	AMK_20x	19.4421	0.971316	3109
328	AMK_20x	21.7421	0.961921	3109
328	AMK_20x	24.0552	0.953173	3109
328	AMK_20x	26.3792	0.946369	3109
328	AMK_20x	28.6934	0.939241	3109
328	AMK_20x	31.0122	0.932762	3109
328	AMK_20x	33.3267	0.92531	3109
328	AMK_20x	35.6494	0.918506	3109
328	AMK_20x	37.9824	0.912998	3109
328	AMK_20x	40.3153	0.909111	3109
328	AMK_20x	42.6637	0.901335	3109
328	AMK_20x	45.0085	0.893559	3109
328	AMK_20x	47.3501	0.888051	3109
328	AMK_20x	49.7003	0.883191	3109
328	AMK_20x	52.04	0.87898	3109
328	AMK_20x	54.3968	0.872824	3109
328	AMK_20x	56.7583	0.866668	3109
328	AMK_20x	59.1358	0.860512	3109
328	AMK_20x	61.5091	0.854033	3109
328	AMK_20x	63.8914	0.850793	3109
328	AMK_20x	66.2808	0.843989	3109
328	AMK_20x	68.676	0.841073	3109
328	AMK_20x	71.0798	0.834593	3109
328	AMK_20x	0	1	3109
328	TGC_20x	1.09739	0.999812	4830
328	TGC_20x	3.37359	0.99898	4830
328	TGC_20x	5.67268	0.998564	4830
328	TGC_20x	7.97876	0.997315	4830
328	TGC_20x	10.2606	0.995651	4830
328	TGC_20x	12.5478	0.992531	4830
328	TGC_20x	14.8444	0.988994	4830
328	TGC_20x	17.1462	0.979008	4830
328	TGC_20x	19.4445	0.968191	4830
328	TGC_20x	21.7441	0.95134	4830
328	TGC_20x	24.0575	0.931161	4830
328	TGC_20x	26.3816	0.908277	4830
328	TGC_20x	28.6955	0.882897	4830
328	TGC_20x	31.0145	0.857309	4830
328	TGC_20x	33.3288	0.836505	4830
328	TGC_20x	35.6516	0.815078	4830
328	TGC_20x	37.9848	0.796147	4830
328	TGC_20x	40.3176	0.773887	4830
328	TGC_20x	42.6659	0.75662	4830
328	TGC_20x	45.0106	0.735401	4830
328	TGC_20x	47.3525	0.720006	4830
328	TGC_20x	49.7026	0.700035	4830
328	TGC_20x	52.0421	0.682768	4830
328	TGC_20x	54.399	0.662173	4830
328	TGC_20x	56.7604	0.648026	4830
328	TGC_20x	59.1382	0.631384	4830
328	TGC_20x	61.5113	0.616821	4830
328	TGC_20x	63.8937	0.602051	4830
328	TGC_20x	66.2831	0.589569	4830
328	TGC_20x	68.6784	0.575422	4830
328	TGC_20x	71.082	0.561484	4830
328	TGC_20x	0	1	4830
328	MIN_20x	1.09983	0.999501	5044
328	MIN_20x	3.37596	0.998308	5044
328	MIN_20x	5.67487	0.994927	5044
328	MIN_20x	7.98096	0.989558	5044
328	MIN_20x	10.2628	0.981802	5044
328	MIN_20x	12.55	0.976432	5044
328	MIN_20x	14.8466	0.970466	5044
328	MIN_20x	17.1485	0.965495	5044
328	MIN_20x	19.4467	0.960921	5044
328	MIN_20x	21.7463	0.955353	5044
328	MIN_20x	24.0598	0.950978	5044
328	MIN_20x	26.3838	0.94521	5044
328	MIN_20x	28.6976	0.94183	5044
328	MIN_20x	31.0168	0.936261	5044
328	MIN_20x	33.331	0.930494	5044
328	MIN_20x	35.6539	0.926318	5044
328	MIN_20x	37.9871	0.92075	5044
328	MIN_20x	40.3199	0.91717	5044
328	MIN_20x	42.6681	0.913591	5044
328	MIN_20x	45.0128	0.909216	5044
328	MIN_20x	47.3548	0.906829	5044
328	MIN_20x	49.7049	0.904244	5044
328	MIN_20x	52.0443	0.900068	5044
328	MIN_20x	54.4013	0.897483	5044
328	MIN_20x	56.7627	0.893704	5044
328	MIN_20x	59.1404	0.891715	5044
328	MIN_20x	61.5134	0.889528	5044
328	MIN_20x	63.8958	0.887937	5044
328	MIN_20x	66.2854	0.886545	5044
328	MIN_20x	68.6808	0.883562	5044
328	MIN_20x	71.0843	0.881772	5044
328	MIN_20x	0	1	5044
328	AZM_20x	1.10234	0.999063	2749
328	AZM_20x	3.3783	0.997602	2749
328	AZM_20x	5.67709	0.99139	2749
328	AZM_20x	7.98318	0.989197	2749
328	AZM_20x	10.2651	0.987005	2749
328	AZM_20x	12.5523	0.985908	2749
328	AZM_20x	14.8489	0.982985	2749
328	AZM_20x	17.1508	0.979331	2749
328	AZM_20x	19.4491	0.975676	2749
328	AZM_20x	21.7484	0.969464	2749
328	AZM_20x	24.0621	0.962521	2749
328	AZM_20x	26.3861	0.95302	2749
328	AZM_20x	28.6997	0.946077	2749
328	AZM_20x	31.0191	0.939134	2749
328	AZM_20x	33.3331	0.929633	2749
328	AZM_20x	35.6562	0.924517	2749
328	AZM_20x	37.9895	0.916844	2749
328	AZM_20x	40.3221	0.908804	2749
328	AZM_20x	42.6703	0.902227	2749
328	AZM_20x	45.015	0.897476	2749
328	AZM_20x	47.3572	0.890168	2749
328	AZM_20x	49.7071	0.882494	2749
328	AZM_20x	52.0464	0.875185	2749
328	AZM_20x	54.4035	0.866415	2749
328	AZM_20x	56.7648	0.858376	2749
328	AZM_20x	59.1428	0.84924	2749
328	AZM_20x	61.5157	0.83974	2749
328	AZM_20x	63.8981	0.832431	2749
328	AZM_20x	66.2878	0.822565	2749
328	AZM_20x	68.6831	0.815256	2749
328	AZM_20x	71.0865	0.807217	2749
328	AZM_20x	0	1	2749
328	MXF_20x	1.10486	0.998955	2204
328	MXF_20x	3.38071	0.996201	2204
328	MXF_20x	5.67933	0.984724	2204
328	MXF_20x	7.98542	0.945243	2204
328	MXF_20x	10.2674	0.878677	2204
328	MXF_20x	12.5546	0.809815	2204
328	MXF_20x	14.8512	0.744626	2204
328	MXF_20x	17.1532	0.706522	2204
328	MXF_20x	19.4515	0.678518	2204
328	MXF_20x	21.7506	0.646383	2204
328	MXF_20x	24.0644	0.616084	2204
328	MXF_20x	26.3884	0.594507	2204
328	MXF_20x	28.7019	0.573848	2204
328	MXF_20x	31.0214	0.557781	2204
328	MXF_20x	33.3352	0.544926	2204
328	MXF_20x	35.6586	0.529777	2204
328	MXF_20x	37.992	0.520136	2204
328	MXF_20x	40.3245	0.5082	2204
328	MXF_20x	42.6725	0.490296	2204
328	MXF_20x	45.0172	0.479278	2204
328	MXF_20x	47.3596	0.467342	2204
328	MXF_20x	49.7094	0.45862	2204
328	MXF_20x	52.0486	0.447602	2204
328	MXF_20x	54.4058	0.439338	2204
328	MXF_20x	56.7671	0.429698	2204
328	MXF_20x	59.1451	0.421434	2204
328	MXF_20x	61.518	0.415466	2204
328	MXF_20x	63.9003	0.412253	2204
328	MXF_20x	66.2901	0.406285	2204
328	MXF_20x	68.6855	0.400776	2204
328	MXF_20x	71.0888	0.396185	2204
328	MXF_20x	0	1	2204
328	IPM_20x	1.16789	0.873462	5255
328	IPM_20x	3.44417	0.586197	5255
328	IPM_20x	5.74088	0.429601	5255
328	IPM_20x	8.04691	0.347674	5255
328	IPM_20x	10.3289	0.295302	5255
328	IPM_20x	12.6171	0.263413	5255
328	IPM_20x	14.9128	0.234894	5255
328	IPM_20x	17.216	0.210004	5255
328	IPM_20x	19.5149	0.185893	5255
328	IPM_20x	21.8109	0.168522	5255
328	IPM_20x	24.127	0.157892	5255
328	IPM_20x	26.4512	0.143892	5255
328	IPM_20x	28.7629	0.135595	5255
328	IPM_20x	31.0836	0.12704	5255
328	IPM_20x	33.3959	0.120299	5255
328	IPM_20x	35.721	0.114854	5255
328	IPM_20x	38.0572	0.109669	5255
328	IPM_20x	40.3879	0.106039	5255
328	IPM_20x	42.734	0.103187	5255
328	IPM_20x	45.0783	0.0998168	5255
328	IPM_20x	47.4228	0.0961871	5255
328	IPM_20x	49.7727	0.0933352	5255
328	IPM_20x	52.1098	0.0915204	5255
328	IPM_20x	54.4683	0.0889277	5255
328	IPM_20x	56.8301	0.0881499	5255
328	IPM_20x	59.21	0.0860758	5255
328	IPM_20x	61.5814	0.0845202	5255
328	IPM_20x	63.9631	0.0819276	5255
328	IPM_20x	66.3552	0.0798535	5255
328	IPM_20x	68.7502	0.0790757	5255
328	IPM_20x	71.1524	0.0780386	5255
328	IPM_20x	0	1	5255
328	FOX_20x	1.16574	0.868067	5502
328	FOX_20x	3.44198	0.569865	5502
328	FOX_20x	5.73868	0.399569	5502
328	FOX_20x	8.0447	0.307233	5502
328	FOX_20x	10.3268	0.250099	5502
328	FOX_20x	12.6149	0.21287	5502
328	FOX_20x	14.9106	0.186883	5502
328	FOX_20x	17.2138	0.168084	5502
328	FOX_20x	19.5127	0.150023	5502
328	FOX_20x	21.8088	0.135278	5502
328	FOX_20x	24.1248	0.122561	5502
328	FOX_20x	26.449	0.109845	5502
328	FOX_20x	28.7607	0.0989707	5502
328	FOX_20x	31.0814	0.0906771	5502
328	FOX_20x	33.3937	0.0836736	5502
328	FOX_20x	35.7187	0.077223	5502
328	FOX_20x	38.0549	0.0726154	5502
328	FOX_20x	40.3856	0.0676392	5502
328	FOX_20x	42.7318	0.0635845	5502
328	FOX_20x	45.0761	0.0611886	5502
328	FOX_20x	47.4206	0.0582397	5502
328	FOX_20x	49.7705	0.0569496	5502
328	FOX_20x	52.1076	0.0554752	5502
328	FOX_20x	54.4661	0.0538165	5502
328	FOX_20x	56.8278	0.0534479	5502
328	FOX_20x	59.2077	0.0527107	5502
328	FOX_20x	61.5791	0.0519734	5502
328	FOX_20x	63.9607	0.0510519	5502
328	FOX_20x	66.3528	0.0503147	5502
328	FOX_20x	68.7479	0.0492089	5502
328	FOX_20x	71.15	0.0490246	5502
328	FOX_20x	0	1	5502
328	AMK_20x	1.16356	0.999339	2940
328	AMK_20x	3.4398	0.996945	2940
328	AMK_20x	5.73647	0.994893	2940
328	AMK_20x	8.04252	0.992157	2940
328	AMK_20x	10.3246	0.991473	2940
328	AMK_20x	12.6127	0.989763	2940
328	AMK_20x	14.9083	0.987027	2940
328	AMK_20x	17.2116	0.982581	2940
328	AMK_20x	19.5105	0.976083	2940
328	AMK_20x	21.8066	0.970611	2940
328	AMK_20x	24.1225	0.963429	2940
328	AMK_20x	26.4467	0.956589	2940
328	AMK_20x	28.7584	0.948039	2940
328	AMK_20x	31.0792	0.938805	2940
328	AMK_20x	33.3915	0.931622	2940
328	AMK_20x	35.7164	0.925808	2940
328	AMK_20x	38.0527	0.918968	2940
328	AMK_20x	40.3833	0.913154	2940
328	AMK_20x	42.7296	0.90734	2940
328	AMK_20x	45.0738	0.901526	2940
328	AMK_20x	47.4184	0.89537	2940
328	AMK_20x	49.7682	0.888188	2940
328	AMK_20x	52.1053	0.879638	2940
328	AMK_20x	54.4638	0.871429	2940
328	AMK_20x	56.8254	0.865273	2940
328	AMK_20x	59.2052	0.858433	2940
328	AMK_20x	61.5767	0.853303	2940
328	AMK_20x	63.9583	0.847147	2940
328	AMK_20x	66.3504	0.842359	2940
328	AMK_20x	68.7456	0.836887	2940
328	AMK_20x	71.1476	0.832099	2940
328	AMK_20x	0	1	2940
328	TGC_20x	1.16128	0.999877	3803
328	TGC_20x	3.43749	0.999613	3803
328	TGC_20x	5.73417	0.998557	3803
328	TGC_20x	8.04024	0.998557	3803
328	TGC_20x	10.3224	0.997765	3803
328	TGC_20x	12.6105	0.99539	3803
328	TGC_20x	14.906	0.990904	3803
328	TGC_20x	17.2093	0.98246	3803
328	TGC_20x	19.5082	0.969793	3803
328	TGC_20x	21.8042	0.953168	3803
328	TGC_20x	24.1202	0.937863	3803
328	TGC_20x	26.4444	0.917543	3803
328	TGC_20x	28.7561	0.900918	3803
328	TGC_20x	31.0769	0.874529	3803
328	TGC_20x	33.3891	0.856321	3803
328	TGC_20x	35.7141	0.83521	3803
328	TGC_20x	38.0503	0.812251	3803
328	TGC_20x	40.3809	0.794043	3803
328	TGC_20x	42.7273	0.774515	3803
328	TGC_20x	45.0715	0.755251	3803
328	TGC_20x	47.4161	0.732293	3803
328	TGC_20x	49.7659	0.712237	3803
328	TGC_20x	52.103	0.69614	3803
328	TGC_20x	54.4614	0.683209	3803
328	TGC_20x	56.8229	0.667904	3803
328	TGC_20x	59.2028	0.649168	3803
328	TGC_20x	61.5742	0.634654	3803
328	TGC_20x	63.9558	0.622515	3803
328	TGC_20x	66.3479	0.613279	3803
328	TGC_20x	68.7432	0.602459	3803
328	TGC_20x	71.1453	0.59032	3803
328	TGC_20x	0	1	3803
328	MIN_20x	1.15896	0.999662	6167
328	MIN_20x	3.43512	0.99901	6167
328	MIN_20x	5.73181	0.996564	6167
328	MIN_20x	8.03791	0.988902	6167
328	MIN_20x	10.3201	0.981077	6167
328	MIN_20x	12.6081	0.972437	6167
328	MIN_20x	14.9037	0.964775	6167
328	MIN_20x	17.207	0.957765	6167
328	MIN_20x	19.5058	0.950103	6167
328	MIN_20x	21.8018	0.94293	6167
328	MIN_20x	24.1177	0.937876	6167
328	MIN_20x	26.442	0.933637	6167
328	MIN_20x	28.7537	0.927931	6167
328	MIN_20x	31.0745	0.923856	6167
328	MIN_20x	33.3867	0.919943	6167
328	MIN_20x	35.7118	0.914563	6167
328	MIN_20x	38.0479	0.910325	6167
328	MIN_20x	40.3785	0.906412	6167
328	MIN_20x	42.725	0.902174	6167
328	MIN_20x	45.0691	0.897609	6167
328	MIN_20x	47.4138	0.893696	6167
328	MIN_20x	49.7635	0.891088	6167
328	MIN_20x	52.1006	0.888643	6167
328	MIN_20x	54.459	0.885545	6167
328	MIN_20x	56.8204	0.8831	6167
328	MIN_20x	59.2003	0.880654	6167
328	MIN_20x	61.5717	0.878209	6167
328	MIN_20x	63.9534	0.875275	6167
328	MIN_20x	66.3454	0.872829	6167
328	MIN_20x	68.7407	0.871036	6167
328	MIN_20x	71.1429	0.867939	6167
328	MIN_20x	0	1	6167
328	AZM_20x	1.15663	0.999213	4321
328	AZM_20x	3.43273	0.997122	4321
328	AZM_20x	5.7294	0.993172	4321
328	AZM_20x	8.03554	0.990848	4321
328	AZM_20x	10.3178	0.989686	4321
328	AZM_20x	12.6057	0.988292	4321
328	AZM_20x	14.9013	0.985503	4321
328	AZM_20x	17.2046	0.982482	4321
328	AZM_20x	19.5034	0.979926	4321
328	AZM_20x	21.7995	0.976441	4321
328	AZM_20x	24.1153	0.96854	4321
328	AZM_20x	26.4396	0.95971	4321
328	AZM_20x	28.7511	0.954133	4321
328	AZM_20x	31.0721	0.947859	4321
328	AZM_20x	33.3843	0.937866	4321
328	AZM_20x	35.7094	0.93043	4321
328	AZM_20x	38.0454	0.920671	4321
328	AZM_20x	40.3761	0.914396	4321
328	AZM_20x	42.7225	0.906263	4321
328	AZM_20x	45.0667	0.896968	4321
328	AZM_20x	47.4115	0.892088	4321
328	AZM_20x	49.7611	0.884885	4321
328	AZM_20x	52.0982	0.879308	4321
328	AZM_20x	54.4565	0.871175	4321
328	AZM_20x	56.8179	0.863506	4321
328	AZM_20x	59.1978	0.85607	4321
328	AZM_20x	61.5692	0.848634	4321
328	AZM_20x	63.9509	0.839339	4321
328	AZM_20x	66.3429	0.832368	4321
328	AZM_20x	68.7382	0.824003	4321
328	AZM_20x	71.1403	0.813313	4321
328	AZM_20x	0	1	4321
328	MXF_20x	1.15425	0.99919	3458
328	MXF_20x	3.43028	0.99684	3458
328	MXF_20x	5.727	0.989498	3458
328	MXF_20x	8.03312	0.944267	3458
328	MXF_20x	10.3155	0.874365	3458
328	MXF_20x	12.6033	0.798295	3458
328	MXF_20x	14.8988	0.74484	3458
328	MXF_20x	17.2022	0.698434	3458
328	MXF_20x	19.5009	0.655847	3458
328	MXF_20x	21.7971	0.624714	3458
328	MXF_20x	24.1127	0.599162	3458
328	MXF_20x	26.4371	0.577721	3458
328	MXF_20x	28.7486	0.559218	3458
328	MXF_20x	31.0697	0.541595	3458
328	MXF_20x	33.3819	0.531609	3458
328	MXF_20x	35.7069	0.516336	3458
328	MXF_20x	38.0429	0.501651	3458
328	MXF_20x	40.3735	0.487259	3458
328	MXF_20x	42.7201	0.473749	3458
328	MXF_20x	45.0642	0.465819	3458
328	MXF_20x	47.4091	0.452896	3458
328	MXF_20x	49.7587	0.443791	3458
328	MXF_20x	52.0957	0.432336	3458
328	MXF_20x	54.4541	0.426168	3458
328	MXF_20x	56.8154	0.418532	3458
328	MXF_20x	59.1952	0.413245	3458
328	MXF_20x	61.5667	0.407959	3458
328	MXF_20x	63.9483	0.402672	3458
328	MXF_20x	66.3404	0.39621	3458
328	MXF_20x	68.7357	0.391217	3458
328	MXF_20x	71.1378	0.387105	3458
328	MXF_20x	0	1	3458
328	LIN_20x	1.15181	0.999356	3802
328	LIN_20x	3.42785	0.998036	3802
328	LIN_20x	5.72459	0.994604	3802
328	LIN_20x	8.03068	0.993021	3802
328	LIN_20x	10.3132	0.991173	3802
328	LIN_20x	12.6009	0.989853	3802
328	LIN_20x	14.8964	0.989061	3802
328	LIN_20x	17.1998	0.987741	3802
328	LIN_20x	19.4985	0.985894	3802
328	LIN_20x	21.7945	0.982462	3802
328	LIN_20x	24.1104	0.979031	3802
328	LIN_20x	26.4346	0.975335	3802
328	LIN_20x	28.7462	0.971376	3802
328	LIN_20x	31.0673	0.965305	3802
328	LIN_20x	33.3795	0.959234	3802
328	LIN_20x	35.7044	0.952635	3802
328	LIN_20x	38.0403	0.948147	3802
328	LIN_20x	40.3711	0.942076	3802
328	LIN_20x	42.7176	0.937589	3802
328	LIN_20x	45.0617	0.930726	3802
328	LIN_20x	47.4066	0.925447	3802
328	LIN_20x	49.7562	0.920167	3802
328	LIN_20x	52.0933	0.917	3802
328	LIN_20x	54.4515	0.911985	3802
328	LIN_20x	56.8129	0.907761	3802
328	LIN_20x	59.1928	0.904066	3802
328	LIN_20x	61.5641	0.90037	3802
328	LIN_20x	63.9458	0.896675	3802
328	LIN_20x	66.3378	0.893243	3802
328	LIN_20x	68.7331	0.889812	3802
328	LIN_20x	71.1353	0.884797	3802
328	LIN_20x	0	1	3802
328	IPM_20x	1.27272	0.874518	5194
328	IPM_20x	3.55028	0.601494	5194
328	IPM_20x	5.8481	0.454215	5194
328	IPM_20x	8.15424	0.364114	5194
328	IPM_20x	10.4365	0.309906	5194
328	IPM_20x	12.7241	0.274014	5194
328	IPM_20x	15.0199	0.239855	5194
328	IPM_20x	17.3225	0.212132	5194
328	IPM_20x	19.6213	0.191092	5194
328	IPM_20x	21.9186	0.173765	5194
328	IPM_20x	24.2347	0.165844	5194
328	IPM_20x	26.5598	0.160398	5194
328	IPM_20x	28.8713	0.154705	5194
328	IPM_20x	31.1918	0.147775	5194
328	IPM_20x	33.5056	0.141091	5194
328	IPM_20x	35.8296	0.137378	5194
328	IPM_20x	38.1674	0.133418	5194
328	IPM_20x	40.4959	0.129457	5194
328	IPM_20x	42.8432	0.124754	5194
328	IPM_20x	45.1869	0.119309	5194
328	IPM_20x	47.5339	0.115596	5194
328	IPM_20x	49.8823	0.113368	5194
328	IPM_20x	52.2185	0.110645	5194
328	IPM_20x	54.578	0.10619	5194
328	IPM_20x	56.9421	0.102724	5194
328	IPM_20x	59.3226	0.101734	5194
328	IPM_20x	61.6935	0.100002	5194
328	IPM_20x	64.0754	0.0987639	5194
328	IPM_20x	66.4667	0.0970312	5194
328	IPM_20x	68.8618	0.0948034	5194
328	IPM_20x	71.2634	0.0940608	5194
328	IPM_20x	0	1	5194
328	FOX_20x	1.27473	0.85588	6096
328	FOX_20x	3.55236	0.555527	6096
328	FOX_20x	5.85016	0.402255	6096
328	FOX_20x	8.15629	0.310225	6096
328	FOX_20x	10.4385	0.255174	6096
328	FOX_20x	12.7262	0.219199	6096
328	FOX_20x	15.022	0.189415	6096
328	FOX_20x	17.3246	0.166658	6096
328	FOX_20x	19.6234	0.147081	6096
328	FOX_20x	21.9206	0.133193	6096
328	FOX_20x	24.2367	0.120476	6096
328	FOX_20x	26.5619	0.109432	6096
328	FOX_20x	28.8733	0.100062	6096
328	FOX_20x	31.1939	0.0920301	6096
328	FOX_20x	33.5076	0.0860063	6096
328	FOX_20x	35.8317	0.0786439	6096
328	FOX_20x	38.1695	0.074126	6096
328	FOX_20x	40.498	0.0707795	6096
328	FOX_20x	42.8454	0.0677676	6096
328	FOX_20x	45.1889	0.0647557	6096
328	FOX_20x	47.536	0.0624131	6096
328	FOX_20x	49.8844	0.0605725	6096
328	FOX_20x	52.2207	0.0600705	6096
328	FOX_20x	54.5801	0.0592339	6096
328	FOX_20x	56.9442	0.0585646	6096
328	FOX_20x	59.3248	0.057226	6096
328	FOX_20x	61.6958	0.0565567	6096
328	FOX_20x	64.0776	0.0553854	6096
328	FOX_20x	66.4688	0.0540467	6096
328	FOX_20x	68.864	0.0533774	6096
328	FOX_20x	71.2656	0.0525408	6096
328	FOX_20x	0	1	6096
328	AMK_20x	1.27688	0.999238	4744
328	AMK_20x	3.55444	0.99648	4744
328	AMK_20x	5.85219	0.994146	4744
328	AMK_20x	8.15835	0.992237	4744
328	AMK_20x	10.4406	0.991601	4744
328	AMK_20x	12.7283	0.989691	4744
328	AMK_20x	15.024	0.986297	4744
328	AMK_20x	17.3266	0.979932	4744
328	AMK_20x	19.6254	0.972719	4744
328	AMK_20x	21.9227	0.96593	4744
328	AMK_20x	24.2387	0.957232	4744
328	AMK_20x	26.564	0.949807	4744
328	AMK_20x	28.8754	0.942593	4744
328	AMK_20x	31.196	0.933046	4744
328	AMK_20x	33.5098	0.924348	4744
328	AMK_20x	35.8339	0.916286	4744
328	AMK_20x	38.1716	0.908437	4744
328	AMK_20x	40.5	0.902284	4744
328	AMK_20x	42.8476	0.894435	4744
328	AMK_20x	45.191	0.886585	4744
328	AMK_20x	47.5381	0.879372	4744
328	AMK_20x	49.8865	0.873644	4744
328	AMK_20x	52.2229	0.864733	4744
328	AMK_20x	54.5822	0.857096	4744
328	AMK_20x	56.9464	0.850731	4744
328	AMK_20x	59.327	0.84373	4744
328	AMK_20x	61.698	0.836941	4744
328	AMK_20x	64.0798	0.829092	4744
328	AMK_20x	66.4709	0.822515	4744
328	AMK_20x	68.8661	0.817423	4744
328	AMK_20x	71.2678	0.810635	4744
328	AMK_20x	0	1	4744
328	TGC_20x	1.27899	0.999836	5183
328	TGC_20x	3.5565	0.999254	5183
328	TGC_20x	5.85425	0.99906	5183
328	TGC_20x	8.1604	0.997315	5183
328	TGC_20x	10.4427	0.996346	5183
328	TGC_20x	12.7304	0.994213	5183
328	TGC_20x	15.0262	0.989366	5183
328	TGC_20x	17.3286	0.981805	5183
328	TGC_20x	19.6275	0.970172	5183
328	TGC_20x	21.9248	0.951754	5183
328	TGC_20x	24.2408	0.929845	5183
328	TGC_20x	26.5661	0.910651	5183
328	TGC_20x	28.8774	0.8901	5183
328	TGC_20x	31.1981	0.868192	5183
328	TGC_20x	33.5119	0.849773	5183
328	TGC_20x	35.836	0.828834	5183
328	TGC_20x	38.1737	0.805569	5183
328	TGC_20x	40.5021	0.789477	5183
328	TGC_20x	42.8497	0.767956	5183
328	TGC_20x	45.1932	0.745854	5183
328	TGC_20x	47.5402	0.724915	5183
328	TGC_20x	49.8886	0.707272	5183
328	TGC_20x	52.2251	0.686527	5183
328	TGC_20x	54.5843	0.668302	5183
328	TGC_20x	56.9485	0.651241	5183
328	TGC_20x	59.3292	0.639802	5183
328	TGC_20x	61.7001	0.625261	5183
328	TGC_20x	64.082	0.611495	5183
328	TGC_20x	66.4731	0.595985	5183
328	TGC_20x	68.8684	0.581832	5183
328	TGC_20x	71.2701	0.570005	5183
328	TGC_20x	0	1	5183
328	MIN_20x	1.28107	0.999559	6251
328	MIN_20x	3.55855	0.999078	6251
328	MIN_20x	5.85638	0.99571	6251
328	MIN_20x	8.16248	0.987852	6251
328	MIN_20x	10.4449	0.980475	6251
328	MIN_20x	12.7326	0.974061	6251
328	MIN_20x	15.0283	0.96492	6251
328	MIN_20x	17.3307	0.958986	6251
328	MIN_20x	19.6296	0.950968	6251
328	MIN_20x	21.9269	0.944874	6251
328	MIN_20x	24.243	0.938299	6251
328	MIN_20x	26.5683	0.932847	6251
328	MIN_20x	28.8795	0.927234	6251
328	MIN_20x	31.2002	0.922423	6251
328	MIN_20x	33.5141	0.918574	6251
328	MIN_20x	35.8381	0.91248	6251
328	MIN_20x	38.1759	0.909273	6251
328	MIN_20x	40.5042	0.904462	6251
328	MIN_20x	42.8519	0.899491	6251
328	MIN_20x	45.1953	0.894198	6251
328	MIN_20x	47.5425	0.891152	6251
328	MIN_20x	49.8908	0.888105	6251
328	MIN_20x	52.2272	0.882492	6251
328	MIN_20x	54.5865	0.878964	6251
328	MIN_20x	56.9507	0.875596	6251
328	MIN_20x	59.3314	0.870945	6251
328	MIN_20x	61.7023	0.867578	6251
328	MIN_20x	64.0841	0.865333	6251
328	MIN_20x	66.4753	0.862606	6251
328	MIN_20x	68.8706	0.860201	6251
328	MIN_20x	71.2724	0.858758	6251
328	MIN_20x	0	1	6251
328	AZM_20x	1.28319	0.998838	2420
328	AZM_20x	3.56069	0.995093	2420
328	AZM_20x	5.85858	0.990931	2420
328	AZM_20x	8.16462	0.989266	2420
328	AZM_20x	10.4471	0.987601	2420
328	AZM_20x	12.7347	0.985937	2420
328	AZM_20x	15.0305	0.981775	2420
328	AZM_20x	17.3329	0.979694	2420
328	AZM_20x	19.6318	0.972619	2420
328	AZM_20x	21.9291	0.96596	2420
328	AZM_20x	24.2452	0.958469	2420
328	AZM_20x	26.5705	0.950977	2420
328	AZM_20x	28.8817	0.940573	2420
328	AZM_20x	31.2024	0.93433	2420
328	AZM_20x	33.5164	0.926006	2420
328	AZM_20x	35.8403	0.916434	2420
328	AZM_20x	38.1781	0.907278	2420
328	AZM_20x	40.5063	0.9027	2420
328	AZM_20x	42.8541	0.893544	2420
328	AZM_20x	45.1975	0.88522	2420
328	AZM_20x	47.5447	0.876064	2420
328	AZM_20x	49.893	0.867741	2420
328	AZM_20x	52.2295	0.861914	2420
328	AZM_20x	54.5887	0.854839	2420
328	AZM_20x	56.953	0.846932	2420
328	AZM_20x	59.3336	0.836527	2420
328	AZM_20x	61.7046	0.826539	2420
328	AZM_20x	64.0864	0.817799	2420
328	AZM_20x	66.4775	0.809475	2420
328	AZM_20x	68.8728	0.800735	2420
328	AZM_20x	71.2747	0.79366	2420
328	AZM_20x	0	1	2420
328	MXF_20x	1.28529	0.998873	4121
328	MXF_20x	3.56284	0.994921	4121
328	MXF_20x	5.86063	0.984794	4121
328	MXF_20x	8.16671	0.945274	4121
328	MXF_20x	10.4492	0.87315	4121
328	MXF_20x	12.7369	0.806953	4121
328	MXF_20x	15.0326	0.739275	4121
328	MXF_20x	17.335	0.688393	4121
328	MXF_20x	19.634	0.646155	4121
328	MXF_20x	21.9312	0.613057	4121
328	MXF_20x	24.2474	0.58811	4121
328	MXF_20x	26.5727	0.56835	4121
328	MXF_20x	28.8838	0.549578	4121
328	MXF_20x	31.2046	0.531053	4121
328	MXF_20x	33.5186	0.514751	4121
328	MXF_20x	35.8424	0.496473	4121
328	MXF_20x	38.1803	0.482641	4121
328	MXF_20x	40.5085	0.468809	4121
328	MXF_20x	42.8562	0.454729	4121
328	MXF_20x	45.1996	0.445837	4121
328	MXF_20x	47.5469	0.438427	4121
328	MXF_20x	49.8952	0.430523	4121
328	MXF_20x	52.2317	0.420396	4121
328	MXF_20x	54.5909	0.412492	4121
328	MXF_20x	56.9552	0.405082	4121
328	MXF_20x	59.3359	0.400883	4121
328	MXF_20x	61.7069	0.395943	4121
328	MXF_20x	64.0886	0.391003	4121
328	MXF_20x	66.4798	0.385569	4121
328	MXF_20x	68.875	0.380382	4121
328	MXF_20x	71.277	0.377171	4121
328	MXF_20x	0	1	4121
328	LIN_20x	1.28744	0.999001	3745
328	LIN_20x	3.56496	0.995786	3745
328	LIN_20x	5.86269	0.99257	3745
328	LIN_20x	8.16883	0.990962	3745
328	LIN_20x	10.4513	0.989622	3745
328	LIN_20x	12.739	0.989086	3745
328	LIN_20x	15.0348	0.988015	3745
328	LIN_20x	17.3372	0.985871	3745
328	LIN_20x	19.6362	0.983727	3745
328	LIN_20x	21.9333	0.978636	3745
328	LIN_20x	24.2496	0.974884	3745
328	LIN_20x	26.5749	0.968185	3745
328	LIN_20x	28.8859	0.962289	3745
328	LIN_20x	31.2069	0.958002	3745
328	LIN_20x	33.5208	0.954518	3745
328	LIN_20x	35.8445	0.948355	3745
328	LIN_20x	38.1825	0.943263	3745
328	LIN_20x	40.5108	0.938976	3745
328	LIN_20x	42.8585	0.932812	3745
328	LIN_20x	45.2018	0.929597	3745
328	LIN_20x	47.5491	0.926649	3745
328	LIN_20x	49.8973	0.923701	3745
328	LIN_20x	52.2339	0.921021	3745
328	LIN_20x	54.5932	0.917002	3745
328	LIN_20x	56.9575	0.910303	3745
328	LIN_20x	59.3382	0.904943	3745
328	LIN_20x	61.7092	0.897976	3745
328	LIN_20x	64.0909	0.894492	3745
328	LIN_20x	66.482	0.890741	3745
328	LIN_20x	68.8772	0.886721	3745
328	LIN_20x	71.2793	0.88163	3745
328	LIN_20x	0	1	3745
328	IPM_20x	1.34419	0.861058	5720
328	IPM_20x	3.622	0.583553	5720
328	IPM_20x	5.92004	0.439589	5720
328	IPM_20x	8.22685	0.353955	5720
328	IPM_20x	10.5095	0.303815	5720
328	IPM_20x	12.7966	0.26559	5720
328	IPM_20x	15.0925	0.235804	5720
328	IPM_20x	17.3947	0.20999	5720
328	IPM_20x	19.6945	0.187402	5720
328	IPM_20x	21.9911	0.172758	5720
328	IPM_20x	24.307	0.15985	5720
328	IPM_20x	26.6331	0.147936	5720
328	IPM_20x	28.9438	0.140738	5720
328	IPM_20x	31.2664	0.132299	5720
328	IPM_20x	33.5798	0.124852	5720
328	IPM_20x	35.9026	0.120881	5720
328	IPM_20x	38.241	0.116909	5720
328	IPM_20x	40.5708	0.112938	5720
328	IPM_20x	42.9178	0.110456	5720
328	IPM_20x	45.2604	0.108222	5720
328	IPM_20x	47.6088	0.106236	5720
328	IPM_20x	49.9563	0.103754	5720
328	IPM_20x	52.2938	0.100279	5720
328	IPM_20x	54.6527	0.0980449	5720
328	IPM_20x	57.0164	0.097052	5720
328	IPM_20x	59.3985	0.0963074	5720
328	IPM_20x	61.769	0.0933288	5720
328	IPM_20x	64.151	0.0905985	5720
328	IPM_20x	66.5411	0.0891092	5720
328	IPM_20x	68.937	0.0871234	5720
328	IPM_20x	71.3401	0.0853859	5720
328	IPM_20x	0	1	5720
328	FOX_20x	1.34202	0.848375	5228
328	FOX_20x	3.61977	0.558324	5228
328	FOX_20x	5.91777	0.395381	5228
328	FOX_20x	8.22458	0.303712	5228
328	FOX_20x	10.5072	0.250652	5228
328	FOX_20x	12.7943	0.21541	5228
328	FOX_20x	15.0903	0.185118	5228
328	FOX_20x	17.3924	0.168883	5228
328	FOX_20x	19.6922	0.150668	5228
328	FOX_20x	21.9889	0.137403	5228
328	FOX_20x	24.3048	0.124732	5228
328	FOX_20x	26.6309	0.113843	5228
328	FOX_20x	28.9415	0.103151	5228
328	FOX_20x	31.2642	0.0985977	5228
328	FOX_20x	33.5776	0.0912721	5228
328	FOX_20x	35.9003	0.0841446	5228
328	FOX_20x	38.2387	0.0791949	5228
328	FOX_20x	40.5684	0.0744432	5228
328	FOX_20x	42.9154	0.0718694	5228
328	FOX_20x	45.2581	0.0690976	5228
328	FOX_20x	47.6065	0.0663257	5228
328	FOX_20x	49.954	0.0643459	5228
328	FOX_20x	52.2915	0.062366	5228
328	FOX_20x	54.6504	0.0611781	5228
328	FOX_20x	57.0141	0.0597922	5228
328	FOX_20x	59.3962	0.0591982	5228
328	FOX_20x	61.7667	0.0584062	5228
328	FOX_20x	64.1487	0.0570203	5228
328	FOX_20x	66.5388	0.0568223	5228
328	FOX_20x	68.9346	0.0564264	5228
328	FOX_20x	71.3377	0.0560304	5228
328	FOX_20x	0	1	5228
328	AMK_20x	1.33983	0.998578	4748
328	AMK_20x	3.61749	0.993725	4748
328	AMK_20x	5.91551	0.990559	4748
328	AMK_20x	8.22225	0.988238	4748
328	AMK_20x	10.505	0.986761	4748
328	AMK_20x	12.7921	0.985284	4748
328	AMK_20x	15.088	0.981274	4748
328	AMK_20x	17.3902	0.976631	4748
328	AMK_20x	19.6899	0.969668	4748
328	AMK_20x	21.9866	0.959116	4748
328	AMK_20x	24.3025	0.951941	4748
328	AMK_20x	26.6285	0.942445	4748
328	AMK_20x	28.9392	0.932949	4748
328	AMK_20x	31.2619	0.925774	4748
328	AMK_20x	33.5753	0.918599	4748
328	AMK_20x	35.8979	0.911002	4748
328	AMK_20x	38.2363	0.904671	4748
328	AMK_20x	40.5661	0.897708	4748
328	AMK_20x	42.9131	0.8899	4748
328	AMK_20x	45.2558	0.881247	4748
328	AMK_20x	47.6042	0.874284	4748
328	AMK_20x	49.9517	0.868375	4748
328	AMK_20x	52.2892	0.8612	4748
328	AMK_20x	54.6481	0.85508	4748
328	AMK_20x	57.0118	0.852126	4748
328	AMK_20x	59.3939	0.845795	4748
328	AMK_20x	61.7643	0.838409	4748
328	AMK_20x	64.1463	0.834188	4748
328	AMK_20x	66.5364	0.826592	4748
328	AMK_20x	68.9322	0.819417	4748
328	AMK_20x	71.3353	0.813297	4748
328	AMK_20x	0	1	4748
328	TGC_20x	1.3376	0.999774	4725
328	TGC_20x	3.61522	0.998713	4725
328	TGC_20x	5.91316	0.998501	4725
328	TGC_20x	8.21989	0.997228	4725
328	TGC_20x	10.5027	0.996167	4725
328	TGC_20x	12.7898	0.994045	4725
328	TGC_20x	15.0856	0.990438	4725
328	TGC_20x	17.3879	0.981527	4725
328	TGC_20x	19.6875	0.969008	4725
328	TGC_20x	21.9843	0.952034	4725
328	TGC_20x	24.3002	0.936545	4725
328	TGC_20x	26.6262	0.917874	4725
328	TGC_20x	28.9369	0.894747	4725
328	TGC_20x	31.2596	0.87268	4725
328	TGC_20x	33.5729	0.851463	4725
328	TGC_20x	35.8956	0.829821	4725
328	TGC_20x	38.234	0.808815	4725
328	TGC_20x	40.5637	0.787598	4725
328	TGC_20x	42.9108	0.768714	4725
328	TGC_20x	45.2534	0.751316	4725
328	TGC_20x	47.6018	0.730522	4725
328	TGC_20x	49.9493	0.715246	4725
328	TGC_20x	52.2868	0.699969	4725
328	TGC_20x	54.6457	0.682358	4725
328	TGC_20x	57.0095	0.666021	4725
328	TGC_20x	59.3915	0.654139	4725
328	TGC_20x	61.762	0.640772	4725
328	TGC_20x	64.144	0.629314	4725
328	TGC_20x	66.534	0.617432	4725
328	TGC_20x	68.9298	0.607036	4725
328	TGC_20x	71.3329	0.595154	4725
328	TGC_20x	0	1	4725
328	MIN_20x	1.33535	0.999585	7846
328	MIN_20x	3.61291	0.998945	7846
328	MIN_20x	5.9108	0.995875	7846
328	MIN_20x	8.21751	0.988329	7846
328	MIN_20x	10.5003	0.97848	7846
328	MIN_20x	12.7874	0.971573	7846
328	MIN_20x	15.0833	0.965562	7846
328	MIN_20x	17.3855	0.957631	7846
328	MIN_20x	19.6852	0.948934	7846
328	MIN_20x	21.9819	0.941004	7846
328	MIN_20x	24.2978	0.935376	7846
328	MIN_20x	26.6239	0.929108	7846
328	MIN_20x	28.9345	0.924632	7846
328	MIN_20x	31.2572	0.920027	7846
328	MIN_20x	33.5705	0.91619	7846
328	MIN_20x	35.8932	0.912225	7846
328	MIN_20x	38.2316	0.90762	7846
328	MIN_20x	40.5614	0.902888	7846
328	MIN_20x	42.9083	0.899178	7846
328	MIN_20x	45.2511	0.894702	7846
328	MIN_20x	47.5994	0.890097	7846
328	MIN_20x	49.9469	0.884469	7846
328	MIN_20x	52.2844	0.879993	7846
328	MIN_20x	54.6433	0.877051	7846
328	MIN_20x	57.0071	0.874237	7846
328	MIN_20x	59.3891	0.871807	7846
328	MIN_20x	61.7596	0.868865	7846
328	MIN_20x	64.1416	0.86733	7846
328	MIN_20x	66.5315	0.865411	7846
328	MIN_20x	68.9274	0.862853	7846
328	MIN_20x	71.3305	0.86119	7846
328	MIN_20x	0	1	7846
328	AZM_20x	1.33302	0.999144	4465
328	AZM_20x	3.61055	0.99599	4465
328	AZM_20x	5.90839	0.993061	4465
328	AZM_20x	8.21516	0.992385	4465
328	AZM_20x	10.498	0.991033	4465
328	AZM_20x	12.7851	0.989006	4465
328	AZM_20x	15.081	0.985852	4465
328	AZM_20x	17.3831	0.982698	4465
328	AZM_20x	19.6828	0.979544	4465
328	AZM_20x	21.9796	0.975263	4465
328	AZM_20x	24.2955	0.971208	4465
328	AZM_20x	26.6215	0.966252	4465
328	AZM_20x	28.9321	0.959043	4465
328	AZM_20x	31.2548	0.951158	4465
328	AZM_20x	33.5681	0.944399	4465
328	AZM_20x	35.8908	0.936514	4465
328	AZM_20x	38.2293	0.927953	4465
328	AZM_20x	40.559	0.919618	4465
328	AZM_20x	42.9059	0.91376	4465
328	AZM_20x	45.2487	0.904073	4465
328	AZM_20x	47.5969	0.89754	4465
328	AZM_20x	49.9444	0.890105	4465
328	AZM_20x	52.282	0.883572	4465
328	AZM_20x	54.6408	0.872308	4465
328	AZM_20x	57.0047	0.864423	4465
328	AZM_20x	59.3867	0.857664	4465
328	AZM_20x	61.7571	0.851131	4465
328	AZM_20x	64.1391	0.844372	4465
328	AZM_20x	66.5291	0.837614	4465
328	AZM_20x	68.925	0.830855	4465
328	AZM_20x	71.328	0.823421	4465
328	AZM_20x	0	1	4465
328	MXF_20x	1.33068	0.999209	3486
328	MXF_20x	3.60817	0.994825	3486
328	MXF_20x	5.90606	0.989564	3486
328	MXF_20x	8.21279	0.951864	3486
328	MXF_20x	10.4956	0.875002	3486
328	MXF_20x	12.7827	0.810122	3486
328	MXF_20x	15.0786	0.745534	3486
328	MXF_20x	17.3807	0.683284	3486
328	MXF_20x	19.6804	0.64763	3486
328	MXF_20x	21.9772	0.613436	3486
328	MXF_20x	24.2931	0.581289	3486
328	MXF_20x	26.6191	0.560247	3486
328	MXF_20x	28.9296	0.540958	3486
328	MXF_20x	31.2524	0.527222	3486
328	MXF_20x	33.5657	0.511733	3486
328	MXF_20x	35.8885	0.495659	3486
328	MXF_20x	38.2269	0.481631	3486
328	MXF_20x	40.5565	0.468187	3486
328	MXF_20x	42.9035	0.458543	3486
328	MXF_20x	45.2462	0.448606	3486
328	MXF_20x	47.5944	0.438962	3486
328	MXF_20x	49.9419	0.426395	3486
328	MXF_20x	52.2796	0.419381	3486
328	MXF_20x	54.6384	0.41149	3486
328	MXF_20x	57.0024	0.404769	3486
328	MXF_20x	59.3841	0.398631	3486
328	MXF_20x	61.7546	0.392786	3486
328	MXF_20x	64.1366	0.386064	3486
328	MXF_20x	66.5267	0.381973	3486
328	MXF_20x	68.9225	0.379635	3486
328	MXF_20x	71.3255	0.377005	3486
328	MXF_20x	0	1	3486
328	LIN_20x	1.32832	0.999182	4051
328	LIN_20x	3.60579	0.99596	4051
328	LIN_20x	5.90373	0.993233	4051
328	LIN_20x	8.21034	0.992985	4051
328	LIN_20x	10.4931	0.991498	4051
328	LIN_20x	12.7803	0.990258	4051
328	LIN_20x	15.0762	0.988771	4051
328	LIN_20x	17.3783	0.987532	4051
328	LIN_20x	19.678	0.986045	4051
328	LIN_20x	21.9747	0.982822	4051
328	LIN_20x	24.2907	0.977865	4051
328	LIN_20x	26.6167	0.972907	4051
328	LIN_20x	28.9273	0.96795	4051
328	LIN_20x	31.2499	0.963488	4051
328	LIN_20x	33.5632	0.959274	4051
328	LIN_20x	35.8861	0.955804	4051
328	LIN_20x	38.2244	0.953077	4051
328	LIN_20x	40.554	0.946137	4051
328	LIN_20x	42.9009	0.939196	4051
328	LIN_20x	45.2437	0.933991	4051
328	LIN_20x	47.5919	0.929529	4051
328	LIN_20x	49.9394	0.924572	4051
328	LIN_20x	52.2771	0.919862	4051
328	LIN_20x	54.6359	0.915896	4051
328	LIN_20x	56.9999	0.910691	4051
328	LIN_20x	59.3816	0.906229	4051
328	LIN_20x	61.7521	0.899289	4051
328	LIN_20x	64.1341	0.896066	4051
328	LIN_20x	66.5242	0.890117	4051
328	LIN_20x	68.92	0.884912	4051
328	LIN_20x	71.3229	0.880202	4051
328	LIN_20x	0	1	4051
328	TGC_5x	72	0.795847	964
328	TGC_5x	72	0.801108	1366
328	TGC_5x	72	0.797951	2006
328	TGC_5x	72	0.802026	4369
328	TGC_10x	72	0.740037	3100
328	TGC_10x	72	0.733821	2443
328	TGC_10x	72	0.732036	3779
328	TGC_10x	72	0.726394	4660
328	TGC_15x	72	0.67396	4196
328	TGC_15x	72	0.682287	3692
328	TGC_15x	72	0.669046	4219
328	TGC_15x	72	0.670799	3621
328	IPM_20x	72	0.0746171	4382
328	FOX_20x	72	0.0437134	4021
328	AMK_20x	72	0.832604	3109
328	TGC_20x	72	0.5579	4830
328	MIN_20x	72	0.880785	5044
328	AZM_20x	72	0.804155	2749
328	MXF_20x	72	0.393918	2204
328	IPM_20x	72	0.0776725	5255
328	FOX_20x	72	0.0487636	5502
328	AMK_20x	72	0.82967	2940
328	TGC_20x	72	0.585905	3803
328	MIN_20x	72	0.86724	6167
328	AZM_20x	72	0.811483	4321
328	MXF_20x	72	0.385734	3458
328	LIN_20x	72	0.88318	3802
328	IPM_20x	72	0.0936056	5194
328	FOX_20x	72	0.0523363	6096
328	AMK_20x	72	0.808114	4744
328	TGC_20x	72	0.565942	5183
328	MIN_20x	72	0.858078	6251
328	AZM_20x	72	0.791776	2420
328	MXF_20x	72	0.375833	4121
328	LIN_20x	72	0.880424	3745
328	IPM_20x	72	0.0848404	5720
328	FOX_20x	72	0.0559212	5228
328	AMK_20x	72	0.811662	4748
328	TGC_20x	72	0.591324	4725
328	MIN_20x	72	0.860727	7846
328	AZM_20x	72	0.8209	4465
328	MXF_20x	72	0.375938	3486
328	LIN_20x	72	0.879084	4051

## Sheet: Fig 1g
Drug	Time (h)	PI_intensity (AU)	GFP_intensity (AU)
FOX	0	39.5591	646.105
FOX	0	487.556	14.4086
FOX	0	15.7424	503.129
FOX	0	491.331	24.0968
FOX	0	604.069	15.3633
FOX	0	40.327	13.6825
FOX	0	13.73	484.814
FOX	0	380.583	35.0556
FOX	0	558.376	8.41624
FOX	0	493.257	14.0388
FOX	0	779.919	15.53
FOX	0	483.69	21.7479
FOX	0	458.631	10.1631
FOX	0	31.4605	393.035
FOX	0	764.5	8.00435
FOX	0	537.488	9.26744
FOX	0	486.654	14.5458
FOX	0	524.766	12.3617
FOX	0	601.662	7.87308
FOX	0	628.994	13.3111
FOX	0	512.454	35.4585
FOX	0	9.60417	559.796
FOX	0	99.2081	268.549
FOX	0	57.7368	316.911
FOX	0	24.5644	403.8
FOX	0	618.013	12.3451
FOX	0	643.137	11.1288
FOX	0	188.161	677.464
FOX	0	110.11	318.894
FOX	0	584.172	19.4343
FOX	0	14.8034	512.778
FOX	0	498.506	15.7131
FOX	0	430.781	19.206
FOX	0	204.803	498.275
FOX	0	530.385	25.9538
FOX	0	197.829	760.505
FOX	0	50.0084	339.017
FOX	0	445.093	20.2093
FOX	0	536.039	12.4772
FOX	0	10.869	42.4935
FOX	0	501.162	16.2753
FOX	0	55.3376	533.671
FOX	0	483.496	14.0085
FOX	0	142.484	28.9937
FOX	0	283.435	448.375
FOX	0	4.69373	286.83
FOX	0	763.491	32.319
FOX	0	679.282	177.424
FOX	0	222.409	142.221
FOX	0	373.638	313.427
FOX	0	386.521	12.6415
FOX	0	8.90071	54.4397
FOX	0	419.357	17.3859
FOX	0	575.769	10.0833
FOX	0	74.5223	572.675
FOX	0	20.0913	53.6087
FOX	0	438.588	19.1119
FOX	0	129.166	429.751
FOX	0	889.782	42.3013
FOX	0	454.307	17.1487
FOX	0	525.48	27.7661
FOX	0	18.058	568.978
FOX	0	60.0607	516.951
FOX	0	745.494	20.1411
FOX	0	36.3965	361.663
FOX	0	561.664	17.5911
FOX	0	498.966	37.618
FOX	0	348.248	21.5726
FOX	0	54.6509	291.337
FOX	0	623.62	51.494
FOX	0	458.55	28.7188
FOX	0	524.884	30.4582
FOX	0	194.815	322.986
FOX	0	688.336	14.8341
FOX	0	582.581	13.5495
FOX	0	417.071	17.5019
FOX	0	16.5434	583.266
FOX	0	556.089	23.3069
FOX	0	490.384	46.4186
FOX	0	483.541	14.8716
FOX	0	486.418	225.076
FOX	0	40.1572	543.275
FOX	0	189.185	472.513
FOX	0	965.41	160.267
FOX	0	31.9322	737.079
FOX	0	75.8987	790.323
FOX	0	449.189	20.3745
FOX	0	658.982	35.4045
FOX	0	534.526	24.4375
FOX	0	30.5721	565.47
FOX	0	913.912	34.0837
FOX	0	691.23	29.354
FOX	0	10.1975	541.852
FOX	0	612.409	65.194
FOX	0	51.7009	295.058
FOX	0	172.281	540.661
FOX	0	10.6108	268.764
FOX	0	840.035	358.985
FOX	0	566.03	377.446
FOX	0	407.848	30.796
FOX	0	697.512	32.0599
FOX	0	36.125	567.758
FOX	0	538.705	37.7553
FOX	0	385.097	52.3011
FOX	0	392.562	353.935
FOX	0	27.3945	843.156
FOX	0	72.7176	378.769
FOX	0	18.2941	399.38
FOX	0	122.676	425.413
FOX	0	41.3868	422.189
FOX	0	96.8042	465.187
FOX	0	566.563	47.9392
FOX	0	11.7719	439.908
FOX	0	11.4066	488.22
FOX	0	510.845	639.193
FOX	0	51.3229	498.274
FOX	0	477.19	29.6274
FOX	0	470.754	39.1769
FOX	0	495.019	30.6464
FOX	0	469.881	24.7626
FOX	0	77.1761	24.3636
FOX	0	572.085	37.1383
FOX	0	523.869	38.1886
FOX	0	19.2304	605.784
FOX	0	643.332	39.2
FOX	0	611.591	38.8773
FOX	0	566.554	32.2634
FOX	0	486.569	31.0569
FOX	0	459.845	30.749
FOX	0	543.508	31.2227
FOX	0	415.256	40.1145
FOX	0	19.3363	285.31
FOX	0	32.7634	506.442
FOX	0	18.1094	363.792
FOX	0	693.853	26.4565
FOX	0	671.465	34.0922
FOX	0	405.921	35.852
FOX	0	484.009	45.7064
FOX	0	268.169	279.623
FOX	0	584.903	38.6219
FOX	0	418.414	37.8872
FOX	0	43.8423	585.705
FOX	0	17.2377	567.201
FOX	0	429.18	33.8835
FOX	0	410.194	38.2685
FOX	0	803.538	30.4819
FOX	0	45.7168	504.052
FOX	0	572.874	29.7862
FOX	0	68.9153	352.975
FOX	0	379.583	31.1589
FOX	0	100.426	508.292
FOX	0	14.8673	424.995
FOX	2	138.273	362.74
FOX	2	535.024	21.2891
FOX	2	825.788	20.7153
FOX	2	508.789	21.3824
FOX	2	449.232	25.6271
FOX	2	804.656	23.9684
FOX	2	622.867	67.1991
FOX	2	569.558	35.5803
FOX	2	660.901	19.9588
FOX	2	1154.66	28.144
FOX	2	467.185	18.6781
FOX	2	580.468	18.0914
FOX	2	477.489	24.0043
FOX	2	248.38	29.6278
FOX	2	746.213	23.4043
FOX	2	106.862	398.012
FOX	2	383.816	28.3897
FOX	2	50.3655	194.623
FOX	2	119.921	390.861
FOX	2	361.328	26.4973
FOX	2	420.059	30.684
FOX	2	115.704	413.438
FOX	2	602.665	19.6314
FOX	2	476.5	21.1629
FOX	2	497.027	28.6327
FOX	2	534	22.2823
FOX	2	253.191	634.928
FOX	2	487.203	27.7358
FOX	2	155.388	265.823
FOX	2	531.603	31.2458
FOX	2	24.2667	95.2208
FOX	2	471.726	18.2229
FOX	2	447.256	20.8932
FOX	2	217.726	25.3418
FOX	2	440.056	28.1493
FOX	2	289.682	568.016
FOX	2	17.7807	297.126
FOX	2	512.766	408.832
FOX	2	12.3333	50.7
FOX	2	384.506	20.465
FOX	2	433.214	25.9822
FOX	2	539.078	31.4954
FOX	2	384.172	22.9026
FOX	2	506.234	25.1609
FOX	2	152.578	509.102
FOX	2	623.595	41.6489
FOX	2	501.387	23.0586
FOX	2	465.126	33.1869
FOX	2	459.61	26.8833
FOX	2	517.153	27.7903
FOX	2	643.441	24.237
FOX	2	142.903	315.243
FOX	2	422.966	30.4674
FOX	2	567.568	27.1538
FOX	2	613.565	32.5569
FOX	2	461.885	32.3779
FOX	2	511.647	132.614
FOX	2	136.577	345.073
FOX	2	517.621	27.1005
FOX	2	210.884	564.456
FOX	2	334.23	192.689
FOX	2	723.853	41.6474
FOX	2	13.4378	369.032
FOX	2	414.804	25.4542
FOX	2	620.714	26.9107
FOX	2	790.555	33.1048
FOX	2	85.9915	138.312
FOX	2	828.839	28.381
FOX	2	81.8303	266.817
FOX	2	447.273	25.8731
FOX	2	168.727	323.343
FOX	2	771.351	112.733
FOX	2	16.9198	195.519
FOX	2	396.36	33.3333
FOX	2	648.14	30.4252
FOX	2	792.495	51.3829
FOX	2	136.388	119.247
FOX	2	619.299	25.0456
FOX	2	658.177	31.7366
FOX	2	1207.04	51.8889
FOX	2	430.146	23.6903
FOX	2	408.256	31.6142
FOX	2	115.946	317.701
FOX	2	161.46	387.994
FOX	2	345.942	25.4938
FOX	2	71.763	146.942
FOX	2	451.039	26.5608
FOX	2	34.6615	104.985
FOX	2	169.562	298.064
FOX	2	266.621	26.7759
FOX	2	55.1902	309.497
FOX	2	629.692	33.0521
FOX	2	563.926	28.4233
FOX	2	518.978	33.8166
FOX	2	470.49	30.3422
FOX	2	407.879	26.6075
FOX	2	46.3974	110.35
FOX	2	57.2705	431.082
FOX	2	66.0213	275.519
FOX	2	723.884	228.254
FOX	2	589.622	30.0556
FOX	2	47.7076	198.852
FOX	2	450.548	30.1926
FOX	2	263.021	59.9538
FOX	2	515.541	23.8798
FOX	2	359.872	25.8496
FOX	2	171.125	351.178
FOX	2	152.429	402.212
FOX	2	551.922	23.75
FOX	2	441.662	24.0235
FOX	2	452.892	25.9769
FOX	2	149.761	339.484
FOX	2	705.405	31.0394
FOX	2	508.992	31.2329
FOX	2	765.657	52.8967
FOX	2	745.534	27.8034
FOX	2	74.0517	229.599
FOX	2	152.021	334.328
FOX	2	558.27	44.2233
FOX	2	582.482	28.2996
FOX	2	534.552	27.5837
FOX	2	909.035	27.72
FOX	2	492.394	29.4191
FOX	2	1686.04	71.829
FOX	2	690.854	32.6683
FOX	2	151.945	275.789
FOX	2	447.877	202.977
FOX	4	455.608	21.4656
FOX	4	141.026	125.509
FOX	4	329.585	32.6114
FOX	4	525.956	24.2049
FOX	4	804.739	29.6338
FOX	4	475.145	27.7048
FOX	4	746.43	23.1434
FOX	4	605.836	31.1963
FOX	4	444.254	27.3266
FOX	4	463.175	20.9667
FOX	4	744.044	22.3495
FOX	4	111.692	98.8542
FOX	4	467.106	21.274
FOX	4	56.3702	48.1565
FOX	4	16.344	319.881
FOX	4	127.332	314.18
FOX	4	667.237	199.66
FOX	4	396.255	28.6667
FOX	4	167.08	325.411
FOX	4	628.863	23.1073
FOX	4	252.951	180.772
FOX	4	640.665	35.0074
FOX	4	547.815	24.073
FOX	4	535.583	26.9829
FOX	4	407.901	26.1622
FOX	4	346.034	585.595
FOX	4	452.194	24.7523
FOX	4	161.903	198.288
FOX	4	564.143	22.9341
FOX	4	26.1928	113.583
FOX	4	186.825	161.882
FOX	4	435.753	24.5064
FOX	4	131.159	23.4967
FOX	4	416.923	24.9845
FOX	4	684.807	674.553
FOX	4	41.0037	248.884
FOX	4	35.9818	64.1697
FOX	4	13.9438	39.882
FOX	4	402.438	22.5664
FOX	4	563.514	30.8153
FOX	4	394.041	43.4939
FOX	4	356.308	378.106
FOX	4	536.532	26.2864
FOX	4	539.333	32.7304
FOX	4	427.399	27.9541
FOX	4	203.421	310.427
FOX	4	506.592	26.9294
FOX	4	284.495	441.014
FOX	4	564.605	28.4598
FOX	4	509.084	29.1188
FOX	4	701.45	22.875
FOX	4	424.642	26.9039
FOX	4	486.686	20.6725
FOX	4	587.485	30.9059
FOX	4	441.248	25.893
FOX	4	486.045	28.3441
FOX	4	107.051	191.446
FOX	4	374.659	23.2784
FOX	4	118.171	154.652
FOX	4	555.167	25.4449
FOX	4	531.825	29.8996
FOX	4	487.179	27.125
FOX	4	875.345	51.1858
FOX	4	176.463	325.456
FOX	4	398.153	25.5984
FOX	4	558.868	30.1045
FOX	4	397.005	23.5566
FOX	4	324.633	64.875
FOX	4	763.124	28.8
FOX	4	109.221	47.739
FOX	4	456.488	27.3981
FOX	4	93.8313	80.3173
FOX	4	49.0793	81.1366
FOX	4	309	141.716
FOX	4	152.491	198.994
FOX	4	23.1398	46.543
FOX	4	675.832	46.937
FOX	4	394.529	21.7804
FOX	4	497.725	27.3394
FOX	4	666.238	30.4054
FOX	4	362.348	30.7264
FOX	4	262.884	32.9442
FOX	4	635.1	24.272
FOX	4	285.725	45.9283
FOX	4	1049.02	31.5189
FOX	4	123.058	85.1885
FOX	4	407.147	22.8333
FOX	4	628.317	30.7844
FOX	4	35.9027	385.389
FOX	4	169.772	252.861
FOX	4	92.7523	39.285
FOX	4	435.538	24.6336
FOX	4	458.22	30.3578
FOX	4	586.267	32.8981
FOX	4	67.3148	25.9321
FOX	4	556.119	58.422
FOX	4	112.715	102.579
FOX	4	597.779	30.9755
FOX	4	506.502	32.2071
FOX	4	117.311	135.018
FOX	4	486.154	21.5751
FOX	4	462.283	30.4094
FOX	4	137.375	127.575
FOX	4	69.8097	89.0732
FOX	4	579.535	30.8439
FOX	4	706.579	29.3128
FOX	4	364.267	82.8861
FOX	4	434.794	29.1949
FOX	4	410.558	25.7749
FOX	4	125.584	75.206
FOX	4	209.176	103.824
FOX	4	157.991	87.8793
FOX	4	232.529	276.674
FOX	4	457.07	27.179
FOX	4	669.959	26.2438
FOX	4	148.301	58.2023
FOX	4	841.861	26.1026
FOX	4	462.282	33.621
FOX	4	550.88	24.5863
FOX	4	1301.4	43.2689
FOX	4	463.804	29.4429
FOX	4	441.598	78.8771
FOX	6	778.852	25.6593
FOX	6	745.608	21.4176
FOX	6	459.645	24.3871
FOX	6	54.8986	78.25
FOX	6	80.2787	52.4918
FOX	6	462.704	26.1726
FOX	6	123.719	49.1385
FOX	6	597.285	26.8824
FOX	6	486.963	21.1323
FOX	6	18.3237	320.401
FOX	6	13.4551	291.329
FOX	6	117.234	120.563
FOX	6	178.906	83.217
FOX	6	600.491	26.9195
FOX	6	602.989	30.9644
FOX	6	516.237	25.9953
FOX	6	580.177	28.4949
FOX	6	670.548	28.8155
FOX	6	527.906	24.9021
FOX	6	807.938	26.1947
FOX	6	120.779	40.314
FOX	6	353.124	440.101
FOX	6	461.336	27.1751
FOX	6	180.015	59.3265
FOX	6	541.676	23.5719
FOX	6	27.6089	103.187
FOX	6	197.795	65.8701
FOX	6	420.522	23.9348
FOX	6	205.442	26.8398
FOX	6	791.498	284.73
FOX	6	468.962	20.8571
FOX	6	459.37	26.4136
FOX	6	37.7152	44.7939
FOX	6	17.443	36.3228
FOX	6	543.95	21.8552
FOX	6	493.16	25.2736
FOX	6	788.154	29.1057
FOX	6	483.763	26.7214
FOX	6	350.371	23.8562
FOX	6	358.086	293.824
FOX	6	817.409	31.7233
FOX	6	542.653	22.2748
FOX	6	427.097	26.0772
FOX	6	467.903	27.1544
FOX	6	70.9394	57.3212
FOX	6	557.561	25.1226
FOX	6	378.156	28.4531
FOX	6	86.1736	70.5903
FOX	6	549.904	21.6101
FOX	6	504.016	28.6381
FOX	6	494.299	39.465
FOX	6	134.728	112.791
FOX	6	538.568	32.5085
FOX	6	52.0442	220.994
FOX	6	396.54	18.2447
FOX	6	509.487	28.7544
FOX	6	333.913	42.8622
FOX	6	723.073	25.0043
FOX	6	125.029	36.9465
FOX	6	345.821	30.0207
FOX	6	123.567	38.5762
FOX	6	59.3219	36.3691
FOX	6	304.149	45.6229
FOX	6	31.0372	33.5395
FOX	6	156.244	69.5944
FOX	6	691.49	34.1029
FOX	6	709.528	38.3981
FOX	6	400.393	28.9798
FOX	6	355.477	28.4508
FOX	6	614.911	22.332
FOX	6	321.104	34.9419
FOX	6	230.136	35.0798
FOX	6	728.16	24.5904
FOX	6	643.072	33.5135
FOX	6	36.7554	396.364
FOX	6	175.235	85.1955
FOX	6	410.472	32.8945
FOX	6	349.144	26.8706
FOX	6	426.38	24.66
FOX	6	641.621	28.8199
FOX	6	433.019	30.5541
FOX	6	122.377	293.073
FOX	6	553.555	48.7891
FOX	6	592.382	30.2311
FOX	6	475.547	33.7543
FOX	6	496.636	29.0933
FOX	6	491.438	23.8125
FOX	6	460.24	26.4031
FOX	6	416.848	29.3774
FOX	6	73.6303	44.3613
FOX	6	464.557	29.1694
FOX	6	630.327	31.4692
FOX	6	314.931	26.2967
FOX	6	431.16	29.5336
FOX	6	172.55	35.1933
FOX	6	173.095	47.1441
FOX	6	622.343	31.9837
FOX	6	685.579	33.2472
FOX	6	495.615	21.4602
FOX	6	474.746	25.6094
FOX	6	95.2467	30.7577
FOX	6	428.17	27.8766
FOX	6	364.537	26.3636
FOX	6	542.583	28.136
FOX	6	441.345	27.694
FOX	6	252.985	52.075
FOX	6	255.398	34.7886
FOX	6	510.92	40.6277
FOX	8	463.884	28.213
FOX	8	451.534	30.2019
FOX	8	504.351	32.1082
FOX	8	411.047	31.7179
FOX	8	448.837	35.9261
FOX	8	409.318	28.3333
FOX	8	56.0825	31.2268
FOX	8	92.3258	25.914
FOX	8	917.447	42.3404
FOX	8	408.3	26.6917
FOX	8	405.768	25.7991
FOX	8	617.354	29.4571
FOX	8	228.935	34.6594
FOX	8	689.401	30.9775
FOX	8	369.933	34.5476
FOX	8	465.383	26.1078
FOX	8	15.8553	335.485
FOX	8	116.168	48.0981
FOX	8	205.645	30.8091
FOX	8	438.464	44.08
FOX	8	535.238	31.9127
FOX	8	209.08	57.96
FOX	8	478.683	29.2798
FOX	8	496.121	33.1494
FOX	8	395.778	27.6184
FOX	8	174.684	28.967
FOX	8	358.442	151.207
FOX	8	419.9	27.3105
FOX	8	168.004	34.1624
FOX	8	483.923	33.6525
FOX	8	48.646	46.7035
FOX	8	434.321	31.5437
FOX	8	200.043	36.9294
FOX	8	409.158	25.8583
FOX	8	508.643	29.631
FOX	8	208.846	26.7763
FOX	8	43.9926	53.3037
FOX	8	603.76	35.1623
FOX	8	15.7516	26.7197
FOX	8	361.953	32.5385
FOX	8	500.524	25.7783
FOX	8	386.177	33.695
FOX	8	464.726	33.3046
FOX	8	422.414	31.653
FOX	8	315.826	30.7383
FOX	8	365.004	28.7645
FOX	8	329.271	54.1147
FOX	8	456.011	29.4398
FOX	8	416.713	30.7836
FOX	8	429.571	33.7167
FOX	8	428.189	26.464
FOX	8	385.695	30.4146
FOX	8	390.482	33.4348
FOX	8	420.015	31.1473
FOX	8	486.553	29.4247
FOX	8	352.583	24.3398
FOX	8	1141.82	45.184
FOX	8	154.353	30.5584
FOX	8	477.554	37.1583
FOX	8	512.828	25.0096
FOX	8	341.773	29.8821
FOX	8	434.205	32.563
FOX	8	408.217	29.1176
FOX	8	428.134	26.6983
FOX	8	327.274	32.137
FOX	8	677.187	35.0354
FOX	8	465.271	26.4542
FOX	8	48.6032	113.683
FOX	8	375.434	22.9323
FOX	8	437.516	32.1324
FOX	8	229.992	31.4895
FOX	8	306.217	27.7799
FOX	8	411.91	33.0802
FOX	8	235.792	29.5152
FOX	8	89.3122	22.5696
FOX	8	480.25	28.0588
FOX	8	389.119	32.8182
FOX	8	650.223	38.0744
FOX	8	343.278	32.9354
FOX	8	535.636	35.4933
FOX	8	393.496	26.6744
FOX	8	254.206	31
FOX	8	426.49	37.6827
FOX	8	967.333	36.5229
FOX	8	276.71	27.5701
FOX	8	632.907	29.0103
FOX	8	528.611	29.3419
FOX	8	312.964	797.321
FOX	8	400.16	28.3467
FOX	8	37.3312	380.197
FOX	8	202.923	37.9836
FOX	8	451.583	33.7236
FOX	8	393.817	29.1245
FOX	8	532.907	27.784
FOX	8	95.0765	28.5628
FOX	8	321.228	148.345
FOX	8	503.872	31.9128
FOX	8	630.435	25.2984
FOX	8	565.176	38.6078
FOX	8	531.107	30.7816
FOX	8	441.197	28.3431
FOX	8	433.906	30.0979
FOX	8	473.149	26.1131
FOX	8	448.677	31.8638
FOX	8	358.36	28.2364
FOX	8	373.955	37.8769
FOX	8	489.87	30.28
FOX	8	161.478	36.9381
FOX	8	358.752	27.12
FOX	8	520.959	30.1461
FOX	8	531.286	28.553
FOX	8	181.059	30.0946
FOX	8	391.87	33.1191
FOX	8	342.833	33.9054
FOX	8	435.866	29.6121
FOX	8	449.08	28.308
FOX	8	399.581	28.283
FOX	8	244.344	28.6923
FOX	8	325.741	27.9101
FOX	8	464.816	32.0965
FOX	8	417.662	28.0304
FOX	8	501.675	32.961
FOX	8	552.694	26.5882
FOX	8	439.43	29.377
FOX	8	469.59	33.9467
FOX	8	514.593	31.5573
FOX	8	260.665	31.9652
FOX	8	388.886	31.4746
FOX	8	546.681	32.8
FOX	8	747.657	38.3632
FOX	8	304.073	27.6804
FOX	8	341.772	29.5982
FOX	8	424.46	30.1814
FOX	8	203.198	28.871
FOX	8	541.052	29.1039
FOX	8	358.676	31.348
FOX	8	514.201	32.0109
FOX	10	461.873	28.3962
FOX	10	640.414	32.9071
FOX	10	463.471	28.8848
FOX	10	410.774	30.1923
FOX	10	428.408	32.5494
FOX	10	93.1473	28.4147
FOX	10	127.004	31.5983
FOX	10	895.349	38.906
FOX	10	410.979	32.3333
FOX	10	427.285	23.9019
FOX	10	227.569	30.2103
FOX	10	502.913	30.2143
FOX	10	413.957	29.8112
FOX	10	451.94	34.304
FOX	10	439.052	28.0876
FOX	10	344.46	22.6855
FOX	10	9.125	313.63
FOX	10	284.542	24.2031
FOX	10	519.931	25.3422
FOX	10	412.147	27.7778
FOX	10	374.297	29.6594
FOX	10	581.816	23.8
FOX	10	535.971	26.4098
FOX	10	475.37	31.9412
FOX	10	427.723	30.2934
FOX	10	462.646	30.1958
FOX	10	408.886	57.8608
FOX	10	169.696	77.0893
FOX	10	398.848	34.9013
FOX	10	389.664	30.2402
FOX	10	433.544	29.6098
FOX	10	62.0938	56.4464
FOX	10	424.303	31.7137
FOX	10	465.664	27.9541
FOX	10	592.445	23.1044
FOX	10	400.988	24.2299
FOX	10	141	23.3871
FOX	10	409.5	31.7383
FOX	10	51.6416	36.0573
FOX	10	368.265	25.6473
FOX	10	561.512	38.8434
FOX	10	349.827	22.7933
FOX	10	476.7	29.0829
FOX	10	607.332	24.899
FOX	10	381.359	29.9964
FOX	10	460.108	33.033
FOX	10	408.461	32.5742
FOX	10	354.892	27.932
FOX	10	353.217	35.4115
FOX	10	413.126	30.5593
FOX	10	225.777	38.0054
FOX	10	106.754	23.4188
FOX	10	556.029	31.0173
FOX	10	602.856	30.62
FOX	10	430.859	32.2555
FOX	10	378.304	26.2458
FOX	10	369.291	29.9183
FOX	10	389.437	34.4138
FOX	10	388.806	29.876
FOX	10	260.197	28.8034
FOX	10	271.938	25.5015
FOX	10	480.444	36.4609
FOX	10	498.355	26.1034
FOX	10	349.959	31.5207
FOX	10	399.3	28.7871
FOX	10	411.11	24.4106
FOX	10	304.881	33.5018
FOX	10	1013.37	57.1204
FOX	10	382.826	25.8305
FOX	10	399.061	33.1342
FOX	10	395.605	29.747
FOX	10	363.105	30.4118
FOX	10	397.972	30.6429
FOX	10	408.553	27.9472
FOX	10	150.566	22.9752
FOX	10	867.387	41.3796
FOX	10	590.945	32.4873
FOX	10	602.958	31.6061
FOX	10	801.965	25.815
FOX	10	76.6186	24.5256
FOX	10	369.174	27.3734
FOX	10	374.255	31.3843
FOX	10	500.647	27.0776
FOX	10	311.827	30.9581
FOX	10	634.94	33.7931
FOX	10	405.67	30.8482
FOX	10	323.131	27.3452
FOX	10	542.238	27.5057
FOX	10	224.765	26.7478
FOX	10	472.044	29.2993
FOX	10	484.941	25.9451
FOX	10	562.441	27.604
FOX	10	43.9022	428.141
FOX	10	526.978	26
FOX	10	362.112	28.5076
FOX	10	286.529	29.6699
FOX	10	358.465	33.4375
FOX	10	406.036	28.2332
FOX	10	384.29	25.7341
FOX	10	522.624	34.2293
FOX	10	462.505	32.7972
FOX	10	32.1688	23.9062
FOX	10	497.53	27.4747
FOX	10	110.074	25.3861
FOX	10	414.35	28.9959
FOX	10	746.537	36.4266
FOX	10	341.964	29.2688
FOX	10	458.033	22.2009
FOX	10	268.891	25.8559
FOX	10	336.188	28.656
FOX	10	931.9	39.3375
FOX	10	482.216	32.7658
FOX	10	313.259	28.8915
FOX	10	377.082	29.7972
FOX	10	346.397	35.0639
FOX	10	403.085	37.4322
FOX	10	414.808	31.9269
FOX	10	502.585	25.4377
FOX	10	570.806	23.9283
FOX	10	502.855	28.9008
FOX	10	389.175	23.2776
FOX	10	311.407	28.2109
FOX	10	383.023	30.8505
FOX	10	401.918	25.9067
FOX	10	573.674	34.4468
FOX	10	540.099	26.8779
FOX	10	429.435	30.6878
FOX	10	495.566	27.751
FOX	10	735.918	41.3961
FOX	10	313.048	26.4148
FOX	10	522.341	27.553
FOX	10	526.097	27.2326
FOX	10	735.846	31.4895
FOX	10	696.829	30.5762
FOX	12	444.809	26.5436
FOX	12	568.525	34.7432
FOX	12	439.157	30.7143
FOX	12	430.07	27.1488
FOX	12	456.476	31.7114
FOX	12	407.244	27.6992
FOX	12	391.933	28.1646
FOX	12	121.233	26.0519
FOX	12	184.401	30.8491
FOX	12	388.397	29.8141
FOX	12	404.04	24.8502
FOX	12	387.009	25.9697
FOX	12	443.194	31.2995
FOX	12	164.88	22.6574
FOX	12	657.387	34.4444
FOX	12	500.198	24.4851
FOX	12	8.80342	602.799
FOX	12	444.915	30.3263
FOX	12	523.277	22.9957
FOX	12	11.1453	445.785
FOX	12	723.923	25.7477
FOX	12	516.128	22.6096
FOX	12	517.296	26.8978
FOX	12	406.095	33.0226
FOX	12	348.266	28.5513
FOX	12	598.27	22.0806
FOX	12	562.029	25.7596
FOX	12	511.643	30.1826
FOX	12	755.637	34.2789
FOX	12	469.595	27.0219
FOX	12	456.317	32.7768
FOX	12	459.047	29.9788
FOX	12	361.152	27.9058
FOX	12	220.349	36.566
FOX	12	1015.02	36.0244
FOX	12	397.304	37.9078
FOX	12	535.886	22.9916
FOX	12	432.882	32.4321
FOX	12	65.0131	50.2358
FOX	12	402.625	29.4141
FOX	12	442.747	26.4729
FOX	12	310.475	31.8314
FOX	12	151.482	23.3988
FOX	12	402.571	26.3825
FOX	12	99.8732	28.3297
FOX	12	377.919	25.9225
FOX	12	475.704	30.0845
FOX	12	359.639	29.9725
FOX	12	441.337	32.6923
FOX	12	414.398	31.709
FOX	12	303.353	26.2678
FOX	12	656.205	21.9565
FOX	12	407.569	29.5324
FOX	12	477.917	27.6359
FOX	12	693.647	26.4866
FOX	12	415.448	29.9305
FOX	12	509.457	31.5323
FOX	12	1422.61	40.8763
FOX	12	402.35	31.6809
FOX	12	337.609	23.9478
FOX	12	373.725	30.8057
FOX	12	480.914	34.9798
FOX	12	355.953	24.9528
FOX	12	381.993	33.7063
FOX	12	114.719	27.125
FOX	12	366.903	25.503
FOX	12	344.192	25.8612
FOX	12	365.878	29.1374
FOX	12	591.366	34.5493
FOX	12	358.018	24.4985
FOX	12	478.319	21.4058
FOX	12	333.284	25.2178
FOX	12	385.482	27.4154
FOX	12	407.326	26.1525
FOX	12	887.712	43.45
FOX	12	65.1602	50.5291
FOX	12	370.071	29.7976
FOX	12	372.295	29.9705
FOX	12	453.059	24.4023
FOX	12	608.955	31.0909
FOX	12	338.32	22.8721
FOX	12	521.422	22.8819
FOX	12	398.213	23.2037
FOX	12	473.413	23.5992
FOX	12	594.222	25.9602
FOX	12	439.951	26.4808
FOX	12	405.55	25.2917
FOX	12	762.208	24.961
FOX	12	334.267	29.8845
FOX	12	451.756	33.7381
FOX	12	533.031	25.6769
FOX	12	702.458	30.9398
FOX	12	567.429	22.936
FOX	12	660.951	34.4837
FOX	12	326.269	24.1587
FOX	12	375.389	24.7908
FOX	12	469.229	27.7551
FOX	12	207.613	1044.84
FOX	12	33.7156	443.32
FOX	12	712.053	20.9632
FOX	12	298.783	27.5543
FOX	12	387.268	23.4868
FOX	12	382.61	21.6988
FOX	12	221.826	77.8084
FOX	12	476.468	35.7415
FOX	12	558.892	24.3409
FOX	12	36.9456	20.3946
FOX	12	515.077	29.1866
FOX	12	410.777	26.1572
FOX	12	418.942	33.1701
FOX	12	407.508	27.5906
FOX	12	365.357	31.6801
FOX	12	554.197	21.0363
FOX	12	615.912	22.1953
FOX	12	412.655	26.4323
FOX	12	455.727	25.9773
FOX	12	413.541	30.0829
FOX	12	464.469	25.6053
FOX	12	378.268	24.4572
FOX	12	347.67	33.3301
FOX	12	420.849	30.5756
FOX	12	422	28.7523
FOX	12	470.478	22.7862
FOX	12	550.448	26.8396
FOX	12	517.347	25.5992
FOX	12	458.89	29.0916
FOX	12	366.039	26.7922
FOX	12	419.156	28.251
FOX	12	570.804	27.8721
FOX	12	504.24	29.6516
FOX	12	419.578	29.9552
FOX	12	482.975	27.523
FOX	12	545.391	27.0977
FOX	12	722.808	38.1142
FOX	12	463.56	30.4833
FOX	12	333.828	29.3676
FOX	12	397.515	31.0515
FOX	12	754.351	33.3919
FOX	12	853.449	37.5217
FOX	12	567.062	27.7375
FOX	12	827.854	27.0056
FOX	0	133.725	912.435
FOX	0	42.9078	813.007
FOX	0	14.8813	242.863
FOX	0	571.172	421.669
FOX	0	470.393	43.6852
FOX	0	519.122	17.9797
FOX	0	613.317	19.873
FOX	0	724.27	26.792
FOX	0	17.671	30.8745
FOX	0	8.48788	474.039
FOX	0	435.13	344.186
FOX	0	506.419	26.0312
FOX	0	621.245	27.9091
FOX	0	418.235	28.4372
FOX	0	29.4961	234.646
FOX	0	533.755	41.125
FOX	0	149.749	432.105
FOX	0	636.905	20.4694
FOX	0	469.626	21.3984
FOX	0	426.199	13.6265
FOX	0	507.843	315.176
FOX	0	36.5175	319.943
FOX	0	504.423	24.6217
FOX	0	399.891	20.2446
FOX	0	22.3478	287.57
FOX	0	464.954	28.2757
FOX	0	20.7135	245.083
FOX	0	620.126	15.9814
FOX	0	376.736	21.3853
FOX	0	593.08	23.9965
FOX	0	290.587	35.749
FOX	0	11.7258	333.117
FOX	0	462.858	384.727
FOX	0	30.364	164.8
FOX	0	851.118	18.5955
FOX	0	35.6333	394.967
FOX	0	9.59091	67.8727
FOX	0	438.405	32.2824
FOX	0	483.522	37.4343
FOX	0	278.568	390.148
FOX	0	8.39298	73.8772
FOX	0	531.381	21.8977
FOX	0	74.0205	525.086
FOX	0	17.5283	522.552
FOX	0	521.087	26.6955
FOX	0	21.8	500.97
FOX	0	1177.97	51.9269
FOX	0	37.4048	479.195
FOX	0	62.7656	730.289
FOX	0	532.131	20.2284
FOX	0	10.1772	145.842
FOX	0	115.539	306.05
FOX	0	633.181	247.988
FOX	0	188.807	523.543
FOX	0	11.816	333.014
FOX	0	16.2646	406.054
FOX	0	48.05	293.682
FOX	0	535.706	25.951
FOX	0	767.348	30.9006
FOX	0	482.408	26.5692
FOX	0	394.698	30.3382
FOX	0	22.6085	514.024
FOX	0	5.75417	306.075
FOX	0	17.9306	55.4913
FOX	0	535.957	26.6522
FOX	0	508.252	33.2667
FOX	0	27.705	581.41
FOX	0	47.4927	347.668
FOX	0	463.062	49.2125
FOX	0	180.946	457.413
FOX	0	8.18797	512.083
FOX	0	6.52823	375.246
FOX	0	601.368	30.8728
FOX	0	29.7811	38.4755
FOX	0	27.7343	357.382
FOX	0	33.2016	383.628
FOX	0	15.363	248.326
FOX	0	398.498	45.3333
FOX	0	636.544	33.2987
FOX	0	34.0369	35.1152
FOX	0	477.644	30.0183
FOX	0	575.06	40.3976
FOX	0	491.582	35.6626
FOX	0	647.938	37.9644
FOX	0	649.32	54.6985
FOX	0	515.963	35.5321
FOX	0	1142.43	41.133
FOX	0	600.519	40.766
FOX	0	441.117	32.6171
FOX	0	5.13944	320.438
FOX	0	44.5689	446.563
FOX	0	572.408	36.2308
FOX	0	16.016	141.496
FOX	0	392.421	38.659
FOX	0	53.2754	433.192
FOX	0	413.801	36.0569
FOX	0	566.308	53.19
FOX	0	466.011	30.7481
FOX	0	727.455	80.4935
FOX	0	34.8956	375.11
FOX	0	418.138	50.0808
FOX	0	472.174	35.3132
FOX	0	472.546	46.2477
FOX	0	457.347	37.5689
FOX	0	510.326	45.3395
FOX	0	716.391	401.598
FOX	0	424.885	51.3868
FOX	0	360.945	36.3487
FOX	0	96.1223	380.432
FOX	0	391.244	66.2402
FOX	0	661.373	57.3356
FOX	0	38.3865	966.834
FOX	0	26.7769	348.012
FOX	0	459.304	44.014
FOX	0	454.61	46.0203
FOX	2	713.411	301.185
FOX	2	409.066	36.9655
FOX	2	28.8402	128.213
FOX	2	646.691	29.8857
FOX	2	509.538	31.2042
FOX	2	174.685	372.116
FOX	2	18.2227	36.9538
FOX	2	458.416	20.3971
FOX	2	62.3874	336.084
FOX	2	480.697	24.641
FOX	2	565.187	478.013
FOX	2	65.1498	231.793
FOX	2	137.005	518.647
FOX	2	582.561	35.161
FOX	2	420.094	89.5677
FOX	2	85.3099	338.107
FOX	2	52.4371	283.21
FOX	2	294.498	40.8606
FOX	2	694.722	29.265
FOX	2	148.471	203.786
FOX	2	152.515	326.894
FOX	2	36.1034	159.181
FOX	2	441.602	29.9737
FOX	2	465.192	19.9651
FOX	2	363.832	24.295
FOX	2	327.456	37.6034
FOX	2	498.271	29.3611
FOX	2	63.7786	371.496
FOX	2	488.245	320.787
FOX	2	76.088	193.856
FOX	2	733.161	19.5389
FOX	2	200.759	299.25
FOX	2	650.206	26.2696
FOX	2	19.8986	56.8018
FOX	2	566.381	22.8771
FOX	2	464.399	28.5495
FOX	2	453.637	29.0081
FOX	2	394.847	122.437
FOX	2	16.7349	42.2108
FOX	2	23.2931	73.2299
FOX	2	84.6061	311.022
FOX	2	588.119	39.7254
FOX	2	486.619	27.6678
FOX	2	479	21.6489
FOX	2	640.514	32.8835
FOX	2	766.746	32.0383
FOX	2	244.014	440.139
FOX	2	503.373	28.1183
FOX	2	23.0338	57.277
FOX	2	47.65	54.8389
FOX	2	512.088	30.4744
FOX	2	378.164	29.175
FOX	2	459.443	24.7131
FOX	2	430.025	28.9059
FOX	2	439.659	32.0517
FOX	2	1285.41	18.7358
FOX	2	228.847	212.471
FOX	2	394.729	132.704
FOX	2	58.5382	205.427
FOX	2	72.0586	169.025
FOX	2	939.887	34.1698
FOX	2	511.19	31.6202
FOX	2	455.09	25.7425
FOX	2	236.807	89.0752
FOX	2	506.515	20.4069
FOX	2	458.688	29.464
FOX	2	83.3458	333.112
FOX	2	402.209	24.4291
FOX	2	422.045	30.7102
FOX	2	587.643	35.0332
FOX	2	536.601	26.3883
FOX	2	539.866	32.6866
FOX	2	276.035	56.596
FOX	2	100.757	333.712
FOX	2	417.324	189.603
FOX	2	425.996	29.5168
FOX	2	338.588	28.0679
FOX	2	806.86	30.71
FOX	2	79.2661	175.46
FOX	2	567.123	29.6792
FOX	2	517.015	26.2829
FOX	2	446.007	29.8918
FOX	2	526.569	29.7109
FOX	2	71.2621	170.714
FOX	2	29.0643	145.221
FOX	2	1358.46	49.6543
FOX	2	538.647	24.5183
FOX	2	621.984	29.4838
FOX	2	114.969	326.75
FOX	2	35.3846	25.0407
FOX	2	461.135	27.7679
FOX	2	538.5	27.9143
FOX	2	1139.36	22.4733
FOX	2	481.176	28.9412
FOX	2	320.268	28.3933
FOX	2	633.286	35.2799
FOX	2	341.342	26.363
FOX	2	17.3423	88.7039
FOX	2	82.0106	221.574
FOX	2	343.072	28.524
FOX	2	24.2016	220.605
FOX	2	132.799	208.673
FOX	2	551.424	31.9051
FOX	2	389.886	25.5643
FOX	2	97.8901	28.8325
FOX	2	410.862	143.638
FOX	2	529.465	29.9381
FOX	2	286.671	27.1261
FOX	2	471.235	32.5692
FOX	2	88.2898	255.341
FOX	2	771.511	33.0955
FOX	2	429.934	27.7934
FOX	2	516.958	27.7682
FOX	2	167.097	97.3038
FOX	2	495.019	26.2911
FOX	2	467.171	31.9526
FOX	2	919.738	62.8564
FOX	2	259.216	197.983
FOX	2	388.921	30.3597
FOX	2	403.446	32.2248
FOX	2	624.542	30.6856
FOX	2	96.8108	256.919
FOX	2	169.163	329.683
FOX	2	338.27	36.2453
FOX	2	57.4016	79.541
FOX	2	444.415	32.8462
FOX	2	442.075	85.9247
FOX	2	516.325	27.233
FOX	2	419.451	27.9142
FOX	2	858.674	43.552
FOX	2	451.87	32.9618
FOX	2	133.249	153.913
FOX	4	486.088	27.0643
FOX	4	200.893	245.373
FOX	4	23.1027	26.433
FOX	4	102.647	271.367
FOX	4	664.014	419.062
FOX	4	39.8178	72.1271
FOX	4	126.026	171.068
FOX	4	576.539	32.9041
FOX	4	488.054	27.1256
FOX	4	377.223	41.635
FOX	4	82.2369	103.815
FOX	4	294.381	37.9646
FOX	4	334.236	28.6356
FOX	4	497.284	28.1639
FOX	4	615.178	28.4585
FOX	4	144.819	83.6649
FOX	4	486	29.6389
FOX	4	107.157	104.294
FOX	4	432.379	31.6877
FOX	4	442.502	61.6583
FOX	4	609.946	30.1415
FOX	4	457.426	23.187
FOX	4	310.882	39.6694
FOX	4	460.768	29.5085
FOX	4	65.9961	187.252
FOX	4	103.256	38.7398
FOX	4	706.357	21.7679
FOX	4	203.256	145.034
FOX	4	616.617	28.3316
FOX	4	979.969	33.5729
FOX	4	608.453	27.5587
FOX	4	542.332	26.1028
FOX	4	429.931	24.9065
FOX	4	452.595	63.0058
FOX	4	58.1954	24.5115
FOX	4	77.3111	71.3778
FOX	4	536.145	29.1734
FOX	4	483.646	27.8874
FOX	4	458.646	28.7124
FOX	4	859.474	104.743
FOX	4	499.168	31.5018
FOX	4	438.744	26.264
FOX	4	431.305	30.072
FOX	4	1306.06	39.9091
FOX	4	647.476	31.7128
FOX	4	393.776	59.0437
FOX	4	106.09	43.2465
FOX	4	84.3045	47.4938
FOX	4	914.522	30.2484
FOX	4	130.967	75.1163
FOX	4	580.723	30.8661
FOX	4	432.69	30.3132
FOX	4	246.37	40.0064
FOX	4	427.259	26.4622
FOX	4	102.772	56.3114
FOX	4	388.176	31.0634
FOX	4	545.542	27.2369
FOX	4	497.14	28.6753
FOX	4	508.212	34.292
FOX	4	434.359	46.0156
FOX	4	105.208	46.4906
FOX	4	317.32	28.0332
FOX	4	72.7978	49.5074
FOX	4	761.914	33.2667
FOX	4	496.136	24.0044
FOX	4	119.494	44.2794
FOX	4	411.903	29.6926
FOX	4	568.917	33.2611
FOX	4	399.534	27.3445
FOX	4	525.43	30.8601
FOX	4	662.853	29.682
FOX	4	413.848	27.1385
FOX	4	106.004	35.4174
FOX	4	38.1449	38.3768
FOX	4	543.699	27.5
FOX	4	485.587	47.6193
FOX	4	1216.71	35.1598
FOX	4	607.5	28.4694
FOX	4	365.758	28.0733
FOX	4	564.523	24.6667
FOX	4	43.7854	24.8174
FOX	4	438.654	25.8523
FOX	4	501.7	28.5381
FOX	4	557.877	24.8432
FOX	4	303.346	30.4568
FOX	4	190.497	45.858
FOX	4	867.409	30.4205
FOX	4	544.787	33.0164
FOX	4	333.121	25.8968
FOX	4	85.3926	55.0061
FOX	4	132.231	34.5604
FOX	4	153.652	57.8427
FOX	4	416.689	34.0866
FOX	4	371.445	25.8379
FOX	4	656.358	28.8895
FOX	4	501.447	24.8848
FOX	4	38.1014	305.068
FOX	4	437.157	34.7603
FOX	4	1014.09	33.8173
FOX	4	454.591	33.4696
FOX	4	428.285	22.8509
FOX	4	488.757	27.0033
FOX	4	328.363	31.9916
FOX	4	459.264	24.4023
FOX	4	709.306	28.9484
FOX	4	419.418	27
FOX	4	857.751	35.512
FOX	4	410.018	29.4254
FOX	4	190.88	71.2395
FOX	4	83.5976	40.1673
FOX	4	269.741	32.7861
FOX	4	420.7	30.0515
FOX	4	506.942	27.1
FOX	4	376.834	25.1462
FOX	4	190.3	33.812
FOX	4	379.478	27.3804
FOX	4	131.36	49.8036
FOX	6	754.187	69.5935
FOX	6	581.257	27.9159
FOX	6	459.402	28.5236
FOX	6	202.632	87.4231
FOX	6	20.0086	28.6266
FOX	6	425.223	30.3182
FOX	6	140.159	67.7826
FOX	6	467.483	23.2137
FOX	6	657.966	301.365
FOX	6	152.374	86.8105
FOX	6	531.621	28.5149
FOX	6	97.3821	47.7439
FOX	6	133.146	189.98
FOX	6	342.71	33.5268
FOX	6	488.491	53.5767
FOX	6	451.789	23.7937
FOX	6	560.557	23.1794
FOX	6	300.959	26.7769
FOX	6	148.923	37.5856
FOX	6	558.42	24.6264
FOX	6	138.582	82.6409
FOX	6	422.549	27.3791
FOX	6	536.342	22.9421
FOX	6	435.664	28.9004
FOX	6	316.732	31.0979
FOX	6	83.6285	89.9763
FOX	6	593.547	29.0604
FOX	6	744.099	25.4309
FOX	6	210.616	60.0087
FOX	6	627.487	32.1191
FOX	6	528.505	25.3784
FOX	6	386.323	22.7354
FOX	6	850.444	33.2367
FOX	6	434.563	25.6008
FOX	6	13.8182	1011.13
FOX	6	504.808	42.3262
FOX	6	68.8883	37.6201
FOX	6	335.957	42.0326
FOX	6	559.539	26.6261
FOX	6	510.668	31.2227
FOX	6	45.7173	964.293
FOX	6	483.43	26.8309
FOX	6	460.674	37.7195
FOX	6	964.474	29.6995
FOX	6	407.842	22.7068
FOX	6	481.516	24.9567
FOX	6	365.795	21.2054
FOX	6	344.878	22.5018
FOX	6	433.851	26.1446
FOX	6	433.591	28.8043
FOX	6	591.997	25.4887
FOX	6	181.671	30.2238
FOX	6	106.412	31.2353
FOX	6	861.975	34.5912
FOX	6	155.352	33.5787
FOX	6	440.752	24.5155
FOX	6	428.97	27.1673
FOX	6	262.1	31.0933
FOX	6	420.335	23.251
FOX	6	126.614	35.9721
FOX	6	382.848	26.8443
FOX	6	490.912	28.8186
FOX	6	481.717	25.4753
FOX	6	328.303	29.25
FOX	6	859.567	37.7056
FOX	6	105.138	29.8661
FOX	6	159.127	33.8396
FOX	6	486.138	30.553
FOX	6	996.504	34.5678
FOX	6	357.793	24.6966
FOX	6	393.397	29.7306
FOX	6	148.03	26.566
FOX	6	234.923	30.8969
FOX	6	49.6507	29.1397
FOX	6	1229.21	41.4718
FOX	6	518.823	21.7475
FOX	6	596.272	28.7653
FOX	6	344.759	25.5827
FOX	6	435.833	29.5439
FOX	6	440.711	31.905
FOX	6	294.118	25.0295
FOX	6	484.189	35.8854
FOX	6	565.605	23.5403
FOX	6	373.127	27.5318
FOX	6	167.465	25.9151
FOX	6	118.671	38.6037
FOX	6	273.095	30.3295
FOX	6	527.911	26.6154
FOX	6	359.806	27.2324
FOX	6	281.518	28.8964
FOX	6	463.514	29.449
FOX	6	45.2275	668.94
FOX	6	995.056	33.0782
FOX	6	341.035	31.302
FOX	6	412.975	27.2058
FOX	6	489.868	32.0678
FOX	6	402.064	26.8798
FOX	6	192.983	26.3237
FOX	6	420.266	20.7103
FOX	6	823.06	32.9402
FOX	6	543.815	22.9551
FOX	6	335.534	29.7101
FOX	6	392.008	31.83
FOX	6	364.409	26.6627
FOX	6	606.114	36.2711
FOX	6	365.368	28.556
FOX	6	212.838	28.8198
FOX	6	121.436	31.3383
FOX	6	25.7606	29.6915
FOX	6	424.52	29.9956
FOX	6	433.128	31.7677
FOX	6	493.139	29.6516
FOX	6	395.184	25.2594
FOX	6	365.688	27.6731
FOX	6	195.75	29.3133
FOX	8	661.045	50.7803
FOX	8	500.25	32.7389
FOX	8	505.024	22.717
FOX	8	431.628	26.8577
FOX	8	470.521	20.617
FOX	8	20.3115	24.8893
FOX	8	213.232	26.0974
FOX	8	671.319	67.5
FOX	8	278.687	25.0047
FOX	8	106.713	30.1866
FOX	8	225.429	37.0794
FOX	8	451.906	36.7902
FOX	8	293.612	36.4093
FOX	8	576.21	43.6359
FOX	8	324.151	30.0291
FOX	8	461.478	25.4
FOX	8	161.068	33.0679
FOX	8	431.356	26.6436
FOX	8	146.014	38.8174
FOX	8	512.446	25.2667
FOX	8	375.178	29.5858
FOX	8	454.606	28.3723
FOX	8	507.691	29.0691
FOX	8	395.436	35.4533
FOX	8	270.775	26.8856
FOX	8	313.047	25.1245
FOX	8	476.927	29.86
FOX	8	302.441	31.528
FOX	8	578.906	51.4906
FOX	8	401.212	26.4375
FOX	8	602.96	32.3856
FOX	8	206.386	25.3454
FOX	8	515.066	33.5521
FOX	8	361.867	26.1919
FOX	8	394.378	28.7523
FOX	8	88.3916	813.776
FOX	8	642.549	38.188
FOX	8	347.508	29.5165
FOX	8	123.251	29.0804
FOX	8	407.083	28.0522
FOX	8	408.55	32.1546
FOX	8	393.491	33.0421
FOX	8	772.964	41.1667
FOX	8	406.399	23.8806
FOX	8	1260.89	32.8
FOX	8	412.968	27.2064
FOX	8	298.063	27.5634
FOX	8	369.325	33.5333
FOX	8	366.181	29.5388
FOX	8	774.813	42.2828
FOX	8	469.54	27.6607
FOX	8	393.547	37.5789
FOX	8	299.987	29.6827
FOX	8	127.681	34.4241
FOX	8	691.497	34.2704
FOX	8	295.204	22.6165
FOX	8	350.857	31.6801
FOX	8	285.065	27.629
FOX	8	353.339	29.3556
FOX	8	247.931	29.2202
FOX	8	323.697	30.1174
FOX	8	350.819	41.0409
FOX	8	414.507	28.8603
FOX	8	569.672	35.2154
FOX	8	297.192	28.4728
FOX	8	1113.09	36.3506
FOX	8	307.412	28.4745
FOX	8	399.934	27.1327
FOX	8	532.162	25.6832
FOX	8	451.024	24.3872
FOX	8	338.017	26.9897
FOX	8	236.496	29.1333
FOX	8	355.091	25.2778
FOX	8	78.8415	24.2254
FOX	8	481.166	28.3763
FOX	8	317.689	26.6533
FOX	8	371.065	23.8874
FOX	8	382.157	32.2436
FOX	8	366.429	27.1306
FOX	8	27.2192	21.6301
FOX	8	197.16	29.4556
FOX	8	292.073	27.7778
FOX	8	229.689	30.0111
FOX	8	406.689	26.7923
FOX	8	103.778	675
FOX	8	357.114	32.8258
FOX	8	788.399	33.7213
FOX	8	295.232	21.7683
FOX	8	456.957	31.2727
FOX	8	369.845	25.5775
FOX	8	376.405	32.7974
FOX	8	379.137	31.4917
FOX	8	384.754	26.7621
FOX	8	351.679	29.614
FOX	8	725.631	34.1979
FOX	8	420.643	27.1597
FOX	8	101.837	32.1579
FOX	8	390.228	26.4164
FOX	8	480.978	28.8486
FOX	8	299.693	24.9831
FOX	8	178.906	26.6772
FOX	8	344.435	29.2803
FOX	8	421.424	25.9964
FOX	8	447.717	32.3363
FOX	8	346.533	28.3083
FOX	8	231.173	21.3797
FOX	10	987.828	55.4453
FOX	10	455.736	26.7978
FOX	10	23.568	25.228
FOX	10	375.498	34.5339
FOX	10	489.83	25.4844
FOX	10	1140.16	40.4167
FOX	10	520.961	35.5122
FOX	10	471.218	36.9444
FOX	10	545.775	24.5959
FOX	10	293.929	28.6429
FOX	10	170.184	91.6118
FOX	10	323.604	34.9595
FOX	10	820.495	28.2079
FOX	10	480.238	30.8075
FOX	10	239.054	27.7252
FOX	10	369.904	20.8912
FOX	10	456.565	22.3764
FOX	10	588.011	29.7356
FOX	10	399.853	29.6792
FOX	10	542.711	23.7053
FOX	10	504.49	29.0913
FOX	10	391.504	32.1694
FOX	10	451.156	31.1284
FOX	10	400.585	24.3827
FOX	10	334.791	26.3972
FOX	10	444	27.9647
FOX	10	651.182	38.2424
FOX	10	514.038	25.983
FOX	10	401.86	32.6199
FOX	10	866.506	29.5417
FOX	10	141.156	31.3052
FOX	10	370.768	27.8627
FOX	10	468.718	28.3164
FOX	10	542.087	27.8595
FOX	10	110	535.397
FOX	10	434.799	29.2328
FOX	10	504.206	32.2529
FOX	10	457.706	23.864
FOX	10	442.166	30.8375
FOX	10	154.917	795.282
FOX	10	410.643	33.5639
FOX	10	846.976	47.217
FOX	10	1185.66	34.8
FOX	10	425.036	28.9603
FOX	10	390.289	24.751
FOX	10	415.163	31.0918
FOX	10	531.087	30.025
FOX	10	386.911	28.3915
FOX	10	1154.83	38.7614
FOX	10	495.44	25.2268
FOX	10	433.231	30.2201
FOX	10	427.601	28.634
FOX	10	319.781	24.1692
FOX	10	719.03	37.3902
FOX	10	505.167	22.8762
FOX	10	373.227	34.4201
FOX	10	348.637	26.4933
FOX	10	335.446	26.9456
FOX	10	398.404	28.6407
FOX	10	444.776	29.5654
FOX	10	380.556	27.5514
FOX	10	321.609	28.5727
FOX	10	1069.98	35.9889
FOX	10	598.948	35.9913
FOX	10	713.463	45.6194
FOX	10	558.558	23.9115
FOX	10	428.702	26.0413
FOX	10	421.426	27.0833
FOX	10	521.401	35.2578
FOX	10	453.685	42.2364
FOX	10	501.594	25.7143
FOX	10	339.512	26.9274
FOX	10	464.697	26.4973
FOX	10	339.912	26.6387
FOX	10	518.206	25.6569
FOX	10	213.814	22.0179
FOX	10	594.99	31.932
FOX	10	1135.11	35.3041
FOX	10	283.206	25.6073
FOX	10	387.392	26.2735
FOX	10	492.535	35.6348
FOX	10	516.701	21.8927
FOX	10	578.684	26.6328
FOX	10	396.05	24.2239
FOX	10	483.644	27.2819
FOX	10	327.886	25.3
FOX	10	113.932	421.914
FOX	10	380.498	29.9696
FOX	10	827.649	31.366
FOX	10	380.696	28.956
FOX	10	434.507	31.0533
FOX	10	435.365	29.8216
FOX	10	370.878	27.3522
FOX	10	808.888	29.9385
FOX	10	377.98	27.2806
FOX	10	486.338	26.5721
FOX	10	554.987	30.9494
FOX	10	686.243	31.0654
FOX	10	336.385	23.6908
FOX	10	345.783	28.0394
FOX	10	285.59	33.0522
FOX	10	435.215	24.4923
FOX	12	974.109	38.2029
FOX	12	422.71	27.5325
FOX	12	438.984	27.9675
FOX	12	495.353	27.5489
FOX	12	621.394	27.3843
FOX	12	63.7533	21.7797
FOX	12	467.931	24.5
FOX	12	495.262	24.5833
FOX	12	488.732	35.9718
FOX	12	535.458	30.0366
FOX	12	318.579	25.7807
FOX	12	299.436	30.1674
FOX	12	397.058	33.4625
FOX	12	492.075	24.6047
FOX	12	428.331	24.4124
FOX	12	335.604	24.6522
FOX	12	575.158	29.8192
FOX	12	162.591	35.1289
FOX	12	394.056	26.2246
FOX	12	466.33	24.5917
FOX	12	504.241	34.0837
FOX	12	389.638	29.0935
FOX	12	453.181	37.4512
FOX	12	384.829	28.8982
FOX	12	322.673	27.5309
FOX	12	428.996	27.5246
FOX	12	638.712	36.6593
FOX	12	502.174	25.1737
FOX	12	364.596	24.9476
FOX	12	413.23	29.4956
FOX	12	369.818	22.3488
FOX	12	354.625	25.2264
FOX	12	489.492	28.0615
FOX	12	562.741	22.046
FOX	12	408.932	29.2363
FOX	12	134.662	478.611
FOX	12	416.205	30.653
FOX	12	565.39	30.1124
FOX	12	844.116	45.7289
FOX	12	1460.47	39.7946
FOX	12	431.211	34.3441
FOX	12	517.86	20.9301
FOX	12	336.252	23.1628
FOX	12	378.013	30.1681
FOX	12	329.961	26.2241
FOX	12	400.557	25.3653
FOX	12	1140.51	43.9362
FOX	12	478.444	27.0406
FOX	12	427.441	21.4949
FOX	12	491.466	29.8924
FOX	12	354.823	25.8072
FOX	12	366.42	34.2955
FOX	12	402.451	28.9705
FOX	12	372.765	27.265
FOX	12	327.69	26.6408
FOX	12	391.493	34.4669
FOX	12	18.2849	21.657
FOX	12	436.141	30.9417
FOX	12	623.791	27.6893
FOX	12	319.69	29.2035
FOX	12	576.403	31.7393
FOX	12	489.752	26.0075
FOX	12	417.271	26.8996
FOX	12	365.544	30.8629
FOX	12	314.113	29.1162
FOX	12	414.409	28.2222
FOX	12	335.616	24.9577
FOX	12	463.435	26.2594
FOX	12	526.926	25.6772
FOX	12	440.802	22.2482
FOX	12	326.495	31.2617
FOX	12	393.771	24.9013
FOX	12	404.67	27.8087
FOX	12	440.397	30.1546
FOX	12	511.783	24.3527
FOX	12	535.283	26.9251
FOX	12	284.834	25.6453
FOX	12	366.102	22.9961
FOX	12	564.386	25.5185
FOX	12	406.169	30.3983
FOX	12	264.094	29.7265
FOX	12	535.536	31.0887
FOX	12	168.901	195.722
FOX	12	814.733	36.3155
FOX	12	441.81	32.9483
FOX	12	390.329	24.4958
FOX	12	359.93	29.3843
FOX	12	418.043	27.6865
FOX	12	421.332	30.0504
FOX	12	447.602	32.7836
FOX	12	428.112	23.2988
FOX	12	769.86	29.5439
FOX	12	419.49	23.4523
FOX	12	378.708	28.9833
FOX	12	496.943	27.8238
FOX	12	569.345	27.3726
FOX	12	527.24	23.8144
FOX	12	330.573	24.4419
FOX	12	434.932	21.4658
FOX	12	516.539	29.6912
FOX	12	217.432	22.7676
FOX	12	349.934	29.4132
FOX	12	492.908	28.0812
FOX	12	349.573	27.3439
FOX	12	278.123	30.2873
FOX	12	954.055	27.6932
FOX	0	376.301	253.73
FOX	0	532.731	178.905
FOX	0	370.742	10.3042
FOX	0	65.3729	415.825
FOX	0	103.083	143.98
FOX	0	327.483	394.427
FOX	0	297.163	406.954
FOX	0	346.031	374.476
FOX	0	408.53	17.8273
FOX	0	629.149	20.2376
FOX	0	258.899	385.003
FOX	0	134.462	367.728
FOX	0	545.216	20.7638
FOX	0	27.4496	489.185
FOX	0	47.2414	352.648
FOX	0	566.403	20.5171
FOX	0	546.962	17.5829
FOX	0	520.644	9.82186
FOX	0	470.109	11.5609
FOX	0	463.049	18.2195
FOX	0	480.35	21.5752
FOX	0	705.08	14.9432
FOX	0	523.889	26.1574
FOX	0	8.11409	245.188
FOX	0	583.509	28.9954
FOX	0	449.293	21.7407
FOX	0	555.602	20.4416
FOX	0	824.48	11.2527
FOX	0	439.672	20.5862
FOX	0	761.325	119.248
FOX	0	18.1222	277.394
FOX	0	163.053	668.519
FOX	0	706.76	23.6457
FOX	0	35.4118	346.38
FOX	0	439.211	21.1926
FOX	0	459.299	24.3937
FOX	0	522.863	23.9867
FOX	0	45.7923	342.58
FOX	0	437.623	20.3592
FOX	0	89.7692	334.574
FOX	0	120.848	28.6127
FOX	0	117.148	551.667
FOX	0	150.791	380.082
FOX	0	548.57	26.0725
FOX	0	324.634	16.6375
FOX	0	376.734	35.6245
FOX	0	488.163	20.7833
FOX	0	176.023	244.624
FOX	0	39.7298	487.347
FOX	0	17.8075	356.87
FOX	0	588.305	22.9916
FOX	0	530.281	41.6355
FOX	0	724.459	22.3591
FOX	0	471.272	27.0896
FOX	0	123.273	755.471
FOX	0	430.008	22.7852
FOX	0	11.5575	464.006
FOX	0	219.936	333.412
FOX	0	19.6136	391.923
FOX	0	64.533	475.154
FOX	0	604.67	24.0043
FOX	0	410.845	20.3938
FOX	0	537.875	22.5833
FOX	0	811.324	21.1648
FOX	0	30.7565	311.373
FOX	0	587.092	23.5146
FOX	0	22.3955	279.391
FOX	0	485.714	32.547
FOX	0	17.2414	318.247
FOX	0	459.026	22.6596
FOX	0	533.884	68.7789
FOX	0	722.817	24.2019
FOX	0	578.464	349.109
FOX	0	46.0216	459.973
FOX	0	576.986	19.9455
FOX	0	433.484	16.2152
FOX	0	391.42	19.7664
FOX	0	238.754	50.5978
FOX	0	440.197	23.834
FOX	0	787.811	54.3937
FOX	0	522.718	108
FOX	0	654.52	24.5848
FOX	0	689.639	28.7853
FOX	0	467.947	21.3968
FOX	0	548.869	42.9547
FOX	0	458.463	25.9913
FOX	0	17.466	217.694
FOX	0	426.09	30.8689
FOX	0	543.891	28.362
FOX	0	452.18	34.1134
FOX	0	438.24	31.0191
FOX	0	38.3074	319.779
FOX	0	597.826	273.17
FOX	0	447.756	29.144
FOX	0	3.59043	116.66
FOX	0	27.212	373.889
FOX	0	24.1734	104.509
FOX	0	14.7578	288.236
FOX	0	574.507	36.0822
FOX	0	521.581	28.7958
FOX	0	370.94	39.148
FOX	0	1062.9	84.7736
FOX	0	70.8551	589.899
FOX	0	9.01422	325.607
FOX	0	31.4807	407.313
FOX	0	560.847	35.0542
FOX	0	423.253	43.3859
FOX	0	480.33	42.3665
FOX	0	10.494	255.06
FOX	0	449.852	28.25
FOX	0	554.919	67.3953
FOX	0	361.356	31.6824
FOX	0	14.7446	480.29
FOX	0	340.488	26.4342
FOX	0	1060.98	148.493
FOX	0	394.082	32.8052
FOX	0	737.214	496.006
FOX	0	450.667	39.6292
FOX	0	485.73	42.9194
FOX	0	479.873	35.8367
FOX	0	533.604	36.1458
FOX	0	7.56863	530.835
FOX	0	482.543	34.7261
FOX	0	14.875	586.107
FOX	0	308.912	30.8341
FOX	0	541.692	33.8358
FOX	0	658.823	30.5635
FOX	0	510.415	49.0732
FOX	0	85.5032	487.904
FOX	0	15.8473	275.03
FOX	0	21.0556	343.685
FOX	0	481.121	40.8874
FOX	0	603.282	41.3897
FOX	0	453.96	36.6746
FOX	0	428.808	36.9389
FOX	0	35.4198	642.006
FOX	0	551.384	38.3421
FOX	0	508.668	37.1745
FOX	0	62.8261	360.826
FOX	0	491.552	34.3394
FOX	0	52.9618	425.082
FOX	0	233.145	320.78
FOX	0	51.2716	482.444
FOX	0	10.7126	447.919
FOX	0	16.0681	407.911
FOX	0	400.109	44.8992
FOX	0	13.3389	281.238
FOX	0	377.192	33.0725
FOX	0	151.095	466.716
FOX	0	259.573	437.062
FOX	0	18.1667	456.523
FOX	0	247.901	455.728
FOX	0	362.972	34.531
FOX	0	35.8719	430.112
FOX	0	506.695	53.7365
FOX	0	705.04	36.6079
FOX	0	634.985	52.4029
FOX	0	65.7211	372.896
FOX	0	347.588	46.887
FOX	0	33.0526	483.558
FOX	0	9.68013	46.7508
FOX	0	628.269	79.3066
FOX	0	379.383	43.1028
FOX	0	666.984	41.2234
FOX	0	401.79	280.95
FOX	0	289.161	40.3295
FOX	0	664.36	60.4924
FOX	0	9.29861	109.118
FOX	0	466.351	219.467
FOX	0	304.965	36.9091
FOX	0	412.5	38.0985
FOX	0	737.49	57.1306
FOX	0	221.981	335.084
FOX	0	480.57	52.5212
FOX	0	619	341.175
FOX	0	744.47	42.8977
FOX	0	141.521	600.593
FOX	0	572.994	294.71
FOX	0	606.126	48.2526
FOX	0	619.567	52.6257
FOX	0	9.47876	347.209
FOX	2	404.584	221.305
FOX	2	397.653	22.6017
FOX	2	627.541	30.4072
FOX	2	298.328	221
FOX	2	204.104	244.776
FOX	2	146.164	326.728
FOX	2	100.561	267.469
FOX	2	571.174	26.7946
FOX	2	554.327	26.0913
FOX	2	508.604	19.7097
FOX	2	452.797	22.827
FOX	2	482.174	21.3865
FOX	2	576.867	148.481
FOX	2	13.0839	371.851
FOX	2	382.391	20.7291
FOX	2	435.268	24.5679
FOX	2	504.264	22.7273
FOX	2	382.843	262.327
FOX	2	66.0381	179.89
FOX	2	362.372	506.731
FOX	2	586.267	27.3466
FOX	2	191.67	273.275
FOX	2	944.152	304.978
FOX	2	485.366	21.3366
FOX	2	482.478	23.1847
FOX	2	159.672	18.2761
FOX	2	635.304	19.526
FOX	2	613.387	21.6869
FOX	2	688.585	33.4475
FOX	2	585.64	25.5514
FOX	2	445.753	21.6595
FOX	2	430.259	22.0849
FOX	2	274.868	253.713
FOX	2	556.968	29.1
FOX	2	763.04	29.5593
FOX	2	31.4977	165.158
FOX	2	66.033	185.511
FOX	2	471.663	23.2958
FOX	2	479.404	244.058
FOX	2	507.18	39.2233
FOX	2	415.977	24.3056
FOX	2	657.146	222.39
FOX	2	526.113	26.8435
FOX	2	384.691	25.7794
FOX	2	136.503	254.955
FOX	2	469.744	26.548
FOX	2	123.4	196.745
FOX	2	461.922	56.8912
FOX	2	435.361	30.6429
FOX	2	400.953	29.1475
FOX	2	543.007	24.9772
FOX	2	226.385	64.1681
FOX	2	482.5	451.391
FOX	2	109.541	136.882
FOX	2	793.624	43.1991
FOX	2	439.599	30.1206
FOX	2	190.047	166.606
FOX	2	35.2218	124.105
FOX	2	426.304	33.581
FOX	2	631.379	40.3379
FOX	2	189.221	377.95
FOX	2	123.712	213.828
FOX	2	531.913	28.6835
FOX	2	879.451	33.4121
FOX	2	503.013	26.4081
FOX	2	428	32.6157
FOX	2	584.099	72.3726
FOX	2	35.3133	200.382
FOX	2	390.682	24.4036
FOX	2	641.98	42.6735
FOX	2	1107.96	28.0516
FOX	2	338.065	27.316
FOX	2	379.464	29.1925
FOX	2	666.375	33.3021
FOX	2	547.643	32.0094
FOX	2	101.427	297.552
FOX	2	402.581	150.004
FOX	2	100.552	311.188
FOX	2	251.585	36.1274
FOX	2	233.369	499.846
FOX	2	142.69	311.063
FOX	2	179.153	231.112
FOX	2	431.709	32.6475
FOX	2	459.931	34.4545
FOX	2	487.839	32.5972
FOX	2	664.9	25.6943
FOX	2	426.887	30.5084
FOX	2	133.434	185.064
FOX	2	156.108	236.596
FOX	2	206.259	230.741
FOX	2	23.4921	149.083
FOX	2	329.187	181.796
FOX	2	1471.93	38.4132
FOX	2	966.22	33.2712
FOX	2	325.934	126.895
FOX	2	518.365	35.3696
FOX	2	608.103	35.6432
FOX	2	154.881	256.184
FOX	2	678.305	28.3571
FOX	2	65.1913	104.496
FOX	2	639.852	130.319
FOX	2	184.018	271
FOX	2	917.5	180.189
FOX	2	371.445	46.4781
[truncated: 175,947 more rows]
