# Supplementary material for: Large-scale testing of antimicrobial lethality at single-cell resolution predicts mycobacterial infection outcomes
Source: Nat Microbiol. 2026 Jan 9;11(2):566–83. doi: 10.1038/s41564-025-02217-y (PMC12872448; doi:10.1038/s41564-025-02217-y)
Supplement: Supplementary file 8 — Source Data Fig. 2 [file 41564_2025_2217_MOESM8_ESM.xlsx]

## Sheet: Fig 2a
Isolate	Drug	Time (h)	Fraction of live cells
mc27000 PBS starved	Pa	0.845305	0.998717
mc27000 PBS starved	Pa	4.88105	0.988145
mc27000 PBS starved	Pa	8.88783	0.975791
mc27000 PBS starved	Pa	12.89	0.964136
mc27000 PBS starved	Pa	16.884	0.948384
mc27000 PBS starved	Pa	20.8914	0.932147
mc27000 PBS starved	Pa	24.889	0.91688
mc27000 PBS starved	Pa	28.8918	0.901003
mc27000 PBS starved	Pa	32.8858	0.886907
mc27000 PBS starved	Pa	36.8902	0.873571
mc27000 PBS starved	Pa	40.9058	0.859411
mc27000 PBS starved	Pa	44.8984	0.845202
mc27000 PBS starved	Pa	48.8929	0.832973
mc27000 PBS starved	Pa	52.8942	0.821913
mc27000 PBS starved	Pa	56.8939	0.810698
mc27000 PBS starved	Pa	60.895	0.801663
mc27000 PBS starved	Pa	64.8958	0.79332
mc27000 PBS starved	Pa	68.8991	0.784609
mc27000 PBS starved	Pa	74.8041	0.772781
mc27000 PBS starved	Pa	78.8795	0.765292
mc27000 PBS starved	Pa	82.885	0.757405
mc27000 PBS starved	Pa	86.8837	0.750293
mc27000 PBS starved	Pa	90.8737	0.743885
mc27000 PBS starved	Pa	94.8783	0.737915
mc27000 PBS starved	Pa	98.8726	0.732353
mc27000 PBS starved	Pa	102.873	0.726854
mc27000 PBS starved	Pa	106.871	0.721504
mc27000 PBS starved	Pa	110.869	0.716594
mc27000 PBS starved	Pa	114.874	0.712225
mc27000 PBS starved	Pa	118.874	0.707312
mc27000 PBS starved	Pa	122.869	0.702778
mc27000 PBS starved	Pa	126.866	0.698295
mc27000 PBS starved	Pa	130.866	0.694011
mc27000 PBS starved	Pa	134.866	0.690235
mc27000 PBS starved	Pa	138.866	0.686294
mc27000 PBS starved	Pa	142.865	0.683006
mc27000 PBS starved	Pa	150.79	0.674638
mc27000 PBS starved	Pa	154.86	0.671771
mc27000 PBS starved	Pa	158.875	0.669147
mc27000 PBS starved	Pa	162.876	0.665981
mc27000 PBS starved	Pa	166.872	0.663379
mc27000 PBS starved	Pa	170.859	0.661319
mc27000 PBS starved	Pa	174.861	0.657126
mc27000 PBS starved	Pa	0	1
mc27000 PBS starved	Z	0.849013	0.99913
mc27000 PBS starved	Z	4.88487	0.988378
mc27000 PBS starved	Z	8.89165	0.979019
mc27000 PBS starved	Z	12.8938	0.971767
mc27000 PBS starved	Z	16.8878	0.965615
mc27000 PBS starved	Z	20.8952	0.959806
mc27000 PBS starved	Z	24.8929	0.954671
mc27000 PBS starved	Z	28.8957	0.949151
mc27000 PBS starved	Z	32.8896	0.9451
mc27000 PBS starved	Z	36.894	0.941383
mc27000 PBS starved	Z	40.9096	0.937502
mc27000 PBS starved	Z	44.9023	0.934463
mc27000 PBS starved	Z	48.8967	0.930151
mc27000 PBS starved	Z	52.8981	0.92617
mc27000 PBS starved	Z	56.8977	0.922231
mc27000 PBS starved	Z	60.8989	0.918377
mc27000 PBS starved	Z	64.8996	0.914833
mc27000 PBS starved	Z	68.903	0.910077
mc27000 PBS starved	Z	74.812	0.904936
mc27000 PBS starved	Z	78.8877	0.900105
mc27000 PBS starved	Z	82.8932	0.895981
mc27000 PBS starved	Z	86.8918	0.891993
mc27000 PBS starved	Z	90.8818	0.8878
mc27000 PBS starved	Z	94.8864	0.88431
mc27000 PBS starved	Z	98.8808	0.879811
mc27000 PBS starved	Z	102.881	0.876194
mc27000 PBS starved	Z	106.88	0.872182
mc27000 PBS starved	Z	110.878	0.868034
mc27000 PBS starved	Z	114.882	0.864533
mc27000 PBS starved	Z	118.882	0.86087
mc27000 PBS starved	Z	122.877	0.856404
mc27000 PBS starved	Z	126.874	0.852425
mc27000 PBS starved	Z	130.874	0.848534
mc27000 PBS starved	Z	134.874	0.844206
mc27000 PBS starved	Z	138.874	0.840516
mc27000 PBS starved	Z	142.874	0.836761
mc27000 PBS starved	Z	150.802	0.827216
mc27000 PBS starved	Z	154.873	0.82355
mc27000 PBS starved	Z	158.888	0.819999
mc27000 PBS starved	Z	162.889	0.816365
mc27000 PBS starved	Z	166.884	0.812716
mc27000 PBS starved	Z	170.872	0.80957
mc27000 PBS starved	Z	174.874	0.804502
mc27000 PBS starved	Z	0	1
mc27000 PBS starved	R	0.849152	0.998622
mc27000 PBS starved	R	4.88501	0.987599
mc27000 PBS starved	R	8.89178	0.977629
mc27000 PBS starved	R	12.894	0.970549
mc27000 PBS starved	R	16.8879	0.964336
mc27000 PBS starved	R	20.8953	0.958109
mc27000 PBS starved	R	24.893	0.952526
mc27000 PBS starved	R	28.8958	0.946598
mc27000 PBS starved	R	32.8897	0.940456
mc27000 PBS starved	R	36.8941	0.934934
mc27000 PBS starved	R	40.9098	0.928849
mc27000 PBS starved	R	44.9024	0.923241
mc27000 PBS starved	R	48.8968	0.917419
mc27000 PBS starved	R	52.8982	0.911208
mc27000 PBS starved	R	56.8979	0.90495
mc27000 PBS starved	R	60.899	0.899065
mc27000 PBS starved	R	64.8997	0.89347
mc27000 PBS starved	R	68.9031	0.886699
mc27000 PBS starved	R	74.8123	0.878724
mc27000 PBS starved	R	78.888	0.87213
mc27000 PBS starved	R	82.8935	0.865538
mc27000 PBS starved	R	86.8921	0.859131
mc27000 PBS starved	R	90.8821	0.853874
mc27000 PBS starved	R	94.8867	0.847893
mc27000 PBS starved	R	98.8811	0.841736
mc27000 PBS starved	R	102.882	0.835141
mc27000 PBS starved	R	106.88	0.83025
mc27000 PBS starved	R	110.878	0.824436
mc27000 PBS starved	R	114.882	0.819052
mc27000 PBS starved	R	118.882	0.813538
mc27000 PBS starved	R	122.877	0.808165
mc27000 PBS starved	R	126.874	0.80295
mc27000 PBS starved	R	130.875	0.797112
mc27000 PBS starved	R	134.875	0.792397
mc27000 PBS starved	R	138.874	0.786569
mc27000 PBS starved	R	142.874	0.782504
mc27000 PBS starved	R	150.802	0.768672
mc27000 PBS starved	R	154.873	0.764089
mc27000 PBS starved	R	158.888	0.759671
mc27000 PBS starved	R	162.89	0.755007
mc27000 PBS starved	R	166.885	0.750597
mc27000 PBS starved	R	170.873	0.74691
mc27000 PBS starved	R	174.874	0.740711
mc27000 PBS starved	R	0	1
mc27000 PBS starved	P	0.860357	0.999018
mc27000 PBS starved	P	4.8966	0.988408
mc27000 PBS starved	P	8.90341	0.978337
mc27000 PBS starved	P	12.9056	0.970946
mc27000 PBS starved	P	16.8995	0.963491
mc27000 PBS starved	P	20.907	0.956696
mc27000 PBS starved	P	24.9047	0.950491
mc27000 PBS starved	P	28.9074	0.943971
mc27000 PBS starved	P	32.9013	0.936276
mc27000 PBS starved	P	36.9057	0.929825
mc27000 PBS starved	P	40.9214	0.922884
mc27000 PBS starved	P	44.914	0.916311
mc27000 PBS starved	P	48.9085	0.9077
mc27000 PBS starved	P	52.9099	0.901525
mc27000 PBS starved	P	56.9096	0.894067
mc27000 PBS starved	P	60.9107	0.887953
mc27000 PBS starved	P	64.9114	0.881182
mc27000 PBS starved	P	68.9148	0.874437
mc27000 PBS starved	P	74.8362	0.866014
mc27000 PBS starved	P	78.9126	0.859281
mc27000 PBS starved	P	82.918	0.852914
mc27000 PBS starved	P	86.9166	0.846471
mc27000 PBS starved	P	90.9067	0.83986
mc27000 PBS starved	P	94.9111	0.833171
mc27000 PBS starved	P	98.9056	0.826623
mc27000 PBS starved	P	102.906	0.82023
mc27000 PBS starved	P	106.904	0.814266
mc27000 PBS starved	P	110.902	0.808897
mc27000 PBS starved	P	114.907	0.803764
mc27000 PBS starved	P	118.907	0.797848
mc27000 PBS starved	P	122.902	0.792634
mc27000 PBS starved	P	126.899	0.787519
mc27000 PBS starved	P	130.899	0.782656
mc27000 PBS starved	P	134.899	0.777075
mc27000 PBS starved	P	138.898	0.772597
mc27000 PBS starved	P	142.898	0.768208
mc27000 PBS starved	P	150.84	0.754484
mc27000 PBS starved	P	154.911	0.750056
mc27000 PBS starved	P	158.926	0.745505
mc27000 PBS starved	P	162.927	0.741823
mc27000 PBS starved	P	166.922	0.737826
mc27000 PBS starved	P	170.91	0.734088
mc27000 PBS starved	P	174.912	0.729011
mc27000 PBS starved	P	0	1
mc27000 PBS starved	Sq	0.860173	0.998646
mc27000 PBS starved	Sq	4.89641	0.986383
mc27000 PBS starved	Sq	8.90321	0.97818
mc27000 PBS starved	Sq	12.9054	0.972533
mc27000 PBS starved	Sq	16.8993	0.96643
mc27000 PBS starved	Sq	20.9068	0.962077
mc27000 PBS starved	Sq	24.9045	0.957409
mc27000 PBS starved	Sq	28.9072	0.953328
mc27000 PBS starved	Sq	32.901	0.949047
mc27000 PBS starved	Sq	36.9055	0.945368
mc27000 PBS starved	Sq	40.9212	0.941229
mc27000 PBS starved	Sq	44.9138	0.937857
mc27000 PBS starved	Sq	48.9083	0.93392
mc27000 PBS starved	Sq	52.9097	0.930046
mc27000 PBS starved	Sq	56.9094	0.926727
mc27000 PBS starved	Sq	60.9105	0.923578
mc27000 PBS starved	Sq	64.9112	0.920351
mc27000 PBS starved	Sq	68.9146	0.916927
mc27000 PBS starved	Sq	74.8358	0.91026
mc27000 PBS starved	Sq	78.9122	0.905732
mc27000 PBS starved	Sq	82.9176	0.902005
mc27000 PBS starved	Sq	86.9162	0.898578
mc27000 PBS starved	Sq	90.9063	0.894448
mc27000 PBS starved	Sq	94.9106	0.890884
mc27000 PBS starved	Sq	98.9052	0.887412
mc27000 PBS starved	Sq	102.906	0.88307
mc27000 PBS starved	Sq	106.904	0.878939
mc27000 PBS starved	Sq	110.902	0.875213
mc27000 PBS starved	Sq	114.906	0.871267
mc27000 PBS starved	Sq	118.906	0.866973
mc27000 PBS starved	Sq	122.901	0.862921
mc27000 PBS starved	Sq	126.898	0.859489
mc27000 PBS starved	Sq	130.898	0.855622
mc27000 PBS starved	Sq	134.898	0.851689
mc27000 PBS starved	Sq	138.898	0.847917
mc27000 PBS starved	Sq	142.898	0.844458
mc27000 PBS starved	Sq	150.839	0.835405
mc27000 PBS starved	Sq	154.91	0.8318
mc27000 PBS starved	Sq	158.925	0.827614
mc27000 PBS starved	Sq	162.927	0.823853
mc27000 PBS starved	Sq	166.921	0.820042
mc27000 PBS starved	Sq	170.909	0.816759
mc27000 PBS starved	Sq	174.911	0.811506
mc27000 PBS starved	Sq	0	1
mc27000 PBS starved	Su	0.863807	0.999192
mc27000 PBS starved	Su	4.90016	0.989203
mc27000 PBS starved	Su	8.90701	0.979906
mc27000 PBS starved	Su	12.9091	0.973862
mc27000 PBS starved	Su	16.9031	0.968455
mc27000 PBS starved	Su	20.9106	0.963263
mc27000 PBS starved	Su	24.9082	0.958601
mc27000 PBS starved	Su	28.911	0.954807
mc27000 PBS starved	Su	32.9048	0.95137
mc27000 PBS starved	Su	36.9093	0.947999
mc27000 PBS starved	Su	40.9251	0.944531
mc27000 PBS starved	Su	44.9176	0.940337
mc27000 PBS starved	Su	48.9121	0.937151
mc27000 PBS starved	Su	52.9135	0.933718
mc27000 PBS starved	Su	56.9132	0.930157
mc27000 PBS starved	Su	60.9143	0.926166
mc27000 PBS starved	Su	64.915	0.922848
mc27000 PBS starved	Su	68.9184	0.918014
mc27000 PBS starved	Su	74.8435	0.912943
mc27000 PBS starved	Su	78.9202	0.908947
mc27000 PBS starved	Su	82.9255	0.90529
mc27000 PBS starved	Su	86.9241	0.901498
mc27000 PBS starved	Su	90.9143	0.897701
mc27000 PBS starved	Su	94.9185	0.89401
mc27000 PBS starved	Su	98.9132	0.890703
mc27000 PBS starved	Su	102.914	0.887249
mc27000 PBS starved	Su	106.912	0.88364
mc27000 PBS starved	Su	110.91	0.879783
mc27000 PBS starved	Su	114.914	0.875789
mc27000 PBS starved	Su	118.914	0.871371
mc27000 PBS starved	Su	122.909	0.867913
mc27000 PBS starved	Su	126.906	0.864145
mc27000 PBS starved	Su	130.906	0.859663
mc27000 PBS starved	Su	134.906	0.855783
mc27000 PBS starved	Su	138.906	0.852145
mc27000 PBS starved	Su	142.906	0.848989
mc27000 PBS starved	Su	150.851	0.837565
mc27000 PBS starved	Su	154.923	0.833186
mc27000 PBS starved	Su	158.938	0.829847
mc27000 PBS starved	Su	162.939	0.826651
mc27000 PBS starved	Su	166.934	0.822696
mc27000 PBS starved	Su	170.921	0.818244
mc27000 PBS starved	Su	174.923	0.812553
mc27000 PBS starved	Su	0	1
mc27000 PBS starved	BL	0.863924	0.998952
mc27000 PBS starved	BL	4.90029	0.987878
mc27000 PBS starved	BL	8.90715	0.977829
mc27000 PBS starved	BL	12.9092	0.968471
mc27000 PBS starved	BL	16.9032	0.960463
mc27000 PBS starved	BL	20.9107	0.95123
mc27000 PBS starved	BL	24.9083	0.942694
mc27000 PBS starved	BL	28.9111	0.932689
mc27000 PBS starved	BL	32.9049	0.923338
mc27000 PBS starved	BL	36.9094	0.914366
mc27000 PBS starved	BL	40.9252	0.905552
mc27000 PBS starved	BL	44.9177	0.896254
mc27000 PBS starved	BL	48.9122	0.886876
mc27000 PBS starved	BL	52.9136	0.877343
mc27000 PBS starved	BL	56.9133	0.869086
mc27000 PBS starved	BL	60.9144	0.860886
mc27000 PBS starved	BL	64.9152	0.853799
mc27000 PBS starved	BL	68.9186	0.845353
mc27000 PBS starved	BL	74.8437	0.835704
mc27000 PBS starved	BL	78.9205	0.827198
mc27000 PBS starved	BL	82.9258	0.820204
mc27000 PBS starved	BL	86.9244	0.812904
mc27000 PBS starved	BL	90.9145	0.806546
mc27000 PBS starved	BL	94.9188	0.800166
mc27000 PBS starved	BL	98.9135	0.79436
mc27000 PBS starved	BL	102.914	0.788213
mc27000 PBS starved	BL	106.912	0.782378
mc27000 PBS starved	BL	110.91	0.77666
mc27000 PBS starved	BL	114.915	0.771266
mc27000 PBS starved	BL	118.914	0.765646
mc27000 PBS starved	BL	122.91	0.760977
mc27000 PBS starved	BL	126.906	0.755848
mc27000 PBS starved	BL	130.907	0.751334
mc27000 PBS starved	BL	134.907	0.746631
mc27000 PBS starved	BL	138.906	0.742743
mc27000 PBS starved	BL	142.906	0.738129
mc27000 PBS starved	BL	150.851	0.726593
mc27000 PBS starved	BL	154.923	0.722688
mc27000 PBS starved	BL	158.938	0.719131
mc27000 PBS starved	BL	162.939	0.715843
mc27000 PBS starved	BL	166.934	0.712306
mc27000 PBS starved	BL	170.922	0.708838
mc27000 PBS starved	BL	174.924	0.704014
mc27000 PBS starved	BL	0	1
mc27000 PBS starved	BPa	0.874979	0.998658
mc27000 PBS starved	BPa	4.91179	0.988563
mc27000 PBS starved	BPa	8.91863	0.975921
mc27000 PBS starved	BPa	12.9207	0.963678
mc27000 PBS starved	BPa	16.9148	0.947145
mc27000 PBS starved	BPa	20.9223	0.930695
mc27000 PBS starved	BPa	24.9199	0.909354
mc27000 PBS starved	BPa	28.9227	0.887726
mc27000 PBS starved	BPa	32.9164	0.869378
mc27000 PBS starved	BPa	36.921	0.849862
mc27000 PBS starved	BPa	40.9369	0.832728
mc27000 PBS starved	BPa	44.9293	0.815232
mc27000 PBS starved	BPa	48.9238	0.798447
mc27000 PBS starved	BPa	52.9253	0.784054
mc27000 PBS starved	BPa	56.9249	0.771042
mc27000 PBS starved	BPa	60.9261	0.758574
mc27000 PBS starved	BPa	64.9269	0.748856
mc27000 PBS starved	BPa	68.9303	0.739046
mc27000 PBS starved	BPa	74.8674	0.724544
mc27000 PBS starved	BPa	78.945	0.716218
mc27000 PBS starved	BPa	82.9503	0.709412
mc27000 PBS starved	BPa	86.949	0.701977
mc27000 PBS starved	BPa	90.939	0.696119
mc27000 PBS starved	BPa	94.9431	0.690352
mc27000 PBS starved	BPa	98.938	0.684517
mc27000 PBS starved	BPa	102.938	0.679384
mc27000 PBS starved	BPa	106.937	0.674292
mc27000 PBS starved	BPa	110.934	0.670545
mc27000 PBS starved	BPa	114.939	0.666527
mc27000 PBS starved	BPa	118.939	0.662943
mc27000 PBS starved	BPa	122.934	0.659233
mc27000 PBS starved	BPa	126.931	0.655638
mc27000 PBS starved	BPa	130.931	0.651407
mc27000 PBS starved	BPa	134.931	0.648064
mc27000 PBS starved	BPa	138.93	0.645476
mc27000 PBS starved	BPa	142.93	0.64264
mc27000 PBS starved	BPa	150.888	0.637213
mc27000 PBS starved	BPa	154.96	0.635165
mc27000 PBS starved	BPa	158.975	0.633023
mc27000 PBS starved	BPa	162.977	0.631063
mc27000 PBS starved	BPa	166.972	0.629119
mc27000 PBS starved	BPa	170.959	0.627415
mc27000 PBS starved	BPa	174.961	0.624185
mc27000 PBS starved	BPa	0	1
mc27000 PBS starved	BSu	0.874775	0.998946
mc27000 PBS starved	BSu	4.91159	0.987728
mc27000 PBS starved	BSu	8.91843	0.977645
mc27000 PBS starved	BSu	12.9205	0.968615
mc27000 PBS starved	BSu	16.9146	0.96108
mc27000 PBS starved	BSu	20.9221	0.952814
mc27000 PBS starved	BSu	24.9197	0.944721
mc27000 PBS starved	BSu	28.9224	0.937083
mc27000 PBS starved	BSu	32.9162	0.928165
mc27000 PBS starved	BSu	36.9208	0.919748
mc27000 PBS starved	BSu	40.9367	0.912368
mc27000 PBS starved	BSu	44.9291	0.905444
mc27000 PBS starved	BSu	48.9236	0.898514
mc27000 PBS starved	BSu	52.9251	0.890792
mc27000 PBS starved	BSu	56.9247	0.88384
mc27000 PBS starved	BSu	60.9259	0.876198
mc27000 PBS starved	BSu	64.9266	0.869001
mc27000 PBS starved	BSu	68.9301	0.862128
mc27000 PBS starved	BSu	74.867	0.851837
mc27000 PBS starved	BSu	78.9446	0.844994
mc27000 PBS starved	BSu	82.9499	0.837847
mc27000 PBS starved	BSu	86.9486	0.831181
mc27000 PBS starved	BSu	90.9386	0.824868
mc27000 PBS starved	BSu	94.9427	0.818152
mc27000 PBS starved	BSu	98.9376	0.811883
mc27000 PBS starved	BSu	102.938	0.805322
mc27000 PBS starved	BSu	106.936	0.799438
mc27000 PBS starved	BSu	110.934	0.79454
mc27000 PBS starved	BSu	114.938	0.789272
mc27000 PBS starved	BSu	118.938	0.783285
mc27000 PBS starved	BSu	122.934	0.778659
mc27000 PBS starved	BSu	126.93	0.77318
mc27000 PBS starved	BSu	130.93	0.768538
mc27000 PBS starved	BSu	134.931	0.763724
mc27000 PBS starved	BSu	138.93	0.759194
mc27000 PBS starved	BSu	142.93	0.754629
mc27000 PBS starved	BSu	150.887	0.745278
mc27000 PBS starved	BSu	154.959	0.741953
mc27000 PBS starved	BSu	158.975	0.739192
mc27000 PBS starved	BSu	162.976	0.735299
mc27000 PBS starved	BSu	166.971	0.732283
mc27000 PBS starved	BSu	170.959	0.729217
mc27000 PBS starved	BSu	174.96	0.724441
mc27000 PBS starved	BSu	0	1
mc27000 PBS starved	BZ	0.878411	0.998638
mc27000 PBS starved	BZ	4.91534	0.986288
mc27000 PBS starved	BZ	8.9222	0.976208
mc27000 PBS starved	BZ	12.9243	0.966103
mc27000 PBS starved	BZ	16.9183	0.957693
mc27000 PBS starved	BZ	20.9259	0.949574
mc27000 PBS starved	BZ	24.9235	0.940358
mc27000 PBS starved	BZ	28.9263	0.931602
mc27000 PBS starved	BZ	32.92	0.923379
mc27000 PBS starved	BZ	36.9246	0.914204
mc27000 PBS starved	BZ	40.9405	0.906913
mc27000 PBS starved	BZ	44.9331	0.898623
mc27000 PBS starved	BZ	48.9274	0.88947
mc27000 PBS starved	BZ	52.9289	0.882174
mc27000 PBS starved	BZ	56.9285	0.873865
mc27000 PBS starved	BZ	60.9297	0.866037
mc27000 PBS starved	BZ	64.9305	0.859912
mc27000 PBS starved	BZ	68.9339	0.851526
mc27000 PBS starved	BZ	74.8747	0.842904
mc27000 PBS starved	BZ	78.9526	0.8341
mc27000 PBS starved	BZ	82.958	0.826255
mc27000 PBS starved	BZ	86.9566	0.819063
mc27000 PBS starved	BZ	90.9466	0.812229
mc27000 PBS starved	BZ	94.9507	0.806289
mc27000 PBS starved	BZ	98.9455	0.800253
mc27000 PBS starved	BZ	102.946	0.793863
mc27000 PBS starved	BZ	106.944	0.788464
mc27000 PBS starved	BZ	110.942	0.78307
mc27000 PBS starved	BZ	114.946	0.777144
mc27000 PBS starved	BZ	118.946	0.772514
mc27000 PBS starved	BZ	122.942	0.767093
mc27000 PBS starved	BZ	126.938	0.762011
mc27000 PBS starved	BZ	130.938	0.757423
mc27000 PBS starved	BZ	134.938	0.752106
mc27000 PBS starved	BZ	138.938	0.747339
mc27000 PBS starved	BZ	142.938	0.743029
mc27000 PBS starved	BZ	150.899	0.73253
mc27000 PBS starved	BZ	154.972	0.729251
mc27000 PBS starved	BZ	158.987	0.725859
mc27000 PBS starved	BZ	162.988	0.721982
mc27000 PBS starved	BZ	166.983	0.718916
mc27000 PBS starved	BZ	170.971	0.715371
mc27000 PBS starved	BZ	174.972	0.710599
mc27000 PBS starved	BZ	0	1
mc27000 PBS starved	HE	0.878526	0.999045
mc27000 PBS starved	HE	4.91547	0.987556
mc27000 PBS starved	HE	8.92231	0.978349
mc27000 PBS starved	HE	12.9244	0.970912
mc27000 PBS starved	HE	16.9185	0.964012
mc27000 PBS starved	HE	20.926	0.958585
mc27000 PBS starved	HE	24.9236	0.952661
mc27000 PBS starved	HE	28.9264	0.94735
mc27000 PBS starved	HE	32.9201	0.941646
mc27000 PBS starved	HE	36.9247	0.937189
mc27000 PBS starved	HE	40.9407	0.932972
mc27000 PBS starved	HE	44.9332	0.928909
mc27000 PBS starved	HE	48.9275	0.924021
mc27000 PBS starved	HE	52.9291	0.919425
mc27000 PBS starved	HE	56.9286	0.9145
mc27000 PBS starved	HE	60.9298	0.909894
mc27000 PBS starved	HE	64.9306	0.905984
mc27000 PBS starved	HE	68.934	0.901193
mc27000 PBS starved	HE	74.8749	0.89324
mc27000 PBS starved	HE	78.9529	0.888115
mc27000 PBS starved	HE	82.9582	0.883389
mc27000 PBS starved	HE	86.9568	0.879119
mc27000 PBS starved	HE	90.9468	0.874784
mc27000 PBS starved	HE	94.951	0.869669
mc27000 PBS starved	HE	98.9458	0.865237
mc27000 PBS starved	HE	102.946	0.860382
mc27000 PBS starved	HE	106.944	0.85671
mc27000 PBS starved	HE	110.942	0.853507
mc27000 PBS starved	HE	114.947	0.848957
mc27000 PBS starved	HE	118.947	0.844022
mc27000 PBS starved	HE	122.942	0.839161
mc27000 PBS starved	HE	126.938	0.83494
mc27000 PBS starved	HE	130.939	0.830288
mc27000 PBS starved	HE	134.939	0.825299
mc27000 PBS starved	HE	138.938	0.821265
mc27000 PBS starved	HE	142.938	0.816666
mc27000 PBS starved	HE	150.899	0.806555
mc27000 PBS starved	HE	154.972	0.802564
mc27000 PBS starved	HE	158.987	0.799491
mc27000 PBS starved	HE	162.989	0.794758
mc27000 PBS starved	HE	166.984	0.79039
mc27000 PBS starved	HE	170.971	0.786422
mc27000 PBS starved	HE	174.973	0.780079
mc27000 PBS starved	HE	0	1
mc27000 PBS starved	HR	0.889443	0.999141
mc27000 PBS starved	HR	4.92698	0.988911
mc27000 PBS starved	HR	8.93383	0.979932
mc27000 PBS starved	HR	12.9361	0.972953
mc27000 PBS starved	HR	16.93	0.966262
mc27000 PBS starved	HR	20.9375	0.960541
mc27000 PBS starved	HR	24.9351	0.954845
mc27000 PBS starved	HR	28.938	0.948703
mc27000 PBS starved	HR	32.9317	0.942862
mc27000 PBS starved	HR	36.9363	0.937364
mc27000 PBS starved	HR	40.9524	0.931145
mc27000 PBS starved	HR	44.9449	0.924604
mc27000 PBS starved	HR	48.9392	0.918611
mc27000 PBS starved	HR	52.9407	0.911202
mc27000 PBS starved	HR	56.9402	0.904985
mc27000 PBS starved	HR	60.9415	0.898839
mc27000 PBS starved	HR	64.9423	0.891505
mc27000 PBS starved	HR	68.9457	0.884706
mc27000 PBS starved	HR	74.8985	0.874486
mc27000 PBS starved	HR	78.9773	0.867156
mc27000 PBS starved	HR	82.9828	0.859719
mc27000 PBS starved	HR	86.9814	0.853091
mc27000 PBS starved	HR	90.9711	0.846544
mc27000 PBS starved	HR	94.9755	0.840371
mc27000 PBS starved	HR	98.9701	0.833568
mc27000 PBS starved	HR	102.971	0.827426
mc27000 PBS starved	HR	106.969	0.821213
mc27000 PBS starved	HR	110.967	0.815135
mc27000 PBS starved	HR	114.971	0.808964
mc27000 PBS starved	HR	118.971	0.802309
mc27000 PBS starved	HR	122.966	0.796262
mc27000 PBS starved	HR	126.963	0.789915
mc27000 PBS starved	HR	130.963	0.784075
mc27000 PBS starved	HR	134.963	0.778395
mc27000 PBS starved	HR	138.962	0.77299
mc27000 PBS starved	HR	142.962	0.767529
mc27000 PBS starved	HR	150.935	0.75354
mc27000 PBS starved	HR	155.009	0.74837
mc27000 PBS starved	HR	159.025	0.744069
mc27000 PBS starved	HR	163.026	0.739651
mc27000 PBS starved	HR	167.021	0.734772
mc27000 PBS starved	HR	171.008	0.730919
mc27000 PBS starved	HR	175.01	0.726021
mc27000 PBS starved	HR	0	1
mc27000 PBS starved	HZ	0.889265	0.999073
mc27000 PBS starved	HZ	4.9268	0.988093
mc27000 PBS starved	HZ	8.93365	0.978404
mc27000 PBS starved	HZ	12.9359	0.97127
mc27000 PBS starved	HZ	16.9298	0.96501
mc27000 PBS starved	HZ	20.9374	0.959463
mc27000 PBS starved	HZ	24.9349	0.953672
mc27000 PBS starved	HZ	28.9378	0.948362
mc27000 PBS starved	HZ	32.9315	0.943081
mc27000 PBS starved	HZ	36.9361	0.938338
mc27000 PBS starved	HZ	40.9522	0.932681
mc27000 PBS starved	HZ	44.9447	0.927824
mc27000 PBS starved	HZ	48.939	0.923468
mc27000 PBS starved	HZ	52.9405	0.918603
mc27000 PBS starved	HZ	56.9401	0.914605
mc27000 PBS starved	HZ	60.9413	0.91053
mc27000 PBS starved	HZ	64.9421	0.906483
mc27000 PBS starved	HZ	68.9455	0.902436
mc27000 PBS starved	HZ	74.8981	0.895808
mc27000 PBS starved	HZ	78.9769	0.890381
mc27000 PBS starved	HZ	82.9824	0.885135
mc27000 PBS starved	HZ	86.981	0.881488
mc27000 PBS starved	HZ	90.9707	0.87749
mc27000 PBS starved	HZ	94.9751	0.872918
mc27000 PBS starved	HZ	98.9697	0.868792
mc27000 PBS starved	HZ	102.97	0.864904
mc27000 PBS starved	HZ	106.968	0.860684
mc27000 PBS starved	HZ	110.966	0.856824
mc27000 PBS starved	HZ	114.971	0.852434
mc27000 PBS starved	HZ	118.971	0.84808
mc27000 PBS starved	HZ	122.966	0.844059
mc27000 PBS starved	HZ	126.962	0.839509
mc27000 PBS starved	HZ	130.962	0.835419
mc27000 PBS starved	HZ	134.963	0.831162
mc27000 PBS starved	HZ	138.962	0.82656
mc27000 PBS starved	HZ	142.962	0.822302
mc27000 PBS starved	HZ	150.935	0.812041
mc27000 PBS starved	HZ	155.009	0.807906
mc27000 PBS starved	HZ	159.024	0.804026
mc27000 PBS starved	HZ	163.026	0.800447
mc27000 PBS starved	HZ	167.02	0.796484
mc27000 PBS starved	HZ	171.008	0.792474
mc27000 PBS starved	HZ	175.01	0.785481
mc27000 PBS starved	HZ	0	1
mc27000 PBS starved	RZ	0.892779	0.999086
mc27000 PBS starved	RZ	4.93047	0.990025
mc27000 PBS starved	RZ	8.93747	0.979482
mc27000 PBS starved	RZ	12.9396	0.971621
mc27000 PBS starved	RZ	16.9335	0.965325
mc27000 PBS starved	RZ	20.9411	0.959316
mc27000 PBS starved	RZ	24.9387	0.953843
mc27000 PBS starved	RZ	28.9416	0.948621
mc27000 PBS starved	RZ	32.9352	0.943126
mc27000 PBS starved	RZ	36.9398	0.937991
mc27000 PBS starved	RZ	40.956	0.931777
mc27000 PBS starved	RZ	44.9485	0.92591
mc27000 PBS starved	RZ	48.9427	0.91965
mc27000 PBS starved	RZ	52.9443	0.912905
mc27000 PBS starved	RZ	56.9438	0.906918
mc27000 PBS starved	RZ	60.9451	0.901355
mc27000 PBS starved	RZ	64.9458	0.896325
mc27000 PBS starved	RZ	68.9493	0.890437
mc27000 PBS starved	RZ	74.9056	0.881612
mc27000 PBS starved	RZ	78.9848	0.875476
mc27000 PBS starved	RZ	82.9903	0.869148
mc27000 PBS starved	RZ	86.9889	0.862681
mc27000 PBS starved	RZ	90.9786	0.857815
mc27000 PBS starved	RZ	94.983	0.852423
mc27000 PBS starved	RZ	98.9776	0.845963
mc27000 PBS starved	RZ	102.978	0.839549
mc27000 PBS starved	RZ	106.976	0.834422
mc27000 PBS starved	RZ	110.974	0.828533
mc27000 PBS starved	RZ	114.979	0.822487
mc27000 PBS starved	RZ	118.978	0.816684
mc27000 PBS starved	RZ	122.974	0.810654
mc27000 PBS starved	RZ	126.97	0.804524
mc27000 PBS starved	RZ	130.97	0.799071
mc27000 PBS starved	RZ	134.971	0.793624
mc27000 PBS starved	RZ	138.97	0.788879
mc27000 PBS starved	RZ	142.97	0.783788
mc27000 PBS starved	RZ	150.947	0.771372
mc27000 PBS starved	RZ	155.021	0.766174
mc27000 PBS starved	RZ	159.036	0.762234
mc27000 PBS starved	RZ	163.038	0.757295
mc27000 PBS starved	RZ	167.033	0.753127
mc27000 PBS starved	RZ	171.02	0.74821
mc27000 PBS starved	RZ	175.022	0.742016
mc27000 PBS starved	RZ	0	1
mc27000 PBS starved	BCPa	0.789257	0.999021
mc27000 PBS starved	BCPa	4.82357	0.987656
mc27000 PBS starved	BCPa	8.8301	0.977663
mc27000 PBS starved	BCPa	12.8324	0.968133
mc27000 PBS starved	BCPa	16.8265	0.957412
mc27000 PBS starved	BCPa	20.8334	0.946166
mc27000 PBS starved	BCPa	24.8312	0.933756
mc27000 PBS starved	BCPa	28.8338	0.919893
mc27000 PBS starved	BCPa	32.8281	0.906548
mc27000 PBS starved	BCPa	36.8323	0.89277
mc27000 PBS starved	BCPa	40.8473	0.878181
mc27000 PBS starved	BCPa	44.8403	0.86246
mc27000 PBS starved	BCPa	48.8347	0.849606
mc27000 PBS starved	BCPa	52.8363	0.838021
mc27000 PBS starved	BCPa	56.8356	0.826383
mc27000 PBS starved	BCPa	60.837	0.816734
mc27000 PBS starved	BCPa	64.8376	0.806356
mc27000 PBS starved	BCPa	68.8408	0.796433
mc27000 PBS starved	BCPa	74.6845	0.781779
mc27000 PBS starved	BCPa	78.7568	0.771884
mc27000 PBS starved	BCPa	82.7624	0.762595
mc27000 PBS starved	BCPa	86.7615	0.755475
mc27000 PBS starved	BCPa	90.7515	0.747884
mc27000 PBS starved	BCPa	94.7562	0.740976
mc27000 PBS starved	BCPa	98.7505	0.734531
mc27000 PBS starved	BCPa	102.751	0.728
mc27000 PBS starved	BCPa	106.749	0.722192
mc27000 PBS starved	BCPa	110.748	0.716843
mc27000 PBS starved	BCPa	114.752	0.711583
mc27000 PBS starved	BCPa	118.752	0.706113
mc27000 PBS starved	BCPa	122.748	0.701176
mc27000 PBS starved	BCPa	126.745	0.696638
mc27000 PBS starved	BCPa	130.745	0.691835
mc27000 PBS starved	BCPa	134.745	0.687418
mc27000 PBS starved	BCPa	138.744	0.683955
mc27000 PBS starved	BCPa	142.744	0.680701
mc27000 PBS starved	BCPa	150.605	0.672896
mc27000 PBS starved	BCPa	154.673	0.67057
mc27000 PBS starved	BCPa	158.689	0.667548
mc27000 PBS starved	BCPa	162.69	0.664824
mc27000 PBS starved	BCPa	166.686	0.662143
mc27000 PBS starved	BCPa	170.673	0.65946
mc27000 PBS starved	BCPa	174.676	0.6552
mc27000 PBS starved	BCPa	0	1
mc27000 PBS starved	B	0.831524	0.998946
mc27000 PBS starved	B	4.86715	0.987013
mc27000 PBS starved	B	8.87371	0.977647
mc27000 PBS starved	B	12.8759	0.968678
mc27000 PBS starved	B	16.87	0.959333
mc27000 PBS starved	B	20.8773	0.951051
mc27000 PBS starved	B	24.8749	0.943424
mc27000 PBS starved	B	28.8776	0.934868
mc27000 PBS starved	B	32.8717	0.92672
mc27000 PBS starved	B	36.876	0.917523
mc27000 PBS starved	B	40.8918	0.909817
mc27000 PBS starved	B	44.8843	0.903073
mc27000 PBS starved	B	48.8786	0.894227
mc27000 PBS starved	B	52.8803	0.88595
mc27000 PBS starved	B	56.8797	0.876545
mc27000 PBS starved	B	60.8809	0.869542
mc27000 PBS starved	B	64.8816	0.862472
mc27000 PBS starved	B	68.8849	0.854498
mc27000 PBS starved	B	74.775	0.843793
mc27000 PBS starved	B	78.8499	0.836446
mc27000 PBS starved	B	82.8554	0.829131
mc27000 PBS starved	B	86.8541	0.821941
mc27000 PBS starved	B	90.8441	0.81555
mc27000 PBS starved	B	94.8486	0.8084
mc27000 PBS starved	B	98.8432	0.802903
mc27000 PBS starved	B	102.844	0.796705
mc27000 PBS starved	B	106.842	0.79087
mc27000 PBS starved	B	110.84	0.786087
mc27000 PBS starved	B	114.844	0.780669
mc27000 PBS starved	B	118.844	0.775958
mc27000 PBS starved	B	122.84	0.770361
mc27000 PBS starved	B	126.836	0.76603
mc27000 PBS starved	B	130.837	0.760681
mc27000 PBS starved	B	134.837	0.756797
mc27000 PBS starved	B	138.836	0.751663
mc27000 PBS starved	B	142.836	0.747466
mc27000 PBS starved	B	150.745	0.736898
mc27000 PBS starved	B	154.815	0.732065
mc27000 PBS starved	B	158.83	0.729254
mc27000 PBS starved	B	162.831	0.725727
mc27000 PBS starved	B	166.827	0.721835
mc27000 PBS starved	B	170.814	0.71923
mc27000 PBS starved	B	174.816	0.714188
mc27000 PBS starved	B	0	1
mc27000 PBS starved	C	0.732281	0.999081
mc27000 PBS starved	C	4.76446	0.986882
mc27000 PBS starved	C	8.77062	0.977009
mc27000 PBS starved	C	12.7729	0.969325
mc27000 PBS starved	C	16.7672	0.961757
mc27000 PBS starved	C	20.7738	0.954031
mc27000 PBS starved	C	24.7716	0.947254
mc27000 PBS starved	C	28.7741	0.941342
mc27000 PBS starved	C	32.7687	0.935072
mc27000 PBS starved	C	36.7727	0.929593
mc27000 PBS starved	C	40.7872	0.924079
mc27000 PBS starved	C	44.7803	0.919055
mc27000 PBS starved	C	48.775	0.912858
mc27000 PBS starved	C	52.7764	0.906878
mc27000 PBS starved	C	56.7758	0.901788
mc27000 PBS starved	C	60.777	0.896216
mc27000 PBS starved	C	64.7776	0.890605
mc27000 PBS starved	C	68.7805	0.885056
mc27000 PBS starved	C	74.5628	0.877543
mc27000 PBS starved	C	78.6307	0.871144
mc27000 PBS starved	C	82.6362	0.865724
mc27000 PBS starved	C	86.6353	0.85955
mc27000 PBS starved	C	90.6258	0.853938
mc27000 PBS starved	C	94.6305	0.848785
mc27000 PBS starved	C	98.6247	0.843108
mc27000 PBS starved	C	102.626	0.838625
mc27000 PBS starved	C	106.623	0.833073
mc27000 PBS starved	C	110.623	0.828328
mc27000 PBS starved	C	114.627	0.823841
mc27000 PBS starved	C	118.626	0.819279
mc27000 PBS starved	C	122.622	0.813271
mc27000 PBS starved	C	126.62	0.808192
mc27000 PBS starved	C	130.62	0.803022
mc27000 PBS starved	C	134.62	0.797541
mc27000 PBS starved	C	138.619	0.792795
mc27000 PBS starved	C	142.619	0.78734
mc27000 PBS starved	C	150.417	0.775504
mc27000 PBS starved	C	154.481	0.771236
mc27000 PBS starved	C	158.496	0.767188
mc27000 PBS starved	C	162.497	0.763623
mc27000 PBS starved	C	166.493	0.759688
mc27000 PBS starved	C	170.481	0.755391
mc27000 PBS starved	C	174.484	0.749253
mc27000 PBS starved	C	0	1
mc27000 PBS starved	D	0.831922	0.99901
mc27000 PBS starved	D	4.86756	0.987841
mc27000 PBS starved	D	8.87413	0.978994
mc27000 PBS starved	D	12.8764	0.971867
mc27000 PBS starved	D	16.8705	0.964887
mc27000 PBS starved	D	20.8777	0.956185
mc27000 PBS starved	D	24.8753	0.94896
mc27000 PBS starved	D	28.878	0.940827
mc27000 PBS starved	D	32.8721	0.933242
mc27000 PBS starved	D	36.8764	0.925207
mc27000 PBS starved	D	40.8923	0.918288
mc27000 PBS starved	D	44.8847	0.909196
mc27000 PBS starved	D	48.879	0.901043
mc27000 PBS starved	D	52.8806	0.893231
mc27000 PBS starved	D	56.8801	0.88561
mc27000 PBS starved	D	60.8813	0.878823
mc27000 PBS starved	D	64.882	0.87236
mc27000 PBS starved	D	68.8854	0.86426
mc27000 PBS starved	D	74.7759	0.85356
mc27000 PBS starved	D	78.8508	0.845488
mc27000 PBS starved	D	82.8563	0.838205
mc27000 PBS starved	D	86.855	0.831011
mc27000 PBS starved	D	90.845	0.825025
mc27000 PBS starved	D	94.8495	0.818829
mc27000 PBS starved	D	98.8441	0.81269
mc27000 PBS starved	D	102.845	0.807444
mc27000 PBS starved	D	106.843	0.801571
mc27000 PBS starved	D	110.841	0.796088
mc27000 PBS starved	D	114.845	0.791056
mc27000 PBS starved	D	118.845	0.786217
mc27000 PBS starved	D	122.841	0.781676
mc27000 PBS starved	D	126.837	0.776135
mc27000 PBS starved	D	130.838	0.771084
mc27000 PBS starved	D	134.838	0.76682
mc27000 PBS starved	D	138.837	0.761932
mc27000 PBS starved	D	142.837	0.758196
mc27000 PBS starved	D	150.746	0.74918
mc27000 PBS starved	D	154.816	0.745315
mc27000 PBS starved	D	158.831	0.741843
mc27000 PBS starved	D	162.833	0.738078
mc27000 PBS starved	D	166.828	0.734964
mc27000 PBS starved	D	170.816	0.731775
mc27000 PBS starved	D	174.818	0.726255
mc27000 PBS starved	D	0	1
mc27000 PBS starved	E	0.832139	0.999026
mc27000 PBS starved	E	4.86777	0.987233
mc27000 PBS starved	E	8.87435	0.978134
mc27000 PBS starved	E	12.8766	0.971019
mc27000 PBS starved	E	16.8707	0.964946
mc27000 PBS starved	E	20.8779	0.959471
mc27000 PBS starved	E	24.8755	0.954456
mc27000 PBS starved	E	28.8783	0.949919
mc27000 PBS starved	E	32.8723	0.945728
mc27000 PBS starved	E	36.8766	0.941933
mc27000 PBS starved	E	40.8925	0.938615
mc27000 PBS starved	E	44.8849	0.934785
mc27000 PBS starved	E	48.8793	0.931048
mc27000 PBS starved	E	52.8808	0.927607
mc27000 PBS starved	E	56.8803	0.923399
mc27000 PBS starved	E	60.8816	0.919729
mc27000 PBS starved	E	64.8822	0.916145
mc27000 PBS starved	E	68.8856	0.912062
mc27000 PBS starved	E	74.7763	0.906594
mc27000 PBS starved	E	78.8512	0.901729
mc27000 PBS starved	E	82.8567	0.896827
mc27000 PBS starved	E	86.8555	0.892896
mc27000 PBS starved	E	90.8454	0.888645
mc27000 PBS starved	E	94.85	0.884468
mc27000 PBS starved	E	98.8445	0.880669
mc27000 PBS starved	E	102.845	0.87675
mc27000 PBS starved	E	106.843	0.872288
mc27000 PBS starved	E	110.841	0.868345
mc27000 PBS starved	E	114.846	0.864388
mc27000 PBS starved	E	118.846	0.859822
mc27000 PBS starved	E	122.841	0.855343
mc27000 PBS starved	E	126.838	0.850921
mc27000 PBS starved	E	130.838	0.845913
mc27000 PBS starved	E	134.838	0.841716
mc27000 PBS starved	E	138.838	0.837971
mc27000 PBS starved	E	142.837	0.834385
mc27000 PBS starved	E	150.747	0.823621
mc27000 PBS starved	E	154.817	0.819459
mc27000 PBS starved	E	158.832	0.81566
mc27000 PBS starved	E	162.833	0.811902
mc27000 PBS starved	E	166.829	0.808251
mc27000 PBS starved	E	170.816	0.80474
mc27000 PBS starved	E	174.818	0.799379
mc27000 PBS starved	E	0	1
mc27000 PBS starved	H	0.832358	0.9992
mc27000 PBS starved	H	4.86798	0.989291
mc27000 PBS starved	H	8.87456	0.9804
mc27000 PBS starved	H	12.8768	0.973884
mc27000 PBS starved	H	16.8709	0.966979
mc27000 PBS starved	H	20.8782	0.961671
mc27000 PBS starved	H	24.8757	0.956282
mc27000 PBS starved	H	28.8785	0.95102
mc27000 PBS starved	H	32.8725	0.945998
mc27000 PBS starved	H	36.8768	0.940991
mc27000 PBS starved	H	40.8927	0.936631
mc27000 PBS starved	H	44.8852	0.932054
mc27000 PBS starved	H	48.8795	0.927309
mc27000 PBS starved	H	52.881	0.922607
mc27000 PBS starved	H	56.8806	0.917374
mc27000 PBS starved	H	60.8818	0.913417
mc27000 PBS starved	H	64.8824	0.908745
mc27000 PBS starved	H	68.8858	0.904128
mc27000 PBS starved	H	74.7767	0.897485
mc27000 PBS starved	H	78.8516	0.892829
mc27000 PBS starved	H	82.8572	0.888193
mc27000 PBS starved	H	86.8559	0.883909
mc27000 PBS starved	H	90.8459	0.879838
mc27000 PBS starved	H	94.8504	0.875412
mc27000 PBS starved	H	98.845	0.870751
mc27000 PBS starved	H	102.846	0.866735
mc27000 PBS starved	H	106.844	0.862285
mc27000 PBS starved	H	110.842	0.858061
mc27000 PBS starved	H	114.846	0.854435
mc27000 PBS starved	H	118.846	0.849986
mc27000 PBS starved	H	122.841	0.845834
mc27000 PBS starved	H	126.838	0.841042
mc27000 PBS starved	H	130.839	0.836953
mc27000 PBS starved	H	134.839	0.832497
mc27000 PBS starved	H	138.838	0.828316
mc27000 PBS starved	H	142.838	0.824136
mc27000 PBS starved	H	150.747	0.812556
mc27000 PBS starved	H	154.817	0.808596
mc27000 PBS starved	H	158.833	0.803806
mc27000 PBS starved	H	162.834	0.799807
mc27000 PBS starved	H	166.829	0.795785
mc27000 PBS starved	H	170.817	0.791509
mc27000 PBS starved	H	174.819	0.786195
mc27000 PBS starved	H	0	1
mc27000 PBS starved	L	0.832548	0.999232
mc27000 PBS starved	L	4.86819	0.989182
mc27000 PBS starved	L	8.87479	0.981187
mc27000 PBS starved	L	12.877	0.974849
mc27000 PBS starved	L	16.8711	0.96955
mc27000 PBS starved	L	20.8784	0.964671
mc27000 PBS starved	L	24.8759	0.961018
mc27000 PBS starved	L	28.8787	0.956972
mc27000 PBS starved	L	32.8727	0.953142
mc27000 PBS starved	L	36.877	0.948702
mc27000 PBS starved	L	40.8929	0.94487
mc27000 PBS starved	L	44.8854	0.940985
mc27000 PBS starved	L	48.8797	0.936978
mc27000 PBS starved	L	52.8812	0.933531
mc27000 PBS starved	L	56.8807	0.92955
mc27000 PBS starved	L	60.882	0.925961
mc27000 PBS starved	L	64.8827	0.922981
mc27000 PBS starved	L	68.886	0.919539
mc27000 PBS starved	L	74.7772	0.913708
mc27000 PBS starved	L	78.8521	0.909699
mc27000 PBS starved	L	82.8576	0.905267
mc27000 PBS starved	L	86.8564	0.901287
mc27000 PBS starved	L	90.8463	0.897489
mc27000 PBS starved	L	94.8509	0.893678
mc27000 PBS starved	L	98.8454	0.889527
mc27000 PBS starved	L	102.846	0.885473
mc27000 PBS starved	L	106.844	0.881951
mc27000 PBS starved	L	110.842	0.877862
mc27000 PBS starved	L	114.847	0.874122
mc27000 PBS starved	L	118.846	0.870226
mc27000 PBS starved	L	122.842	0.866021
mc27000 PBS starved	L	126.839	0.861677
mc27000 PBS starved	L	130.839	0.857381
mc27000 PBS starved	L	134.839	0.853165
mc27000 PBS starved	L	138.839	0.848848
mc27000 PBS starved	L	142.838	0.845188
mc27000 PBS starved	L	150.748	0.834648
mc27000 PBS starved	L	154.818	0.83071
mc27000 PBS starved	L	158.833	0.827252
mc27000 PBS starved	L	162.835	0.823487
mc27000 PBS starved	L	166.83	0.819713
mc27000 PBS starved	L	170.818	0.816215
mc27000 PBS starved	L	174.82	0.811197
mc27000 PBS starved	L	0	1
mc27000 PBS starved	M	0.845467	0.998983
mc27000 PBS starved	M	4.88122	0.987399
mc27000 PBS starved	M	8.88803	0.977711
mc27000 PBS starved	M	12.8902	0.968468
mc27000 PBS starved	M	16.8842	0.960626
mc27000 PBS starved	M	20.8915	0.953979
mc27000 PBS starved	M	24.8892	0.947895
mc27000 PBS starved	M	28.892	0.941976
mc27000 PBS starved	M	32.886	0.936873
mc27000 PBS starved	M	36.8904	0.931691
mc27000 PBS starved	M	40.906	0.927063
mc27000 PBS starved	M	44.8986	0.922186
mc27000 PBS starved	M	48.8931	0.917094
mc27000 PBS starved	M	52.8944	0.912872
mc27000 PBS starved	M	56.8941	0.908381
mc27000 PBS starved	M	60.8952	0.904295
mc27000 PBS starved	M	64.896	0.900647
mc27000 PBS starved	M	68.8993	0.896587
mc27000 PBS starved	M	74.8045	0.890793
mc27000 PBS starved	M	78.8799	0.885393
mc27000 PBS starved	M	82.8855	0.880863
mc27000 PBS starved	M	86.8841	0.876907
mc27000 PBS starved	M	90.8741	0.872642
mc27000 PBS starved	M	94.8787	0.868917
mc27000 PBS starved	M	98.873	0.86501
mc27000 PBS starved	M	102.874	0.860596
mc27000 PBS starved	M	106.872	0.856798
mc27000 PBS starved	M	110.87	0.852589
mc27000 PBS starved	M	114.874	0.849186
mc27000 PBS starved	M	118.874	0.844915
mc27000 PBS starved	M	122.869	0.841666
mc27000 PBS starved	M	126.866	0.838117
mc27000 PBS starved	M	130.867	0.834498
mc27000 PBS starved	M	134.867	0.830973
mc27000 PBS starved	M	138.866	0.827432
mc27000 PBS starved	M	142.866	0.823569
mc27000 PBS starved	M	150.79	0.81399
mc27000 PBS starved	M	154.861	0.810895
mc27000 PBS starved	M	158.876	0.807616
mc27000 PBS starved	M	162.877	0.804065
mc27000 PBS starved	M	166.872	0.800535
mc27000 PBS starved	M	170.86	0.797193
mc27000 PBS starved	M	174.862	0.791792
mc27000 PBS starved	M	0	1
mc27000 PBS starved	BPZ	0.908299	0.998363
mc27000 PBS starved	BPZ	4.94642	0.98533
mc27000 PBS starved	BPZ	8.95362	0.974521
mc27000 PBS starved	BPZ	12.9561	0.964676
mc27000 PBS starved	BPZ	16.9495	0.954696
mc27000 PBS starved	BPZ	20.9574	0.945247
mc27000 PBS starved	BPZ	24.955	0.933805
mc27000 PBS starved	BPZ	28.958	0.923528
mc27000 PBS starved	BPZ	32.9515	0.913503
mc27000 PBS starved	BPZ	36.9562	0.903489
mc27000 PBS starved	BPZ	40.9724	0.893555
mc27000 PBS starved	BPZ	44.965	0.883398
mc27000 PBS starved	BPZ	48.959	0.87367
mc27000 PBS starved	BPZ	52.9605	0.862215
mc27000 PBS starved	BPZ	56.96	0.852811
mc27000 PBS starved	BPZ	60.9615	0.844252
mc27000 PBS starved	BPZ	64.9621	0.833352
mc27000 PBS starved	BPZ	68.9655	0.823596
mc27000 PBS starved	BPZ	74.9379	0.81238
mc27000 PBS starved	BPZ	79.0187	0.802927
mc27000 PBS starved	BPZ	83.0245	0.79477
mc27000 PBS starved	BPZ	87.023	0.787562
mc27000 PBS starved	BPZ	91.0125	0.780158
mc27000 PBS starved	BPZ	95.0172	0.773193
mc27000 PBS starved	BPZ	99.0113	0.766522
mc27000 PBS starved	BPZ	103.012	0.760519
mc27000 PBS starved	BPZ	107.01	0.754278
mc27000 PBS starved	BPZ	111.008	0.748103
mc27000 PBS starved	BPZ	115.013	0.742668
mc27000 PBS starved	BPZ	119.013	0.73687
mc27000 PBS starved	BPZ	123.007	0.731647
mc27000 PBS starved	BPZ	127.004	0.727032
mc27000 PBS starved	BPZ	131.004	0.722178
mc27000 PBS starved	BPZ	135.004	0.717405
mc27000 PBS starved	BPZ	139.004	0.713146
mc27000 PBS starved	BPZ	143.004	0.708274
mc27000 PBS starved	BPZ	150.997	0.696434
mc27000 PBS starved	BPZ	155.073	0.69289
mc27000 PBS starved	BPZ	159.088	0.690013
mc27000 PBS starved	BPZ	163.09	0.686866
mc27000 PBS starved	BPZ	167.085	0.68366
mc27000 PBS starved	BPZ	171.072	0.680672
mc27000 PBS starved	BPZ	175.074	0.6765
mc27000 PBS starved	BPZ	0	1
mc27000 PBS starved	BRZ	0.919682	0.998784
mc27000 PBS starved	BRZ	4.95803	0.987118
mc27000 PBS starved	BRZ	8.96529	0.976978
mc27000 PBS starved	BRZ	12.9678	0.968271
mc27000 PBS starved	BRZ	16.9611	0.960371
mc27000 PBS starved	BRZ	20.9691	0.95138
mc27000 PBS starved	BRZ	24.9667	0.943109
mc27000 PBS starved	BRZ	28.9698	0.933944
mc27000 PBS starved	BRZ	32.9632	0.924499
mc27000 PBS starved	BRZ	36.9678	0.916447
mc27000 PBS starved	BRZ	40.9841	0.906558
mc27000 PBS starved	BRZ	44.9768	0.896898
mc27000 PBS starved	BRZ	48.9708	0.886683
mc27000 PBS starved	BRZ	52.9723	0.877167
mc27000 PBS starved	BRZ	56.9718	0.866822
mc27000 PBS starved	BRZ	60.9732	0.858083
mc27000 PBS starved	BRZ	64.9738	0.848623
mc27000 PBS starved	BRZ	68.9773	0.839954
mc27000 PBS starved	BRZ	74.9622	0.830072
mc27000 PBS starved	BRZ	79.0436	0.821817
mc27000 PBS starved	BRZ	83.0493	0.814283
mc27000 PBS starved	BRZ	87.0478	0.806207
mc27000 PBS starved	BRZ	91.0371	0.799588
mc27000 PBS starved	BRZ	95.0417	0.793495
mc27000 PBS starved	BRZ	99.0361	0.786865
mc27000 PBS starved	BRZ	103.037	0.780519
mc27000 PBS starved	BRZ	107.035	0.774379
mc27000 PBS starved	BRZ	111.032	0.769091
mc27000 PBS starved	BRZ	115.037	0.763943
mc27000 PBS starved	BRZ	119.037	0.757713
mc27000 PBS starved	BRZ	123.032	0.751376
mc27000 PBS starved	BRZ	127.029	0.745667
mc27000 PBS starved	BRZ	131.029	0.740902
mc27000 PBS starved	BRZ	135.029	0.736346
mc27000 PBS starved	BRZ	139.028	0.732018
mc27000 PBS starved	BRZ	143.028	0.727758
mc27000 PBS starved	BRZ	151.034	0.716442
mc27000 PBS starved	BRZ	155.111	0.713842
mc27000 PBS starved	BRZ	159.126	0.710553
mc27000 PBS starved	BRZ	163.128	0.707169
mc27000 PBS starved	BRZ	167.122	0.703824
mc27000 PBS starved	BRZ	171.109	0.700649
mc27000 PBS starved	BRZ	175.111	0.696073
mc27000 PBS starved	BRZ	0	1
mc27000 PBS starved	EHR	0.919514	0.999048
mc27000 PBS starved	EHR	4.95786	0.989015
mc27000 PBS starved	EHR	8.96512	0.979752
mc27000 PBS starved	EHR	12.9676	0.972725
mc27000 PBS starved	EHR	16.9609	0.965982
mc27000 PBS starved	EHR	20.969	0.959386
mc27000 PBS starved	EHR	24.9665	0.952433
mc27000 PBS starved	EHR	28.9696	0.94629
mc27000 PBS starved	EHR	32.963	0.939971
mc27000 PBS starved	EHR	36.9676	0.933304
mc27000 PBS starved	EHR	40.984	0.926975
mc27000 PBS starved	EHR	44.9766	0.920094
mc27000 PBS starved	EHR	48.9706	0.91303
mc27000 PBS starved	EHR	52.9721	0.906539
mc27000 PBS starved	EHR	56.9716	0.899232
mc27000 PBS starved	EHR	60.973	0.893051
mc27000 PBS starved	EHR	64.9737	0.886701
mc27000 PBS starved	EHR	68.9772	0.878934
mc27000 PBS starved	EHR	74.9619	0.869191
mc27000 PBS starved	EHR	79.0432	0.860982
mc27000 PBS starved	EHR	83.049	0.853379
mc27000 PBS starved	EHR	87.0474	0.846829
mc27000 PBS starved	EHR	91.0368	0.840295
mc27000 PBS starved	EHR	95.0414	0.834241
mc27000 PBS starved	EHR	99.0358	0.828526
mc27000 PBS starved	EHR	103.036	0.821942
mc27000 PBS starved	EHR	107.035	0.816154
mc27000 PBS starved	EHR	111.032	0.809973
mc27000 PBS starved	EHR	115.037	0.803496
mc27000 PBS starved	EHR	119.037	0.79741
mc27000 PBS starved	EHR	123.032	0.791457
mc27000 PBS starved	EHR	127.028	0.785473
mc27000 PBS starved	EHR	131.028	0.779733
mc27000 PBS starved	EHR	135.029	0.774078
mc27000 PBS starved	EHR	139.028	0.768937
mc27000 PBS starved	EHR	143.028	0.763557
mc27000 PBS starved	EHR	151.034	0.749512
mc27000 PBS starved	EHR	155.11	0.744733
mc27000 PBS starved	EHR	159.126	0.740435
mc27000 PBS starved	EHR	163.127	0.735589
mc27000 PBS starved	EHR	167.122	0.731604
mc27000 PBS starved	EHR	171.109	0.727051
mc27000 PBS starved	EHR	175.11	0.720768
mc27000 PBS starved	EHR	0	1
mc27000 PBS starved	ERZ	0.923217	0.998901
mc27000 PBS starved	ERZ	4.96167	0.986818
mc27000 PBS starved	ERZ	8.96899	0.977238
mc27000 PBS starved	ERZ	12.9714	0.969998
mc27000 PBS starved	ERZ	16.9648	0.964363
mc27000 PBS starved	ERZ	20.9728	0.958299
mc27000 PBS starved	ERZ	24.9704	0.952187
mc27000 PBS starved	ERZ	28.9734	0.945847
mc27000 PBS starved	ERZ	32.9669	0.939389
mc27000 PBS starved	ERZ	36.9715	0.933179
mc27000 PBS starved	ERZ	40.9878	0.926619
mc27000 PBS starved	ERZ	44.9804	0.920729
mc27000 PBS starved	ERZ	48.9744	0.914386
mc27000 PBS starved	ERZ	52.976	0.908477
mc27000 PBS starved	ERZ	56.9754	0.901703
mc27000 PBS starved	ERZ	60.9769	0.89591
mc27000 PBS starved	ERZ	64.9775	0.889581
mc27000 PBS starved	ERZ	68.9811	0.88304
mc27000 PBS starved	ERZ	74.9699	0.873801
mc27000 PBS starved	ERZ	79.0514	0.867252
mc27000 PBS starved	ERZ	83.0571	0.86061
mc27000 PBS starved	ERZ	87.0555	0.854719
mc27000 PBS starved	ERZ	91.0449	0.848116
mc27000 PBS starved	ERZ	95.0495	0.84165
mc27000 PBS starved	ERZ	99.0439	0.83534
mc27000 PBS starved	ERZ	103.044	0.829651
mc27000 PBS starved	ERZ	107.043	0.823827
mc27000 PBS starved	ERZ	111.04	0.817623
mc27000 PBS starved	ERZ	115.045	0.811444
mc27000 PBS starved	ERZ	119.045	0.806189
mc27000 PBS starved	ERZ	123.04	0.800286
mc27000 PBS starved	ERZ	127.036	0.794676
mc27000 PBS starved	ERZ	131.037	0.789378
mc27000 PBS starved	ERZ	135.037	0.784098
mc27000 PBS starved	ERZ	139.036	0.778834
mc27000 PBS starved	ERZ	143.036	0.773977
mc27000 PBS starved	ERZ	151.046	0.759975
mc27000 PBS starved	ERZ	155.122	0.754666
mc27000 PBS starved	ERZ	159.138	0.750982
mc27000 PBS starved	ERZ	163.14	0.746588
mc27000 PBS starved	ERZ	167.134	0.742174
mc27000 PBS starved	ERZ	171.121	0.73789
mc27000 PBS starved	ERZ	175.123	0.732035
mc27000 PBS starved	ERZ	0	1
mc27000 PBS starved	HMR	0.923363	0.998902
mc27000 PBS starved	HMR	4.96184	0.987812
mc27000 PBS starved	HMR	8.96917	0.978309
mc27000 PBS starved	HMR	12.9716	0.970591
mc27000 PBS starved	HMR	16.9649	0.9634
mc27000 PBS starved	HMR	20.973	0.956654
mc27000 PBS starved	HMR	24.9705	0.94964
mc27000 PBS starved	HMR	28.9735	0.942663
mc27000 PBS starved	HMR	32.967	0.933956
mc27000 PBS starved	HMR	36.9716	0.9266
mc27000 PBS starved	HMR	40.988	0.91941
mc27000 PBS starved	HMR	44.9806	0.91165
mc27000 PBS starved	HMR	48.9746	0.902902
mc27000 PBS starved	HMR	52.9761	0.895043
mc27000 PBS starved	HMR	56.9756	0.887176
mc27000 PBS starved	HMR	60.977	0.879445
mc27000 PBS starved	HMR	64.9777	0.871314
mc27000 PBS starved	HMR	68.9812	0.863162
mc27000 PBS starved	HMR	74.9702	0.852732
mc27000 PBS starved	HMR	79.0518	0.844769
mc27000 PBS starved	HMR	83.0574	0.837041
mc27000 PBS starved	HMR	87.0558	0.830377
mc27000 PBS starved	HMR	91.0452	0.823103
mc27000 PBS starved	HMR	95.0498	0.816219
mc27000 PBS starved	HMR	99.0442	0.808836
mc27000 PBS starved	HMR	103.045	0.8025
mc27000 PBS starved	HMR	107.043	0.795363
mc27000 PBS starved	HMR	111.04	0.788896
mc27000 PBS starved	HMR	115.045	0.783058
mc27000 PBS starved	HMR	119.045	0.777791
mc27000 PBS starved	HMR	123.04	0.771776
mc27000 PBS starved	HMR	127.037	0.765599
mc27000 PBS starved	HMR	131.037	0.759972
mc27000 PBS starved	HMR	135.037	0.754194
mc27000 PBS starved	HMR	139.036	0.748288
mc27000 PBS starved	HMR	143.036	0.743468
mc27000 PBS starved	HMR	151.047	0.730825
mc27000 PBS starved	HMR	155.123	0.725559
mc27000 PBS starved	HMR	159.139	0.721527
mc27000 PBS starved	HMR	163.14	0.71741
mc27000 PBS starved	HMR	167.135	0.713026
mc27000 PBS starved	HMR	171.121	0.709436
mc27000 PBS starved	HMR	175.123	0.703903
mc27000 PBS starved	HMR	0	1
mc27000 PBS starved	HMZ	0.934556	0.999114
mc27000 PBS starved	HMZ	4.97346	0.989317
mc27000 PBS starved	HMZ	8.98076	0.979951
mc27000 PBS starved	HMZ	12.9832	0.971976
mc27000 PBS starved	HMZ	16.9765	0.965107
mc27000 PBS starved	HMZ	20.9847	0.957383
mc27000 PBS starved	HMZ	24.9821	0.95107
mc27000 PBS starved	HMZ	28.9851	0.943453
mc27000 PBS starved	HMZ	32.9786	0.937883
mc27000 PBS starved	HMZ	36.9831	0.931769
mc27000 PBS starved	HMZ	40.9999	0.926228
mc27000 PBS starved	HMZ	44.9922	0.921117
mc27000 PBS starved	HMZ	48.9862	0.916471
mc27000 PBS starved	HMZ	52.9877	0.911103
mc27000 PBS starved	HMZ	56.9873	0.90651
mc27000 PBS starved	HMZ	60.9888	0.902599
mc27000 PBS starved	HMZ	64.9894	0.897873
mc27000 PBS starved	HMZ	68.993	0.892984
mc27000 PBS starved	HMZ	74.9941	0.88519
mc27000 PBS starved	HMZ	79.0764	0.879682
mc27000 PBS starved	HMZ	83.0821	0.874668
mc27000 PBS starved	HMZ	87.0804	0.869137
mc27000 PBS starved	HMZ	91.0699	0.864241
mc27000 PBS starved	HMZ	95.0743	0.85912
mc27000 PBS starved	HMZ	99.0689	0.854968
mc27000 PBS starved	HMZ	103.069	0.850416
mc27000 PBS starved	HMZ	107.068	0.845608
mc27000 PBS starved	HMZ	111.065	0.841038
mc27000 PBS starved	HMZ	115.07	0.837263
mc27000 PBS starved	HMZ	119.07	0.832575
mc27000 PBS starved	HMZ	123.065	0.827814
mc27000 PBS starved	HMZ	127.061	0.822756
mc27000 PBS starved	HMZ	131.061	0.81707
mc27000 PBS starved	HMZ	135.061	0.812963
mc27000 PBS starved	HMZ	139.061	0.80838
mc27000 PBS starved	HMZ	143.061	0.803963
mc27000 PBS starved	HMZ	151.084	0.792864
mc27000 PBS starved	HMZ	155.161	0.788845
mc27000 PBS starved	HMZ	159.176	0.784424
mc27000 PBS starved	HMZ	163.178	0.780126
mc27000 PBS starved	HMZ	167.172	0.775965
mc27000 PBS starved	HMZ	171.159	0.772193
mc27000 PBS starved	HMZ	175.161	0.765222
mc27000 PBS starved	HMZ	0	1
mc27000 PBS starved	HPaR	0.934366	0.998697
mc27000 PBS starved	HPaR	4.97328	0.987579
mc27000 PBS starved	HPaR	8.98057	0.978768
mc27000 PBS starved	HPaR	12.983	0.969124
mc27000 PBS starved	HPaR	16.9763	0.958885
mc27000 PBS starved	HPaR	20.9845	0.946595
mc27000 PBS starved	HPaR	24.982	0.934288
mc27000 PBS starved	HPaR	28.9849	0.921921
mc27000 PBS starved	HPaR	32.9784	0.908632
mc27000 PBS starved	HPaR	36.983	0.897008
mc27000 PBS starved	HPaR	40.9997	0.885528
mc27000 PBS starved	HPaR	44.992	0.872903
mc27000 PBS starved	HPaR	48.986	0.861902
mc27000 PBS starved	HPaR	52.9875	0.851327
mc27000 PBS starved	HPaR	56.9871	0.839972
mc27000 PBS starved	HPaR	60.9885	0.830621
mc27000 PBS starved	HPaR	64.9892	0.819276
mc27000 PBS starved	HPaR	68.9928	0.80926
mc27000 PBS starved	HPaR	74.9937	0.795885
mc27000 PBS starved	HPaR	79.076	0.786495
mc27000 PBS starved	HPaR	83.0817	0.777544
mc27000 PBS starved	HPaR	87.08	0.769631
mc27000 PBS starved	HPaR	91.0695	0.761862
mc27000 PBS starved	HPaR	95.074	0.754838
mc27000 PBS starved	HPaR	99.0685	0.747815
mc27000 PBS starved	HPaR	103.069	0.7406
mc27000 PBS starved	HPaR	107.067	0.734923
mc27000 PBS starved	HPaR	111.064	0.729595
mc27000 PBS starved	HPaR	115.069	0.723789
mc27000 PBS starved	HPaR	119.069	0.718095
mc27000 PBS starved	HPaR	123.064	0.713491
mc27000 PBS starved	HPaR	127.061	0.708403
mc27000 PBS starved	HPaR	131.061	0.703063
mc27000 PBS starved	HPaR	135.061	0.698566
mc27000 PBS starved	HPaR	139.06	0.693855
mc27000 PBS starved	HPaR	143.06	0.689723
mc27000 PBS starved	HPaR	151.083	0.679536
mc27000 PBS starved	HPaR	155.16	0.675759
mc27000 PBS starved	HPaR	159.176	0.671816
mc27000 PBS starved	HPaR	163.177	0.66818
mc27000 PBS starved	HPaR	167.171	0.665135
mc27000 PBS starved	HPaR	171.159	0.662805
mc27000 PBS starved	HPaR	175.16	0.659132
mc27000 PBS starved	HPaR	0	1
mc27000 PBS starved	HPZ	0.93801	0.998738
mc27000 PBS starved	HPZ	4.97706	0.986884
mc27000 PBS starved	HPZ	8.98438	0.976531
mc27000 PBS starved	HPZ	12.9868	0.969139
mc27000 PBS starved	HPZ	16.98	0.961066
mc27000 PBS starved	HPZ	20.9884	0.954378
mc27000 PBS starved	HPZ	24.9857	0.947689
mc27000 PBS starved	HPZ	28.9887	0.940841
mc27000 PBS starved	HPZ	32.9821	0.933204
mc27000 PBS starved	HPZ	36.9868	0.925764
mc27000 PBS starved	HPZ	41.0035	0.919221
mc27000 PBS starved	HPZ	44.9958	0.91197
mc27000 PBS starved	HPZ	48.9898	0.904621
mc27000 PBS starved	HPZ	52.9914	0.897398
mc27000 PBS starved	HPZ	56.991	0.890756
mc27000 PBS starved	HPZ	60.9924	0.884147
mc27000 PBS starved	HPZ	64.9931	0.876165
mc27000 PBS starved	HPZ	68.9966	0.868442
mc27000 PBS starved	HPZ	75.0015	0.857067
mc27000 PBS starved	HPZ	79.084	0.849027
mc27000 PBS starved	HPZ	83.0898	0.841867
mc27000 PBS starved	HPZ	87.0881	0.835368
mc27000 PBS starved	HPZ	91.0775	0.829004
mc27000 PBS starved	HPZ	95.0819	0.822555
mc27000 PBS starved	HPZ	99.0765	0.81663
mc27000 PBS starved	HPZ	103.077	0.810871
mc27000 PBS starved	HPZ	107.075	0.805576
mc27000 PBS starved	HPZ	111.072	0.799129
mc27000 PBS starved	HPZ	115.077	0.794402
mc27000 PBS starved	HPZ	119.077	0.787912
mc27000 PBS starved	HPZ	123.072	0.781963
mc27000 PBS starved	HPZ	127.068	0.776706
mc27000 PBS starved	HPZ	131.069	0.771211
mc27000 PBS starved	HPZ	135.069	0.765918
mc27000 PBS starved	HPZ	139.068	0.760916
mc27000 PBS starved	HPZ	143.068	0.756147
mc27000 PBS starved	HPZ	151.095	0.742542
mc27000 PBS starved	HPZ	155.172	0.738668
mc27000 PBS starved	HPZ	159.188	0.734005
mc27000 PBS starved	HPZ	163.189	0.73001
mc27000 PBS starved	HPZ	167.184	0.726125
mc27000 PBS starved	HPZ	171.171	0.722081
mc27000 PBS starved	HPZ	175.172	0.716734
mc27000 PBS starved	HPZ	0	1
mc27000 PBS starved	HRZ	0.938159	0.998795
mc27000 PBS starved	HRZ	4.97721	0.987796
mc27000 PBS starved	HRZ	8.98452	0.978943
mc27000 PBS starved	HRZ	12.9869	0.970761
mc27000 PBS starved	HRZ	16.9802	0.964192
mc27000 PBS starved	HRZ	20.9885	0.95794
mc27000 PBS starved	HRZ	24.9859	0.952445
mc27000 PBS starved	HRZ	28.9889	0.94613
mc27000 PBS starved	HRZ	32.9823	0.940265
mc27000 PBS starved	HRZ	36.9869	0.933308
mc27000 PBS starved	HRZ	41.0037	0.927823
mc27000 PBS starved	HRZ	44.996	0.921394
mc27000 PBS starved	HRZ	48.99	0.915157
mc27000 PBS starved	HRZ	52.9915	0.908712
mc27000 PBS starved	HRZ	56.9911	0.90197
mc27000 PBS starved	HRZ	60.9925	0.896006
mc27000 PBS starved	HRZ	64.9932	0.889726
mc27000 PBS starved	HRZ	68.9968	0.883514
mc27000 PBS starved	HRZ	75.0018	0.875749
mc27000 PBS starved	HRZ	79.0843	0.867413
mc27000 PBS starved	HRZ	83.0901	0.859112
mc27000 PBS starved	HRZ	87.0884	0.852061
mc27000 PBS starved	HRZ	91.0779	0.844858
mc27000 PBS starved	HRZ	95.0823	0.838571
mc27000 PBS starved	HRZ	99.0769	0.831386
mc27000 PBS starved	HRZ	103.077	0.825963
mc27000 PBS starved	HRZ	107.076	0.819699
mc27000 PBS starved	HRZ	111.073	0.813825
mc27000 PBS starved	HRZ	115.078	0.807376
mc27000 PBS starved	HRZ	119.078	0.801269
mc27000 PBS starved	HRZ	123.073	0.795207
mc27000 PBS starved	HRZ	127.069	0.789282
mc27000 PBS starved	HRZ	131.069	0.782973
mc27000 PBS starved	HRZ	135.069	0.776344
mc27000 PBS starved	HRZ	139.069	0.770856
mc27000 PBS starved	HRZ	143.069	0.765325
mc27000 PBS starved	HRZ	151.096	0.751554
mc27000 PBS starved	HRZ	155.173	0.745409
mc27000 PBS starved	HRZ	159.188	0.740784
mc27000 PBS starved	HRZ	163.19	0.736914
mc27000 PBS starved	HRZ	167.184	0.733411
mc27000 PBS starved	HRZ	171.171	0.729323
mc27000 PBS starved	HRZ	175.173	0.722911
mc27000 PBS starved	HRZ	0	1
mc27000 PBS starved	MPaR	0.949309	0.998053
mc27000 PBS starved	MPaR	4.98882	0.985057
mc27000 PBS starved	MPaR	8.99626	0.973408
mc27000 PBS starved	MPaR	12.9985	0.962752
mc27000 PBS starved	MPaR	16.9918	0.952173
mc27000 PBS starved	MPaR	21.0002	0.940841
mc27000 PBS starved	MPaR	24.9976	0.930327
mc27000 PBS starved	MPaR	29.0006	0.919396
mc27000 PBS starved	MPaR	32.9939	0.907164
mc27000 PBS starved	MPaR	36.9987	0.896217
mc27000 PBS starved	MPaR	41.0162	0.884122
mc27000 PBS starved	MPaR	45.0077	0.871595
mc27000 PBS starved	MPaR	49.0017	0.860202
mc27000 PBS starved	MPaR	53.0033	0.849335
mc27000 PBS starved	MPaR	57.0029	0.839026
mc27000 PBS starved	MPaR	61.0042	0.828572
mc27000 PBS starved	MPaR	65.0051	0.818781
mc27000 PBS starved	MPaR	69.0086	0.809059
mc27000 PBS starved	MPaR	75.0257	0.796331
mc27000 PBS starved	MPaR	79.1091	0.78662
mc27000 PBS starved	MPaR	83.1149	0.777119
mc27000 PBS starved	MPaR	87.1131	0.769413
mc27000 PBS starved	MPaR	91.1026	0.763088
mc27000 PBS starved	MPaR	95.107	0.756292
mc27000 PBS starved	MPaR	99.1015	0.749232
mc27000 PBS starved	MPaR	103.102	0.743883
mc27000 PBS starved	MPaR	107.1	0.737992
mc27000 PBS starved	MPaR	111.097	0.732567
mc27000 PBS starved	MPaR	115.102	0.727109
mc27000 PBS starved	MPaR	119.102	0.721193
mc27000 PBS starved	MPaR	123.097	0.715881
mc27000 PBS starved	MPaR	127.093	0.71084
mc27000 PBS starved	MPaR	131.094	0.706093
mc27000 PBS starved	MPaR	135.094	0.701525
mc27000 PBS starved	MPaR	139.093	0.6975
mc27000 PBS starved	MPaR	143.093	0.693008
mc27000 PBS starved	MPaR	151.133	0.683404
mc27000 PBS starved	MPaR	155.21	0.679575
mc27000 PBS starved	MPaR	159.226	0.676781
mc27000 PBS starved	MPaR	163.228	0.6737
mc27000 PBS starved	MPaR	167.222	0.670601
mc27000 PBS starved	MPaR	171.209	0.667546
mc27000 PBS starved	MPaR	175.21	0.663437
mc27000 PBS starved	MPaR	0	1
mc27000 PBS starved	MPaZ	0.949152	0.997704
mc27000 PBS starved	MPaZ	4.98863	0.985178
mc27000 PBS starved	MPaZ	8.99609	0.972407
mc27000 PBS starved	MPaZ	12.9984	0.960082
mc27000 PBS starved	MPaZ	16.9917	0.9457
mc27000 PBS starved	MPaZ	21	0.931479
mc27000 PBS starved	MPaZ	24.9974	0.916115
mc27000 PBS starved	MPaZ	29.0004	0.899778
mc27000 PBS starved	MPaZ	32.9937	0.884784
mc27000 PBS starved	MPaZ	36.9985	0.87153
mc27000 PBS starved	MPaZ	41.016	0.859216
mc27000 PBS starved	MPaZ	45.0075	0.847099
mc27000 PBS starved	MPaZ	49.0015	0.8357
mc27000 PBS starved	MPaZ	53.0033	0.825345
mc27000 PBS starved	MPaZ	57.0027	0.814267
mc27000 PBS starved	MPaZ	61.0041	0.804269
mc27000 PBS starved	MPaZ	65.0049	0.794772
mc27000 PBS starved	MPaZ	69.0084	0.786119
mc27000 PBS starved	MPaZ	75.0253	0.7739
mc27000 PBS starved	MPaZ	79.1087	0.765399
mc27000 PBS starved	MPaZ	83.1145	0.756714
mc27000 PBS starved	MPaZ	87.1127	0.75032
mc27000 PBS starved	MPaZ	91.1022	0.744333
mc27000 PBS starved	MPaZ	95.1065	0.738327
mc27000 PBS starved	MPaZ	99.1011	0.73244
mc27000 PBS starved	MPaZ	103.102	0.726757
mc27000 PBS starved	MPaZ	107.1	0.720981
mc27000 PBS starved	MPaZ	111.097	0.715994
mc27000 PBS starved	MPaZ	115.102	0.710911
mc27000 PBS starved	MPaZ	119.102	0.704541
mc27000 PBS starved	MPaZ	123.097	0.699664
mc27000 PBS starved	MPaZ	127.093	0.694682
mc27000 PBS starved	MPaZ	131.093	0.689944
mc27000 PBS starved	MPaZ	135.093	0.685219
mc27000 PBS starved	MPaZ	139.093	0.681724
mc27000 PBS starved	MPaZ	143.093	0.677704
mc27000 PBS starved	MPaZ	151.132	0.670097
mc27000 PBS starved	MPaZ	155.21	0.666466
mc27000 PBS starved	MPaZ	159.225	0.66419
mc27000 PBS starved	MPaZ	163.227	0.661445
mc27000 PBS starved	MPaZ	167.221	0.659266
mc27000 PBS starved	MPaZ	171.208	0.656533
mc27000 PBS starved	MPaZ	175.21	0.651757
mc27000 PBS starved	MPaZ	0	1
mc27000 PBS starved	MPZ	0.952749	0.99849
mc27000 PBS starved	MPZ	4.99242	0.986664
mc27000 PBS starved	MPZ	8.99986	0.976884
mc27000 PBS starved	MPZ	13.0021	0.967512
mc27000 PBS starved	MPZ	16.9954	0.960281
mc27000 PBS starved	MPZ	21.0038	0.952865
mc27000 PBS starved	MPZ	25.0012	0.945372
mc27000 PBS starved	MPZ	29.0042	0.93742
mc27000 PBS starved	MPZ	32.9975	0.929689
mc27000 PBS starved	MPZ	37.0023	0.922669
mc27000 PBS starved	MPZ	41.0199	0.915299
mc27000 PBS starved	MPZ	45.0113	0.907265
mc27000 PBS starved	MPZ	49.0053	0.899716
mc27000 PBS starved	MPZ	53.0071	0.892606
mc27000 PBS starved	MPZ	57.0065	0.883489
mc27000 PBS starved	MPZ	61.0079	0.875426
mc27000 PBS starved	MPZ	65.0087	0.869355
mc27000 PBS starved	MPZ	69.0123	0.86227
mc27000 PBS starved	MPZ	75.0331	0.853204
mc27000 PBS starved	MPZ	79.1169	0.844347
mc27000 PBS starved	MPZ	83.1226	0.835988
mc27000 PBS starved	MPZ	87.1208	0.828898
mc27000 PBS starved	MPZ	91.1102	0.822787
mc27000 PBS starved	MPZ	95.1146	0.816715
mc27000 PBS starved	MPZ	99.1092	0.810002
mc27000 PBS starved	MPZ	103.11	0.803746
mc27000 PBS starved	MPZ	107.108	0.797623
mc27000 PBS starved	MPZ	111.105	0.791834
mc27000 PBS starved	MPZ	115.11	0.785873
mc27000 PBS starved	MPZ	119.11	0.779487
mc27000 PBS starved	MPZ	123.105	0.773482
mc27000 PBS starved	MPZ	127.101	0.768739
mc27000 PBS starved	MPZ	131.101	0.76333
mc27000 PBS starved	MPZ	135.101	0.757213
mc27000 PBS starved	MPZ	139.101	0.752799
mc27000 PBS starved	MPZ	143.101	0.74797
mc27000 PBS starved	MPZ	151.144	0.733318
mc27000 PBS starved	MPZ	155.222	0.729113
mc27000 PBS starved	MPZ	159.238	0.724758
mc27000 PBS starved	MPZ	163.239	0.720056
mc27000 PBS starved	MPZ	167.234	0.716257
mc27000 PBS starved	MPZ	171.22	0.711542
mc27000 PBS starved	MPZ	175.222	0.705108
mc27000 PBS starved	MPZ	0	1
mc27000 PBS starved	MRZ	0.952892	0.998602
mc27000 PBS starved	MRZ	4.99257	0.98656
mc27000 PBS starved	MRZ	9	0.975347
mc27000 PBS starved	MRZ	13.0023	0.966176
mc27000 PBS starved	MRZ	16.9955	0.958597
mc27000 PBS starved	MRZ	21.0039	0.95189
mc27000 PBS starved	MRZ	25.0014	0.94516
mc27000 PBS starved	MRZ	29.0043	0.937211
mc27000 PBS starved	MRZ	32.9977	0.929911
mc27000 PBS starved	MRZ	37.0025	0.922799
mc27000 PBS starved	MRZ	41.02	0.915248
mc27000 PBS starved	MRZ	45.0115	0.90691
mc27000 PBS starved	MRZ	49.0054	0.899749
mc27000 PBS starved	MRZ	53.0072	0.893076
mc27000 PBS starved	MRZ	57.0066	0.885377
mc27000 PBS starved	MRZ	61.0081	0.877435
mc27000 PBS starved	MRZ	65.0088	0.87161
mc27000 PBS starved	MRZ	69.0124	0.864557
mc27000 PBS starved	MRZ	75.0334	0.854219
mc27000 PBS starved	MRZ	79.1172	0.84621
mc27000 PBS starved	MRZ	83.1229	0.839072
mc27000 PBS starved	MRZ	87.1212	0.831885
mc27000 PBS starved	MRZ	91.1105	0.825234
mc27000 PBS starved	MRZ	95.115	0.818912
mc27000 PBS starved	MRZ	99.1095	0.81345
mc27000 PBS starved	MRZ	103.11	0.807017
mc27000 PBS starved	MRZ	107.108	0.801434
mc27000 PBS starved	MRZ	111.105	0.795387
mc27000 PBS starved	MRZ	115.11	0.789584
mc27000 PBS starved	MRZ	119.11	0.783497
mc27000 PBS starved	MRZ	123.105	0.778271
mc27000 PBS starved	MRZ	127.101	0.772574
mc27000 PBS starved	MRZ	131.102	0.767656
mc27000 PBS starved	MRZ	135.102	0.762785
mc27000 PBS starved	MRZ	139.101	0.757768
mc27000 PBS starved	MRZ	143.101	0.752529
mc27000 PBS starved	MRZ	151.144	0.738966
mc27000 PBS starved	MRZ	155.222	0.734243
mc27000 PBS starved	MRZ	159.238	0.730421
mc27000 PBS starved	MRZ	163.24	0.725912
mc27000 PBS starved	MRZ	167.234	0.721474
mc27000 PBS starved	MRZ	171.221	0.717334
mc27000 PBS starved	MRZ	175.223	0.711251
mc27000 PBS starved	MRZ	0	1
mc27000 PBS starved	PaRZ	0.862789	0.998522
mc27000 PBS starved	PaRZ	4.89984	0.986478
mc27000 PBS starved	PaRZ	8.90687	0.9777
mc27000 PBS starved	PaRZ	12.9094	0.967847
mc27000 PBS starved	PaRZ	16.9029	0.957697
mc27000 PBS starved	PaRZ	20.9106	0.94732
mc27000 PBS starved	PaRZ	24.9081	0.937621
mc27000 PBS starved	PaRZ	28.9107	0.92637
mc27000 PBS starved	PaRZ	32.9046	0.915784
mc27000 PBS starved	PaRZ	36.9092	0.904586
mc27000 PBS starved	PaRZ	40.9265	0.893089
mc27000 PBS starved	PaRZ	44.9178	0.882276
mc27000 PBS starved	PaRZ	48.9116	0.870121
mc27000 PBS starved	PaRZ	52.9134	0.858146
mc27000 PBS starved	PaRZ	56.9129	0.847903
mc27000 PBS starved	PaRZ	60.9144	0.838275
mc27000 PBS starved	PaRZ	64.915	0.828646
mc27000 PBS starved	PaRZ	68.9183	0.820487
mc27000 PBS starved	PaRZ	74.8411	0.808969
mc27000 PBS starved	PaRZ	78.9196	0.800522
mc27000 PBS starved	PaRZ	82.9253	0.792486
mc27000 PBS starved	PaRZ	86.924	0.784331
mc27000 PBS starved	PaRZ	90.9135	0.776727
mc27000 PBS starved	PaRZ	94.9182	0.771713
mc27000 PBS starved	PaRZ	98.9126	0.765089
mc27000 PBS starved	PaRZ	102.913	0.758435
mc27000 PBS starved	PaRZ	106.911	0.752906
mc27000 PBS starved	PaRZ	110.909	0.748301
mc27000 PBS starved	PaRZ	114.914	0.742896
mc27000 PBS starved	PaRZ	118.914	0.737878
mc27000 PBS starved	PaRZ	122.909	0.731335
mc27000 PBS starved	PaRZ	126.906	0.72584
mc27000 PBS starved	PaRZ	130.906	0.720801
mc27000 PBS starved	PaRZ	134.906	0.716598
mc27000 PBS starved	PaRZ	138.905	0.710948
mc27000 PBS starved	PaRZ	142.905	0.707122
mc27000 PBS starved	PaRZ	150.847	0.699228
mc27000 PBS starved	PaRZ	154.921	0.695062
mc27000 PBS starved	PaRZ	158.937	0.691841
mc27000 PBS starved	PaRZ	162.938	0.688788
mc27000 PBS starved	PaRZ	166.933	0.685641
mc27000 PBS starved	PaRZ	170.92	0.683035
mc27000 PBS starved	PaRZ	174.922	0.678556
mc27000 PBS starved	PaRZ	0	1
mc27000 PBS starved	BCDZ	0.862445	0.998297
mc27000 PBS starved	BCDZ	4.89946	0.987257
mc27000 PBS starved	BCDZ	8.90648	0.975651
mc27000 PBS starved	BCDZ	12.909	0.964148
mc27000 PBS starved	BCDZ	16.9025	0.954772
mc27000 PBS starved	BCDZ	20.9102	0.944992
mc27000 PBS starved	BCDZ	24.9077	0.935917
mc27000 PBS starved	BCDZ	28.9103	0.924835
mc27000 PBS starved	BCDZ	32.9043	0.914496
mc27000 PBS starved	BCDZ	36.9088	0.905068
mc27000 PBS starved	BCDZ	40.9261	0.894635
mc27000 PBS starved	BCDZ	44.9174	0.883831
mc27000 PBS starved	BCDZ	48.9112	0.873548
mc27000 PBS starved	BCDZ	52.913	0.863454
mc27000 PBS starved	BCDZ	56.9125	0.854177
mc27000 PBS starved	BCDZ	60.914	0.845552
mc27000 PBS starved	BCDZ	64.9146	0.83826
mc27000 PBS starved	BCDZ	68.9179	0.829253
mc27000 PBS starved	BCDZ	74.8403	0.815145
mc27000 PBS starved	BCDZ	78.9187	0.806701
mc27000 PBS starved	BCDZ	82.9244	0.799475
mc27000 PBS starved	BCDZ	86.9232	0.791953
mc27000 PBS starved	BCDZ	90.9127	0.784772
mc27000 PBS starved	BCDZ	94.9174	0.778093
mc27000 PBS starved	BCDZ	98.9118	0.770921
mc27000 PBS starved	BCDZ	102.913	0.764957
mc27000 PBS starved	BCDZ	106.91	0.759931
mc27000 PBS starved	BCDZ	110.909	0.75449
mc27000 PBS starved	BCDZ	114.913	0.748505
mc27000 PBS starved	BCDZ	118.913	0.743384
mc27000 PBS starved	BCDZ	122.908	0.737308
mc27000 PBS starved	BCDZ	126.905	0.732221
mc27000 PBS starved	BCDZ	130.905	0.728356
mc27000 PBS starved	BCDZ	134.905	0.723612
mc27000 PBS starved	BCDZ	138.905	0.71934
mc27000 PBS starved	BCDZ	142.904	0.716118
mc27000 PBS starved	BCDZ	150.846	0.707845
mc27000 PBS starved	BCDZ	154.92	0.703408
mc27000 PBS starved	BCDZ	158.935	0.700069
mc27000 PBS starved	BCDZ	162.937	0.697059
mc27000 PBS starved	BCDZ	166.932	0.694347
mc27000 PBS starved	BCDZ	170.919	0.691863
mc27000 PBS starved	BCDZ	174.921	0.687986
mc27000 PBS starved	BCDZ	0	1
mc27000 PBS starved	BCZ	0.802815	0.998728
mc27000 PBS starved	BCZ	4.83758	0.987061
mc27000 PBS starved	BCZ	8.84425	0.976457
mc27000 PBS starved	BCZ	12.8469	0.965116
mc27000 PBS starved	BCZ	16.8405	0.955648
mc27000 PBS starved	BCZ	20.8477	0.945717
mc27000 PBS starved	BCZ	24.8454	0.935546
mc27000 PBS starved	BCZ	28.8481	0.925815
mc27000 PBS starved	BCZ	32.8422	0.915817
mc27000 PBS starved	BCZ	36.8466	0.904148
mc27000 PBS starved	BCZ	40.8616	0.89426
mc27000 PBS starved	BCZ	44.8548	0.884583
mc27000 PBS starved	BCZ	48.8489	0.874356
mc27000 PBS starved	BCZ	52.8505	0.865514
mc27000 PBS starved	BCZ	56.8498	0.856835
mc27000 PBS starved	BCZ	60.8513	0.849044
mc27000 PBS starved	BCZ	64.8518	0.840697
mc27000 PBS starved	BCZ	68.8551	0.830394
mc27000 PBS starved	BCZ	74.7126	0.818586
mc27000 PBS starved	BCZ	78.7866	0.809807
mc27000 PBS starved	BCZ	82.7924	0.801115
mc27000 PBS starved	BCZ	86.7914	0.794166
mc27000 PBS starved	BCZ	90.7813	0.787711
mc27000 PBS starved	BCZ	94.7862	0.779527
mc27000 PBS starved	BCZ	98.7801	0.772015
mc27000 PBS starved	BCZ	102.781	0.765604
mc27000 PBS starved	BCZ	106.779	0.759786
mc27000 PBS starved	BCZ	110.778	0.754305
mc27000 PBS starved	BCZ	114.782	0.748364
mc27000 PBS starved	BCZ	118.782	0.741694
mc27000 PBS starved	BCZ	122.777	0.736474
mc27000 PBS starved	BCZ	126.774	0.732186
mc27000 PBS starved	BCZ	130.775	0.727938
mc27000 PBS starved	BCZ	134.775	0.722111
mc27000 PBS starved	BCZ	138.774	0.717521
mc27000 PBS starved	BCZ	142.774	0.714441
mc27000 PBS starved	BCZ	150.649	0.705386
mc27000 PBS starved	BCZ	154.719	0.702482
mc27000 PBS starved	BCZ	158.734	0.700183
mc27000 PBS starved	BCZ	162.735	0.697798
mc27000 PBS starved	BCZ	166.731	0.695843
mc27000 PBS starved	BCZ	170.719	0.69324
mc27000 PBS starved	BCZ	174.721	0.689004
mc27000 PBS starved	BCZ	0	1
mc27000 PBS starved	BLPa	0.802825	0.99889
mc27000 PBS starved	BLPa	4.83757	0.986288
mc27000 PBS starved	BLPa	8.84425	0.976047
mc27000 PBS starved	BLPa	12.8469	0.967254
mc27000 PBS starved	BLPa	16.8405	0.956265
mc27000 PBS starved	BLPa	20.8477	0.943391
mc27000 PBS starved	BLPa	24.8454	0.92998
mc27000 PBS starved	BLPa	28.8481	0.916324
mc27000 PBS starved	BLPa	32.8423	0.900623
mc27000 PBS starved	BLPa	36.8466	0.88617
mc27000 PBS starved	BLPa	40.8617	0.870649
mc27000 PBS starved	BLPa	44.8548	0.854442
mc27000 PBS starved	BLPa	48.8489	0.841763
mc27000 PBS starved	BLPa	52.8505	0.828461
mc27000 PBS starved	BLPa	56.8498	0.815115
mc27000 PBS starved	BLPa	60.8513	0.803966
mc27000 PBS starved	BLPa	64.8518	0.792963
mc27000 PBS starved	BLPa	68.8551	0.782855
mc27000 PBS starved	BLPa	74.7125	0.769075
mc27000 PBS starved	BLPa	78.7865	0.760939
mc27000 PBS starved	BLPa	82.7924	0.752677
mc27000 PBS starved	BLPa	86.7914	0.745455
mc27000 PBS starved	BLPa	90.7812	0.737143
mc27000 PBS starved	BLPa	94.7861	0.730015
mc27000 PBS starved	BLPa	98.7801	0.724725
mc27000 PBS starved	BLPa	102.781	0.719475
mc27000 PBS starved	BLPa	106.779	0.71357
mc27000 PBS starved	BLPa	110.778	0.70858
mc27000 PBS starved	BLPa	114.782	0.704422
mc27000 PBS starved	BLPa	118.782	0.700182
mc27000 PBS starved	BLPa	122.777	0.695114
mc27000 PBS starved	BLPa	126.774	0.691768
mc27000 PBS starved	BLPa	130.775	0.68744
mc27000 PBS starved	BLPa	134.775	0.683309
mc27000 PBS starved	BLPa	138.774	0.679085
mc27000 PBS starved	BLPa	142.774	0.675834
mc27000 PBS starved	BLPa	150.649	0.667087
mc27000 PBS starved	BLPa	154.719	0.664944
mc27000 PBS starved	BLPa	158.734	0.662459
mc27000 PBS starved	BLPa	162.735	0.660456
mc27000 PBS starved	BLPa	166.731	0.658394
mc27000 PBS starved	BLPa	170.719	0.656635
mc27000 PBS starved	BLPa	174.721	0.652822
mc27000 PBS starved	BLPa	0	1
mc27000 PBS starved	BLZ	0.904423	0.998332
mc27000 PBS starved	BLZ	4.94245	0.985409
mc27000 PBS starved	BLZ	8.94962	0.972402
mc27000 PBS starved	BLZ	12.952	0.961834
mc27000 PBS starved	BLZ	16.9455	0.952696
mc27000 PBS starved	BLZ	20.9534	0.943493
mc27000 PBS starved	BLZ	24.9508	0.934132
mc27000 PBS starved	BLZ	28.9539	0.925215
mc27000 PBS starved	BLZ	32.9473	0.914882
mc27000 PBS starved	BLZ	36.952	0.905592
mc27000 PBS starved	BLZ	40.9684	0.895956
mc27000 PBS starved	BLZ	44.961	0.887437
mc27000 PBS starved	BLZ	48.9549	0.879472
mc27000 PBS starved	BLZ	52.9565	0.870594
mc27000 PBS starved	BLZ	56.956	0.861321
mc27000 PBS starved	BLZ	60.9574	0.853521
mc27000 PBS starved	BLZ	64.9579	0.845915
mc27000 PBS starved	BLZ	68.9616	0.837086
mc27000 PBS starved	BLZ	74.9296	0.825879
mc27000 PBS starved	BLZ	79.0103	0.817981
mc27000 PBS starved	BLZ	83.016	0.809874
mc27000 PBS starved	BLZ	87.0145	0.803002
mc27000 PBS starved	BLZ	91.0041	0.796589
mc27000 PBS starved	BLZ	95.0086	0.790489
mc27000 PBS starved	BLZ	99.003	0.784492
mc27000 PBS starved	BLZ	103.004	0.777798
mc27000 PBS starved	BLZ	107.002	0.772246
mc27000 PBS starved	BLZ	111	0.767139
mc27000 PBS starved	BLZ	115.004	0.760719
mc27000 PBS starved	BLZ	119.004	0.755632
mc27000 PBS starved	BLZ	122.999	0.751046
mc27000 PBS starved	BLZ	126.995	0.745662
mc27000 PBS starved	BLZ	130.996	0.740769
mc27000 PBS starved	BLZ	134.996	0.736556
mc27000 PBS starved	BLZ	138.995	0.732185
mc27000 PBS starved	BLZ	142.995	0.728468
mc27000 PBS starved	BLZ	150.984	0.718672
mc27000 PBS starved	BLZ	155.06	0.714821
mc27000 PBS starved	BLZ	159.075	0.711661
mc27000 PBS starved	BLZ	163.077	0.708881
mc27000 PBS starved	BLZ	167.072	0.706245
mc27000 PBS starved	BLZ	171.059	0.702961
mc27000 PBS starved	BLZ	175.061	0.699081
mc27000 PBS starved	BLZ	0	1
mc27000 PBS starved	BMPa	0.90422	0.998394
mc27000 PBS starved	BMPa	4.94225	0.986128
mc27000 PBS starved	BMPa	8.94942	0.974922
mc27000 PBS starved	BMPa	12.9518	0.961596
mc27000 PBS starved	BMPa	16.9454	0.946878
mc27000 PBS starved	BMPa	20.9532	0.930389
mc27000 PBS starved	BMPa	24.9506	0.912582
mc27000 PBS starved	BMPa	28.9537	0.892858
mc27000 PBS starved	BMPa	32.9471	0.874917
mc27000 PBS starved	BMPa	36.9518	0.857401
mc27000 PBS starved	BMPa	40.9682	0.840672
mc27000 PBS starved	BMPa	44.9608	0.822944
mc27000 PBS starved	BMPa	48.9547	0.808938
mc27000 PBS starved	BMPa	52.9563	0.794593
mc27000 PBS starved	BMPa	56.9558	0.78171
mc27000 PBS starved	BMPa	60.9572	0.771228
mc27000 PBS starved	BMPa	64.9577	0.759762
mc27000 PBS starved	BMPa	68.9613	0.748156
mc27000 PBS starved	BMPa	74.9291	0.735002
mc27000 PBS starved	BMPa	79.0099	0.726221
mc27000 PBS starved	BMPa	83.0155	0.718417
mc27000 PBS starved	BMPa	87.0141	0.711247
mc27000 PBS starved	BMPa	91.0037	0.705409
mc27000 PBS starved	BMPa	95.0082	0.700067
mc27000 PBS starved	BMPa	99.0026	0.694725
mc27000 PBS starved	BMPa	103.003	0.688905
mc27000 PBS starved	BMPa	107.001	0.683794
mc27000 PBS starved	BMPa	110.999	0.679568
mc27000 PBS starved	BMPa	115.004	0.675381
mc27000 PBS starved	BMPa	119.004	0.670731
mc27000 PBS starved	BMPa	122.999	0.666642
mc27000 PBS starved	BMPa	126.995	0.662848
mc27000 PBS starved	BMPa	130.995	0.659307
mc27000 PBS starved	BMPa	134.996	0.655652
mc27000 PBS starved	BMPa	138.995	0.652283
mc27000 PBS starved	BMPa	142.995	0.649495
mc27000 PBS starved	BMPa	150.983	0.643474
mc27000 PBS starved	BMPa	155.059	0.640012
mc27000 PBS starved	BMPa	159.075	0.637909
mc27000 PBS starved	BMPa	163.076	0.63583
mc27000 PBS starved	BMPa	167.071	0.634206
mc27000 PBS starved	BMPa	171.058	0.632568
mc27000 PBS starved	BMPa	175.06	0.629546
mc27000 PBS starved	BMPa	0	1
mc27000 PBS starved	BMZ	0.904013	0.997838
mc27000 PBS starved	BMZ	4.94208	0.983402
mc27000 PBS starved	BMZ	8.94921	0.971529
mc27000 PBS starved	BMZ	12.9516	0.960104
mc27000 PBS starved	BMZ	16.9452	0.949397
mc27000 PBS starved	BMZ	20.9529	0.939571
mc27000 PBS starved	BMZ	24.9504	0.929791
mc27000 PBS starved	BMZ	28.9535	0.92129
mc27000 PBS starved	BMZ	32.9469	0.911862
mc27000 PBS starved	BMZ	36.9516	0.902285
mc27000 PBS starved	BMZ	40.968	0.89374
mc27000 PBS starved	BMZ	44.9606	0.884995
mc27000 PBS starved	BMZ	48.9545	0.875362
mc27000 PBS starved	BMZ	52.9561	0.867332
mc27000 PBS starved	BMZ	56.9556	0.858032
mc27000 PBS starved	BMZ	60.957	0.850362
mc27000 PBS starved	BMZ	64.9575	0.842977
mc27000 PBS starved	BMZ	68.9611	0.835514
mc27000 PBS starved	BMZ	74.9288	0.825471
mc27000 PBS starved	BMZ	79.0095	0.816761
mc27000 PBS starved	BMZ	83.0151	0.808771
mc27000 PBS starved	BMZ	87.0137	0.802144
mc27000 PBS starved	BMZ	91.0033	0.79554
mc27000 PBS starved	BMZ	95.0078	0.788653
mc27000 PBS starved	BMZ	99.0022	0.781886
mc27000 PBS starved	BMZ	103.003	0.775887
mc27000 PBS starved	BMZ	107.001	0.769093
mc27000 PBS starved	BMZ	110.999	0.763025
mc27000 PBS starved	BMZ	115.003	0.757761
mc27000 PBS starved	BMZ	119.003	0.752304
mc27000 PBS starved	BMZ	122.998	0.746419
mc27000 PBS starved	BMZ	126.995	0.741586
mc27000 PBS starved	BMZ	130.995	0.736792
mc27000 PBS starved	BMZ	134.995	0.732284
mc27000 PBS starved	BMZ	138.995	0.728217
mc27000 PBS starved	BMZ	142.994	0.723918
mc27000 PBS starved	BMZ	150.983	0.713223
mc27000 PBS starved	BMZ	155.058	0.70992
mc27000 PBS starved	BMZ	159.074	0.707114
mc27000 PBS starved	BMZ	163.076	0.70325
mc27000 PBS starved	BMZ	167.071	0.700015
mc27000 PBS starved	BMZ	171.057	0.696917
mc27000 PBS starved	BMZ	175.059	0.692016
mc27000 PBS starved	BMZ	0	1
mc27000 PBS starved	BPaSu	0.903814	0.998811
mc27000 PBS starved	BPaSu	4.94189	0.986524
mc27000 PBS starved	BPaSu	8.949	0.976751
mc27000 PBS starved	BPaSu	12.9514	0.965484
mc27000 PBS starved	BPaSu	16.945	0.953206
mc27000 PBS starved	BPaSu	20.9527	0.939885
mc27000 PBS starved	BPaSu	24.9502	0.924026
mc27000 PBS starved	BPaSu	28.9533	0.906597
mc27000 PBS starved	BPaSu	32.9468	0.888871
mc27000 PBS starved	BPaSu	36.9514	0.869347
mc27000 PBS starved	BPaSu	40.9678	0.852337
mc27000 PBS starved	BPaSu	44.9604	0.83616
mc27000 PBS starved	BPaSu	48.9543	0.8202
mc27000 PBS starved	BPaSu	52.9559	0.806751
mc27000 PBS starved	BPaSu	56.9554	0.793563
mc27000 PBS starved	BPaSu	60.9568	0.781527
mc27000 PBS starved	BPaSu	64.9573	0.770608
mc27000 PBS starved	BPaSu	68.9609	0.759473
mc27000 PBS starved	BPaSu	74.9284	0.74637
mc27000 PBS starved	BPaSu	79.0091	0.737053
mc27000 PBS starved	BPaSu	83.0147	0.727744
mc27000 PBS starved	BPaSu	87.0133	0.720001
mc27000 PBS starved	BPaSu	91.0029	0.712538
mc27000 PBS starved	BPaSu	95.0074	0.706063
mc27000 PBS starved	BPaSu	99.0018	0.700088
mc27000 PBS starved	BPaSu	103.002	0.694434
mc27000 PBS starved	BPaSu	107	0.68905
mc27000 PBS starved	BPaSu	110.998	0.684138
mc27000 PBS starved	BPaSu	115.003	0.679704
mc27000 PBS starved	BPaSu	119.003	0.67562
mc27000 PBS starved	BPaSu	122.998	0.670748
mc27000 PBS starved	BPaSu	126.994	0.666875
mc27000 PBS starved	BPaSu	130.995	0.662811
mc27000 PBS starved	BPaSu	134.995	0.659083
mc27000 PBS starved	BPaSu	138.994	0.65541
mc27000 PBS starved	BPaSu	142.994	0.65181
mc27000 PBS starved	BPaSu	150.982	0.644275
mc27000 PBS starved	BPaSu	155.058	0.641636
mc27000 PBS starved	BPaSu	159.074	0.639216
mc27000 PBS starved	BPaSu	163.075	0.636627
mc27000 PBS starved	BPaSu	167.07	0.63447
mc27000 PBS starved	BPaSu	171.057	0.632473
mc27000 PBS starved	BPaSu	175.059	0.629083
mc27000 PBS starved	BPaSu	0	1
mc27000 PBS starved	BPaZ	0.908142	0.998561
mc27000 PBS starved	BPaZ	4.94625	0.986965
mc27000 PBS starved	BPaZ	8.95347	0.974876
mc27000 PBS starved	BPaZ	12.9559	0.961433
mc27000 PBS starved	BPaZ	16.9493	0.946339
mc27000 PBS starved	BPaZ	20.9573	0.928434
mc27000 PBS starved	BPaZ	24.9548	0.908073
mc27000 PBS starved	BPaZ	28.9578	0.887445
mc27000 PBS starved	BPaZ	32.9514	0.867494
mc27000 PBS starved	BPaZ	36.956	0.848664
mc27000 PBS starved	BPaZ	40.9722	0.829996
mc27000 PBS starved	BPaZ	44.9648	0.812593
mc27000 PBS starved	BPaZ	48.9589	0.796895
mc27000 PBS starved	BPaZ	52.9604	0.783375
mc27000 PBS starved	BPaZ	56.9599	0.770712
mc27000 PBS starved	BPaZ	60.9613	0.761245
mc27000 PBS starved	BPaZ	64.9619	0.751804
mc27000 PBS starved	BPaZ	68.9654	0.741842
mc27000 PBS starved	BPaZ	74.9376	0.729376
mc27000 PBS starved	BPaZ	79.0184	0.720767
mc27000 PBS starved	BPaZ	83.0241	0.713645
mc27000 PBS starved	BPaZ	87.0227	0.706541
mc27000 PBS starved	BPaZ	91.0121	0.701327
mc27000 PBS starved	BPaZ	95.0168	0.695823
mc27000 PBS starved	BPaZ	99.011	0.689834
mc27000 PBS starved	BPaZ	103.012	0.684594
mc27000 PBS starved	BPaZ	107.01	0.679276
mc27000 PBS starved	BPaZ	111.007	0.674986
mc27000 PBS starved	BPaZ	115.012	0.670956
mc27000 PBS starved	BPaZ	119.012	0.666697
mc27000 PBS starved	BPaZ	123.007	0.662728
mc27000 PBS starved	BPaZ	127.004	0.659695
mc27000 PBS starved	BPaZ	131.004	0.656296
mc27000 PBS starved	BPaZ	135.004	0.653002
mc27000 PBS starved	BPaZ	139.003	0.649026
mc27000 PBS starved	BPaZ	143.003	0.646095
mc27000 PBS starved	BPaZ	150.996	0.639591
mc27000 PBS starved	BPaZ	155.072	0.637524
mc27000 PBS starved	BPaZ	159.088	0.634989
mc27000 PBS starved	BPaZ	163.089	0.632943
mc27000 PBS starved	BPaZ	167.084	0.630976
mc27000 PBS starved	BPaZ	171.071	0.62937
mc27000 PBS starved	BPaZ	175.073	0.626582
mc27000 PBS starved	BPaZ	0	1
mc27000 PBS starved	BMPZ	0.979194	0.998014
mc27000 PBS starved	BMPZ	5.01991	0.984809
mc27000 PBS starved	BMPZ	9.02739	0.97253
mc27000 PBS starved	BMPZ	13.0297	0.961441
mc27000 PBS starved	BMPZ	17.0229	0.949875
mc27000 PBS starved	BMPZ	21.0315	0.938944
mc27000 PBS starved	BMPZ	25.0289	0.928119
mc27000 PBS starved	BMPZ	29.0318	0.916681
mc27000 PBS starved	BMPZ	33.0252	0.905472
mc27000 PBS starved	BMPZ	37.0299	0.89372
mc27000 PBS starved	BMPZ	41.048	0.882706
mc27000 PBS starved	BMPZ	45.0392	0.871431
mc27000 PBS starved	BMPZ	49.033	0.860547
mc27000 PBS starved	BMPZ	53.035	0.849709
mc27000 PBS starved	BMPZ	57.0343	0.839003
mc27000 PBS starved	BMPZ	61.0355	0.829982
mc27000 PBS starved	BMPZ	65.0366	0.820803
mc27000 PBS starved	BMPZ	69.04	0.812044
mc27000 PBS starved	BMPZ	75.0894	0.800211
mc27000 PBS starved	BMPZ	79.175	0.791773
mc27000 PBS starved	BMPZ	83.1809	0.783405
mc27000 PBS starved	BMPZ	87.179	0.776432
mc27000 PBS starved	BMPZ	91.168	0.769074
mc27000 PBS starved	BMPZ	95.1727	0.761169
mc27000 PBS starved	BMPZ	99.1673	0.754931
mc27000 PBS starved	BMPZ	103.167	0.748466
mc27000 PBS starved	BMPZ	107.166	0.742683
mc27000 PBS starved	BMPZ	111.163	0.736967
mc27000 PBS starved	BMPZ	115.168	0.731643
mc27000 PBS starved	BMPZ	119.168	0.726416
mc27000 PBS starved	BMPZ	123.162	0.721754
mc27000 PBS starved	BMPZ	127.159	0.716654
mc27000 PBS starved	BMPZ	131.159	0.712227
mc27000 PBS starved	BMPZ	135.159	0.707628
mc27000 PBS starved	BMPZ	139.159	0.702723
mc27000 PBS starved	BMPZ	143.158	0.698247
mc27000 PBS starved	BMPZ	151.231	0.688132
mc27000 PBS starved	BMPZ	155.311	0.68505
mc27000 PBS starved	BMPZ	159.327	0.682246
mc27000 PBS starved	BMPZ	163.328	0.679354
mc27000 PBS starved	BMPZ	167.323	0.676311
mc27000 PBS starved	BMPZ	171.309	0.673795
mc27000 PBS starved	BMPZ	175.311	0.669611
mc27000 PBS starved	BMPZ	0	1
mc27000 PBS starved	BPaSuZ	0.982902	0.998435
mc27000 PBS starved	BPaSuZ	5.02372	0.987415
mc27000 PBS starved	BPaSuZ	9.03122	0.976156
mc27000 PBS starved	BPaSuZ	13.0335	0.96414
mc27000 PBS starved	BPaSuZ	17.0267	0.95186
mc27000 PBS starved	BPaSuZ	21.0353	0.937818
mc27000 PBS starved	BPaSuZ	25.0327	0.921435
mc27000 PBS starved	BPaSuZ	29.0357	0.902502
mc27000 PBS starved	BPaSuZ	33.029	0.88474
mc27000 PBS starved	BPaSuZ	37.0338	0.866335
mc27000 PBS starved	BPaSuZ	41.0519	0.851603
mc27000 PBS starved	BPaSuZ	45.043	0.836367
mc27000 PBS starved	BPaSuZ	49.0368	0.82159
mc27000 PBS starved	BPaSuZ	53.0389	0.80662
mc27000 PBS starved	BPaSuZ	57.0381	0.794002
mc27000 PBS starved	BPaSuZ	61.0393	0.783273
mc27000 PBS starved	BPaSuZ	65.0404	0.77294
mc27000 PBS starved	BPaSuZ	69.0439	0.762103
mc27000 PBS starved	BPaSuZ	75.0973	0.748632
[truncated: 12,331 more rows]

## Sheet: Fig 2bc
Drug regimen	Drugs	mc27000_PBSstarved (AUC)	H37Ra_PBSstarved (AUC)	mc27000_PAstarved (AUC)	H37Ra_growth (AUC)	mc27000_growth (AUC)	RMM 2021 (similar vs better than SOC)	BMM 2021 (similar vs better than SOC)	BMM in C3HeB/FeJ 2021 (similar vs better than SOC)	Clinical 2022 (similar vs better than SOC)
B	Bedaquiline	0.837479	0.750423	0.944425	0.857952	0.895377	NA	S	NA	NA
BCDZ	Bedaquiline-Clofazimine-Delamanid-Pyrazinamide	0.814225	0.748493	0.841869	0.852529	0.885274	B	B	NA	NA
BCEZ	Bedaquiline-Clofazimine-Ethambutol-Pyrazinamide	0.799864	0.751602	0.826501	0.860975	0.884139	B	B	NA	NA
BCPa	Bedaquiline-Clofazimine-Pretomanid	0.788058	0.757383	0.833321	0.800124	0.806448	B	B	NA	B
BCPaZ	Bedaquiline-Clofazimine-Pretomanid-Pyrazinamide	0.773172	0.743674	0.83215	0.788887	0.812399	NA	NA	NA	B
BCPZ	Bedaquiline-Clofazimine-Rifapentin-Pyrazinamide	0.801578	0.766705	0.84465	0.867595	0.865589	B	NA	NA	NA
BCSqZ	Bedaquiline-Clofazimine-SQ109-Pyrazinamide	0.802755	0.74092	0.839397	0.841427	0.875066	B	B	NA	NA
BCSuZ	Bedaquiline-Clofazimine-Sutezolid-Pyrazinamide	0.804083	0.769118	0.837403	0.861174	0.887684	NA	NA	NA	NA
BCZ	Bedaquiline-Clofazimine-Pyrazinamide	0.814607	0.744485	0.837283	0.845244	0.895474	B	B	NA	NA
BL	Bedaquiline-Linezolid	0.830473	0.775714	0.936074	0.901206	0.926249	B	S	NA	NA
BLPa	Bedaquiline-Linezolid-Pretomanid	0.781378	0.776839	0.827722	0.798776	0.796979	B	B	NA	NA
BLPaZ	Bedaquiline-Linezolid-Pretomanid-Pyrazinamide	0.771498	0.771722	0.829459	0.807243	0.801501	B	B	NA	NA
BLZ	Bedaquiline-Linezolid-Pyrazinamide	0.822241	0.772753	0.934135	0.892094	0.921858	B	B	NA	NA
BMPa	Bedaquiline-Moxifloxacin-Pretomanid	0.755871	0.729356	0.833845	0.71296	0.78117	B	B	NA	NA
BMPaZ	Bedaquiline-Moxifloxacin-Pretomanid-Pyrazinamide	0.756312	0.718207	0.834813	0.721074	0.78059	B	B	B	B
BMPZ	Bedaquiline-Moxifloxacin-Rifapentin-Pyrazinamide	0.800747	0.758351	0.853372	0.875969	0.841858	B	B	NA	NA
BMZ	Bedaquiline-Moxifloxacin-Pyrazinamide	0.819029	0.72638	0.936908	0.836828	0.871081	B	B	B	NA
BPa	Bedaquiline-Pretomanid	0.748915	0.734936	0.842009	0.734935	0.787121	B	S	NA	NA
BPaSu	Bedaquiline-Pretomanid-Sutezolid	0.76243	0.767414	0.829766	0.752844	0.791194	B	B	NA	NA
BPaSuZ	Bedaquiline-Pretomanid-Sutezolid-Pyrazinamide	0.764982	0.755948	0.835605	0.779649	0.78972	NA	NA	NA	NA
BPaZ	Bedaquiline-Pretomanid-Pyrazinamide	0.751017	0.720767	0.827858	0.737934	0.785599	B	B	NA	B
BPZ	Bedaquiline-Rifapentin-Pyrazinamide	0.809886	0.761636	0.859267	0.890364	0.865832	B	B	NA	NA
BRZ	Bedaquiline-Rifampicin-Pyrazinamide	0.825598	0.764092	0.88175	0.891593	0.913126	B	B	NA	NA
BSu	Bedaquiline-Sutezolid	0.843754	0.774887	0.939533	0.877282	0.919049	B	B	NA	NA
BZ	Bedaquiline-Pyrazinamide	0.834527	0.738111	0.938284	0.86399	0.911639	B	B	S	NA
C	Clofazimine	0.865362	0.758604	0.850875	0.753053	0.841968	NA	NA	NA	NA
CEHPZ	Clofazimine-Ethambutol-Isoniazid-Rifapentin-Pyrazinamide	0.830054	0.811012	0.875353	0.635116	0.814787	NA	NA	NA	NA
CEHRZ	Clofazimine-Ethambutol-Isoniazid-Rifampicin-Pyrazinamide	0.83883	0.816047	0.875016	0.647002	0.82567	B	S	NA	NA
CHRZ	Clofazimine-Isoniazid-Rifampicin-Pyrazinamide	0.838274	0.803248	0.87367	0.624425	0.819279	B	S	NA	NA
D	Delamanid	0.846273	0.736612	0.914305	0.781252	0.832609	NA	S	NA	NA
E	Ethambutol	0.894504	0.743688	0.942801	0.694674	0.813043	NA	NA	NA	NA
EH	Isoniazid-Ethambutol	0.883547	0.749012	0.946689	0.735361	0.843545	S	NA	NA	NA
EHPZ	Ethambutol-Isoniazid-Rifapentin-Pyrazinamide	0.846866	0.804025	0.902834	0.650486	0.813384	B	B	NA	S
EHR	Ethambutol-Isoniazid-Rifampicin	0.854739	0.805048	0.917993	0.654197	0.822915	S	S	S	S
EHRZ	Ethambutol-Isoniazid-Rifampicin-Pyrazinamide	0.855822	0.797004	0.914659	0.655403	0.828502	S	S	S	S
EMRZ	Ethambutol-Moxifloxacin-Rifampicin-Pyrazinamide	0.850248	0.796743	0.914264	0.736566	0.797204	B	B	B	S
ERZ	Ethambutol-Rifampicin-Pyrazinamide	0.859859	0.806787	0.919083	0.747909	0.828308	NA	NA	NA	S
H	Isoniazid	0.88805	0.758796	0.944485	0.769781	0.818167	NA	NA	S	NA
HLRZ	Isoniazid-Linezolid-Rifampicin-Pyrazinamide	0.851184	0.804727	0.914215	0.651036	0.834336	S	S	NA	B
HMPZ	Isoniazid-Moxifloxacin-Rifapentin-Pyrazinamide	0.840339	0.800727	0.902962	0.60181	0.801712	NA	NA	NA	B
HMR	Isoniazid-Moxifloxacin-Rifampicin	0.840901	0.797148	0.911561	0.61664	0.79237	S	S	NA	NA
HMRZ	Isoniazid-Moxifloxacin-Rifampicin-Pyrazinamide	0.841815	0.805193	0.911859	0.614958	0.80978	S	S	B	S
HMZ	Isoniazid-Moxifloxacin-Pyrazinamide	0.875059	0.793802	0.928459	0.8283	0.796513	S	S	NA	NA
HPaR	Isoniazid-Pretomanid-Rifampicin	0.7972	0.80632	0.86641	0.829848	0.884809	S	S	NA	NA
HPaRZ	Isoniazid-Pretomanid-Rifampicin-Pyrazinamide	0.798624	0.812201	0.868269	0.821011	0.879644	S	S	NA	NA
HPZ	Isoniazid-Rifapentin-Pyrazinamide	0.846777	0.804323	0.903673	0.634701	0.82126	B	B	NA	NA
HR	Isoniazid-Rifampicin	0.858779	0.802633	0.923641	0.637412	0.825478	S	NA	NA	NA
HRSuZ	Isoniazid-Rifampicin-Sutezolid-Pyrazinamide	0.858743	0.81168	0.917046	0.644481	0.837965	B	B	NA	NA
HRZ	Isoniazid-Rifampicin-Pyrazinamide	0.856982	0.811796	0.920231	0.662423	0.830791	S	S	S	S
HZ	Isoniazid-Pyrazinamide	0.886219	0.745254	0.942064	0.765625	0.841455	S	NA	NA	NA
L	Linezolid	0.902613	0.810778	0.935167	0.737667	0.842701	NA	S	S	NA
M	Moxifloxacin	0.883227	0.796835	0.935971	0.827437	0.783054	NA	NA	NA	NA
MPaR	Moxifloxacin-Pretomanid-Rifampicin	0.797756	0.80173	0.868928	0.834652	0.879511	S	S	NA	NA
MPaRZ	Moxifloxacin-Pretomanid-Rifampicin-Pyrazinamide	0.808228	0.810711	0.869887	0.841583	0.878404	B	B	NA	NA
MPaZ	Moxifloxacin-Pretomanid-Pyrazinamide	0.781321	0.7597	0.8681	0.799113	0.779855	B	B	NA	S
MPZ	Moxifloxacin-Rifapentin-Pyrazinamide	0.840835	0.801321	0.909068	0.712433	0.79578	B	B	B	NA
MRZ	Moxifloxacin-Rifampicin-Pyrazinamide	0.843255	0.815937	0.919409	0.730902	0.802859	S	B	NA	NA
P	Rifapentin	0.854039	0.808293	0.917813	0.752983	0.822072	NA	S	S	NA
Pa	Pretomanid	0.782484	0.749017	0.86879	0.841949	0.791537	NA	S	NA	NA
PaRZ	Pretomanid-Rifampicin-Pyrazinamide	0.809361	0.804389	0.872841	0.85935	0.89261	S	B	NA	NA
R	Rifampicin	0.86456	0.802192	0.922022	0.746549	0.823091	NA	NA	S	NA
RZ	Rifampicin-Pyrazinamide	0.867247	0.810923	0.928411	0.748016	0.820347	S	S	S	NA
Sq	SQ109	0.900351	0.78781	0.943404	0.722867	NA	NA	NA	NA	NA
Su	Sutezolid	0.903313	0.81111	0.934292	0.74125	0.834163	NA	S	NA	NA
Z	Pyrazinamide	0.895015	0.76757	0.942982	0.723048	NA	NA	NA	S	NA

## Sheet: Fig 2d single drugs
Drug	Abbreviation	H37Ra MIC (ug/ml)	mc27000 MIC (ug/ml)
Bedaquiline	B	0.015625	0.0625
Clofazimine	C	0.25	0.25
Delamanid	D	0.125	0.5
Ethambutol	E	1	1
Isoniazid	H	0.25	8
Linezolid	L	2	1
Moxifloxacin	M	0.125	0.125
Pretomanid	Pa	0.125	4
Pyrazinamid	Z	128	128
Rifampicin	R	0.000976562	0.0078125
Rifapentin	P	0.000976562	0.00390625
SQ109	Sq	0.5	0.25
Sutezolid	Su	0.5	0.25

## Sheet: Fig 2d combinations
Drug regimen	Drugs	minimumMIC_mc27000 (lg2 µg/ml)	meanMIC_mc27000 (lg2 µg/ml)	medianMIC_mc27000 (lg2 µg/ml)	minMIC_H37Ra (lg2 µg/ml)	meanMIC_H37Ra (lg2 µg/ml)	medianMIC_H37Ra (lg2 µg/ml)
B	1	-4	-4	-4	-6	-6	-6
BCZ	3	-4	-3	-2	-6	-4	-2
BCEZ	4	-4	-3	-1	-6	-4	-1
RZ	2	-7	0	0	-9	-1	-1
PaRZ	3	-7	-2.5	2	-9	-6	-3
CEHRZ	5	-7	-4.5	0	-9	-5.5	-2
HR	2	-7	-2	-2	-9	-5.5	-5.5
MPZ	3	-8	-5.5	-3	-9	-6	-3
MPaRZ	4	-7	-5	-0.5	-9	-6	-3
BZ	2	-4	1.5	1.5	-6	0.5	0.5
MPaR	3	-7	-5	-3	-9	-6	-3
HPaRZ	4	-7	-2.5	2.5	-9	-6	-2.5
BPa	2	-4	-1	-1	-6	-4.5	-4.5
HPZ	3	-8	-2.5	3	-9	-5.5	-2
HMPZ	4	-8	-5.5	0	-9	-6	-2.5
Su	1	-2	-2	-2	-1	-1	-1
HMZ	3	-3	0	3	-3	-2.5	-2
EMRZ	4	-7	-5	-1.5	-9	-6	-1.5
P	1	-8	-8	-8	-9	-9	-9
ERZ	3	-7	-3.5	0	-9	-4.5	0
EHPZ	4	-8	-4	1.5	-9	-5.5	-1
Z	1	7	7	7	7	7	7
BRZ	3	-7	-5.5	-4	-9	-7.5	-6
BPaSuZ	4	-4	-3	0	-6	-4.5	-2
M	1	-3	-3	-3	-3	-3	-3
BPaZ	3	-4	-1	2	-6	-4.5	-3
BMPaZ	4	-4	-3.5	-0.5	-6	-4.5	-3
C	1	-2	-2	-2	-2	-2	-2
BLPa	3	-4	-2	0	-6	-4.5	-3
BCPaZ	4	-4	-3	0	-6	-4.5	-2.5
BCPa	3	-4	-3	-2	-6	-4.5	-3
BCDZ	4	-4	-3	-1.5	-6	-4.5	-2.5
HZ	2	3	5	5	-2	2.5	2.5
MRZ	3	-7	-5	-3	-9	-6	-3
CEHPZ	5	-8	-5	0	-9	-5.5	-2
EH	2	0	1.5	1.5	-2	-1	-1
MPaZ	3	-3	-0.5	2	-3	-3	-3
HRSuZ	4	-7	-4.5	0.5	-9	-5.5	-1.5
BSu	2	-4	-3	-3	-6	-3.5	-3.5
HRZ	3	-7	-2	3	-9	-5.5	-2
HMRZ	4	-7	-5	0	-9	-6	-2.5
BL	2	-4	-2	-2	-6	-2.5	-2.5
HPaR	3	-7	-2.5	2	-9	-6	-3
HLRZ	4	-7	-3.5	1.5	-9	-5.5	-0.5
Sq	1	-2	-2	-2	-1	-1	-1
HMR	3	-7	-5	-3	-9	-6	-3
EHRZ	4	-7	-3.5	1.5	-9	-5.5	-1
R	1	-7	-7	-7	-9	-9	-9
EHR	3	-7	-3.5	0	-9	-5.5	-2
CHRZ	4	-7	-4.5	0.5	-9	-5.5	-2
Pa	1	2	2	2	-3	-3	-3
BPZ	3	-8	-6	-4	-9	-7.5	-6
BMPZ	4	-8	-6	-3.5	-9	-7.5	-4.5
D	1	-1	-1	-1	-3	-3	-3
BLZ	3	-4	-2	0	-6	-2.5	1
BCPZ	4	-8	-6	-3	-9	-7.5	-4
E	1	0	0	0	0	0	0
BMPa	3	-4	-3.5	-3	-6	-4.5	-3
BCSqZ	4	-4	-3	-2	-6	-4	-1.5
H	1	3	3	3	-2	-2	-2
BMZ	3	-4	-3.5	-3	-6	-4.5	-3
BCSuZ	4	-4	-3	-2	-6	-4	-1.5
L	1	0	0	0	1	1	1
BPaSu	3	-4	-3	-2	-6	-4.5	-3
BLPaZ	4	-4	-2	1	-6	-4.5	-1
