# Supplementary material for: Large-scale testing of antimicrobial lethality at single-cell resolution predicts mycobacterial infection outcomes
Source: Nat Microbiol. 2026 Jan 9;11(2):566–83. doi: 10.1038/s41564-025-02217-y (PMC12872448; doi:10.1038/s41564-025-02217-y)
Supplement: Supplementary file 9 — Source Data Fig. 3 [file 41564_2025_2217_MOESM9_ESM.xlsx]

## Sheet: Fig 3acde
MAB_SampleNr	SequencingLane	GrowthRate (h-1)	LagTime (h)	AMK_MIC (log2)	IPM_MIC (log2)	MXF_MIC (log2)	FOX_MIC (log2)	LZD_MIC (log2)	TGC_MIC (log2)	AZM_MIC (log2)	AZMinducible_MIC (log2)	CLR_MIC (log2)	CLRinducible_MIC (log2)	MIN_MIC (log2)	Microbiological clinical outcome	AMK_low (AUC)	AMK_high (AUC)	LZD_low (AUC)	LZD_high (AUC)	MIN_low (AUC)	MIN_high (AUC)	TGC_low (AUC)	TGC_high (AUC)	AZM_low (AUC)	AZM_high (AUC)	FOX_low (AUC)	FOX_high (AUC)	IPM_low (AUC)	IPM_high (AUC)	MXF_low (AUC)	MXF_high (AUC)
1	10060_7#2	NA	NA	NA	NA	NA	NA	NA	NA	NA	NA	NA	NA	NA	NA	0.665075	0.637682	0.79434	0.812593	0.684206	0.673833	0.755914	0.746959	NA	0.759872	0.0768104	0.06332	0.0740867	0.0921841	0.566937	0.752401
2	10060_8#12	0.120995	6.68322	4	7	4	6	2	-1	0	2	-5	-2	5	NA	0.698415	0.692289	0.812548	0.812927	0.789428	0.746468	0.782456	0.818554	0.806014	0.794122	0.169296	0.156405	0.161979	0.21656	0.625919	0.785333
3	10071_6#76	NA	NA	NA	NA	NA	NA	NA	NA	NA	NA	NA	NA	NA	NA	0.758921	0.777316	0.938334	0.888242	0.917458	0.816723	0.875179	0.845736	NA	NA	0.0839753	0.0719722	0.079146	0.160057	0.516039	0.807866
4	10071_6#80	NA	NA	NA	NA	NA	NA	NA	NA	NA	NA	NA	NA	NA	NA	0.74956	0.726234	0.908228	0.877229	0.784679	0.748272	0.630805	0.782822	NA	0.871896	0.0654169	0.0533139	0.0593486	0.112756	0.547552	0.789294
5	10208_3#16	NA	NA	NA	NA	NA	NA	NA	NA	NA	NA	NA	NA	NA	NA	0.826323	0.832011	0.821629	0.85788	0.793797	0.812744	0.869129	0.877254	0.85397	0.891993	0.0698897	0.0729548	0.0660808	0.102414	0.577027	0.804374
6	10208_3#2	NA	NA	NA	NA	NA	NA	NA	NA	NA	NA	NA	NA	NA	NA	0.780793	0.76067	0.911324	0.932902	0.794652	0.829243	0.82233	0.797634	0.892933	0.91825	0.0831983	0.0648149	0.0687801	0.103886	0.590339	0.77995
7	10208_3#20	NA	NA	NA	NA	NA	NA	NA	NA	NA	NA	NA	NA	NA	NA	0.65974	0.593186	0.882639	0.880944	0.639254	0.594137	0.466117	0.472166	NA	0.856423	0.0732904	0.058978	0.0593638	0.0818381	0.442777	0.697903
8	10208_3#21	NA	NA	NA	NA	NA	NA	NA	NA	NA	NA	NA	NA	NA	NA	0.768371	0.74257	0.87145	0.884486	0.865864	0.841236	0.853016	0.863273	NA	0.826406	0.0975363	0.0917723	0.0961546	0.15357	0.592567	0.79357
9	NA	0.199612	26.604	4	6	4	5	4	0	1	9	-3	3	9	Persisting	0.616649	0.598618	0.745945	0.774591	0.798668	0.768352	0.679767	0.779924	0.719257	0.740539	0.0889237	0.0883228	0.0851977	0.152642	0.614064	0.801562
10	10208_3#24	NA	NA	NA	NA	NA	NA	NA	NA	NA	NA	NA	NA	NA	NA	0.746676	0.721719	0.869965	0.8675	NA	0.811272	0.792808	0.872103	NA	NA	0.0782299	0.0726895	0.0833159	0.156046	0.563304	0.783528
11	10208_3#26	0.189762	24.8437	4	6	4	6	4	1	10	10	10	10	4	Persisting	0.802504	0.747569	0.880792	0.847712	0.867291	0.832766	0.862597	0.876897	NA	NA	0.0922963	0.10921	0.104259	0.185991	NA	NA
12	10208_3#29	NA	NA	NA	NA	NA	NA	NA	NA	NA	NA	NA	NA	NA	NA	NA	NA	0.471098	0.501198	0.510698	0.407381	NA	NA	NA	NA	0.0699937	0.0579526	0.0445437	0.0811792	0.36912	NA
13	10208_3#3	NA	NA	NA	NA	NA	NA	NA	NA	NA	NA	NA	NA	NA	NA	0.319231	0.354498	0.52583	0.553649	0.571631	0.350771	NA	0.249233	0.520088	0.613678	0.0648503	0.0594453	0.0567083	0.106153	0.40563	0.66958
14	10208_3#31	0.0889559	0	5	8	4	8	4	0	2	10	-1	10	9	NA	0.636999	0.645223	0.787714	0.806201	0.749177	0.788304	0.733268	0.849956	NA	0.735113	0.0634634	0.0946777	0.0443481	0.0544378	0.418159	NA
15	10208_3#36	NA	NA	NA	NA	NA	NA	NA	NA	NA	NA	NA	NA	NA	NA	0.820933	0.834507	NA	0.876211	0.834361	0.810053	0.869117	0.842634	NA	NA	0.0794185	0.0831612	0.0757139	0.105278	0.506026	0.73817
16	10208_3#39	0.217135	32.4996	4	6	3	5	4	1	2	9	-2	8	9	Persisting	0.862655	0.85042	0.92723	0.908564	0.858552	0.851272	0.806957	0.831806	NA	0.865435	0.0779656	0.063811	0.0686506	0.130768	0.491835	0.747905
17	10208_3#4	NA	NA	NA	NA	NA	NA	NA	NA	NA	NA	NA	NA	NA	NA	0.643861	0.623095	0.839463	0.812011	0.820014	0.717598	0.765592	0.832275	NA	0.794213	0.116498	0.110849	0.0992054	0.126951	0.67531	0.829448
18	NA	NA	NA	NA	NA	NA	NA	NA	NA	NA	NA	NA	NA	NA	NA	0.678346	0.641161	0.751523	0.767745	0.819981	0.799784	0.724578	0.80201	0.727659	0.743764	0.217485	0.193562	0.209381	0.312085	0.645798	0.805787
19	10208_3#44	0.0914672	12.6039	4	9	3	6	3	-3	0	10	-3	10	9	Persisting	0.876275	0.878961	NA	NA	NA	NA	0.926234	0.939817	NA	NA	0.0883248	0.139043	0.0912256	0.144629	0.483396	0.657859
20	10208_3#45	0.114474	NA	4	7	3	6	5	0	1	10	0	9	9	NA	0.68442	0.686197	0.877789	0.876693	0.750412	0.684007	0.755171	0.842288	NA	0.843098	0.0799422	0.0899839	0.0522448	0.0903568	NA	0.757435
21	10208_3#46	0.146035	14.7031	6	7	5	6	5	1	1	4	-2	-1	9	Cleared	0.339228	0.341567	0.499676	0.536463	0.623965	0.53816	0.221817	0.265496	NA	NA	0.0620699	0.0563744	0.0451463	0.092354	NA	0.680275
22	10208_3#47	0.135791	24.6755	4	6	2	5	2	-2	0	9	-3	8	9	NA	0.607423	0.582231	0.840583	0.841663	0.801244	0.810744	0.843778	0.86661	NA	0.782781	0.0646222	0.0888588	0.0532287	0.0669142	NA	0.742009
23	10208_3#48	0.219493	32.5075	4	6	3	5	4	0	3	10	-1	8	9	Persisting	NA	0.623635	0.862747	0.867844	0.785572	0.67401	NA	NA	NA	NA	0.0881348	0.0775321	0.0749951	0.116376	0.478284	0.721271
24	10208_3#49	0.21109	41.6384	3	7	3	5	4	0	1	4	-3	1	9	Cleared	0.797892	0.786037	0.808016	0.83729	0.843995	0.841112	0.892862	0.897338	0.73781	0.790807	0.103655	0.109402	0.0868555	0.160679	0.588135	0.763508
25	10208_3#50	0.203746	22.6185	4	7	3	6	3	-2	2	10	-1	10	9	Cleared	0.464239	0.48035	0.627729	0.654236	NA	0.580808	0.430261	0.486089	NA	0.683039	0.0730166	0.0662055	0.064263	0.11535	0.446702	0.648913
26	10208_3#51	0.21215	21.9712	10	6	3	5	4	-2	1	10	-3	8	9	NA	0.785807	0.786347	0.887874	0.907936	0.8444	0.832202	0.85952	0.870363	0.878168	0.880458	0.0620212	0.0557273	0.0485047	0.0835996	0.545025	0.790401
27	10208_3#52	0.184617	34.6689	4	6	3	5	5	1	2	10	0	10	9	Persisting	0.745278	0.746639	0.838567	0.869747	0.868232	0.845003	0.874547	0.893688	NA	0.809169	0.125711	0.132845	0.122041	0.171478	0.624023	0.788895
28	10208_3#53	0.105106	11.0611	5	8	3	6	3	-1	-2	1	-4	-4	9	NA	0.756376	0.738387	NA	0.893495	NA	0.832812	0.905233	0.925353	NA	NA	0.0614462	0.0591801	0.0549081	0.0718042	NA	0.74664
29	10208_3#54	0.0925304	NA	5	7	2	7	3	-2	1	10	-3	10	9	Cleared	0.358204	0.349812	0.695109	0.727679	0.681876	0.596408	0.527924	0.470953	NA	NA	0.158861	0.164098	0.116926	0.150231	0.530482	0.765654
30	10208_3#55	0.127932	25.7373	4	9	3	5	5	-2	1	10	-1	10	8	Persisting	0.747295	0.737404	0.791103	0.822734	0.795012	0.753121	0.870146	0.900177	NA	NA	0.0985539	0.092643	0.105127	0.182565	0.516736	0.735527
31	10208_3#56	0.128091	38.3912	10	6	6	4	4	-1	-2	10	-3	10	9	Persisting	NA	NA	0.905832	0.92368	0.88012	0.798837	0.934167	0.932768	NA	NA	0.184264	0.203463	0.366629	NA	0.602977	0.818227
32	10208_3#57	0.175571	19.4519	5	7	4	6	4	0	1	4	-3	-1	6	Cleared	0.795833	0.778592	0.924567	0.92133	0.909463	0.877523	0.923502	0.926713	NA	0.900882	0.081053	0.0653561	0.0559422	0.125512	0.64244	0.813884
33	10208_3#58	0.125187	14.4206	4	9	4	7	4	-1	-1	2	-4	-4	9	NA	NA	0.297306	0.594324	0.570731	0.711433	0.586059	0.359601	0.326958	0.571681	0.601541	0.0589728	0.0572674	0.0452047	0.0707944	NA	NA
34	10208_3#59	0.232584	38.842	4	6	3	5	4	0	3	10	-1	9	9	NA	0.655642	0.667772	0.809041	0.8149	0.815888	0.760701	0.783562	0.837124	NA	NA	0.0944307	0.0944733	0.0738284	0.0947814	0.605862	0.797681
35	10208_3#60	NA	NA	NA	NA	NA	NA	NA	NA	NA	NA	NA	NA	NA	NA	0.82418	0.823508	0.902098	0.918015	NA	0.896694	0.914892	0.929069	0.894819	0.921213	0.101129	0.0888498	0.0954275	0.159739	0.531633	0.779881
36	10208_3#61	0.219278	25.3639	4	6	3	5	4	1	3	10	1	9	9	Cleared	0.762405	0.738567	0.890055	0.89081	NA	0.818731	0.830329	0.847081	NA	0.877151	0.0822585	0.066765	0.0759343	0.14308	0.570512	0.742448
37	10208_3#62	0.171174	30.6644	5	9	6	6	4	-2	7	10	4	10	9	Persisting	0.846888	0.845039	0.85997	0.806944	NA	0.79129	0.895053	0.892024	NA	NA	0.153738	0.191426	0.193597	0.338917	0.568076	0.795072
38	10208_3#63	0.221683	30.0666	4	6	4	5	4	1	2	10	-1	9	9	Cleared	0.760171	0.725332	0.891529	0.890389	NA	0.823849	0.806873	0.82662	NA	0.862873	0.079737	0.0617471	0.073935	0.144847	0.581605	0.740682
39	10208_3#64	0.217229	24.0179	4	6	3	5	4	0	3	10	-1	10	9	Persisting	0.717725	0.635104	0.879389	0.843787	0.605277	0.545175	0.407286	0.441737	NA	0.879185	0.106683	0.0764625	0.0860156	0.114699	0.446304	0.707239
40	10208_3#66	NA	NA	NA	NA	NA	NA	NA	NA	NA	NA	NA	NA	NA	NA	0.842792	0.832472	NA	0.848766	NA	NA	0.85962	0.849507	NA	NA	0.134967	0.132836	0.104499	0.163231	0.589046	0.751032
41	10208_3#67	0.223052	30.5604	3	7	4	5	4	1	1	3	-2	-1	9	Cleared	0.661399	0.626947	0.712609	0.703506	0.74865	0.762694	0.706638	0.733493	0.643959	0.684198	0.127379	0.11842	0.113869	0.187985	0.604438	0.720311
42	10208_3#68	0.173026	22.8436	4	6	3	5	4	0	3	10	-2	10	9	Persisting	0.711878	0.655892	0.842493	0.814155	0.76768	0.727497	0.674972	0.698978	NA	NA	0.0832071	0.0683204	0.0778921	0.156019	0.50607	0.753921
43	10208_3#69	0.220681	25.4236	4	6	4	5	3	-2	2	10	-1	10	9	NA	0.647012	0.624367	0.837271	0.820542	0.785133	0.744532	0.711323	0.764529	NA	NA	0.0765234	0.0646523	0.0676911	0.103452	0.493852	0.736338
44	10208_3#70	0.216619	31.0732	5	6	4	5	4	1	1	3	-3	0	9	Persisting	0.748329	0.704395	0.856417	0.859586	NA	0.820817	0.875174	0.876083	0.800755	0.82182	0.0888776	0.079889	0.0836291	0.160286	0.538787	0.7539
45	10208_3#71	0.207261	28.83	4	6	3	5	4	1	1	4	-3	0	9	Persisting	0.815069	0.797765	0.879765	0.880753	NA	0.862754	0.886669	0.900387	0.857417	0.892593	0.0774265	0.0736022	0.0612005	0.131375	0.568911	0.780474
46	10208_3#73	0.15873	29.3898	5	6	4	5	5	1	4	10	3	10	9	Persisting	0.597661	0.582699	0.733833	0.745416	0.745282	0.712703	0.703547	0.701498	NA	0.666908	0.0911802	0.0891162	0.0898639	0.138232	0.497941	0.703074
47	10208_3#75	0.127116	8.55505	4	9	3	6	3	0	2	10	3	10	9	Persisting	0.682217	0.658892	0.77168	0.795559	NA	0.738189	0.774668	0.783982	NA	NA	0.0839334	0.0696128	0.0716643	0.115858	0.502777	0.679047
48	10208_3#76	0.18974	32.8565	4	6	4	5	5	0	1	4	-2	1	9	NA	0.769001	0.741637	0.897852	0.885085	NA	0.858437	0.909961	0.849088	0.850622	0.878309	0.0901183	0.0890549	0.0841204	0.133247	0.686279	NA
49	10208_3#77	NA	31.8923	10	9	4	9	4	-1	10	10	10	10	9	Cleared	NA	NA	0.825777	0.786504	NA	0.667435	0.643465	0.724898	NA	NA	0.0983847	0.0880856	NA	0.130295	NA	NA
50	10208_3#78	0.132251	24.9261	4	8	3	6	3	-1	2	10	3	10	9	Persisting	0.660482	0.67006	0.782799	0.81488	0.826393	0.812046	0.797442	0.838684	NA	NA	NA	0.25473	0.102249	0.186983	0.544175	0.82497
51	10208_3#79	0.173729	24.5018	10	9	3	8	0	-2	10	10	10	10	9	NA	NA	NA	0.957634	0.960466	0.915726	0.892332	0.946578	0.943748	NA	NA	NA	NA	NA	NA	0.505906	NA
52	10208_3#81	0.108103	23.6186	10	8	3	7	4	0	4	10	5	10	9	Persisting	NA	NA	0.773458	0.759524	0.801809	0.711784	0.777709	0.767909	NA	NA	0.0863284	0.0711397	0.0778591	0.179655	0.495186	0.71658
53	10208_3#83	NA	NA	NA	NA	NA	NA	NA	NA	NA	NA	NA	NA	NA	NA	0.543914	0.503794	0.742686	0.731555	0.604889	0.497601	0.337917	0.307049	NA	0.730277	0.0737518	0.0947719	0.0483755	0.0840081	0.387775	0.592617
54	10250_1#1	0.209259	34.6189	4	5	3	5	4	1	1	3	-4	0	9	NA	0.372599	0.317787	0.5973	0.558567	0.638945	0.59181	0.1948	NA	NA	0.155238	0.0802834	0.0767449	0.0694584	0.102531	0.526014	0.7599
55	10250_1#13	NA	NA	NA	NA	NA	NA	NA	NA	NA	NA	NA	NA	NA	NA	0.77712	0.766858	0.871524	0.876328	0.802906	0.83228	0.748656	0.819998	NA	0.860846	0.0675643	0.0531536	0.0533198	0.0967588	0.497412	0.727239
56	10250_1#16	0.306903	38.6002	4	6	3	5	4	-2	10	10	7	10	9	NA	0.752138	0.755545	0.815754	0.839105	0.745198	0.726661	0.787319	0.83587	NA	NA	0.104461	0.0943542	0.115842	0.185662	0.507898	0.753467
57	10250_1#26	NA	NA	NA	NA	NA	NA	NA	NA	NA	NA	NA	NA	NA	NA	0.749035	0.739175	0.887853	0.877591	0.842158	0.822663	0.815638	0.836311	NA	NA	0.0713836	0.0629438	0.0659422	0.120382	0.513448	0.77534
58	10250_1#27	0.0823718	NA	4	6	2	5	3	-2	1	10	-2	9	10	Persisting	0.572809	0.592471	0.728994	0.789032	0.784904	0.759872	0.833489	0.867891	NA	NA	0.0626135	0.0653293	0.0487459	0.0763501	0.44708	0.642998
59	10250_1#28	NA	NA	NA	NA	NA	NA	NA	NA	NA	NA	NA	NA	NA	NA	0.698522	0.664246	0.779153	0.746688	0.718523	0.617541	0.609646	0.673944	0.730947	0.751058	0.0851666	0.0778681	0.0769229	0.145661	NA	0.78271
60	10250_1#3	NA	NA	NA	NA	NA	NA	NA	NA	NA	NA	NA	NA	NA	NA	0.705492	0.680319	0.857273	0.87683	0.856228	0.84042	0.860435	0.877288	NA	0.794562	0.0632329	0.057691	0.0609712	0.0871965	0.596679	0.806051
61	10250_1#30	NA	NA	NA	NA	NA	NA	NA	NA	NA	NA	NA	NA	NA	NA	0.333154	0.331087	NA	0.512691	NA	0.451565	0.131767	NA	0.695743	0.617289	0.0793859	0.0639271	0.0547359	0.0862522	NA	0.713601
62	10250_1#31	NA	NA	NA	NA	NA	NA	NA	NA	NA	NA	NA	NA	NA	NA	0.688629	0.674122	0.861109	0.882638	0.866799	0.846692	0.850189	0.874526	0.81858	0.856294	0.082263	0.0704105	0.0839447	0.125423	0.535003	0.782833
63	10250_1#35	NA	NA	NA	NA	NA	NA	NA	NA	NA	NA	NA	NA	NA	NA	0.349152	0.321086	0.510904	0.32821	NA	0.29234	0.106677	0.13159	NA	NA	0.0736524	0.0751499	0.0550846	0.0881056	0.360443	NA
64	10250_1#39	0.188817	26.7145	3	6	3	5	3	-2	0	3	-4	-1	9	NA	0.811175	0.781665	0.918499	0.927087	NA	0.889482	0.922138	0.923284	0.847299	0.841612	0.080407	0.0742797	0.0935847	0.18171	0.536728	NA
65	10250_1#45	NA	NA	NA	NA	NA	NA	NA	NA	NA	NA	NA	NA	NA	NA	0.769312	0.757954	0.875352	0.877768	0.853773	0.844194	0.870528	0.844292	NA	0.82597	0.10407	0.0969815	0.0993841	0.147183	0.620712	0.773174
66	10250_1#5	NA	NA	NA	NA	NA	NA	NA	NA	NA	NA	NA	NA	NA	NA	0.591868	0.586196	0.735199	0.761807	0.751269	0.676306	0.736537	0.773377	NA	0.713034	0.0684741	0.0546822	0.0564307	0.0771322	0.43916	0.694267
67	10250_1#52	NA	NA	NA	NA	NA	NA	NA	NA	NA	NA	NA	NA	NA	NA	0.768255	0.766416	0.922722	0.919417	0.905292	0.855898	0.875979	0.861907	0.892	0.915817	0.0687321	0.0618908	0.0574747	0.0958287	NA	NA
68	10250_1#6	NA	NA	NA	NA	NA	NA	NA	NA	NA	NA	NA	NA	NA	NA	0.683924	0.665866	0.870956	0.865322	0.810526	0.826351	0.753984	0.810823	0.8406	0.85287	0.0653334	0.0533893	0.0467373	0.0756468	0.580649	0.807441
69	10250_1#69	NA	NA	NA	NA	NA	NA	NA	NA	NA	NA	NA	NA	NA	NA	0.680744	0.683336	0.923335	0.822532	0.796884	0.675082	0.742625	0.751831	0.893404	0.911589	0.091595	0.0886384	0.0867441	0.149323	0.605789	0.816305
70	10250_1#7	NA	NA	NA	NA	NA	NA	NA	NA	NA	NA	NA	NA	NA	NA	0.730363	0.692427	0.918212	0.902636	0.866371	0.829056	0.895251	0.894787	0.883554	0.90147	0.0741869	0.0697432	0.0635976	0.0906782	0.664727	0.833988
71	10250_1#74	NA	NA	NA	NA	NA	NA	NA	NA	NA	NA	NA	NA	NA	NA	0.64157	0.651166	0.85982	0.839828	0.86495	0.815995	0.868139	0.884163	0.841959	0.866837	0.0592914	0.0463392	0.0647038	0.0892379	0.483946	0.734117
72	10250_1#76	NA	NA	NA	NA	NA	NA	NA	NA	NA	NA	NA	NA	NA	NA	0.718313	0.700506	0.899201	0.884173	0.865833	0.841662	0.845324	0.845941	0.878623	0.873627	0.0736476	0.0612239	0.0582898	0.0887099	0.565536	0.765634
73	10250_1#8	0.200294	39.0784	6	5	4	5	6	1	3	10	0	10	9	Persisting	0.664304	0.67552	0.888979	0.814242	NA	0.777907	0.866469	0.868066	NA	NA	0.0832526	0.089567	0.0846333	0.170215	0.542608	0.783489
74	10250_1#81	NA	NA	NA	NA	NA	NA	NA	NA	NA	NA	NA	NA	NA	NA	0.628815	0.568839	0.878022	0.846647	0.716182	0.665143	0.495842	0.438411	NA	0.853811	0.0838709	0.0709903	0.072589	0.114015	0.470365	0.704068
75	10396_8#10	NA	NA	NA	NA	NA	NA	NA	NA	NA	NA	NA	NA	NA	NA	0.692823	0.672636	0.854683	0.876522	0.810969	0.764104	0.828501	0.858675	NA	0.771645	0.067421	0.0603582	0.0655591	0.0895052	0.600251	0.82591
76	10396_8#3	NA	NA	NA	NA	NA	NA	NA	NA	NA	NA	NA	NA	NA	NA	0.744	0.713139	0.854693	0.889323	0.807533	0.852399	0.829942	0.87495	0.852302	0.876192	0.0727363	0.066638	0.0701317	0.0829006	0.519383	0.773892
77	10465_1#44	0.208269	23.3748	4	7	4	6	4	0	2	4	-3	0	6	Persisting	0.772943	0.791004	0.893404	0.884357	0.885097	0.831734	0.873146	0.866574	0.856849	0.855577	0.204956	0.198327	0.184814	0.234378	0.729589	0.825543
78	NA	0.221497	33.342	5	8	2	9	4	-2	0	4	-3	0	8	NA	0.831038	0.841674	0.873754	0.88811	0.773666	0.547503	0.904531	0.9219	0.866807	0.827403	NA	NA	NA	NA	NA	0.845393
79	NA	NA	NA	NA	NA	NA	NA	NA	NA	NA	NA	NA	NA	NA	NA	0.858899	0.885366	0.86753	0.866463	0.727381	0.752629	0.756423	0.835717	NA	0.836615	0.0904829	0.10082	0.100186	0.158906	0.424057	0.680349
80	NA	NA	NA	NA	NA	NA	NA	NA	NA	NA	NA	NA	NA	NA	NA	0.834497	0.858384	0.842191	0.847544	0.727117	0.745699	0.735346	0.810049	NA	0.819341	0.0927377	0.0967281	0.102532	0.162741	0.427433	0.63829
81	10625_4#1	NA	NA	NA	NA	NA	NA	NA	NA	NA	NA	NA	NA	NA	NA	0.591855	0.594476	NA	0.696448	0.568222	0.5064	0.695224	0.73508	NA	NA	0.11383	0.0975033	0.139967	0.149486	0.465212	0.668662
82	10625_4#10	NA	NA	NA	NA	NA	NA	NA	NA	NA	NA	NA	NA	NA	NA	0.66504	0.679518	0.787552	0.796222	0.855798	0.789078	0.855829	0.860087	NA	NA	0.082039	0.0715315	0.0874095	0.161209	0.514547	0.790265
83	10625_4#12	NA	NA	NA	NA	NA	NA	NA	NA	NA	NA	NA	NA	NA	NA	0.707646	0.727427	0.817825	0.848847	0.811834	0.741094	0.850216	0.867929	0.760733	0.78092	0.14889	0.149046	0.168276	0.214114	NA	NA
84	10625_4#13	NA	NA	NA	NA	NA	NA	NA	NA	NA	NA	NA	NA	NA	NA	0.698259	0.682648	0.852419	0.872572	0.813384	0.795523	0.785287	0.808337	0.810051	0.829082	0.0741839	0.0706066	0.0749286	0.107052	0.587735	0.77781
85	10625_4#14	NA	NA	NA	NA	NA	NA	NA	NA	NA	NA	NA	NA	NA	NA	0.830713	0.785752	0.904403	0.914856	0.778202	0.734618	0.729692	0.763114	NA	0.891466	0.0814247	0.0733907	0.0813587	0.139465	0.518898	0.749633
86	10625_4#16	NA	NA	NA	NA	NA	NA	NA	NA	NA	NA	NA	NA	NA	NA	0.827678	0.827574	0.948461	0.950545	NA	0.808506	0.89542	0.893429	NA	NA	0.0737907	0.0618909	0.0472768	0.0844066	0.547084	0.793118
87	10625_4#17	NA	NA	NA	NA	NA	NA	NA	NA	NA	NA	NA	NA	NA	NA	0.781248	0.762178	0.899763	0.909966	0.867437	0.822856	0.859879	0.894242	NA	NA	0.0926667	0.0824421	NA	0.114081	0.567042	0.762367
88	10625_4#18	NA	NA	NA	NA	NA	NA	NA	NA	NA	NA	NA	NA	NA	NA	0.704373	0.684101	0.812797	0.817458	0.715897	0.66252	0.714597	0.753293	NA	NA	0.0700071	0.063446	0.0566055	0.0895796	0.475847	0.705337
89	10625_4#19	0.224635	37.6576	4	6	4	6	5	0	3	5	-1	1	9	Persisting	0.763947	0.742328	0.862223	0.851747	NA	0.815858	0.826231	0.818976	NA	0.872154	0.0961764	0.0841047	0.083657	0.175537	0.636695	NA
90	10625_4#20	0.213717	28.2749	4	6	3	5	4	0	3	10	0	9	9	NA	0.789787	0.771752	0.896772	0.905935	0.806186	0.773236	0.801511	0.825337	NA	0.868493	0.0729574	0.0535477	0.0740978	0.139213	0.554762	0.782186
91	10625_4#21	0.166745	29.1188	4	6	3	5	4	-1	4	10	0	10	9	Persisting	0.734576	0.72243	0.862268	0.898215	0.839235	0.824235	0.84067	0.877072	NA	NA	0.0652369	0.0518208	0.0561682	0.114466	0.494686	0.747483
92	10625_4#22	0.168208	38.3417	4	5	3	5	4	-2	3	10	0	10	8	NA	NA	0.359674	0.354258	0.218398	NA	NA	0.10988	NA	NA	NA	0.0906236	0.0875753	0.0755868	0.116125	0.409524	0.687473
93	10625_4#23	0.1529	29.6873	3	6	3	5	5	1	3	10	0	10	9	NA	0.743864	0.720483	0.876847	0.912988	0.856458	0.819747	0.88038	0.902578	NA	NA	0.0680339	0.0554828	0.0629025	0.119683	0.485839	0.751902
94	10625_4#24	0.0840442	NA	4	7	4	7	3	-2	1	6	-1	5	9	Persisting	0.635994	0.646048	0.725444	0.751172	0.804811	0.74206	0.768631	0.816668	0.759122	0.720199	0.0874119	0.0868518	0.0789515	0.120455	0.562768	0.761311
95	10625_4#26	0.183117	33.3184	4	8	3	6	4	-1	0	4	-1	2	5	Persisting	0.78705	0.76703	0.894094	0.895109	0.883127	0.809368	0.873509	0.643999	0.917752	0.923288	NA	0.0931448	0.0778748	0.13987	NA	NA
96	10625_4#30	0.187658	33.5009	4	6	2	5	4	0	0	3	-3	0	8	NA	0.67732	0.661654	0.840374	0.85618	0.784078	0.752584	0.724832	0.701646	0.817959	0.84692	0.0853528	0.0822419	0.107682	0.170656	0.597744	0.823611
97	10625_4#31	0.222785	30.7944	4	9	4	7	4	1	4	10	0	10	9	Persisting	0.720357	0.718454	0.83585	0.829813	NA	0.707764	0.76871	0.794269	NA	NA	0.0760724	0.0654066	0.0656064	0.110202	0.487858	0.707978
98	10625_4#32	0.138677	26.3969	4	7	2	5	1	-2	-2	2	-5	-2	8	NA	0.745304	0.71268	0.804739	0.83546	0.751528	0.717364	0.811938	0.801704	0.810949	0.80815	0.0805879	0.0819751	0.0809371	0.12296	0.492902	0.711865
99	10625_4#36	NA	NA	NA	NA	NA	NA	NA	NA	NA	NA	NA	NA	NA	NA	0.75894	0.745008	0.905342	0.908312	0.871583	0.820266	0.858002	0.879076	0.855338	0.862025	0.0796773	0.0671329	0.0754975	0.172188	0.637985	0.842021
100	10625_4#38	0.22732	31.4826	3	6	3	5	4	0	4	10	2	10	9	NA	0.723703	0.711955	0.845737	0.87607	0.840779	0.812991	0.852409	0.87709	NA	NA	0.0702794	0.0553323	0.0600735	0.130676	0.495308	0.763065
101	10625_4#4	NA	NA	NA	NA	NA	NA	NA	NA	NA	NA	NA	NA	NA	NA	0.719396	0.71493	0.868606	0.895973	0.833809	0.811021	0.822171	0.862768	NA	NA	0.0634086	0.0675066	0.0599984	0.110201	0.603106	0.820899
102	10625_4#43	NA	NA	NA	NA	NA	NA	NA	NA	NA	NA	NA	NA	NA	NA	0.701867	0.687547	0.832737	0.862765	0.810189	0.752133	0.817428	0.816847	0.789174	0.782713	0.0787148	0.0698393	0.0931515	0.179006	0.622106	0.760951
103	10625_4#44	0.18229	29.5291	4	8	3	5	4	0	0	4	-3	1	9	Persisting	0.710206	0.688873	0.826288	0.862679	0.794724	0.751554	0.807103	0.803636	0.777156	0.77358	0.0803054	0.0728494	0.0939952	0.178532	0.615014	0.787774
104	10625_4#46	0.152205	24.0453	5	7	4	6	5	0	3	10	0	10	9	Cleared	0.369275	0.29419	0.471334	0.350211	NA	0.429311	0.148098	NA	NA	NA	0.0727325	0.0657609	0.0736564	0.145214	0.42903	0.651607
105	10625_4#5	NA	NA	NA	NA	NA	NA	NA	NA	NA	NA	NA	NA	NA	NA	0.809304	0.773421	0.914773	0.917811	0.787715	0.8039	0.728602	0.801785	0.913064	0.906522	0.0803481	0.0650165	0.0657344	0.100875	0.672275	0.823361
106	10625_4#54	0.103536	2.28211	4	9	3	6	3	0	2	10	0	10	9	Persisting	0.269226	0.26586	0.386616	0.293287	NA	NA	NA	NA	NA	NA	0.0648175	0.0677417	0.0500529	NA	NA	NA
107	10625_4#58	0.151879	39.7255	3	7	3	5	2	-1	9	10	8	10	9	NA	0.778292	0.794463	0.875627	0.868057	NA	0.780494	0.858687	0.832677	NA	NA	0.13778	0.133575	0.166899	0.215977	NA	NA
108	10625_4#75	0.136269	17.442	4	9	2	7	2	-2	-1	3	-5	-3	9	Cleared	0.57157	0.577245	0.787197	0.760768	0.736646	0.660965	0.728695	0.758262	0.760931	0.740446	0.0689257	0.0581398	0.0596346	0.0955241	NA	0.717497
109	10625_4#76	0.223106	27.5454	4	7	4	5	4	1	2	4	-2	0	5	Cleared	NA	0.279055	0.598547	0.603391	0.627718	0.494961	0.169755	NA	0.582773	0.623191	0.0760662	0.0664417	0.0492116	0.0728725	0.462169	0.742143
110	10625_4#77	0.239948	33.7966	4	6	4	5	4	0	3	10	-1	10	9	Cleared	0.740218	0.747576	0.878932	0.898567	0.787794	0.774855	0.751968	0.824981	NA	0.844602	0.0726279	0.0594069	0.0723292	0.148046	0.545496	0.736258
111	10625_4#8	NA	NA	NA	NA	NA	NA	NA	NA	NA	NA	NA	NA	NA	NA	NA	NA	0.434508	NA	NA	0.335191	NA	NA	NA	NA	0.0707117	0.063121	0.0543869	0.0905795	0.366582	0.600263
112	10625_4#84	0.210523	27.2377	4	7	3	5	4	0	1	4	-3	0	8	NA	0.80677	0.809037	NA	0.898544	NA	0.849488	0.906153	0.853318	0.892324	0.897301	0.12875	0.07349	0.101591	0.163138	0.529751	0.810855
113	10625_5#11	0.189383	31.4545	3	6	3	5	4	0	3	10	1	9	9	Persisting	0.700926	0.702792	0.823371	0.874171	0.852028	0.788692	0.855695	0.900889	NA	NA	0.0670839	0.0581349	0.0526015	0.110708	0.526971	0.751586
114	10625_5#12	0.180722	35.9623	4	6	4	5	5	0	6	10	1	10	9	Persisting	0.807502	0.804769	0.887684	0.89525	0.891493	0.842229	0.884919	0.860483	NA	NA	0.10851	0.102822	0.0966331	0.166374	0.671297	0.862862
115	10625_5#13	0.100713	22.9674	4	9	2	6	4	-1	10	10	6	10	9	Persisting	0.73468	0.735877	NA	NA	NA	0.772257	0.832306	0.847531	NA	NA	0.0917162	0.0771346	0.0865198	0.129331	NA	NA
116	10625_5#16	0.167213	34.6723	3	9	2	6	3	-2	3	10	-1	10	9	Persisting	0.680061	0.670111	0.737764	0.743643	NA	0.726736	0.814285	0.846942	NA	NA	NA	NA	0.106529	0.164934	0.56212	0.671517
117	10625_5#18	0.107694	NA	4	8	3	6	3	0	1	10	-2	10	9	NA	0.312221	0.324493	0.510901	0.42182	NA	0.434433	0.146533	NA	NA	NA	0.0714121	0.0680794	0.0597907	0.097843	0.406522	0.626213
118	10625_5#2	NA	NA	NA	NA	NA	NA	NA	NA	NA	NA	NA	NA	NA	NA	0.593411	0.587146	0.730581	0.792834	0.663083	0.763333	0.8096	0.837771	NA	NA	0.0825775	0.0780239	0.0757727	0.112222	0.477166	0.694068
119	10625_5#21	0.22762	35.8179	3	6	4	4	4	-1	2	10	0	9	8	Persisting	NA	NA	0.875205	0.666705	NA	0.722166	0.826165	0.734305	NA	NA	0.106487	0.0975081	0.126535	0.215416	0.657741	0.766581
120	10625_5#22	0.240714	33.1909	4	5	4	5	4	-2	3	10	0	10	9	Persisting	0.695223	0.694769	0.817908	0.834202	0.790104	0.765501	0.742662	0.737181	NA	NA	0.0674118	0.0556817	0.0597397	0.113418	0.543587	0.74825
121	10625_5#23	NA	NA	NA	NA	NA	NA	NA	NA	NA	NA	NA	NA	NA	NA	0.774691	0.77268	0.896755	0.904417	0.836206	0.834414	0.828662	0.853725	NA	NA	0.076277	0.060482	0.0728378	0.144918	0.539568	0.770531
122	10625_5#24	0.184852	41.1924	3	6	3	4	2	-1	-1	10	-4	8	7	NA	0.572725	0.58363	0.595654	0.634958	0.691436	0.663263	0.603754	0.673485	NA	0.570354	0.105367	0.107928	0.134909	0.157073	0.490488	NA
123	10625_5#25	0.0921019	5.47051	4	7	3	6	4	0	2	10	-1	10	9	NA	0.60616	0.559833	0.803032	0.778361	0.655087	0.565977	0.437969	0.393941	NA	0.789022	0.0682087	0.0767483	0.0575154	0.102961	0.406565	0.676249
124	10625_5#27	0.205035	27.3711	4	5	4	5	3	0	0	3	-3	-1	9	Persisting	0.310453	0.326493	0.543588	0.52543	0.52523	NA	0.251877	0.256837	0.582909	0.6113	0.0771361	0.071458	NA	0.143273	NA	0.673022
125	10625_5#3	NA	NA	NA	NA	NA	NA	NA	NA	NA	NA	NA	NA	NA	NA	0.778836	0.765473	0.802871	0.819155	NA	0.782604	0.840121	0.867007	NA	NA	0.0820565	0.0760515	0.106854	0.184082	0.539669	0.749838
126	10625_5#30	NA	NA	NA	NA	NA	NA	NA	NA	NA	NA	NA	NA	NA	NA	0.360005	0.359858	0.556237	0.612104	0.636068	0.445301	NA	0.242576	0.590635	0.643862	0.0744035	0.0669393	0.0658686	0.143929	0.387014	0.595478
127	10625_5#32	NA	NA	NA	NA	NA	NA	NA	NA	NA	NA	NA	NA	NA	NA	0.540951	0.586344	0.759553	0.741212	0.7912	0.702036	0.515258	0.551415	NA	0.719355	0.0733099	0.0667385	0.0647789	0.134913	0.423469	0.693416
128	10625_5#34	NA	31.6687	4	6	4	5	4	0	2	10	-2	6	8	Persisting	NA	0.694354	NA	NA	NA	NA	0.666585	0.764876	NA	NA	0.0840349	0.0678745	NA	0.150634	0.497425	0.719449
129	10625_5#35	0.21015	33.8862	4	5	2	5	4	0	0	5	-3	1	8	NA	0.764138	0.747682	0.917872	0.928106	0.828162	0.84279	0.823086	0.842403	0.909425	0.928013	0.0759326	0.0676678	0.0691108	0.101107	0.58442	0.781052
130	10625_5#38	0.189612	27.0128	4	6	3	6	4	0	3	10	-1	7	9	Persisting	0.758537	0.74969	0.906482	0.915985	0.845711	0.82159	0.840673	0.852653	NA	NA	0.0641808	0.056715	0.0507878	0.123714	0.555917	0.803521
131	10625_5#4	NA	NA	NA	NA	NA	NA	NA	NA	NA	NA	NA	NA	NA	NA	0.555024	0.582709	0.735792	0.737598	0.731719	0.686255	0.689547	0.731606	NA	NA	0.0614992	0.0555271	0.0586242	0.0903421	0.508239	0.695458
132	10625_5#40	0.183767	27.9399	3	9	4	4	3	1	0	3	-3	0	9	NA	0.367279	0.341368	0.469214	0.412775	NA	0.489359	NA	NA	NA	NA	0.0806417	0.0748011	0.0886529	0.119889	0.51257	0.738272
133	10625_5#56	0.247983	33.8413	4	6	4	5	5	1	5	10	2	10	9	Persisting	0.838126	0.826808	0.931833	0.923465	0.84138	0.788614	0.792908	0.858591	NA	0.90827	0.0824201	0.0611305	0.0685989	0.11741	0.555642	0.821281
134	10625_5#57	NA	NA	NA	NA	NA	NA	NA	NA	NA	NA	NA	NA	NA	NA	0.261819	0.281794	0.461895	0.419369	NA	0.335277	NA	NA	NA	NA	0.070319	0.0651213	0.0570082	0.0836613	0.375248	0.571351
135	10625_5#58	0.0840485	3.36221	6	9	3	6	2	-4	-1	4	-4	0	8	Cleared	NA	0.700521	0.803472	0.840861	0.815631	0.815004	0.805576	0.866642	0.790823	0.796409	0.092811	0.0979789	0.0793918	0.140525	0.524252	0.711786
136	10625_5#59	0.231169	36.1452	4	6	3	5	4	-1	3	10	0	9	8	Persisting	0.682466	0.668723	0.830144	0.877236	0.868351	0.803725	0.876713	0.91744	NA	NA	0.0717848	0.0743116	0.0760677	0.150458	0.540523	0.812497
137	10625_5#60	NA	NA	NA	NA	NA	NA	NA	NA	NA	NA	NA	NA	NA	NA	0.585906	0.608678	0.852685	0.768555	0.774364	0.552544	0.474438	0.36737	0.852668	0.82747	0.0911358	0.0856897	0.072646	0.168012	NA	NA
138	10625_5#61	0.221975	33.1065	4	5	3	4	3	-1	3	10	0	10	9	Persisting	0.828918	0.812993	0.938488	0.958032	0.932589	0.865777	0.926878	0.936143	NA	NA	0.0763149	0.0616792	0.07242	0.155772	NA	NA
139	10625_5#62	0.151348	23.8847	4	7	2	5	1	-3	-2	0	-5	-4	3	NA	0.634953	0.652536	NA	0.73652	0.73745	0.612474	NA	0.556409	NA	0.79869	0.140538	0.144524	0.150663	0.209948	NA	NA
140	10625_5#63	NA	NA	NA	NA	NA	NA	NA	NA	NA	NA	NA	NA	NA	NA	0.912724	0.913245	NA	0.888889	0.808772	0.758011	0.872367	0.894296	NA	NA	0.0768363	0.0717688	0.0674146	0.0908336	0.486389	0.739089
141	10625_5#64	NA	NA	NA	NA	NA	NA	NA	NA	NA	NA	NA	NA	NA	NA	NA	0.250867	NA	NA	NA	NA	0.166417	0.245114	NA	0.317491	0.0860653	0.0817379	0.091998	0.130849	0.327688	NA
142	10625_5#65	NA	NA	NA	NA	NA	NA	NA	NA	NA	NA	NA	NA	NA	NA	0.559825	0.580156	NA	0.740195	0.660002	0.712369	0.658334	0.740462	NA	NA	0.203295	0.218113	0.19801	0.20846	NA	0.709745
143	10625_5#66	NA	NA	NA	NA	NA	NA	NA	NA	NA	NA	NA	NA	NA	NA	0.503881	0.537942	NA	0.729738	0.627101	0.765889	0.698203	0.750186	NA	0.711825	0.20293	0.274561	0.175006	0.200128	NA	0.678602
144	10625_5#68	NA	NA	NA	NA	NA	NA	NA	NA	NA	NA	NA	NA	NA	NA	0.748569	0.742869	0.861664	0.841662	0.841793	0.792884	0.858771	0.873402	0.854731	0.846083	0.0847792	0.0830492	0.0958832	0.158998	0.573358	0.741781
145	10625_5#69	NA	NA	NA	NA	NA	NA	NA	NA	NA	NA	NA	NA	NA	NA	0.668054	0.661784	0.784838	0.786409	0.682064	0.701212	0.702426	0.737222	0.791012	0.799995	0.157786	0.18682	0.199655	0.229566	0.557784	0.717478
146	10625_5#70	NA	NA	NA	NA	NA	NA	NA	NA	NA	NA	NA	NA	NA	NA	0.628475	0.657502	0.781015	0.770816	0.691876	0.767215	0.71892	0.782627	NA	0.744305	0.182673	0.242744	0.171007	0.207121	NA	NA
147	10625_5#71	NA	NA	NA	NA	NA	NA	NA	NA	NA	NA	NA	NA	NA	NA	0.68484	0.693417	0.827458	0.841247	0.755586	0.762024	0.836759	0.841245	NA	NA	0.128009	0.147355	0.112511	0.16184	NA	0.72938
148	10625_5#75	NA	NA	NA	NA	NA	NA	NA	NA	NA	NA	NA	NA	NA	NA	0.686738	0.698783	0.824029	0.815065	NA	0.724137	0.777003	0.801731	NA	NA	0.0871066	0.0797156	0.082879	0.141242	0.481272	0.734041
149	10625_5#77	0.219296	41.0166	4	5	3	5	5	-1	2	10	-1	8	9	Persisting	0.732069	0.730501	0.888231	0.899663	0.852519	0.786831	0.853973	0.876241	NA	NA	0.0789815	0.0668104	0.0721605	NA	0.499643	0.74336
150	10625_5#78	NA	NA	NA	NA	NA	NA	NA	NA	NA	NA	NA	NA	NA	NA	NA	NA	0.909535	0.884653	NA	0.832098	0.88743	0.887432	NA	NA	0.132269	0.114859	0.145353	0.255121	0.496328	0.745603
151	10625_5#8	NA	NA	NA	NA	NA	NA	NA	NA	NA	NA	NA	NA	NA	NA	0.468532	0.487143	0.672566	0.709306	0.713532	0.610012	0.296837	0.326824	0.63986	0.691022	0.0838067	0.0732762	0.0755225	0.15161	0.469112	NA
152	10625_5#85	NA	NA	NA	NA	NA	NA	NA	NA	NA	NA	NA	NA	NA	NA	0.744379	0.721286	0.889521	0.883463	NA	0.809193	0.892628	0.914787	0.826196	0.789519	0.0806271	0.0713146	0.104552	0.160349	NA	NA
153	10625_5#9	0.20434	37.5188	4	8	3	7	4	0	2	10	2	10	9	Persisting	0.33556	0.361281	0.662396	0.437564	NA	NA	0.131188	0.201765	NA	NA	0.100259	0.099652	0.101149	0.170686	0.462589	0.696875
154	10660_1#16	NA	NA	5	7	4	5	4	0	1	4	-2	0	9	Persisting	0.571915	0.531539	0.468743	0.45567	NA	NA	NA	NA	0.526232	0.574112	0.112911	0.0967921	0.0906512	0.130528	0.485455	NA
155	10660_1#18	0.146175	16.7701	4	7	4	5	5	0	1	4	-3	0	3	NA	0.766114	0.755026	0.909964	0.878755	0.865856	0.863538	0.84018	0.871608	0.882215	0.879122	0.0883229	0.0649138	0.066425	0.095803	0.584363	0.80136
156	NA	NA	NA	NA	NA	NA	NA	NA	NA	NA	NA	NA	NA	NA	NA	0.866263	0.875001	0.895656	0.894561	0.791198	0.802682	0.781015	0.866387	NA	0.855353	0.0926556	0.0921968	0.099732	0.193352	0.468399	0.727303
157	10660_1#24	NA	28.533	5	7	4	5	5	0	2	10	-1	10	9	NA	0.870626	0.848655	0.920238	0.92866	0.811847	0.811579	0.825532	0.860567	NA	0.86616	0.0733985	0.0647927	0.0671928	0.120861	0.499234	0.692591
158	10660_1#32	0.207637	28.6215	4	7	4	6	5	0	2	5	-2	2	9	Cleared	0.793674	0.778901	0.907555	0.923994	0.854343	0.859456	0.85734	0.837912	0.893385	0.921573	0.0818986	0.0770244	0.0815204	0.134462	0.598807	0.821887
159	10660_1#36	0.236244	32.0159	5	6	4	5	4	0	0	4	-3	0	9	Cleared	0.77179	0.762633	0.905681	0.918666	0.876764	0.854043	0.86693	0.889833	0.850445	0.896412	0.0918762	0.0964557	0.0923076	0.162489	0.609002	0.814618
160	10660_1#4	NA	NA	NA	NA	NA	NA	NA	NA	NA	NA	NA	NA	NA	NA	0.830917	0.829858	0.8877	0.862161	0.720938	0.721275	0.648933	0.792642	NA	0.888284	0.0763215	0.0645371	0.0689238	0.131452	0.453378	0.69653
161	NA	NA	NA	NA	NA	NA	NA	NA	NA	NA	NA	NA	NA	NA	NA	0.68306	0.693953	0.753416	0.797719	0.807281	0.809916	0.744132	0.787816	0.734616	0.752906	NA	NA	0.382786	0.381414	0.561793	0.742571
162	NA	NA	NA	NA	NA	NA	NA	NA	NA	NA	NA	NA	NA	NA	NA	0.841923	0.8639	0.82574	0.858226	0.6363	0.373193	0.778377	0.812121	NA	0.771284	0.294198	NA	0.124361	0.170138	0.422082	0.674627
163	10660_1#42	0.158361	25.4478	5	8	5	4	4	1	1	10	-2	10	9	Persisting	0.832926	0.827225	0.91876	0.887706	NA	0.827561	0.903767	0.869841	NA	NA	0.0812032	0.076194	0.121531	0.127254	0.461112	NA
164	NA	NA	NA	NA	NA	NA	NA	NA	NA	NA	NA	NA	NA	NA	NA	0.566333	0.564914	0.714636	0.745447	0.737316	0.766069	0.68361	0.752978	0.65351	0.654699	0.454369	0.458284	0.22959	0.234094	0.464286	0.688612
165	10660_1#44	0.173645	19.7701	4	6	3	4	3	-2	2	10	-1	10	9	Persisting	0.781146	0.74779	0.915369	0.892564	0.821781	0.801932	0.766566	0.812122	NA	NA	0.0860441	0.0664553	0.064023	0.0672317	0.507211	0.764523
166	10660_1#45	0.150021	21.501	3	5	3	5	4	1	4	10	1	10	9	NA	0.666285	0.644687	0.664641	0.691838	0.676474	0.680052	0.627899	0.661712	NA	NA	0.0713633	0.0612897	0.051137	0.077408	0.45862	0.687677
167	NA	NA	NA	NA	NA	NA	NA	NA	NA	NA	NA	NA	NA	NA	NA	0.699767	0.752316	0.792163	0.84242	0.833287	0.864907	0.837533	0.878704	0.748342	0.771438	NA	NA	NA	0.381742	0.569713	0.835309
168	NA	NA	NA	NA	NA	NA	NA	NA	NA	NA	NA	NA	NA	NA	NA	0.861789	0.89025	0.872895	0.872404	0.752305	0.795889	0.780837	0.862302	NA	0.85097	0.0980002	0.0940438	0.107347	0.184838	0.453286	0.647815
169	10660_1#51	NA	NA	NA	NA	NA	NA	NA	NA	NA	NA	NA	NA	NA	Persisting	0.789302	0.772666	0.882393	0.904207	0.858474	0.854022	0.856827	0.883785	NA	0.811317	0.0936146	0.100837	0.0756021	0.146798	0.574912	0.79756
170	10665_2#59	NA	NA	NA	NA	NA	NA	NA	NA	NA	NA	NA	NA	NA	NA	0.785017	0.789981	0.853374	0.87347	0.825791	0.792295	0.850846	0.896814	NA	NA	0.0813879	0.0873807	0.0823282	0.138934	0.451702	0.688918
171	10665_2#60	0.128407	NA	4	8	4	7	5	1	4	10	1	10	9	NA	0.952169	0.939741	0.940386	0.930353	0.930384	0.87577	0.948466	0.95145	NA	NA	0.199216	0.17398	0.222941	0.34898	0.646675	0.861061
172	10665_2#61	0.23875	31.9117	4	6	3	5	4	0	3	10	1	8	9	Persisting	0.789094	0.736774	0.916375	0.908191	0.830175	0.767503	0.824811	0.849282	NA	0.855224	0.0679589	0.0544921	0.057037	0.124429	0.535444	0.795009
173	10665_2#62	0.244433	37.4169	3	6	4	5	5	1	4	10	-1	10	9	Cleared	0.742585	0.746343	0.873885	0.881777	0.844423	0.813673	0.826554	0.88179	NA	NA	0.0870622	0.0727566	0.0660887	0.135456	0.577311	0.767369
174	10665_2#63	0.197449	22.1383	4	7	2	4	3	-2	2	10	-3	8	9	Cleared	0.80002	0.809309	0.857315	0.847274	0.806172	0.81824	0.825316	0.856181	NA	NA	NA	NA	0.141643	0.19047	0.589878	0.787428
175	10665_2#64	0.0816495	2.61597	5	9	2	7	3	-1	-1	3	-4	-1	9	Cleared	0.688002	0.680349	0.733244	0.726196	NA	0.726219	0.771528	0.789071	NA	0.732275	0.12059	0.0911365	0.130228	0.203573	0.627534	0.78208
176	10665_2#65	0.220033	31.3127	4	7	4	5	4	0	1	3	-3	1	9	Persisting	0.729209	0.708089	0.883989	0.885726	0.786824	0.82364	0.815984	0.837035	0.857776	0.88812	0.0816803	0.0761582	0.087962	0.12817	0.593213	0.79701
177	10665_2#67	0.106182	NA	4	7	3	6	3	-2	4	10	0	10	9	Persisting	NA	0.20724	0.567792	0.454681	NA	NA	0.216329	0.298522	NA	0.666277	0.118405	0.134516	0.111127	0.122259	0.420522	0.747221
178	10665_2#68	0.19365	26.956	4	9	4	5	4	2	4	10	2	9	9	Cleared	0.698887	0.692096	0.845424	0.782684	NA	0.777602	0.751285	0.792298	NA	NA	0.092646	0.0792236	0.108514	0.192947	0.560705	0.765966
179	10665_2#69	0.200183	25.1829	4	7	3	6	4	0	3	10	2	10	9	Persisting	0.751552	0.727892	0.881845	0.858949	0.826956	0.797356	0.818468	0.799829	NA	NA	0.0878097	0.086964	0.0732395	0.134937	0.579977	0.748261
180	10665_2#70	0.10433	15.5099	4	7	5	7	5	2	3	4	-1	-1	9	Persisting	0.694157	0.698079	0.717519	0.728555	0.753234	0.764088	0.708212	0.703571	0.677089	0.708341	0.266668	0.275893	0.254701	0.310733	NA	0.727021
181	10665_2#71	0.178607	28.2962	2	6	3	4	3	-2	1	10	-2	10	9	Persisting	0.818515	0.802791	0.901842	0.918782	0.890538	0.86462	0.901262	0.879214	NA	NA	0.0773278	0.066446	0.07238	0.133072	0.491489	0.761111
182	10665_2#72	0.183659	25.2167	4	7	4	6	5	1	3	10	-1	8	9	Cleared	0.830001	0.806521	0.894844	0.908213	0.848819	0.845254	0.844832	0.859292	NA	0.846569	0.0786292	0.0641233	0.0713006	0.135787	0.420268	0.70895
183	10665_2#73	0.147902	22.7873	5	7	4	6	6	1	5	10	1	10	9	NA	0.706643	0.697516	0.84195	0.862437	0.8102	0.761933	0.801902	0.82872	NA	NA	0.0849297	0.0707266	0.0751773	0.126544	0.430691	0.647851
184	10665_2#74	0.133611	21.2101	5	8	5	4	4	0	2	10	-1	10	9	Persisting	0.884973	0.8817	0.951915	0.927776	NA	NA	0.925909	0.913744	NA	NA	0.102263	0.0961324	0.162602	0.155308	0.525824	NA
185	10665_2#75	0.195894	26.678	3	6	4	5	4	0	3	10	1	10	9	Cleared	0.745964	0.74053	0.894312	0.888013	0.83515	0.821133	0.809544	0.861884	NA	NA	0.0762393	0.065213	0.0575362	0.101853	0.561601	0.748175
186	NA	0.075565	2.16755	5	9	4	7	5	3	7	10	2	10	9	NA	0.782447	0.792354	0.8819	0.873014	NA	0.862651	0.84778	0.881496	NA	0.878628	0.134764	0.127619	0.148496	0.214416	0.643395	0.810446
187	10665_2#80	0.180688	29.7153	4	5	2	4	3	-3	2	10	-1	10	7	NA	0.823777	0.827959	0.903074	0.915454	0.819767	0.744765	0.82408	0.860582	NA	0.852341	0.0881426	0.0662694	0.0619284	0.0967494	0.505447	0.711786
188	NA	NA	NA	NA	NA	NA	NA	NA	NA	NA	NA	NA	NA	NA	NA	0.53642	0.579501	0.629043	0.701402	0.657881	0.736159	0.649287	0.766105	0.624023	0.655773	0.469	NA	0.339737	0.287711	0.444418	0.708162
189	NA	NA	NA	NA	NA	NA	NA	NA	NA	NA	NA	NA	NA	NA	NA	0.901468	0.906436	0.908858	0.925433	0.820016	0.808233	0.852123	0.883986	NA	0.887122	0.0884834	0.0875897	0.0919118	0.192575	0.50572	0.757643
190	NA	NA	NA	NA	NA	NA	NA	NA	NA	NA	NA	NA	NA	NA	NA	0.861347	0.876027	0.864477	0.855561	0.745846	0.739432	0.748538	0.843635	NA	NA	0.0935891	0.0978608	0.107826	0.175095	0.454955	0.695874
191	NA	NA	NA	NA	NA	NA	NA	NA	NA	NA	NA	NA	NA	NA	NA	0.601758	0.599874	NA	NA	0.704435	0.678482	0.635171	0.67487	0.672444	0.681736	NA	NA	0.34994	0.358629	0.494331	0.715519
192	10665_3#1	NA	NA	NA	NA	NA	NA	NA	NA	NA	NA	NA	NA	NA	NA	0.623613	0.61111	0.735464	0.757094	0.651257	0.685229	0.703923	0.747831	NA	NA	0.0723946	0.0774278	0.0631419	0.0982171	NA	0.652913
193	10665_3#10	0.171902	21.3166	4	7	4	7	4	-1	4	10	0	10	9	Persisting	0.669975	0.67379	NA	NA	NA	0.699948	0.705562	0.710982	NA	NA	0.0843519	0.0785246	0.0838554	0.117405	0.488732	0.673154
194	10665_3#16	NA	NA	NA	NA	NA	NA	NA	NA	NA	NA	NA	NA	NA	NA	NA	0.335668	0.658828	0.570657	0.611084	0.420727	0.215671	0.276348	0.602701	0.65973	0.0724037	0.0562825	0.0520196	0.0989367	NA	0.754781
195	10665_3#19	NA	NA	NA	NA	NA	NA	NA	NA	NA	NA	NA	NA	NA	NA	0.461913	0.44556	0.640167	0.677028	0.667142	0.635045	0.565853	0.660738	0.677635	0.676663	0.0823109	0.0868176	0.0747234	NA	NA	0.68102
196	10665_3#24	NA	NA	NA	NA	NA	NA	NA	NA	NA	NA	NA	NA	NA	NA	0.691542	0.653099	0.887724	0.880749	0.807869	0.78863	0.76616	0.801913	0.877661	0.862057	0.0729281	0.0536094	0.0622423	0.0768869	0.558493	0.809655
197	10665_3#27	NA	NA	NA	NA	NA	NA	NA	NA	NA	NA	NA	NA	NA	NA	0.782991	0.758673	0.880807	0.909968	0.876851	0.867627	0.901439	0.9132	0.835403	0.863323	0.0807799	0.0663327	0.073658	0.134083	0.561701	0.811981
198	10665_3#28	NA	NA	NA	NA	NA	NA	NA	NA	NA	NA	NA	NA	NA	NA	0.590112	0.561253	0.915608	0.910987	0.86233	0.482976	0.60186	0.515288	0.94317	0.93768	0.0861684	0.085989	0.0890019	0.12342	NA	0.825177
199	10665_3#3	NA	NA	NA	NA	NA	NA	NA	NA	NA	NA	NA	NA	NA	NA	0.721061	0.697351	0.837256	0.886175	0.831567	0.792519	0.847157	0.873927	NA	NA	0.0701522	0.0530192	0.0533098	0.0950324	0.502293	0.778204
200	10665_3#35	0.22551	34.9654	4	5	3	5	4	0	3	10	-1	8	9	NA	0.700263	0.68278	0.81604	0.847716	0.824071	0.787627	0.819211	0.863861	NA	0.781132	0.0790271	0.0775517	0.070689	0.126296	0.53993	0.800992
201	10665_3#39	NA	NA	NA	NA	NA	NA	NA	NA	NA	NA	NA	NA	NA	NA	0.592639	0.589405	NA	0.795915	0.764091	0.771318	0.73326	0.768084	0.750359	0.79435	0.0659448	0.0844348	0.047475	0.0773998	NA	NA
202	NA	NA	NA	NA	NA	NA	NA	NA	NA	NA	NA	NA	NA	NA	NA	0.765184	0.75607	0.738921	0.749554	0.791952	0.799428	0.764958	0.796839	0.713798	0.75133	0.19019	0.285942	0.250032	0.277888	NA	0.79773
203	10665_3#44	NA	NA	NA	NA	NA	NA	NA	NA	NA	NA	NA	NA	NA	NA	0.758932	0.733939	0.849901	0.858289	0.82369	0.832552	0.789793	0.770916	0.84705	0.854146	0.0751634	0.0592457	0.0606915	0.0981221	0.572167	0.79111
204	10665_3#5	NA	NA	NA	NA	NA	NA	NA	NA	NA	NA	NA	NA	NA	NA	0.708615	0.69338	0.853095	0.845044	0.778651	0.773	0.761899	0.743301	0.800865	0.814937	0.0785379	0.0636974	0.0686931	0.105971	0.626165	0.789397
205	10665_3#51	0.180242	25.9226	4	6	3	5	5	1	4	10	1	10	9	NA	0.285216	0.280273	0.485229	0.525913	0.420323	0.279598	0.125416	NA	NA	NA	0.0673869	0.0620896	0.0733541	0.100517	0.39272	0.667067
206	10665_3#54	0.114266	13.9028	4	5	2	5	4	-1	3	10	0	10	9	Persisting	0.362775	0.380398	0.561679	0.568774	NA	0.488141	0.588129	0.849702	NA	NA	0.0550184	0.0426263	0.0524638	0.0818785	0.402028	0.61989
207	10665_3#57	NA	NA	NA	NA	NA	NA	NA	NA	NA	NA	NA	NA	NA	NA	0.737721	0.715237	0.864681	0.833061	0.756017	0.745734	0.778883	0.819871	NA	NA	0.071049	0.0626422	0.0670141	0.101096	0.532876	0.772681
208	10665_3#6	0.216754	33.1351	4	5	2	5	4	0	1	4	-3	0	9	Cleared	0.671956	0.654408	0.841211	0.851587	0.768747	0.741173	0.692423	0.717367	0.831655	0.838787	0.0696713	0.0616391	0.0681724	0.148016	0.649728	0.815805
209	10665_3#60	NA	NA	NA	NA	NA	NA	NA	NA	NA	NA	NA	NA	NA	NA	0.5688	0.577236	0.680589	0.685011	0.727703	0.697602	0.707979	0.765238	NA	NA	0.0691587	0.0716396	0.0603791	0.0744091	0.481469	0.685206
210	10665_3#72	NA	NA	NA	NA	NA	NA	NA	NA	NA	NA	NA	NA	NA	NA	0.567879	0.583273	0.798515	0.800831	0.753371	0.747095	0.784488	0.790905	0.793303	0.838624	0.0606022	0.056689	0.0602567	0.0817336	0.551657	0.759387
211	10665_3#77	0.231492	33.9566	3	6	3	5	2	-2	0	2	-4	-1	8	NA	0.683155	0.65999	0.804266	0.825007	0.749393	0.767179	0.829005	0.865673	0.698534	0.752513	0.0768792	0.0776623	0.0868095	0.129705	0.594692	0.76571
212	NA	NA	NA	NA	NA	NA	NA	NA	NA	NA	NA	NA	NA	NA	NA	0.839641	NA	0.843957	0.854039	0.684876	0.788622	0.850882	0.868074	0.825148	0.823221	NA	NA	NA	0.494497	0.600124	0.806471
213	10665_4#12	NA	NA	NA	NA	NA	NA	NA	NA	NA	NA	NA	NA	NA	NA	0.709801	0.721901	0.857251	0.83932	0.825366	0.782745	0.805151	0.834989	0.805599	0.835299	0.0882618	0.0786847	0.083069	0.134071	0.565272	0.759527
214	10665_4#20	NA	NA	NA	NA	NA	NA	NA	NA	NA	NA	NA	NA	NA	NA	0.804185	0.794751	0.779153	0.788124	0.826596	0.830017	0.832441	0.837985	0.777809	0.802568	0.222471	0.218625	0.207563	0.288791	NA	0.769937
215	10665_4#22	NA	NA	NA	NA	NA	NA	NA	NA	NA	NA	NA	NA	NA	NA	0.685719	0.666033	0.824382	0.794099	0.66168	0.634093	0.486636	0.686201	NA	0.797847	0.0825494	0.0718932	0.0829491	0.133162	0.478401	0.735519
216	10665_4#35	NA	NA	NA	NA	NA	NA	NA	NA	NA	NA	NA	NA	NA	NA	0.732625	0.691274	0.880826	0.877746	0.857699	0.825016	0.838343	0.842088	0.809994	0.822348	0.0813538	0.0904176	0.082317	0.139067	0.584025	0.788821
217	10665_4#36	NA	NA	NA	NA	NA	NA	NA	NA	NA	NA	NA	NA	NA	NA	0.833532	0.803934	0.915681	0.914547	0.831404	0.845006	0.778746	0.813818	NA	NA	0.0721649	0.0636616	0.0662231	0.138927	0.494752	0.76125
218	10665_4#45	NA	NA	NA	NA	NA	NA	NA	NA	NA	NA	NA	NA	NA	NA	0.332336	0.346831	NA	NA	0.674957	0.502452	0.208163	0.236582	NA	0.630231	0.0775587	0.072237	0.0660157	0.1533	NA	NA
219	10665_4#46	NA	NA	NA	NA	NA	NA	NA	NA	NA	NA	NA	NA	NA	NA	0.681578	0.675933	0.824184	0.852067	0.828773	0.790533	0.83895	0.861795	0.778852	0.813456	0.0895549	0.068036	0.068834	0.103838	0.514151	0.739594
220	10665_4#48	NA	NA	NA	NA	NA	NA	NA	NA	NA	NA	NA	NA	NA	NA	0.696646	0.691364	0.885742	0.904981	0.879313	0.873935	0.867189	0.857909	0.875633	0.904606	0.0684293	0.0560084	0.0606296	0.0958904	0.613938	0.824425
221	10665_4#49	NA	NA	NA	NA	NA	NA	NA	NA	NA	NA	NA	NA	NA	NA	0.773696	0.761187	0.889428	0.901261	NA	0.813326	0.776358	0.825059	NA	0.863691	0.0725851	0.0653428	0.0732182	0.168238	0.560006	0.750537
222	10665_4#56	0.222776	34.8747	4	5	2	5	4	0	2	10	-1	9	9	Cleared	0.740546	0.737599	0.845957	0.868796	0.854937	0.845739	0.842629	0.87213	NA	NA	0.0914822	0.0776856	0.0889856	0.137016	0.517274	0.776424
223	10665_4#69	NA	NA	NA	NA	NA	NA	NA	NA	NA	NA	NA	NA	NA	NA	0.235717	0.282107	0.58489	0.594291	0.626604	0.436921	0.225511	0.305428	0.536926	0.567751	0.0617912	0.0526014	0.0417609	0.0711802	NA	NA
224	10665_4#74	NA	NA	NA	NA	NA	NA	NA	NA	NA	NA	NA	NA	NA	NA	0.822893	0.843389	0.949591	0.93113	0.828308	0.788785	0.75512	0.83792	NA	NA	0.0676855	0.0575915	0.0582917	0.080911	0.516187	0.785362
225	10665_4#75	0.159903	30.8227	3	6	4	6	4	0	2	10	-1	10	8	NA	0.682561	0.670284	0.815795	0.807385	NA	0.747436	0.841899	0.857909	NA	NA	0.0984877	0.111956	0.112609	0.183848	0.528681	0.709121
226	10665_4#78	0.241942	37.1531	4	6	3	5	5	0	2	10	-1	7	9	Persisting	0.761894	0.74864	0.864005	0.857795	NA	0.832856	0.829587	0.84688	NA	0.853739	0.085481	0.0818994	0.0730434	0.122958	0.501516	0.734646
227	10665_4#8	0.100837	10.1132	4	6	3	5	4	-2	4	10	1	9	8	NA	0.586337	0.583137	0.697203	0.782201	0.769441	0.780619	0.846874	0.843366	NA	0.647146	0.0568663	0.0495804	0.0520612	0.0861391	0.428779	0.65453
228	10702_1#1	0.183957	22.3887	4	7	3	5	4	-1	0	4	-4	0	9	NA	0.810437	0.802097	0.93617	0.93374	0.915847	0.887744	0.919318	0.924214	0.900943	0.909637	0.0788723	0.0682112	0.0601609	0.124755	0.592188	0.80902
229	10702_1#2	0.196613	27.1591	6	5	3	5	4	-1	3	10	0	10	9	NA	0.822985	0.801622	0.934181	0.899326	NA	0.815044	0.876992	0.875623	NA	NA	0.0860882	0.0632236	0.053174	0.0789914	0.524169	0.726213
230	10702_1#3	0.19339	31.6913	4	6	3	4	4	-1	0	10	-2	10	9	Persisting	0.702015	0.694389	0.846132	0.828201	0.815285	0.800759	0.774576	0.805561	NA	0.80204	0.0855732	0.0716849	0.0730006	0.152401	0.544522	0.724975
231	NA	0.0865857	NA	5	7	2	9	4	-1	1	2	-2	-1	9	NA	0.810767	0.815915	0.868942	0.907854	0.777744	0.803733	0.897058	0.915631	0.847115	0.861514	0.38677	0.342462	0.321021	0.303741	NA	0.851896
232	NA	NA	NA	NA	NA	NA	NA	NA	NA	NA	NA	NA	NA	NA	NA	0.910292	0.926738	0.892787	0.910663	NA	0.848984	0.848414	0.874245	NA	NA	0.108259	0.108485	0.0997392	0.208508	0.483489	0.757615
233	NA	NA	NA	NA	NA	NA	NA	NA	NA	NA	NA	NA	NA	NA	NA	0.517964	0.513761	0.685716	0.730116	0.719602	0.720173	0.671971	0.777595	0.713726	0.721919	0.394016	0.407848	0.242299	0.272216	0.468032	0.687603
234	11861_7#10	0.0927026	3.53519	5	9	2	6	2	-3	-1	10	-3	8	9	NA	0.379276	0.511146	NA	0.390999	NA	0.475364	0.290594	NA	NA	NA	0.082196	0.157069	0.0637674	0.105286	NA	0.65213
235	11861_7#13	0.179684	22.4985	5	6	4	5	5	0	3	10	0	10	9	Persisting	0.782591	0.754149	0.883228	0.894133	0.783538	0.806978	0.7728	0.787494	NA	0.836228	0.0747158	0.060486	0.059513	0.0989663	0.475799	0.717416
236	11861_7#16	0.14616	29.7736	4	8	3	6	2	0	3	10	-2	10	9	Cleared	0.716799	0.698736	0.863864	0.865079	0.85014	0.79407	0.773755	0.830171	NA	NA	0.0622249	0.0464018	0.0417837	0.0741769	0.450865	0.67344
237	NA	NA	NA	NA	NA	NA	NA	NA	NA	NA	NA	NA	NA	NA	NA	0.568743	0.552625	0.656177	0.686186	0.715305	0.705716	0.618261	0.681247	0.654059	0.678137	0.470453	0.483481	0.361052	0.407857	0.493956	0.745942
238	11861_7#23	0.187545	24.4818	5	6	5	5	4	1	2	5	-2	0	7	NA	0.340564	0.365841	0.60648	0.597569	0.543539	0.412934	0.206423	0.255488	0.637092	0.663726	0.0865956	0.0642428	0.0553271	0.120465	NA	NA
239	11861_7#24	0.148803	19.2572	4	8	3	5	3	-1	2	10	-1	10	9	Cleared	0.546053	0.545237	NA	0.852213	0.800272	0.711658	0.8138	0.8566	NA	NA	0.0808989	0.0544603	0.0527525	0.0892059	NA	NA
240	11861_7#25	0.171363	27.105	5	6	3	5	4	0	3	10	0	10	4	Cleared	0.68913	0.672591	0.862837	0.84928	0.877061	0.840114	0.790603	0.832224	NA	0.805663	0.0944455	0.069486	0.0701503	0.171813	0.567143	0.782313
241	11861_7#26	0.205872	25.6084	5	6	4	5	4	-1	3	10	0	10	9	Persisting	0.802442	0.781748	0.927389	0.905169	0.852548	0.806356	0.758276	0.871486	NA	NA	0.0750957	0.0504002	0.0559601	0.120857	0.512625	0.779571
242	11861_7#27	0.192851	27.9361	5	7	3	5	4	0	3	10	0	10	9	NA	0.702285	0.68436	0.827203	0.850402	NA	0.787209	0.796415	0.824574	NA	NA	0.0823553	0.066114	0.065884	0.121147	0.554369	0.773373
243	11861_7#28	0.180952	28.1703	5	7	4	5	5	0	5	10	1	10	9	NA	0.761029	0.738621	0.869601	0.870417	0.842986	0.828341	0.799232	0.855422	NA	NA	0.0834637	0.0598031	0.0708732	0.134393	0.539662	0.768834
244	11861_7#37	0.189162	26.7738	4	9	4	4	4	2	1	10	-1	10	9	Cleared	0.28219	0.255437	0.376554	0.308448	NA	NA	0.273601	NA	NA	NA	0.0725599	0.0622777	0.0723999	0.0971801	0.389905	0.583921
245	NA	NA	NA	NA	NA	NA	NA	NA	NA	NA	NA	NA	NA	NA	NA	0.808648	0.798138	0.891777	0.929611	0.810024	0.8316	0.919297	0.941122	0.891184	0.897735	0.361169	0.335862	0.276156	0.257423	0.728736	0.869413
246	11861_7#42	NA	NA	4	8	4	7	3	0	3	10	1	10	9	NA	NA	NA	NA	NA	0.502373	0.654103	NA	0.410923	NA	NA	0.14931	0.205268	0.117372	0.154536	0.418192	0.676873
247	11861_7#44	0.194924	30.4671	4	6	4	5	5	1	3	10	0	10	9	NA	0.730055	0.725813	0.881124	0.870404	0.827652	0.808382	0.760647	0.787998	NA	NA	0.0749517	0.0561323	0.0755514	0.142456	0.516247	0.731983
248	11861_7#45	0.165161	24.7756	5	6	3	5	5	-2	3	10	-1	8	9	Cleared	0.288125	0.283645	0.483895	0.438492	NA	0.402723	NA	0.236364	NA	NA	0.0726111	0.0701817	0.0635769	0.105688	0.388403	0.607995
249	11861_7#47	NA	NA	NA	NA	NA	NA	NA	NA	NA	NA	NA	NA	NA	NA	0.48802	0.459486	0.768294	0.680415	0.613961	0.558521	0.417078	0.349985	NA	0.757784	0.0694712	0.0651893	0.061589	0.0854344	0.431824	0.692113
250	NA	NA	NA	NA	NA	NA	NA	NA	NA	NA	NA	NA	NA	NA	NA	NA	0.718194	NA	0.805008	0.797508	0.841903	NA	0.826598	NA	NA	NA	NA	NA	NA	NA	0.780499
251	11861_7#50	NA	NA	NA	NA	NA	NA	NA	NA	NA	NA	NA	NA	NA	NA	0.963308	0.960123	0.950764	0.939776	0.791445	0.756221	0.953242	0.94641	NA	0.966018	0.114459	0.0937232	0.110843	0.23789	0.649886	0.79745
252	11861_7#52	NA	NA	NA	NA	NA	NA	NA	NA	NA	NA	NA	NA	NA	NA	0.795282	0.777727	0.910437	0.911819	0.86681	0.788587	0.902775	0.906118	0.876033	0.879458	0.082953	0.0996664	0.0783171	0.143222	0.495478	0.757702
253	11861_7#54	0.179357	21.6882	4	6	4	5	4	-1	1	3	-3	-1	9	NA	0.77869	0.752002	0.914251	0.894514	0.88569	0.844457	0.849978	0.871557	0.886204	0.894626	0.0740485	0.0593514	0.0540802	0.118265	0.641735	0.780241
254	11861_7#57	0.165574	18.6296	4	7	5	5	5	0	1	8	-3	3	5	NA	0.765696	0.752141	0.886399	0.8767	0.886221	0.849073	0.861356	0.86844	0.869385	0.876885	0.0842365	0.0725134	0.0633446	0.112085	0.654628	0.778899
255	11861_7#66	0.102814	12.3666	4	7	3	7	3	-2	2	10	-3	10	9	NA	0.788207	0.788004	0.865296	0.817425	NA	0.83424	0.853576	0.855559	NA	0.880462	0.0678632	0.0590592	0.0733225	0.138112	0.453297	0.675641
256	11861_7#68	0.211528	34.3906	4	5	3	5	5	0	3	10	0	10	8	NA	0.708787	0.662	0.839062	0.827328	0.814417	0.790317	0.761645	0.823863	NA	0.797772	0.0972989	0.0725336	0.0921813	0.172789	0.58539	0.818192
257	11861_7#69	0.207661	33.5925	4	5	3	4	4	-1	3	10	0	10	8	NA	0.795063	0.779908	0.903724	0.918477	NA	0.793597	0.876316	0.889662	NA	NA	0.0786388	0.0666672	NA	0.0808555	0.566545	0.753229
258	11861_7#72	0.200837	34.6556	3	5	3	4	4	-1	3	10	0	10	9	Persisting	0.776156	0.764019	0.86601	0.886007	NA	0.795201	0.833657	0.882966	NA	NA	0.0929713	0.0838678	0.0656761	0.131021	0.647633	0.78309
259	11861_7#76	0.214497	34.0787	4	6	4	5	5	-1	2	10	-1	10	9	Persisting	0.745531	0.731701	0.820675	0.840857	0.839766	0.827341	0.80798	0.855708	NA	0.809799	0.0960466	0.0887513	0.0938909	0.1686	0.538529	0.774026
260	11861_7#77	0.159611	19.4669	4	5	4	5	3	-1	1	5	-3	1	9	Cleared	0.684493	0.615755	0.846522	0.844664	0.839513	0.826673	0.856701	0.848351	0.84573	0.862438	0.0713446	0.0546205	0.0542261	0.0963203	0.552361	0.76679
261	11861_7#78	0.193774	27.739	4	6	3	5	4	1	1	3	-3	0	9	NA	0.580184	0.548939	0.821328	0.818211	NA	0.753302	0.718664	0.767674	0.802563	0.813687	0.0753714	0.0801734	0.0522864	0.110524	0.610352	0.802292
262	11861_7#79	0.16332	21.8478	4	6	3	5	5	-1	3	10	0	9	9	Cleared	0.805327	0.78265	0.839396	0.87499	NA	0.820786	0.832679	0.835213	NA	0.845512	0.0734396	0.0646573	0.0738744	0.135065	0.51682	0.73257
263	11861_7#81	0.209153	33.3203	4	6	3	5	5	0	4	10	1	9	9	Persisting	0.857774	0.843017	0.938137	0.931648	NA	0.875433	0.851992	0.898735	NA	NA	0.0858151	0.0617341	0.060281	0.104436	0.562009	0.798843
264	11861_7#83	0.167771	25.8613	5	6	3	5	5	-1	3	10	-1	10	9	Cleared	0.375781	0.357466	0.681592	0.683818	NA	0.497334	0.360192	0.388391	NA	0.694472	0.085015	0.0711535	0.0703079	0.11197	0.452121	0.647486
265	11861_7#85	0.175572	18.4621	4	6	4	5	4	1	1	3	-3	0	9	Persisting	0.740132	0.726126	0.890035	0.894898	0.874478	0.8429	0.85527	0.861797	0.87201	0.909094	0.0686081	0.0535199	0.0523362	0.0932099	0.548198	0.761796
266	11861_7#87	0.194668	28.466	5	6	3	5	5	0	4	10	1	9	9	Persisting	0.75299	0.730455	0.903986	0.905877	NA	0.847655	0.874255	0.875154	NA	NA	0.0751854	0.0678267	0.0657861	0.118276	0.559336	0.770702
267	11861_7#88	0.194088	31.581	5	6	3	5	4	-2	3	10	-1	10	9	Persisting	0.815645	0.793394	0.905732	0.905087	NA	0.858122	0.880795	0.903978	NA	NA	0.0801215	0.0714228	0.0852824	0.152044	0.612814	0.800273
268	NA	NA	NA	NA	NA	NA	NA	NA	NA	NA	NA	NA	NA	NA	NA	NA	0.464394	0.588703	0.598914	0.668021	0.642253	0.503653	0.610939	0.571198	0.595267	0.340385	0.363317	0.290061	0.318219	0.422072	0.688892
269	NA	NA	NA	NA	NA	NA	NA	NA	NA	NA	NA	NA	NA	NA	NA	0.703853	0.701194	0.792502	0.845848	0.672867	0.731481	0.79014	0.828961	0.763192	0.759014	NA	NA	NA	NA	0.573864	0.760011
270	11861_8#15	0.205434	24.1785	4	6	4	5	4	1	4	10	0	10	9	NA	0.784699	0.758712	0.885314	0.872102	0.863429	0.86822	0.859892	0.899467	NA	NA	0.0803575	0.0620084	0.0782986	0.150066	0.529176	0.763023
271	11861_8#18	NA	NA	NA	NA	NA	NA	NA	NA	NA	NA	NA	NA	NA	NA	0.734758	0.72652	0.876763	0.837791	0.699188	0.57995	0.685699	0.841971	NA	NA	0.11406	0.113159	0.107837	0.233435	0.53247	0.76212
272	NA	NA	NA	NA	NA	NA	NA	NA	NA	NA	NA	NA	NA	NA	NA	0.495272	0.50281	0.67645	0.720377	0.722221	0.718163	0.663316	0.778959	0.70667	0.722434	0.363654	0.350942	0.209913	0.236735	0.409178	0.614228
273	11861_8#20	NA	NA	NA	NA	NA	NA	NA	NA	NA	NA	NA	NA	NA	NA	0.337006	0.366468	0.67083	0.619536	0.720321	0.516568	0.234402	0.299925	0.641476	0.643692	0.0703385	0.0563773	0.0461605	0.102108	0.498489	NA
274	11861_8#21	NA	NA	NA	NA	NA	NA	NA	NA	NA	NA	NA	NA	NA	NA	0.627229	0.60943	0.834245	0.821532	0.665162	0.69138	0.694879	0.717763	0.842573	0.842741	0.095803	0.0844877	0.0902696	0.13475	0.564465	0.732345
275	11861_8#23	NA	NA	NA	NA	NA	NA	NA	NA	NA	NA	NA	NA	NA	NA	0.707856	0.686851	0.817188	0.813733	0.707155	0.703666	0.618788	0.649017	NA	NA	0.0802245	0.0720934	0.0839941	0.189387	0.555652	0.735159
276	11861_8#26	NA	NA	NA	NA	NA	NA	NA	NA	NA	NA	NA	NA	NA	NA	0.796704	0.782116	0.901903	0.917694	0.81657	0.819325	0.820391	0.890381	NA	0.877654	0.0965282	0.0796008	0.105002	0.167177	0.585717	0.800286
277	11861_8#27	NA	NA	NA	NA	NA	NA	NA	NA	NA	NA	NA	NA	NA	NA	0.664157	0.653347	0.814052	0.857585	0.747295	0.811839	0.865052	0.861499	0.75332	0.760369	0.0704597	0.0633067	0.0688591	0.109795	0.549435	0.688543
278	NA	NA	NA	NA	NA	NA	NA	NA	NA	NA	NA	NA	NA	NA	NA	0.747698	0.752099	0.818829	0.824897	0.856578	0.872564	0.813154	0.874898	NA	0.607263	NA	NA	NA	0.451651	0.661433	NA
279	NA	NA	NA	NA	NA	NA	NA	NA	NA	NA	NA	NA	NA	NA	NA	0.632239	0.636489	0.742472	0.780957	0.674946	0.689147	0.775072	0.859885	NA	0.703565	0.331896	0.321236	0.237203	0.238306	0.5375	0.720468
280	NA	0.0695927	NA	4	9	4	7	4	-2	2	10	-2	10	9	Persisting	0.751795	0.728365	0.839084	0.818999	NA	0.709905	0.852908	0.901188	NA	NA	0.130797	0.123142	0.114115	0.154364	0.475939	NA
281	NA	0.174157	38.808	10	6	4	6	5	2	4	10	2	10	9	Persisting	NA	NA	0.56209	0.559795	NA	NA	0.231805	0.39799	NA	NA	0.122032	0.103267	0.14933	0.253149	0.431288	0.655876
282	11861_8#7	NA	NA	NA	NA	NA	NA	NA	NA	NA	NA	NA	NA	NA	NA	0.768203	0.729487	0.80553	0.84173	NA	0.847351	0.81811	0.884081	NA	NA	0.117316	0.106726	0.102236	0.237014	0.616127	0.793208
283	11893_6#11	0.214079	26.5792	4	7	4	6	5	0	4	10	1	10	9	NA	0.822085	0.803497	0.883387	0.897367	0.853907	0.866543	0.875692	0.860165	NA	0.864312	0.0704364	0.0588535	0.0679089	0.120662	0.509305	0.709309
284	11893_6#12	NA	NA	NA	NA	NA	NA	NA	NA	NA	NA	NA	NA	NA	NA	0.864763	0.852543	0.937682	0.947408	0.850446	0.835898	0.930414	0.931439	NA	NA	0.113643	0.105556	0.0941496	0.179587	0.639113	0.817248
285	11893_6#18	NA	NA	NA	NA	NA	NA	NA	NA	NA	NA	NA	NA	NA	NA	0.805251	0.784247	0.871559	0.887422	0.765728	0.728434	0.680654	0.813872	NA	0.863723	0.0860777	0.0663559	0.0723629	0.130798	0.518942	0.748179
286	11893_6#22	NA	NA	NA	NA	NA	NA	NA	NA	NA	NA	NA	NA	NA	NA	0.795652	0.785041	0.909229	0.914206	0.874732	0.866163	0.814543	0.843002	0.897445	0.904898	0.0661376	0.0531223	0.0507306	0.0983455	0.544344	0.747808
287	11893_6#23	NA	NA	NA	NA	NA	NA	NA	NA	NA	NA	NA	NA	NA	NA	0.75529	0.710005	0.814479	0.833027	NA	0.833292	0.776187	0.806268	NA	0.83681	0.0880862	0.070476	0.0825106	0.152445	0.500762	0.745302
288	11893_6#24	NA	NA	NA	NA	NA	NA	NA	NA	NA	NA	NA	NA	NA	NA	0.665742	0.644413	0.831581	0.812362	0.785252	0.790653	0.810293	0.835974	0.789895	0.773246	0.0811199	0.0677308	0.0643538	0.109959	0.534799	0.710361
289	11893_6#3	0.133232	18.7339	4	8	4	6	3	0	2	10	-1	10	9	NA	0.710472	0.691781	0.8188	0.82181	NA	0.739206	0.749704	0.783069	NA	0.781009	0.0877527	0.075819	0.0703	0.118173	0.455816	0.653612
290	11893_6#37	NA	NA	NA	NA	NA	NA	NA	NA	NA	NA	NA	NA	NA	NA	0.770326	0.7547	0.867113	0.87635	0.794096	0.736685	0.83932	0.901205	NA	NA	NA	0.0709125	0.0716384	0.101044	0.529253	0.711621
291	11893_6#44	NA	NA	NA	NA	NA	NA	NA	NA	NA	NA	NA	NA	NA	NA	0.771895	0.777344	0.820433	0.842322	NA	0.703081	0.796742	0.820945	NA	0.767486	0.0838739	0.0694432	0.0807112	0.17905	0.482941	0.7383
292	11893_6#49	NA	NA	NA	NA	NA	NA	NA	NA	NA	NA	NA	NA	NA	NA	0.639919	0.61628	0.800457	0.818637	0.653798	0.693172	0.643087	0.686039	0.828578	0.822116	0.0900686	0.07631	0.0810408	0.127436	0.540229	0.766899
293	11893_6#5	0.097758	10.9064	4	7	3	5	3	-1	-2	2	-4	-3	9	NA	0.746438	0.74833	NA	NA	0.87462	0.803703	0.866868	0.910093	0.864017	0.886491	0.0751048	0.0790438	0.0761871	0.111044	NA	NA
294	11893_6#50	NA	NA	NA	NA	NA	NA	NA	NA	NA	NA	NA	NA	NA	NA	0.759547	0.736931	0.847243	0.853385	0.71494	0.736937	0.677592	0.805392	NA	0.823807	0.0822435	0.058761	0.0627585	0.124893	0.502107	0.726305
295	11893_6#51	NA	NA	NA	NA	NA	NA	NA	NA	NA	NA	NA	NA	NA	NA	NA	NA	NA	NA	NA	NA	NA	NA	NA	NA	0.0682463	0.0704425	0.0480816	0.0686019	0.322853	NA
296	NA	NA	NA	NA	NA	NA	NA	NA	NA	NA	NA	NA	NA	NA	NA	0.700842	0.67916	0.796269	0.798424	NA	0.818423	0.809975	0.847041	0.798572	0.818605	0.16791	0.169683	0.192151	0.289703	0.598416	0.796985
297	11893_6#53	NA	NA	NA	NA	NA	NA	NA	NA	NA	NA	NA	NA	NA	NA	0.794134	0.792885	0.918509	0.939125	0.870307	0.841407	0.85442	0.920932	NA	0.893166	0.067912	0.0597182	0.0621168	0.124333	0.535394	0.725495
298	11893_6#54	NA	NA	NA	NA	NA	NA	NA	NA	NA	NA	NA	NA	NA	NA	0.783034	0.767249	0.748325	0.766273	0.788677	0.709249	0.700751	0.813918	NA	0.794835	0.0614816	0.0618526	0.04986	0.0945089	0.428897	NA
299	11893_6#55	NA	NA	NA	NA	NA	NA	NA	NA	NA	NA	NA	NA	NA	NA	0.792023	0.773248	0.873803	0.899699	0.84421	0.844513	0.869039	0.900936	NA	0.832061	0.0681532	0.0559141	0.0604852	0.0890568	0.499435	0.742925
300	11893_6#57	NA	NA	NA	NA	NA	NA	NA	NA	NA	NA	NA	NA	NA	NA	0.797313	0.756285	0.932854	0.931538	0.835847	0.847118	0.848936	0.890812	NA	NA	0.0763613	0.0678972	0.0749461	0.099505	0.658159	0.834148
301	11893_6#58	NA	NA	NA	NA	NA	NA	NA	NA	NA	NA	NA	NA	NA	NA	0.920955	0.910884	0.939539	0.949038	0.906529	0.884842	0.918301	0.921981	NA	0.940928	0.0784422	0.0707849	0.0662255	0.116861	0.478438	0.670111
302	11893_6#60	0.185125	27.5928	4	5	2	4	4	0	1	5	-3	0	9	NA	0.80809	0.767228	0.926552	0.930547	0.807876	0.850925	0.82038	0.874572	0.929691	0.944481	0.0848519	0.0899637	0.0959593	0.132041	0.650817	0.833329
303	11893_6#63	0.121983	14.3063	4	8	3	6	4	-1	5	10	-1	10	9	Cleared	0.601281	0.585222	NA	NA	0.845323	0.802408	0.84263	0.876385	NA	0.73237	0.0708852	0.071012	0.0549643	0.0806423	0.486294	0.611792
304	11893_6#66	0.115108	NA	5	8	2	7	3	-2	10	10	10	10	-2	Persisting	0.847271	0.829909	0.774355	0.787073	0.858881	0.849712	0.824198	0.861819	NA	NA	0.209109	0.235628	0.206803	0.320939	0.534683	0.72089
305	11893_6#68	0.203034	29.5446	4	6	3	6	5	0	3	10	0	10	9	Persisting	0.748574	0.745136	0.893021	0.911216	0.895263	0.863452	0.890591	0.91346	NA	0.862783	0.0771502	0.0690793	0.0697836	0.144163	0.62384	0.792891
306	NA	0.218497	30.6405	4	9	4	5	4	1	4	10	2	9	9	Cleared	0.634286	0.629073	0.71459	0.726655	0.804127	0.765072	0.793253	0.91381	NA	NA	0.0909224	0.0663682	0.0768465	0.137139	0.526667	0.777811
307	11893_6#70	0.130566	11.6861	4	8	3	6	3	-2	0	10	-3	10	9	Cleared	0.73185	0.708986	NA	0.82529	NA	0.773626	0.803041	0.839116	NA	NA	0.0756923	0.0569333	0.067929	0.112616	NA	0.572489
308	11893_6#9	0.150428	18.6728	4	6	5	5	5	1	2	6	-2	1	4	NA	0.320155	0.313456	0.535055	0.501535	0.563196	0.350587	0.231202	NA	NA	0.617232	0.0685638	0.050922	0.0418702	NA	NA	0.637332
309	12045_8#34	0.199922	38.0857	3	6	5	5	6	0	3	10	-1	7	8	NA	0.72056	0.664605	NA	0.822124	NA	0.793717	0.729218	0.697447	NA	0.771316	0.0871146	0.083696	0.0878735	0.139622	0.478477	0.680155
310	12045_8#35	0.167488	22.8193	4	6	4	5	5	-1	2	10	-2	8	9	NA	0.675055	0.641474	0.886402	0.874025	0.637252	0.706893	0.569912	0.560039	NA	0.847717	0.069421	0.0542754	0.0598322	0.0948045	0.475794	0.645909
311	12045_8#36	0.182054	30.6777	4	8	4	6	4	-1	5	10	3	10	9	NA	0.787508	0.713762	NA	0.831953	NA	0.648409	0.781926	0.825198	NA	NA	0.118802	0.117112	0.129505	0.143147	0.458777	0.647576
312	12045_8#39	0.108458	16.7659	4	8	3	6	2	-3	4	10	1	10	8	Persisting	0.578381	0.604858	0.63098	0.691767	0.750977	0.747879	0.704129	0.843711	NA	NA	0.0884881	0.095852	0.081798	0.076554	0.467127	0.686597
313	12045_8#41	0.169774	35.6656	6	5	3	4	3	-3	2	10	-2	8	7	Persisting	0.832026	0.845597	0.926807	0.931693	0.897388	0.814129	0.918032	0.883559	NA	0.909559	0.111402	0.104686	0.134541	0.20035	0.663924	0.812982
314	12045_8#42	0.123711	12.0422	3	8	2	6	2	-4	-2	2	-6	-3	8	NA	NA	0.692474	0.824976	0.788825	0.782627	0.67844	0.740686	0.795625	NA	NA	0.0872023	0.0749069	0.0966206	0.11692	0.5171	0.710786
315	12045_8#45	NA	NA	NA	NA	NA	NA	NA	NA	NA	NA	NA	NA	NA	NA	0.727476	NA	0.886517	0.899535	0.829966	0.851552	0.8737	0.854254	0.872516	0.885873	0.0934715	0.0836872	0.0841448	0.0997485	0.630564	0.832934
316	12045_8#46	NA	NA	NA	NA	NA	NA	NA	NA	NA	NA	NA	NA	NA	NA	0.796479	0.78701	0.899722	0.91804	0.887808	0.847076	0.86377	0.891206	0.894553	0.893142	0.0788417	0.0679402	0.0697437	0.107054	0.62293	0.798972
317	12045_8#47	0.108528	13.9935	6	5	3	5	5	-1	5	10	1	9	9	Persisting	0.82493	0.810741	0.867742	0.876981	0.776491	0.762068	0.85983	0.833772	NA	NA	0.115376	0.105506	0.141616	0.155389	0.482671	0.744997
318	12078_1#62	0.194309	26.9351	4	6	4	5	4	0	3	10	-1	10	9	Persisting	0.779251	0.76167	0.888782	0.912529	0.80439	0.817683	0.811361	0.858464	NA	0.85702	0.0732291	0.0640044	0.0636967	0.116975	0.548354	0.726626
319	12078_1#63	0.162952	26.8276	10	6	4	5	3	0	10	10	10	10	4	Persisting	NA	NA	0.477705	0.437721	0.540804	0.41051	0.19235	0.270549	NA	NA	0.0829149	0.0770486	0.0802989	0.148446	NA	NA
320	12078_1#65	0.136071	28.4572	10	5	3	4	3	-2	10	10	10	10	4	Persisting	NA	NA	NA	NA	NA	NA	0.516818	0.424192	NA	NA	0.130122	0.116263	0.160708	0.237068	NA	NA
321	12078_1#67	0.275669	34.9506	5	6	3	5	4	0	1	6	-3	1	9	Cleared	0.235547	0.200744	0.497449	0.3784	NA	NA	0.129774	0.228823	0.533183	0.479964	0.058643	0.0527551	0.0607519	0.0818929	0.418217	0.648391
322	12078_1#69	NA	NA	NA	NA	NA	NA	NA	NA	NA	NA	NA	NA	NA	NA	NA	NA	NA	NA	NA	NA	0.407611	0.524188	NA	NA	0.157012	0.154414	0.210338	0.22666	NA	0.763549
323	12078_1#71	NA	NA	NA	NA	NA	NA	NA	NA	NA	NA	NA	NA	NA	NA	NA	NA	0.431161	0.345409	0.468069	0.388984	0.163462	0.208287	NA	NA	0.0854834	0.0737029	0.0870169	0.141702	NA	NA
324	12082_5#53	NA	NA	NA	NA	NA	NA	NA	NA	NA	NA	NA	NA	NA	NA	0.911201	0.91873	0.960189	0.965009	0.793626	0.672058	0.893351	0.897637	NA	0.935321	0.108358	0.10687	0.128546	0.206041	0.563332	0.733863
325	12082_5#54	0.206197	25.0603	5	6	4	5	5	1	3	10	0	10	9	Cleared	0.757434	0.736138	0.862868	0.888307	0.802932	0.748187	0.797902	0.805738	NA	0.833183	0.0804995	0.0754091	0.0736562	0.115587	0.525934	0.708511
326	12082_5#69	0.194434	25.1601	4	6	4	6	5	1	4	10	2	10	9	NA	0.790349	0.777449	0.904982	0.922596	0.806902	0.823306	0.854767	0.859717	NA	0.897568	0.0727299	0.0597245	0.069696	0.130864	0.571084	0.738945
327	12082_5#71	NA	NA	NA	NA	NA	NA	NA	NA	NA	NA	NA	NA	NA	NA	0.867423	0.876762	0.946591	0.927706	0.869907	0.878088	0.946945	0.947057	NA	NA	0.129062	0.122146	0.148397	0.252726	NA	0.806995
328	12082_5#73	NA	NA	NA	NA	NA	NA	NA	NA	NA	NA	NA	NA	NA	NA	0.844168	0.832575	0.96163	0.93837	0.884211	0.810935	0.863403	0.852931	0.934967	0.94363	0.0956136	0.0842486	0.0941163	0.173769	0.608484	0.799818
329	12082_5#74	NA	NA	NA	NA	NA	NA	NA	NA	NA	NA	NA	NA	NA	NA	0.763469	0.774937	0.869931	0.875609	0.858059	NA	0.846427	0.859917	NA	0.781689	0.0622081	0.0514073	0.0645088	0.130628	0.416507	0.666692
330	12082_5#80	0.201208	29.6325	4	7	4	6	4	1	4	10	0	9	9	NA	0.594032	0.481389	0.830543	0.806845	0.634999	0.602599	0.510041	0.440372	NA	0.82654	0.0728568	0.0707905	0.0592186	0.0998437	0.412554	0.656846
331	12082_5#81	0.111574	NA	10	5	1	3	1	-3	10	10	10	10	-1	NA	NA	NA	NA	0.440616	NA	NA	0.367451	0.540126	NA	NA	0.275133	0.269695	0.298183	NA	NA	0.826325
332	12082_5#83	NA	NA	NA	NA	NA	NA	NA	NA	NA	NA	NA	NA	NA	NA	0.806508	0.771603	0.899234	0.912841	0.824672	0.84967	0.817163	0.881531	NA	0.84184	0.0782375	0.0648741	0.0661906	0.119697	0.511946	0.755713
333	12082_5#85	NA	NA	NA	NA	NA	NA	NA	NA	NA	NA	NA	NA	NA	NA	0.768214	0.767803	0.935282	0.916673	0.827406	0.831434	0.833503	0.883865	0.89579	0.916288	0.0819369	0.0631457	0.0711179	0.103301	0.560656	0.795129
334	12082_5#86	0.194719	29.9847	4	6	3	6	4	1	2	10	0	8	9	NA	0.634044	0.58063	0.852691	0.865047	0.673996	0.655504	0.506927	0.45934	NA	0.841312	0.0827424	0.0762801	0.0756826	0.103236	0.436701	0.672049
335	12082_5#87	0.265373	34.3093	4	7	3	6	5	0	7	10	3	10	9	Persisting	0.691977	0.656035	0.847257	0.863571	NA	0.736196	0.800894	0.777429	NA	NA	0.0723297	0.0638794	0.0793593	0.108683	0.509725	0.665418
336	12082_5#88	0.219176	NA	6	7	6	7	4	-1	6	10	1	10	9	Persisting	0.932913	0.924453	0.949211	0.939794	0.918601	0.811683	0.958563	0.953836	NA	NA	0.158962	0.133081	0.173864	0.288708	0.497685	0.774955
337	12082_5#89	0.145565	16.9766	10	7	4	5	3	0	10	10	10	10	8	Persisting	NA	NA	0.571584	0.373376	0.688299	0.334098	0.239664	0.237717	NA	NA	0.108144	0.0939297	0.119177	0.159936	NA	NA
338	12082_5#90	NA	NA	10	9	6	7	5	1	9	10	7	10	9	Persisting	NA	NA	0.830656	0.81004	NA	0.836568	0.814839	0.868582	NA	NA	0.217429	0.287242	0.234371	0.340222	NA	0.74782
339	12082_5#93	0.179624	26.0819	4	7	3	5	4	-1	1	10	-2	10	8	NA	0.779195	0.768078	0.928679	0.921461	0.825719	0.742153	0.879777	0.853882	NA	NA	0.0725501	0.0748582	0.0935243	0.140266	0.653344	0.796101
340	12163_1#1	0.065761	8.63006	4	9	3	7	2	-2	9	10	5	10	8	NA	0.925572	0.935954	0.949035	0.944456	0.958815	0.907584	0.947569	0.960067	NA	NA	0.164754	0.195431	0.251544	0.38746	NA	NA
341	12163_1#10	0.199465	36.0965	3	6	3	5	5	0	3	10	-1	9	8	NA	0.76573	0.723402	0.848969	0.83416	0.82878	0.800545	0.80758	0.829552	NA	NA	0.0941652	0.0874125	0.0844433	0.125559	0.587268	0.759567
342	12163_1#19	0.118851	NA	3	8	3	6	3	-2	3	10	-2	10	9	Cleared	0.613401	0.625049	0.724261	0.730201	0.77328	0.741526	0.761408	0.811619	NA	0.677145	0.0718315	0.0708654	0.0619178	0.0816771	0.484275	0.700909
343	12163_1#20	NA	NA	NA	NA	NA	NA	NA	NA	NA	NA	NA	NA	NA	NA	0.754435	0.748729	0.793185	0.81291	0.719403	0.700086	0.759759	0.785072	NA	0.7397	0.10745	0.0861602	0.0880913	0.160002	0.458822	0.680765
344	12163_1#28	0.212332	34.1361	4	5	3	5	4	0	1	3	-3	0	9	NA	0.683188	0.673259	0.850059	0.855815	0.82828	0.812437	0.785454	0.810156	0.830286	0.851288	0.0991301	0.0912396	0.101017	0.154523	0.648676	0.785144
345	12163_1#3	0.134895	25.7685	3	7	3	6	4	0	10	10	10	10	5	Persisting	0.842064	0.821686	0.968336	0.957865	0.882742	0.822241	0.953904	0.955073	NA	NA	0.137725	0.152443	0.147047	0.294584	NA	NA
346	12163_1#30	0.226767	22.6755	4	9	2	7	4	-2	2	10	-2	9	9	Cleared	0.711171	0.689646	0.80301	0.808889	0.711693	0.732516	0.720715	0.787024	NA	NA	0.0996355	0.0888397	0.077046	0.109073	0.442824	0.677508
347	12163_1#32	NA	NA	NA	NA	NA	NA	NA	NA	NA	NA	NA	NA	NA	NA	0.708418	0.697628	0.785998	0.856347	NA	0.811403	0.882442	0.905136	NA	NA	0.0807225	0.096289	0.0581977	0.0957293	0.461801	0.631925
348	12163_1#35	0.189376	27.5809	4	7	2	5	3	-3	1	10	0	10	9	NA	0.644069	0.612178	0.805871	0.838222	0.80054	0.774668	0.815473	0.869735	NA	NA	NA	0.0597382	0.0742332	0.11731	NA	NA
349	12163_1#49	0.11867	8.88391	4	7	2	6	4	-2	-1	3	-4	-3	9	NA	0.667639	0.636067	0.852845	0.846339	0.801937	0.763496	0.808356	0.862638	0.834216	0.828799	0.078833	0.101413	0.0558872	0.0899372	0.452788	0.712956
350	12163_1#5	0.202718	31.8545	4	6	4	6	5	1	3	10	0	10	9	Persisting	0.79654	0.789465	0.880241	0.888456	0.850975	0.874627	0.83363	0.871731	NA	0.85394	0.0924648	0.0779723	0.0922917	0.185188	0.527109	0.780052
351	12163_1#52	0.168956	15.9258	5	7	4	6	4	1	1	10	1	10	9	Cleared	0.681378	0.651759	NA	0.819029	0.761562	0.7773	0.792811	0.821279	0.823969	0.830579	0.0706333	0.0702615	0.0504083	0.0766767	0.537128	0.772644
352	12163_1#53	0.200455	32.1822	3	5	3	5	5	0	4	10	1	9	9	NA	0.712424	0.713104	0.830936	0.854328	0.83666	0.807133	0.828807	0.872518	NA	NA	0.0942943	0.0837771	0.0793495	0.137838	0.54214	0.778137
353	12163_1#54	0.170752	23.7104	10	6	3	5	5	-1	3	10	1	9	9	Persisting	0.769289	0.771389	0.87359	0.881214	0.837828	0.82847	0.779847	0.841906	NA	NA	0.0709979	0.0525261	0.0571101	0.102992	0.48989	0.743735
354	12163_1#57	NA	NA	NA	NA	NA	NA	NA	NA	NA	NA	NA	NA	NA	NA	0.768875	0.750788	0.928864	0.905243	0.906001	0.723267	0.886861	0.901558	NA	NA	0.0655164	0.0419304	0.057786	0.148049	0.464732	0.734876
355	12163_1#59	0.183122	30.4316	3	6	4	6	5	1	5	10	2	10	9	Persisting	0.591362	0.580663	0.709516	0.761058	0.744083	0.783561	0.79555	0.850888	NA	0.555497	0.076827	0.0933367	NA	0.0857668	0.503644	0.731555
356	12163_1#61	0.126919	20.8716	4	5	1	5	2	-2	1	10	5	10	7	NA	0.76452	0.75244	0.77971	0.758698	NA	0.813271	0.883646	0.891375	NA	NA	0.083372	0.12127	0.104127	0.192181	0.448175	0.727589
357	NA	0.091788	NA	4	7	3	5	3	-2	7	10	5	10	9	Persisting	0.656085	0.677892	0.801002	0.806758	0.745703	0.664175	0.718279	0.816508	NA	NA	0.135014	0.147742	0.160655	0.220079	NA	0.75675
358	12163_1#75	0.185456	24.0117	4	6	4	5	5	1	2	4	-3	0	4	Cleared	0.698872	0.67874	NA	0.874897	0.852081	0.812852	0.862669	0.873767	0.861644	0.866382	0.0705034	0.0622536	0.0502365	0.0758004	0.593215	0.800708
359	12163_1#85	0.158909	33.8859	4	9	1	9	1	-3	10	10	8	10	9	Persisting	0.876679	0.838312	0.897829	0.877886	0.871881	0.868363	0.908156	0.90305	NA	NA	NA	NA	0.176763	0.196416	NA	NA
360	12163_1#87	0.156771	30.2232	4	6	4	5	5	0	5	10	1	10	9	NA	0.736477	0.757009	0.866683	0.906378	0.850027	0.828539	0.898047	0.896395	NA	0.784219	0.0863247	0.0889467	0.116357	0.175593	0.466729	0.728706
361	12163_1#91	0.156539	26.0345	4	7	5	5	4	0	0	10	-3	6	9	NA	0.742002	0.752068	0.853844	0.88869	0.806234	0.860798	0.878316	0.880304	0.74471	0.800745	0.0814088	0.0908683	0.0935196	0.145867	0.507795	0.704191
362	12163_1#93	0.178076	25.607	4	6	4	5	5	0	3	10	-1	8	9	NA	0.642735	0.604285	0.840856	NA	0.712702	0.70884	0.604691	0.640344	NA	0.831695	0.0731344	0.0556216	0.0652322	0.096152	0.443384	0.699206
363	12163_2#13	0.172892	33.1135	4	5	2	4	4	-1	1	5	-3	1	9	Persisting	0.836248	0.80571	0.895513	0.908011	NA	0.839172	0.90843	0.872615	0.890575	0.902111	0.0962507	0.0834514	0.117446	0.131888	0.652193	0.80982
364	12163_2#14	0.204077	26.1856	4	8	4	6	3	-2	3	10	1	9	9	NA	0.766938	0.751661	0.865144	0.835183	0.805287	0.765604	0.799278	0.822164	NA	0.85482	0.0777158	0.0648525	0.0661921	0.117124	0.529697	0.696045
365	12163_2#16	0.219442	46.8626	4	6	4	5	5	0	4	10	-1	9	8	Cleared	0.623957	0.62502	0.796044	0.816967	0.814465	0.777091	0.78331	0.846181	NA	0.743059	0.0855668	0.0795135	0.0921925	0.118311	0.5811	0.76916
366	12163_2#19	0.228648	31.3704	4	6	3	5	4	0	3	10	0	9	9	NA	0.396651	0.369404	0.543431	0.449067	NA	0.531908	0.147452	0.213443	NA	NA	0.0781957	0.0692089	0.091484	0.162547	0.451288	0.72977
367	12163_2#2	0.209853	26.7014	4	6	3	5	4	1	3	10	-1	8	9	NA	0.765589	0.757505	0.873702	0.88575	0.814263	0.773015	0.825089	0.842536	NA	0.846668	0.0742777	0.058031	0.0622637	0.117567	0.528339	0.704979
368	12163_2#20	0.220345	31.842	4	6	4	5	4	1	3	10	0	9	9	Persisting	0.374142	0.304597	0.531998	0.478852	NA	0.326755	0.12969	0.196105	NA	NA	0.075733	0.0743443	0.0694131	0.117328	0.40916	0.733598
369	12163_2#25	NA	NA	NA	NA	NA	NA	NA	NA	NA	NA	NA	NA	NA	NA	0.754906	0.73745	0.923391	0.896882	0.86659	0.839774	0.870233	0.873782	0.880406	0.892072	0.0748696	0.0656514	0.0645563	0.0941324	0.653972	0.841942
370	12163_2#26	0.142384	19.4578	4	8	4	6	3	-2	3	10	-1	10	9	NA	0.532998	0.545099	0.663101	0.703302	0.698865	0.658043	0.695183	0.756331	NA	0.601249	0.0572489	0.0484551	0.0516109	0.0755893	0.525359	NA
371	NA	NA	NA	NA	NA	NA	NA	NA	NA	NA	NA	NA	NA	NA	NA	0.694432	0.724094	0.828585	0.81237	NA	0.832737	0.864359	0.892132	NA	0.706911	0.0945811	0.0851429	0.10019	0.134783	0.637493	0.823263
372	12163_2#4	0.185239	31.1747	4	5	3	5	4	1	2	5	-2	1	9	NA	0.677201	0.647966	0.821471	0.867717	0.833514	0.835178	0.837794	0.8518	0.801785	0.823878	0.0808466	0.0856881	0.0862966	0.114151	0.557604	0.769427
373	12163_2#50	0.162654	28.2078	4	5	2	5	4	0	1	5	-3	0	9	Cleared	0.718768	0.674551	0.849286	0.879742	0.798769	0.843046	0.88334	0.873027	0.843607	0.842376	0.0772131	0.0843785	0.0825759	0.104162	0.588919	0.742852
374	12163_2#53	0.213092	31.0048	10	7	4	6	4	0	10	10	10	10	9	NA	NA	NA	0.671389	0.646828	NA	0.454736	0.278099	0.302006	NA	NA	0.0900233	0.0845926	0.0769557	0.122485	0.468526	NA
375	12163_2#60	NA	NA	NA	NA	NA	NA	NA	NA	NA	NA	NA	NA	NA	NA	0.83644	0.832754	0.935935	0.941919	0.88971	0.891525	0.893443	0.904471	0.889232	0.895726	0.0697423	0.0594999	0.0609782	0.0983625	0.48446	0.705661
376	12163_2#65	NA	NA	NA	NA	NA	NA	NA	NA	NA	NA	NA	NA	NA	NA	0.736521	0.73029	0.877983	0.899753	0.763763	0.843977	0.778523	0.772553	0.874884	0.89613	0.09599	0.0950064	0.0896955	0.11157	0.643785	0.814767
377	12163_2#67	NA	NA	NA	NA	NA	NA	NA	NA	NA	NA	NA	NA	NA	NA	0.844422	0.817403	0.916094	0.928053	0.895112	0.873985	0.820769	0.866479	0.8489	0.861927	0.0897511	0.0731133	0.0672013	0.0947938	0.571312	0.795024
378	12163_2#68	NA	NA	NA	NA	NA	NA	NA	NA	NA	NA	NA	NA	NA	NA	0.681924	0.627507	0.825851	0.816542	0.720848	0.753211	0.649942	0.757173	0.82625	0.827043	0.0832918	0.0787527	0.0800885	0.104861	0.563196	0.750732
379	12163_2#72	NA	NA	NA	NA	NA	NA	NA	NA	NA	NA	NA	NA	NA	NA	0.721417	0.740817	0.882087	0.903761	0.834167	0.814566	0.792373	0.859068	NA	NA	0.0590231	0.0471807	0.0546937	0.0860756	0.519008	0.73661
380	12163_2#76	NA	NA	NA	NA	NA	NA	NA	NA	NA	NA	NA	NA	NA	NA	0.713555	0.678923	0.899146	0.890177	0.814195	0.812438	0.826088	0.791741	0.883894	0.894904	0.0823608	0.0799959	0.0685854	0.0837727	0.606538	0.806497
381	12163_2#84	0.201503	26.0023	4	6	3	5	4	0	2	10	0	8	9	Cleared	0.823186	0.807503	0.891147	0.913612	0.78033	0.779995	0.831002	0.884256	NA	0.844668	0.0675565	0.0507179	0.0570225	0.0896092	0.458149	0.642025
382	12163_2#87	0.156283	24.1613	4	8	4	6	4	0	1	10	-3	8	9	NA	0.675008	0.67235	0.835495	0.839556	0.767951	0.764338	0.760698	0.801742	NA	0.78826	0.0710615	0.0952167	0.0653426	0.108187	0.501303	0.672907
383	12163_2#93	NA	NA	NA	NA	NA	NA	NA	NA	NA	NA	NA	NA	NA	NA	0.532562	0.48071	0.830832	0.836318	0.582641	0.515199	0.553624	0.429495	0.872	0.866306	0.0764614	0.0699684	0.0714547	0.0976221	0.489229	0.708357
384	12163_2#94	NA	NA	NA	NA	NA	NA	NA	NA	NA	NA	NA	NA	NA	NA	0.66782	0.676427	0.81843	0.853599	0.828527	0.814992	0.870853	0.888545	NA	0.767418	0.0692488	0.0560903	0.0569641	0.0858091	0.49907	0.724259
385	12163_2#95	NA	NA	NA	NA	NA	NA	NA	NA	NA	NA	NA	NA	NA	NA	0.7102	0.680328	0.865869	0.888024	0.859008	0.785349	0.888316	0.88017	NA	0.833435	0.0728442	0.0621492	0.0816287	0.106637	0.543279	0.790901
386	12163_2#96	NA	NA	NA	NA	NA	NA	NA	NA	NA	NA	NA	NA	NA	NA	0.663875	0.627327	0.853979	0.85238	0.678841	0.701631	0.715261	0.750832	0.834831	0.864604	0.0840464	0.0913094	0.0899132	0.123999	0.64505	0.814356
387	7396_6#52	NA	NA	NA	NA	NA	NA	NA	NA	NA	NA	NA	NA	NA	NA	0.859427	0.83339	0.878117	0.899486	0.822048	0.822269	0.785813	0.851543	NA	NA	0.0730233	0.05829	0.0696324	0.104806	0.438797	0.688307
388	NA	NA	NA	NA	NA	NA	NA	NA	NA	NA	NA	NA	NA	NA	NA	NA	NA	NA	0.343716	0.497031	0.342384	0.179617	0.264831	NA	NA	0.0851612	0.0812915	0.0844855	0.12953	NA	NA
389	7396_6#61	0.10074	5.5465	4	9	4	7	3	-2	3	10	-1	9	9	NA	0.772683	0.760227	0.797128	0.841118	0.801416	0.66127	0.810385	0.853957	NA	NA	0.10473	0.105899	0.108486	0.117858	0.597246	0.722128
390	7396_6#71	0.166638	26.9523	10	6	4	5	3	0	10	10	10	10	4	NA	NA	NA	0.430379	0.337505	0.520703	0.365897	NA	0.238782	NA	NA	0.0868899	0.074356	0.0860821	0.119204	NA	0.691653
391	7396_6#91	0.1785	23.1571	4	6	4	6	5	-1	2	5	-3	-1	9	Cleared	0.681603	0.675836	0.818687	0.828053	0.776517	0.80113	0.772482	0.846872	0.797882	0.831934	0.0812573	0.0766128	0.0657036	0.106272	0.560001	0.749423
392	7396_7#10	0.176537	28.6916	10	6	4	6	3	0	10	10	10	10	5	NA	NA	NA	0.433597	0.39092	0.516099	0.375144	0.245583	0.253031	NA	NA	0.0969172	0.0787878	0.0742203	0.138702	NA	NA
393	7396_7#19	NA	NA	NA	NA	NA	NA	NA	NA	NA	NA	NA	NA	NA	NA	0.607965	0.59517	0.755599	0.790714	NA	0.619379	0.747257	0.76254	NA	0.721541	0.0755559	0.0855794	0.0881957	0.128069	0.44772	0.650107
394	7396_7#29	0.203616	32.6777	5	6	4	6	6	-1	5	10	1	10	9	Cleared	0.841913	0.821429	0.84881	0.86246	0.796603	0.816624	0.790761	0.839433	NA	NA	0.0892926	0.0722345	0.0735093	0.117471	0.458455	0.68099
395	7396_7#37	NA	NA	NA	NA	NA	NA	NA	NA	NA	NA	NA	NA	NA	NA	0.750669	0.747048	0.859041	0.898885	0.811766	0.82972	0.781712	0.818954	0.850017	0.851224	0.0634399	0.0565464	0.0626059	0.0822567	0.572168	0.752585
396	7396_7#40	NA	NA	NA	NA	NA	NA	NA	NA	NA	NA	NA	NA	NA	NA	NA	0.330852	0.51132	0.537891	0.544645	NA	0.180868	0.244354	0.488978	0.591876	0.0671241	0.0666859	0.052331	0.101393	0.411824	0.623091
397	7396_7#42	NA	NA	NA	NA	NA	NA	NA	NA	NA	NA	NA	NA	NA	NA	0.844967	0.821248	0.940928	0.934519	NA	0.825669	0.829583	0.843391	NA	NA	0.0742423	0.0532488	0.0616297	0.119563	0.562261	0.753826
398	7396_8#58	0.134952	27.6126	9	6	3	6	4	-2	3	10	-2	9	8	Persisting	NA	NA	0.855494	0.846863	0.747318	0.669425	0.866117	0.866039	NA	NA	0.163259	NA	0.2072	0.197195	0.49135	0.81488
399	7396_8#60	0.168962	29.4727	10	6	5	5	3	0	10	10	10	10	6	NA	NA	NA	0.48745	0.393584	0.598384	0.391321	0.213156	0.274582	NA	NA	0.0866642	0.0768838	0.076777	0.149651	NA	0.707112
400	7396_8#69	NA	NA	NA	NA	NA	NA	NA	NA	NA	NA	NA	NA	NA	NA	0.727915	0.705138	0.86044	0.8757	0.823614	0.85922	0.874191	0.878481	0.837435	0.855099	0.070362	0.0641554	0.0627678	0.113782	0.573785	0.773907
401	7396_8#78	NA	NA	NA	NA	NA	NA	NA	NA	NA	NA	NA	NA	NA	NA	NA	NA	0.429712	0.324798	0.489721	0.309405	NA	0.187033	NA	NA	0.0804132	0.0724222	0.0788017	0.141613	NA	NA
402	7396_8#93	0.159531	28.6903	10	6	4	5	3	0	10	10	10	10	5	NA	NA	NA	NA	0.381888	0.542153	0.386097	0.183122	0.272687	NA	NA	0.0850804	0.0889276	0.0822502	0.1299	NA	NA
403	7396_8#96	0.170453	27.4019	10	6	4	5	3	0	10	10	10	10	8	Persisting	NA	NA	NA	0.367556	0.581014	NA	NA	0.264412	NA	NA	0.0910558	0.082141	0.0783348	0.123824	NA	NA
404	7520_7#39	0.18507	30.7886	10	6	5	5	4	1	10	10	10	10	5	Persisting	NA	NA	NA	0.375571	0.552852	0.386945	0.183297	0.237032	NA	NA	0.0878328	0.0845606	0.0651136	0.145028	NA	NA
405	7520_7#44	0.179577	33.287	10	6	4	5	3	0	10	10	10	10	4	Persisting	NA	NA	0.438562	0.385348	0.540071	0.343584	0.211603	0.313247	NA	NA	0.0927545	0.0897366	0.0868018	0.175176	NA	NA
ATCC_19977	Mycobacterium_abscessus	0.250373	36.7741	4	7	3	6	4	0	2	10	0	10	9	NA	0.591141	0.553461	NA	NA	NA	NA	0.505359	0.554998	NA	0.71232	0.0928318	0.101926	NA	NA	0.479571	0.674669

## Sheet: Fig 3b
MAB_SampleNr	Condition	Time (h)	Fraction of live cells
177	FOX.20x	0.384699	0.692268
177	FOX.20x	2.89744	0.289618
177	FOX.20x	5.39926	0.17441
177	FOX.20x	7.90002	0.136832
177	FOX.20x	10.4007	0.126065
177	FOX.20x	12.8985	0.12086
177	FOX.20x	15.4011	0.117519
177	FOX.20x	17.899	0.116092
177	FOX.20x	20.4011	0.114543
177	FOX.20x	22.9027	0.113126
177	FOX.20x	25.4002	0.112781
177	FOX.20x	27.9017	0.111577
177	FOX.20x	30.4003	0.110982
177	FOX.20x	32.9038	0.110698
177	FOX.20x	35.4034	0.110339
177	FOX.20x	37.903	0.110229
177	FOX.20x	40.4029	0.10982
177	FOX.20x	42.9032	0.109733
177	FOX.20x	45.4027	0.109523
177	FOX.20x	47.9049	0.109136
177	FOX.20x	50.4055	0.108801
177	FOX.20x	52.9044	0.10869
177	FOX.20x	55.4073	0.108492
177	FOX.20x	57.9058	0.10828
177	FOX.20x	60.4059	0.108157
177	FOX.20x	62.907	0.10807
177	FOX.20x	65.4065	0.107822
177	FOX.20x	67.9063	0.107736
177	FOX.20x	70.404	0.107551
242	FOX.20x	0.385748	0.785732
242	FOX.20x	2.89862	0.314332
242	FOX.20x	5.40041	0.138297
242	FOX.20x	7.90116	0.0807803
242	FOX.20x	10.4019	0.0603713
242	FOX.20x	12.8995	0.0508925
242	FOX.20x	15.4022	0.0455126
242	FOX.20x	17.9001	0.0410424
242	FOX.20x	20.4023	0.0385281
242	FOX.20x	22.9039	0.0366849
242	FOX.20x	25.4013	0.0349246
242	FOX.20x	27.9028	0.0339219
242	FOX.20x	30.4015	0.0327642
242	FOX.20x	32.9049	0.0321812
242	FOX.20x	35.4046	0.0317716
242	FOX.20x	37.9042	0.0309695
242	FOX.20x	40.404	0.0306522
242	FOX.20x	42.9043	0.030279
242	FOX.20x	45.4038	0.0297389
242	FOX.20x	47.9062	0.0293229
242	FOX.20x	50.4067	0.0290143
242	FOX.20x	52.9056	0.0286906
242	FOX.20x	55.4084	0.0282728
242	FOX.20x	57.907	0.0280843
242	FOX.20x	60.4071	0.0278186
242	FOX.20x	62.9081	0.0274389
242	FOX.20x	65.4076	0.0271796
242	FOX.20x	67.9074	0.0269184
242	FOX.20x	70.4051	0.0267019
308	FOX.20x	0.386285	0.857095
308	FOX.20x	2.89923	0.450836
308	FOX.20x	5.40099	0.115849
308	FOX.20x	7.90175	0.0436782
308	FOX.20x	10.4024	0.0271278
308	FOX.20x	12.9001	0.0209093
308	FOX.20x	15.4028	0.0172235
308	FOX.20x	17.9006	0.0153827
308	FOX.20x	20.4028	0.0143154
308	FOX.20x	22.9045	0.0133311
308	FOX.20x	25.4018	0.0127481
308	FOX.20x	27.9034	0.0114586
308	FOX.20x	30.4021	0.0109285
308	FOX.20x	32.9055	0.0100918
308	FOX.20x	35.4052	0.00982109
308	FOX.20x	37.9048	0.00967486
308	FOX.20x	40.4046	0.00948291
308	FOX.20x	42.9049	0.0093683
308	FOX.20x	45.4044	0.00891127
308	FOX.20x	47.9068	0.00859907
308	FOX.20x	50.4073	0.00844297
308	FOX.20x	52.9062	0.00832836
308	FOX.20x	55.409	0.00832836
308	FOX.20x	57.9075	0.00832836
308	FOX.20x	60.4077	0.00814064
308	FOX.20x	62.9087	0.00814064
308	FOX.20x	65.4081	0.00814064
308	FOX.20x	67.908	0.00799018
308	FOX.20x	70.4057	0.00791706
279	FOX.20x	0.386821	0.92767
279	FOX.20x	2.89978	0.849348
279	FOX.20x	5.40156	0.778689
279	FOX.20x	7.90226	0.72238
279	FOX.20x	10.403	0.671466
279	FOX.20x	12.9006	0.61293
279	FOX.20x	15.4033	0.542733
279	FOX.20x	17.9012	0.469798
279	FOX.20x	20.4034	0.394943
279	FOX.20x	22.905	0.334912
279	FOX.20x	25.4024	0.286077
279	FOX.20x	27.904	0.248436
279	FOX.20x	30.4026	0.224352
279	FOX.20x	32.9061	0.205768
279	FOX.20x	35.4057	0.189934
279	FOX.20x	37.9053	0.178761
279	FOX.20x	40.4051	0.16972
279	FOX.20x	42.9054	0.163334
279	FOX.20x	45.405	0.15714
279	FOX.20x	47.9073	0.15209
279	FOX.20x	50.4078	0.147903
279	FOX.20x	52.9068	0.145306
279	FOX.20x	55.4096	0.142947
279	FOX.20x	57.908	0.141361
279	FOX.20x	60.4082	0.140067
279	FOX.20x	62.9093	0.13891
279	FOX.20x	65.4087	0.137275
279	FOX.20x	67.9086	0.135379
279	FOX.20x	70.4063	0.134084
357	FOX.20x	0.387343	0.625533
357	FOX.20x	2.90034	0.329689
357	FOX.20x	5.40215	0.234105
357	FOX.20x	7.90278	0.191804
357	FOX.20x	10.4036	0.170027
357	FOX.20x	12.9012	0.156733
357	FOX.20x	15.4039	0.147589
357	FOX.20x	17.9017	0.141156
357	FOX.20x	20.4039	0.135713
357	FOX.20x	22.9056	0.13164
357	FOX.20x	25.4029	0.128202
357	FOX.20x	27.9046	0.124913
357	FOX.20x	30.4032	0.122309
357	FOX.20x	32.9066	0.120415
357	FOX.20x	35.4063	0.118976
357	FOX.20x	37.9058	0.117584
357	FOX.20x	40.4057	0.116306
357	FOX.20x	42.906	0.115207
357	FOX.20x	45.4055	0.113844
357	FOX.20x	47.9078	0.112837
357	FOX.20x	50.4083	0.111823
357	FOX.20x	52.9073	0.110604
357	FOX.20x	55.4101	0.109622
357	FOX.20x	57.9086	0.10857
357	FOX.20x	60.4087	0.10804
357	FOX.20x	62.9099	0.107407
357	FOX.20x	65.4092	0.106786
357	FOX.20x	67.9092	0.106178
357	FOX.20x	70.4068	0.105422
378	FOX.20x	0.387907	0.825347
378	FOX.20x	2.90092	0.385581
378	FOX.20x	5.40273	0.185806
378	FOX.20x	7.90332	0.103537
378	FOX.20x	10.4042	0.0790346
378	FOX.20x	12.9017	0.0661249
378	FOX.20x	15.4045	0.0586846
378	FOX.20x	17.9023	0.0538931
378	FOX.20x	20.4044	0.0493303
378	FOX.20x	22.9062	0.0463555
378	FOX.20x	25.4035	0.044149
378	FOX.20x	27.9052	0.042571
378	FOX.20x	30.4039	0.0409863
378	FOX.20x	32.9072	0.0400962
378	FOX.20x	35.4069	0.0390743
378	FOX.20x	37.9065	0.0379579
378	FOX.20x	40.4062	0.0371022
378	FOX.20x	42.9065	0.0362186
378	FOX.20x	45.4061	0.0357982
378	FOX.20x	47.9084	0.0353071
378	FOX.20x	50.4089	0.0346629
378	FOX.20x	52.9079	0.0340961
378	FOX.20x	55.4107	0.0337702
378	FOX.20x	57.9091	0.0332141
378	FOX.20x	60.4093	0.0328188
378	FOX.20x	62.9104	0.0324675
378	FOX.20x	65.4098	0.032022
378	FOX.20x	67.9098	0.0315493
378	FOX.20x	70.4074	0.0312487
311	FOX.20x	0.388492	0.933748
311	FOX.20x	2.90149	0.729287
311	FOX.20x	5.40329	0.4117
311	FOX.20x	7.90387	0.212607
311	FOX.20x	10.4048	0.124141
311	FOX.20x	12.9023	0.087312
311	FOX.20x	15.4051	0.0725998
311	FOX.20x	17.9029	0.0649208
311	FOX.20x	20.405	0.0600715
311	FOX.20x	22.9068	0.057607
311	FOX.20x	25.4041	0.0552577
311	FOX.20x	27.9058	0.0534169
311	FOX.20x	30.4045	0.0521418
311	FOX.20x	32.9078	0.0515412
311	FOX.20x	35.4075	0.0508052
311	FOX.20x	37.907	0.049996
311	FOX.20x	40.4068	0.0494374
311	FOX.20x	42.9071	0.0486733
311	FOX.20x	45.4067	0.0485182
311	FOX.20x	47.909	0.0480017
311	FOX.20x	50.4095	0.0476467
311	FOX.20x	52.9085	0.04758
311	FOX.20x	55.4112	0.0474003
311	FOX.20x	57.9097	0.0469968
311	FOX.20x	60.4099	0.0468643
311	FOX.20x	62.911	0.0466825
311	FOX.20x	65.4104	0.0464782
311	FOX.20x	67.9104	0.0460725
311	FOX.20x	70.408	0.0458262
111	FOX.20x	0.866193	0.671188
111	FOX.20x	3.39118	0.301198
111	FOX.20x	5.8956	0.0998292
111	FOX.20x	8.39571	0.0539749
111	FOX.20x	10.898	0.0420817
111	FOX.20x	13.3939	0.0368013
111	FOX.20x	15.8976	0.0353661
111	FOX.20x	18.3963	0.0343061
111	FOX.20x	20.8986	0.0332383
111	FOX.20x	23.4016	0.0323185
111	FOX.20x	25.8977	0.0317645
111	FOX.20x	28.398	0.0310834
111	FOX.20x	30.8987	0.030655
111	FOX.20x	33.4031	0.0302023
111	FOX.20x	35.9039	0.0298592
111	FOX.20x	38.4033	0.0289861
111	FOX.20x	40.9017	0.028635
111	FOX.20x	43.4035	0.0284627
111	FOX.20x	45.9028	0.0282371
111	FOX.20x	48.4061	0.0279728
111	FOX.20x	50.9079	0.0274092
111	FOX.20x	53.4061	0.027145
111	FOX.20x	55.9104	0.0270129
111	FOX.20x	58.4077	0.026834
111	FOX.20x	60.9107	0.0264121
111	FOX.20x	63.4111	0.0262012
111	FOX.20x	65.9106	0.0257164
111	FOX.20x	68.4096	0.0257164
111	FOX.20x	70.9062	0.0254135
110	FOX.20x	0.866756	0.686291
110	FOX.20x	3.39179	0.254259
110	FOX.20x	5.89619	0.0821681
110	FOX.20x	8.39627	0.048806
110	FOX.20x	10.8986	0.0395093
110	FOX.20x	13.3944	0.0357878
110	FOX.20x	15.8981	0.0330899
110	FOX.20x	18.3969	0.0310201
110	FOX.20x	20.8991	0.0303103
110	FOX.20x	23.4022	0.0296246
110	FOX.20x	25.8983	0.0289484
110	FOX.20x	28.3986	0.0282377
110	FOX.20x	30.8993	0.0276134
110	FOX.20x	33.4037	0.0271159
110	FOX.20x	35.9044	0.0268796
110	FOX.20x	38.4039	0.0264627
110	FOX.20x	40.9023	0.0263071
110	FOX.20x	43.4041	0.0261746
110	FOX.20x	45.9034	0.0259143
110	FOX.20x	48.4066	0.0258624
110	FOX.20x	50.9085	0.0257587
110	FOX.20x	53.4067	0.0255974
110	FOX.20x	55.9111	0.0254649
110	FOX.20x	58.4082	0.0254649
110	FOX.20x	60.9113	0.0253093
110	FOX.20x	63.4117	0.0252574
110	FOX.20x	65.9111	0.0251537
110	FOX.20x	68.4102	0.0250499
110	FOX.20x	70.9068	0.0249174
137	FOX.20x	0.86726	0.835005
137	FOX.20x	3.39237	0.61687
137	FOX.20x	5.89677	0.278691
137	FOX.20x	8.39684	0.118546
137	FOX.20x	10.8992	0.0711792
137	FOX.20x	13.395	0.0549709
137	FOX.20x	15.8987	0.0459057
137	FOX.20x	18.3974	0.0402602
137	FOX.20x	20.8996	0.0362912
137	FOX.20x	23.4029	0.0328466
137	FOX.20x	25.8988	0.03009
137	FOX.20x	28.3992	0.0279329
137	FOX.20x	30.8998	0.0259833
137	FOX.20x	33.4042	0.0255806
137	FOX.20x	35.905	0.024715
137	FOX.20x	38.4045	0.0243341
137	FOX.20x	40.9029	0.0234057
137	FOX.20x	43.4046	0.0228282
137	FOX.20x	45.904	0.022573
137	FOX.20x	48.4072	0.0219736
137	FOX.20x	50.909	0.0215777
137	FOX.20x	53.4073	0.0210821
137	FOX.20x	55.9117	0.0208677
137	FOX.20x	58.4088	0.0206752
137	FOX.20x	60.9119	0.020394
137	FOX.20x	63.4123	0.0200458
137	FOX.20x	65.9117	0.0195353
137	FOX.20x	68.4108	0.0193209
137	FOX.20x	70.9074	0.0190137
200	FOX.20x	0.86777	0.597563
200	FOX.20x	3.3929	0.252983
200	FOX.20x	5.89738	0.116527
200	FOX.20x	8.39737	0.0749065
200	FOX.20x	10.8997	0.0631139
200	FOX.20x	13.3955	0.0584033
200	FOX.20x	15.8992	0.0554068
200	FOX.20x	18.398	0.0536675
200	FOX.20x	20.9002	0.052224
200	FOX.20x	23.4034	0.0511763
200	FOX.20x	25.8994	0.0503936
200	FOX.20x	28.3997	0.0497407
200	FOX.20x	30.9004	0.0493351
200	FOX.20x	33.4048	0.0490287
200	FOX.20x	35.9056	0.0485148
200	FOX.20x	38.405	0.0482779
200	FOX.20x	40.9034	0.0480397
200	FOX.20x	43.4052	0.0476637
200	FOX.20x	45.9045	0.0471983
200	FOX.20x	48.4078	0.0469226
200	FOX.20x	50.9096	0.0465654
200	FOX.20x	53.4079	0.0462281
200	FOX.20x	55.9123	0.0459524
200	FOX.20x	58.4094	0.0456061
200	FOX.20x	60.9124	0.0452796
200	FOX.20x	63.4129	0.0452301
200	FOX.20x	65.9123	0.0450614
200	FOX.20x	68.4114	0.0448928
200	FOX.20x	70.908	0.0446843
66	FOX.20x	0.868313	0.621815
66	FOX.20x	3.39346	0.223529
66	FOX.20x	5.89796	0.080685
66	FOX.20x	8.3979	0.0500628
66	FOX.20x	10.9003	0.0397274
66	FOX.20x	13.3961	0.0351165
66	FOX.20x	15.8998	0.0318256
66	FOX.20x	18.3986	0.0300602
66	FOX.20x	20.9008	0.0287743
66	FOX.20x	23.404	0.0278661
66	FOX.20x	25.9	0.0269397
66	FOX.20x	28.4003	0.0263039
66	FOX.20x	30.901	0.0256496
66	FOX.20x	33.4054	0.0254003
66	FOX.20x	35.9062	0.0247062
66	FOX.20x	38.4056	0.0242977
66	FOX.20x	40.904	0.0239974
66	FOX.20x	43.4057	0.0237118
66	FOX.20x	45.9051	0.023388
66	FOX.20x	48.4083	0.0230511
66	FOX.20x	50.9102	0.0229614
66	FOX.20x	53.4084	0.0227288
66	FOX.20x	55.9129	0.0224614
66	FOX.20x	58.4099	0.0223534
66	FOX.20x	60.913	0.0220696
66	FOX.20x	63.4135	0.0218353
66	FOX.20x	65.9128	0.0217473
66	FOX.20x	68.412	0.0216593
66	FOX.20x	70.9086	0.0212739
9	FOX.20x	0.86883	0.671912
9	FOX.20x	3.39404	0.284204
9	FOX.20x	5.8985	0.145263
9	FOX.20x	8.39846	0.0988902
9	FOX.20x	10.9009	0.080079
9	FOX.20x	13.3966	0.0713889
9	FOX.20x	15.9003	0.0657876
9	FOX.20x	18.3991	0.0629199
9	FOX.20x	20.9014	0.0609487
9	FOX.20x	23.4046	0.0591168
9	FOX.20x	25.9005	0.058172
9	FOX.20x	28.4009	0.0570678
9	FOX.20x	30.9015	0.0562662
9	FOX.20x	33.406	0.0556172
9	FOX.20x	35.9068	0.0546685
9	FOX.20x	38.4062	0.0539339
9	FOX.20x	40.9045	0.0533525
9	FOX.20x	43.4063	0.0531261
9	FOX.20x	45.9056	0.052607
9	FOX.20x	48.4089	0.0521604
9	FOX.20x	50.9108	0.051867
9	FOX.20x	53.409	0.0511215
9	FOX.20x	55.9135	0.0507519
9	FOX.20x	58.4105	0.0503915
9	FOX.20x	60.9136	0.0498717
9	FOX.20x	63.4141	0.0497231
9	FOX.20x	65.9133	0.0496507
9	FOX.20x	68.4126	0.0491978
9	FOX.20x	70.9091	0.0489044
39	FOX.20x	0.869337	0.662746
39	FOX.20x	3.39462	0.28025
39	FOX.20x	5.89909	0.117359
39	FOX.20x	8.39902	0.0714531
39	FOX.20x	10.9014	0.060207
39	FOX.20x	13.3972	0.0550408
39	FOX.20x	15.9009	0.0521428
39	FOX.20x	18.3997	0.0503338
39	FOX.20x	20.9019	0.0487857
39	FOX.20x	23.4051	0.0474786
39	FOX.20x	25.901	0.0467832
39	FOX.20x	28.4015	0.0460108
39	FOX.20x	30.9021	0.0453469
39	FOX.20x	33.4066	0.0448145
39	FOX.20x	35.9073	0.0442785
39	FOX.20x	38.4068	0.0438561
39	FOX.20x	40.905	0.0434612
39	FOX.20x	43.4069	0.0433659
39	FOX.20x	45.9062	0.0428809
39	FOX.20x	48.4095	0.0424812
39	FOX.20x	50.9114	0.0422362
39	FOX.20x	53.4096	0.0419042
39	FOX.20x	55.914	0.041664
39	FOX.20x	58.4111	0.0415456
39	FOX.20x	60.9141	0.0411918
39	FOX.20x	63.4146	0.0408515
39	FOX.20x	65.9139	0.0405157
39	FOX.20x	68.4131	0.0401345
39	FOX.20x	70.9097	0.0394592
77	FOX.20x	0.869858	0.88865
77	FOX.20x	3.39521	0.653676
77	FOX.20x	5.89965	0.406812
77	FOX.20x	8.39958	0.292071
77	FOX.20x	10.902	0.244358
77	FOX.20x	13.3977	0.216798
77	FOX.20x	15.9014	0.19839
77	FOX.20x	18.4002	0.186107
77	FOX.20x	20.9025	0.175612
77	FOX.20x	23.4057	0.168213
77	FOX.20x	25.9015	0.16217
77	FOX.20x	28.4021	0.15698
77	FOX.20x	30.9026	0.151439
77	FOX.20x	33.4072	0.147285
77	FOX.20x	35.9079	0.143259
77	FOX.20x	38.4073	0.139723
77	FOX.20x	40.9056	0.135851
77	FOX.20x	43.4074	0.133009
77	FOX.20x	45.9067	0.130312
77	FOX.20x	48.4101	0.127205
77	FOX.20x	50.9119	0.123464
77	FOX.20x	53.4101	0.119402
77	FOX.20x	55.9146	0.115496
77	FOX.20x	58.4117	0.110573
77	FOX.20x	60.9147	0.10746
77	FOX.20x	63.4152	0.104429
77	FOX.20x	65.9144	0.100633
77	FOX.20x	68.4137	0.0962971
77	FOX.20x	70.9103	0.0929343
168	FOX.20x	0.870353	0.857364
168	FOX.20x	3.39571	0.439371
168	FOX.20x	5.90017	0.198599
168	FOX.20x	8.40012	0.110018
168	FOX.20x	10.9025	0.0810426
168	FOX.20x	13.3982	0.068381
168	FOX.20x	15.902	0.061335
168	FOX.20x	18.4007	0.0572335
168	FOX.20x	20.903	0.0540283
168	FOX.20x	23.4062	0.0517114
168	FOX.20x	25.9021	0.0499067
168	FOX.20x	28.4026	0.0484049
168	FOX.20x	30.9031	0.0475061
168	FOX.20x	33.4077	0.0462817
168	FOX.20x	35.9084	0.0456471
168	FOX.20x	38.4078	0.0450186
168	FOX.20x	40.9062	0.0445416
168	FOX.20x	43.408	0.0438158
168	FOX.20x	45.9072	0.0434133
168	FOX.20x	48.4107	0.0430466
168	FOX.20x	50.9125	0.0428751
168	FOX.20x	53.4106	0.0426265
168	FOX.20x	55.9151	0.0423
168	FOX.20x	58.4123	0.0422054
168	FOX.20x	60.9152	0.0419576
168	FOX.20x	63.4157	0.0418019
168	FOX.20x	65.915	0.0414395
168	FOX.20x	68.4142	0.0413826
168	FOX.20x	70.9108	0.0412093
247	FOX.20x	0.870861	0.671919
247	FOX.20x	3.39624	0.243223
247	FOX.20x	5.90073	0.102599
247	FOX.20x	8.40066	0.0600103
247	FOX.20x	10.903	0.0445822
247	FOX.20x	13.3987	0.037838
247	FOX.20x	15.9025	0.0333927
247	FOX.20x	18.4013	0.0308417
247	FOX.20x	20.9036	0.028884
247	FOX.20x	23.4068	0.0276977
247	FOX.20x	25.9026	0.0263954
247	FOX.20x	28.4032	0.025001
247	FOX.20x	30.9037	0.0241061
247	FOX.20x	33.4083	0.0235239
247	FOX.20x	35.9089	0.0230064
247	FOX.20x	38.4084	0.0222618
247	FOX.20x	40.9068	0.0220009
247	FOX.20x	43.4086	0.0213855
247	FOX.20x	45.9078	0.0206889
247	FOX.20x	48.4112	0.020219
247	FOX.20x	50.9131	0.0198124
247	FOX.20x	53.4112	0.0194227
247	FOX.20x	55.9157	0.0191257
247	FOX.20x	58.4128	0.0189223
247	FOX.20x	60.9158	0.0185622
247	FOX.20x	63.4163	0.0181962
247	FOX.20x	65.9155	0.0178821
247	FOX.20x	68.4148	0.0173931
247	FOX.20x	70.9114	0.0171085
281	FOX.20x	0.871953	0.762063
281	FOX.20x	3.39734	0.385062
281	FOX.20x	5.90184	0.223236
281	FOX.20x	8.40172	0.151154
281	FOX.20x	10.9042	0.11352
281	FOX.20x	13.3999	0.0977116
281	FOX.20x	15.9037	0.0864802
281	FOX.20x	18.4024	0.0788116
281	FOX.20x	20.9047	0.0742969
281	FOX.20x	23.4079	0.0702883
281	FOX.20x	25.9037	0.0673036
281	FOX.20x	28.4044	0.0652576
281	FOX.20x	30.9049	0.0627849
281	FOX.20x	33.4094	0.0606408
281	FOX.20x	35.9101	0.0589264
281	FOX.20x	38.4096	0.0568706
281	FOX.20x	40.9078	0.0551302
281	FOX.20x	43.4097	0.0535732
281	FOX.20x	45.9089	0.0522627
281	FOX.20x	48.4124	0.0509452
281	FOX.20x	50.9142	0.0501967
281	FOX.20x	53.4123	0.0495215
281	FOX.20x	55.9169	0.0484965
281	FOX.20x	58.414	0.047789
281	FOX.20x	60.917	0.0474984
281	FOX.20x	63.4175	0.0468222
281	FOX.20x	65.9166	0.046232
281	FOX.20x	68.4159	0.0456079
281	FOX.20x	70.9124	0.0448254
360	FOX.20x	0.872523	0.595835
360	FOX.20x	3.3979	0.267261
360	FOX.20x	5.90241	0.148833
360	FOX.20x	8.40227	0.109243
360	FOX.20x	10.9047	0.0921547
360	FOX.20x	13.4005	0.0820841
360	FOX.20x	15.9042	0.0748913
360	FOX.20x	18.4029	0.0708479
360	FOX.20x	20.9053	0.0674677
360	FOX.20x	23.4084	0.0649816
360	FOX.20x	25.9043	0.0622267
360	FOX.20x	28.4049	0.0598979
360	FOX.20x	30.9054	0.0583234
360	FOX.20x	33.41	0.0568744
360	FOX.20x	35.9106	0.0555042
360	FOX.20x	38.4101	0.054742
360	FOX.20x	40.9084	0.0540921
360	FOX.20x	43.4102	0.0537698
360	FOX.20x	45.9095	0.0527634
360	FOX.20x	48.413	0.0523099
360	FOX.20x	50.9148	0.0518514
360	FOX.20x	53.4129	0.0510663
360	FOX.20x	55.9174	0.0508935
360	FOX.20x	58.4146	0.050786
360	FOX.20x	60.9175	0.0506602
360	FOX.20x	63.4181	0.0503849
360	FOX.20x	65.9172	0.0500389
360	FOX.20x	68.4165	0.0498658
360	FOX.20x	70.913	0.049389
329	FOX.20x	0.873099	0.721452
329	FOX.20x	3.39845	0.265105
329	FOX.20x	5.90298	0.103552
329	FOX.20x	8.40285	0.0512376
329	FOX.20x	10.9053	0.0359435
329	FOX.20x	13.4011	0.0288794
329	FOX.20x	15.9048	0.0252908
329	FOX.20x	18.4035	0.0216348
329	FOX.20x	20.9058	0.020114
329	FOX.20x	23.409	0.0188203
329	FOX.20x	25.9048	0.0179166
329	FOX.20x	28.4055	0.01725
329	FOX.20x	30.906	0.0162757
329	FOX.20x	33.4106	0.0155197
329	FOX.20x	35.9112	0.0149475
329	FOX.20x	38.4107	0.0145936
329	FOX.20x	40.9089	0.0144459
329	FOX.20x	43.4108	0.0144048
329	FOX.20x	45.9101	0.0141579
329	FOX.20x	48.4135	0.0138452
329	FOX.20x	50.9154	0.0133436
329	FOX.20x	53.4134	0.0131014
329	FOX.20x	55.918	0.0125292
329	FOX.20x	58.4152	0.0120154
329	FOX.20x	60.9181	0.0116905
329	FOX.20x	63.4187	0.0113828
329	FOX.20x	65.9177	0.0112229
329	FOX.20x	68.4171	0.0109102
329	FOX.20x	70.9136	0.010697
314	FOX.20x	0.873676	0.785312
314	FOX.20x	3.39904	0.423721
314	FOX.20x	5.90358	0.187231
314	FOX.20x	8.40344	0.0984342
314	FOX.20x	10.9058	0.069316
314	FOX.20x	13.4016	0.0538725
314	FOX.20x	15.9054	0.0443635
314	FOX.20x	18.4041	0.0398787
314	FOX.20x	20.9064	0.0357376
314	FOX.20x	23.4096	0.0333516
314	FOX.20x	25.9054	0.0312762
314	FOX.20x	28.4062	0.0302092
314	FOX.20x	30.9065	0.0289705
314	FOX.20x	33.4112	0.027835
314	FOX.20x	35.9118	0.0271586
314	FOX.20x	38.4113	0.0265391
314	FOX.20x	40.9095	0.0259772
314	FOX.20x	43.4114	0.0251737
314	FOX.20x	45.9107	0.0246575
314	FOX.20x	48.4141	0.0239577
314	FOX.20x	50.916	0.0238086
314	FOX.20x	53.414	0.0230859
314	FOX.20x	55.9186	0.0227649
314	FOX.20x	58.4157	0.0223405
314	FOX.20x	60.9186	0.0222028
314	FOX.20x	63.4192	0.0221569
314	FOX.20x	65.9184	0.0218015
314	FOX.20x	68.4177	0.0214457
314	FOX.20x	70.9142	0.0213425
97	FOX.20x	0.493187	0.805175
97	FOX.20x	3.00942	0.425109
97	FOX.20x	5.51151	0.149469
97	FOX.20x	8.01175	0.0714246
97	FOX.20x	10.5129	0.048386
97	FOX.20x	13.0107	0.0410719
97	FOX.20x	15.5131	0.0367513
97	FOX.20x	18.0117	0.0329815
97	FOX.20x	20.5134	0.0308079
97	FOX.20x	23.0151	0.0296645
97	FOX.20x	25.5125	0.0276637
97	FOX.20x	28.0141	0.0258736
97	FOX.20x	30.5129	0.0251507
97	FOX.20x	33.0165	0.0247434
97	FOX.20x	35.5164	0.0243445
97	FOX.20x	38.0159	0.023975
97	FOX.20x	40.5155	0.0234033
97	FOX.20x	43.016	0.0230877
97	FOX.20x	45.5156	0.0228476
97	FOX.20x	48.0182	0.0222087
97	FOX.20x	50.5189	0.0222087
97	FOX.20x	53.0174	0.0220282
97	FOX.20x	55.5208	0.0219904
97	FOX.20x	58.0193	0.0215103
97	FOX.20x	60.5196	0.0215103
97	FOX.20x	63.0205	0.021397
97	FOX.20x	65.5201	0.021208
97	FOX.20x	68.0198	0.0210947
97	FOX.20x	70.5177	0.0206146
124	FOX.20x	0.492696	0.792441
124	FOX.20x	3.00891	0.399494
124	FOX.20x	5.51098	0.145372
124	FOX.20x	8.01122	0.0735868
124	FOX.20x	10.5123	0.0563368
124	FOX.20x	13.0102	0.0492264
124	FOX.20x	15.5126	0.0447171
124	FOX.20x	18.0112	0.0421968
124	FOX.20x	20.513	0.0397486
124	FOX.20x	23.0145	0.0374854
124	FOX.20x	25.512	0.0361739
124	FOX.20x	28.0136	0.0349862
124	FOX.20x	30.5124	0.0345132
124	FOX.20x	33.016	0.0339262
124	FOX.20x	35.5159	0.0338025
124	FOX.20x	38.0154	0.0326875
124	FOX.20x	40.515	0.0322752
124	FOX.20x	43.0155	0.0317666
124	FOX.20x	45.515	0.031427
124	FOX.20x	48.0176	0.0310009
124	FOX.20x	50.5183	0.0300152
124	FOX.20x	53.0168	0.0297169
124	FOX.20x	55.5203	0.0294598
124	FOX.20x	58.0187	0.0292439
124	FOX.20x	60.519	0.0288218
124	FOX.20x	63.0199	0.0287393
124	FOX.20x	65.5195	0.0281798
124	FOX.20x	68.0192	0.0279736
124	FOX.20x	70.5172	0.0279324
192	FOX.20x	0.492204	0.76383
192	FOX.20x	3.00838	0.360781
192	FOX.20x	5.51045	0.104307
192	FOX.20x	8.01071	0.0660595
192	FOX.20x	10.5118	0.055389
192	FOX.20x	13.0096	0.050912
192	FOX.20x	15.512	0.0491743
192	FOX.20x	18.0106	0.048091
192	FOX.20x	20.5124	0.0474534
192	FOX.20x	23.014	0.0471189
192	FOX.20x	25.5115	0.0467216
192	FOX.20x	28.013	0.0463073
192	FOX.20x	30.5119	0.0460076
192	FOX.20x	33.0155	0.0457393
192	FOX.20x	35.5153	0.0453913
192	FOX.20x	38.0149	0.0450432
192	FOX.20x	40.5144	0.0448344
192	FOX.20x	43.0149	0.0445627
192	FOX.20x	45.5145	0.0443887
192	FOX.20x	48.0171	0.044089
192	FOX.20x	50.5178	0.0439947
192	FOX.20x	53.0163	0.0439319
192	FOX.20x	55.5197	0.0439005
192	FOX.20x	58.0182	0.0437265
192	FOX.20x	60.5185	0.0433233
192	FOX.20x	63.0193	0.0432604
192	FOX.20x	65.519	0.0429438
192	FOX.20x	68.0187	0.0429124
192	FOX.20x	70.5167	0.042881
218	FOX.20x	0.491708	0.805895
218	FOX.20x	3.00785	0.471926
218	FOX.20x	5.50997	0.187576
218	FOX.20x	8.01023	0.0799791
218	FOX.20x	10.5113	0.0558088
218	FOX.20x	13.0091	0.0482529
218	FOX.20x	15.5115	0.0406206
218	FOX.20x	18.0101	0.0363867
218	FOX.20x	20.5119	0.0336748
218	FOX.20x	23.0135	0.0315686
218	FOX.20x	25.511	0.0304918
218	FOX.20x	28.0125	0.0293346
218	FOX.20x	30.5114	0.0287105
218	FOX.20x	33.0149	0.0280245
218	FOX.20x	35.5147	0.0277835
218	FOX.20x	38.0144	0.0274111
218	FOX.20x	40.514	0.0273308
218	FOX.20x	43.0144	0.0271083
218	FOX.20x	45.514	0.0269476
218	FOX.20x	48.0166	0.0269476
218	FOX.20x	50.5172	0.0266448
218	FOX.20x	53.0158	0.0264222
218	FOX.20x	55.5192	0.0262616
218	FOX.20x	58.0177	0.0261813
218	FOX.20x	60.5179	0.026101
218	FOX.20x	63.0188	0.0260206
218	FOX.20x	65.5185	0.0260206
218	FOX.20x	68.0183	0.0259403
218	FOX.20x	70.5162	0.0259403
71	FOX.20x	0.491252	0.745853
71	FOX.20x	3.00735	0.317015
71	FOX.20x	5.50945	0.0903395
71	FOX.20x	8.00972	0.0428895
71	FOX.20x	10.5108	0.0283966
71	FOX.20x	13.0086	0.0231367
71	FOX.20x	15.5111	0.0198178
71	FOX.20x	18.0096	0.0174022
71	FOX.20x	20.5114	0.0157009
71	FOX.20x	23.013	0.0143306
71	FOX.20x	25.5105	0.0137538
71	FOX.20x	28.012	0.0135359
71	FOX.20x	30.5108	0.0133178
71	FOX.20x	33.0144	0.0129621
71	FOX.20x	35.5142	0.0124145
71	FOX.20x	38.0139	0.0122768
71	FOX.20x	40.5135	0.0119753
71	FOX.20x	43.0139	0.0119482
71	FOX.20x	45.5135	0.0117835
71	FOX.20x	48.0161	0.0117021
71	FOX.20x	50.5167	0.0114017
71	FOX.20x	53.0153	0.0113475
71	FOX.20x	55.5187	0.0112932
71	FOX.20x	58.0172	0.0112107
71	FOX.20x	60.5174	0.0111284
71	FOX.20x	63.0183	0.0109363
71	FOX.20x	65.518	0.0108821
71	FOX.20x	68.0177	0.0107453
71	FOX.20x	70.5157	0.0106629
28	FOX.20x	0.490739	0.774009
28	FOX.20x	3.00686	0.34636
28	FOX.20x	5.50889	0.0969066
28	FOX.20x	8.00918	0.0508732
28	FOX.20x	10.5103	0.0397767
28	FOX.20x	13.0081	0.035723
28	FOX.20x	15.5105	0.0318026
28	FOX.20x	18.0091	0.0298201
28	FOX.20x	20.5109	0.028885
28	FOX.20x	23.0124	0.0281846
28	FOX.20x	25.51	0.0268636
28	FOX.20x	28.0115	0.0262964
28	FOX.20x	30.5103	0.0257256
28	FOX.20x	33.0139	0.0253949
28	FOX.20x	35.5137	0.0248277
28	FOX.20x	38.0133	0.0247815
28	FOX.20x	40.5129	0.0245432
28	FOX.20x	43.0134	0.0243548
28	FOX.20x	45.513	0.024024
28	FOX.20x	48.0155	0.0235973
28	FOX.20x	50.5161	0.0234088
28	FOX.20x	53.0147	0.0233626
28	FOX.20x	55.5182	0.0233164
28	FOX.20x	58.0166	0.0232204
28	FOX.20x	60.5169	0.0229839
28	FOX.20x	63.0178	0.0229839
28	FOX.20x	65.5175	0.0229377
28	FOX.20x	68.0172	0.0228915
28	FOX.20x	70.5151	0.0227954
172	FOX.20x	0.490251	0.694151
172	FOX.20x	3.00638	0.219279
172	FOX.20x	5.5084	0.0868584
172	FOX.20x	8.00868	0.0551338
172	FOX.20x	10.5098	0.0436832
172	FOX.20x	13.0076	0.0376945
172	FOX.20x	15.5101	0.0342985
172	FOX.20x	18.0086	0.0316919
172	FOX.20x	20.5104	0.0303007
172	FOX.20x	23.0119	0.0293665
172	FOX.20x	25.5095	0.0287227
172	FOX.20x	28.011	0.0279488
172	FOX.20x	30.5098	0.0276014
172	FOX.20x	33.0134	0.0272069
172	FOX.20x	35.5132	0.0270843
172	FOX.20x	38.0128	0.0270522
172	FOX.20x	40.5124	0.0266787
172	FOX.20x	43.0128	0.026505
172	FOX.20x	45.5125	0.0261765
172	FOX.20x	48.015	0.02568
172	FOX.20x	50.5156	0.0255063
172	FOX.20x	53.0142	0.0253195
172	FOX.20x	55.5176	0.0252554
172	FOX.20x	58.0161	0.0250366
172	FOX.20x	60.5164	0.0249139
172	FOX.20x	63.0173	0.0247271
172	FOX.20x	65.5169	0.0245534
172	FOX.20x	68.0166	0.0244893
172	FOX.20x	70.5146	0.024244
156	FOX.20x	0.489777	0.880195
156	FOX.20x	3.00586	0.422279
156	FOX.20x	5.50793	0.191652
156	FOX.20x	8.00817	0.100963
156	FOX.20x	10.5093	0.0800264
156	FOX.20x	13.0071	0.0695683
156	FOX.20x	15.5096	0.0633501
156	FOX.20x	18.0081	0.0593726
156	FOX.20x	20.5098	0.0570446
156	FOX.20x	23.0114	0.0552706
156	FOX.20x	25.509	0.0542539
156	FOX.20x	28.0105	0.0529638
156	FOX.20x	30.5093	0.0520332
156	FOX.20x	33.0129	0.0510335
156	FOX.20x	35.5126	0.0503684
156	FOX.20x	38.0123	0.0496073
156	FOX.20x	40.5119	0.0493688
156	FOX.20x	43.0122	0.0487227
156	FOX.20x	45.5119	0.0482771
156	FOX.20x	48.0145	0.0479044
156	FOX.20x	50.515	0.0476638
156	FOX.20x	53.0137	0.0475613
156	FOX.20x	55.5171	0.0473207
156	FOX.20x	58.0156	0.0472182
156	FOX.20x	60.5158	0.0470821
156	FOX.20x	63.0167	0.0469815
156	FOX.20x	65.5163	0.0468455
156	FOX.20x	68.0161	0.0467094
156	FOX.20x	70.5141	0.0462829
234	FOX.20x	0.489275	0.866977
234	FOX.20x	3.00532	0.565675
234	FOX.20x	5.50747	0.243733
234	FOX.20x	8.00767	0.166352
234	FOX.20x	10.5089	0.14796
234	FOX.20x	13.0066	0.140552
234	FOX.20x	15.5091	0.135858
234	FOX.20x	18.0075	0.131897
234	FOX.20x	20.5093	0.126735
234	FOX.20x	23.0109	0.123185
234	FOX.20x	25.5085	0.120142
234	FOX.20x	28.01	0.118141
234	FOX.20x	30.5087	0.115789
234	FOX.20x	33.0124	0.114702
234	FOX.20x	35.5122	0.113673
234	FOX.20x	38.0118	0.112872
234	FOX.20x	40.5114	0.112241
234	FOX.20x	43.0118	0.111152
234	FOX.20x	45.5114	0.110923
234	FOX.20x	48.0139	0.110465
234	FOX.20x	50.5145	0.110008
234	FOX.20x	53.0132	0.109493
234	FOX.20x	55.5166	0.10915
234	FOX.20x	58.0151	0.10869
234	FOX.20x	60.5153	0.108347
234	FOX.20x	63.0162	0.108347
234	FOX.20x	65.5158	0.10783
234	FOX.20x	68.0156	0.107316
234	FOX.20x	70.5135	0.107316
264	FOX.20x	0.488799	0.800898
264	FOX.20x	3.00477	0.33845
264	FOX.20x	5.507	0.139297
264	FOX.20x	8.00718	0.0772496
264	FOX.20x	10.5084	0.0585573
264	FOX.20x	13.0061	0.0515367
264	FOX.20x	15.5086	0.0473053
264	FOX.20x	18.007	0.0435318
264	FOX.20x	20.5088	0.0416397
264	FOX.20x	23.0104	0.0393517
264	FOX.20x	25.5079	0.0377918
264	FOX.20x	28.0095	0.0372669
264	FOX.20x	30.5082	0.0365225
264	FOX.20x	33.0118	0.0357084
264	FOX.20x	35.5117	0.0351996
264	FOX.20x	38.0113	0.0346848
264	FOX.20x	40.5108	0.0343244
264	FOX.20x	43.0113	0.0337851
264	FOX.20x	45.511	0.0332227
264	FOX.20x	48.0134	0.0329334
264	FOX.20x	50.514	0.0327052
264	FOX.20x	53.0127	0.0324291
264	FOX.20x	55.5161	0.0321909
264	FOX.20x	58.0146	0.0319378
264	FOX.20x	60.5147	0.0316585
264	FOX.20x	63.0156	0.0311817
264	FOX.20x	65.5153	0.0309155
264	FOX.20x	68.0151	0.0308108
264	FOX.20x	70.513	0.0305882
277	FOX.20x	0.488328	0.815124
277	FOX.20x	3.00426	0.485214
277	FOX.20x	5.5065	0.182949
277	FOX.20x	8.00669	0.0627348
277	FOX.20x	10.5079	0.0386059
277	FOX.20x	13.0056	0.0308238
277	FOX.20x	15.5081	0.0270117
277	FOX.20x	18.0066	0.0242931
277	FOX.20x	20.5083	0.0225421
277	FOX.20x	23.0099	0.0212234
277	FOX.20x	25.5074	0.020708
277	FOX.20x	28.009	0.0202331
277	FOX.20x	30.5077	0.0196285
277	FOX.20x	33.0113	0.0193072
277	FOX.20x	35.5112	0.0190184
277	FOX.20x	38.0108	0.018732
277	FOX.20x	40.5103	0.0185744
277	FOX.20x	43.0107	0.0182567
277	FOX.20x	45.5105	0.0180336
277	FOX.20x	48.0129	0.0177873
277	FOX.20x	50.5136	0.0177128
277	FOX.20x	53.0122	0.0175349
277	FOX.20x	55.5156	0.0172176
277	FOX.20x	58.0141	0.0171634
277	FOX.20x	60.5143	0.0170291
277	FOX.20x	63.0151	0.0168461
277	FOX.20x	65.5148	0.0167772
277	FOX.20x	68.0146	0.0165141
277	FOX.20x	70.5125	0.0162309
351	FOX.20x	0.487823	0.787933
351	FOX.20x	3.00379	0.375324
351	FOX.20x	5.50598	0.114423
351	FOX.20x	8.0062	0.0645716
351	FOX.20x	10.5074	0.0523299
351	FOX.20x	13.0051	0.0456954
351	FOX.20x	15.5077	0.0417663
351	FOX.20x	18.0061	0.0397985
351	FOX.20x	20.5078	0.0389459
351	FOX.20x	23.0094	0.037636
351	FOX.20x	25.5069	0.0368254
351	FOX.20x	28.0085	0.0364059
351	FOX.20x	30.5072	0.0360152
351	FOX.20x	33.0108	0.0354436
351	FOX.20x	35.5107	0.035241
351	FOX.20x	38.0103	0.0350965
351	FOX.20x	40.5098	0.0345679
351	FOX.20x	43.0102	0.0340898
351	FOX.20x	45.51	0.0336632
351	FOX.20x	48.0124	0.0334247
351	FOX.20x	50.5131	0.0334247
351	FOX.20x	53.0117	0.0331497
351	FOX.20x	55.515	0.0330633
351	FOX.20x	58.0135	0.0329764
351	FOX.20x	60.5138	0.0328248
351	FOX.20x	63.0146	0.0328248
351	FOX.20x	65.5143	0.0326731
351	FOX.20x	68.0141	0.0325569
351	FOX.20x	70.512	0.0323548
364	FOX.20x	0.487328	0.797502
364	FOX.20x	3.00329	0.291616
364	FOX.20x	5.50547	0.116545
364	FOX.20x	8.00571	0.0681637
364	FOX.20x	10.5069	0.0522221
364	FOX.20x	13.0046	0.0456554
364	FOX.20x	15.5072	0.0422885
364	FOX.20x	18.0056	0.0394473
364	FOX.20x	20.5073	0.0377653
364	FOX.20x	23.0089	0.0360447
364	FOX.20x	25.5065	0.0349685
364	FOX.20x	28.008	0.0334956
364	FOX.20x	30.5067	0.0328142
364	FOX.20x	33.0103	0.032218
364	FOX.20x	35.5102	0.0313948
364	FOX.20x	38.0098	0.0308149
364	FOX.20x	40.5093	0.0306221
364	FOX.20x	43.0097	0.0301777
364	FOX.20x	45.5094	0.0297657
364	FOX.20x	48.0119	0.0295474
364	FOX.20x	50.5126	0.0292686
364	FOX.20x	53.0112	0.0291501
364	FOX.20x	55.5145	0.0287714
364	FOX.20x	58.013	0.0283338
364	FOX.20x	60.5132	0.028107
364	FOX.20x	63.0141	0.027887
364	FOX.20x	65.5138	0.0277275
364	FOX.20x	68.0136	0.0275509
364	FOX.20x	70.5115	0.027458
309	FOX.20x	0.486821	0.854641
309	FOX.20x	3.00278	0.443194
309	FOX.20x	5.505	0.175206
309	FOX.20x	8.00521	0.0807913
309	FOX.20x	10.5063	0.0620236
309	FOX.20x	13.0041	0.0553891
309	FOX.20x	15.5067	0.0519413
309	FOX.20x	18.0051	0.0502979
309	FOX.20x	20.5067	0.0487205
309	FOX.20x	23.0084	0.046647
309	FOX.20x	25.506	0.0458791
309	FOX.20x	28.0075	0.0454922
309	FOX.20x	30.5061	0.0446463
309	FOX.20x	33.0098	0.0441611
309	FOX.20x	35.5097	0.0434076
309	FOX.20x	38.0093	0.0430842
309	FOX.20x	40.5088	0.0427608
309	FOX.20x	43.0092	0.0421486
309	FOX.20x	45.5089	0.0415941
309	FOX.20x	48.0114	0.0412791
309	FOX.20x	50.5121	0.0408981
309	FOX.20x	53.0107	0.0402512
309	FOX.20x	55.514	0.0398296
309	FOX.20x	58.0125	0.039662
309	FOX.20x	60.5127	0.0393385
309	FOX.20x	63.0136	0.0390498
309	FOX.20x	65.5132	0.038839
309	FOX.20x	68.0131	0.0386282
309	FOX.20x	70.511	0.0380305
106	FOX.20x	0.381161	0.72001
106	FOX.20x	2.89397	0.346963
106	FOX.20x	5.39582	0.127469
106	FOX.20x	7.89643	0.0703169
106	FOX.20x	10.3971	0.0547665
106	FOX.20x	12.8951	0.0472322
106	FOX.20x	15.3975	0.0439544
106	FOX.20x	17.8955	0.0414979
106	FOX.20x	20.3975	0.0395368
106	FOX.20x	22.8991	0.0384901
106	FOX.20x	25.3967	0.0376384
106	FOX.20x	27.8982	0.0371208
106	FOX.20x	30.3968	0.0363477
106	FOX.20x	32.9002	0.0358489
106	FOX.20x	35.3999	0.0354322
106	FOX.20x	37.8995	0.0352668
106	FOX.20x	40.3993	0.0350793
106	FOX.20x	42.8996	0.0345246
106	FOX.20x	45.3992	0.034202
106	FOX.20x	47.9013	0.0340634
106	FOX.20x	50.4019	0.0337339
106	FOX.20x	52.9007	0.0331188
106	FOX.20x	55.4037	0.0325903
106	FOX.20x	57.9022	0.0325641
106	FOX.20x	60.4021	0.0322568
106	FOX.20x	62.9034	0.0322043
106	FOX.20x	65.403	0.0321781
106	FOX.20x	67.9026	0.0320396
106	FOX.20x	70.4005	0.0316577
133	FOX.20x	0.381832	0.793993
133	FOX.20x	2.89456	0.278825
133	FOX.20x	5.39639	0.111273
133	FOX.20x	7.89702	0.0637768
133	FOX.20x	10.3977	0.04754
133	FOX.20x	12.8956	0.0407911
133	FOX.20x	15.3981	0.0379658
133	FOX.20x	17.8961	0.0361345
133	FOX.20x	20.3981	0.0343771
133	FOX.20x	22.8997	0.0329207
133	FOX.20x	25.3973	0.0321403
133	FOX.20x	27.8988	0.031429
133	FOX.20x	30.3974	0.0309497
133	FOX.20x	32.9008	0.0301693
133	FOX.20x	35.4005	0.0298574
133	FOX.20x	37.9001	0.0294472
133	FOX.20x	40.3999	0.0292106
133	FOX.20x	42.9002	0.0291184
133	FOX.20x	45.3998	0.0285285
133	FOX.20x	47.9019	0.0283088
133	FOX.20x	50.4025	0.0281583
133	FOX.20x	52.9014	0.0278111
133	FOX.20x	55.4043	0.0275914
133	FOX.20x	57.9028	0.0273717
133	FOX.20x	60.4027	0.0270598
133	FOX.20x	62.904	0.026748
133	FOX.20x	65.4036	0.0265052
133	FOX.20x	67.9032	0.0263608
133	FOX.20x	70.4011	0.0262164
195	FOX.20x	0.382425	0.757555
195	FOX.20x	2.89512	0.408591
195	FOX.20x	5.397	0.163225
195	FOX.20x	7.89764	0.0984379
195	FOX.20x	10.3983	0.0789517
195	FOX.20x	12.8962	0.0702992
195	FOX.20x	15.3987	0.0640423
195	FOX.20x	17.8967	0.060805
195	FOX.20x	20.3987	0.0579781
195	FOX.20x	22.9003	0.0555063
195	FOX.20x	25.3979	0.0538314
195	FOX.20x	27.8994	0.0521877
195	FOX.20x	30.3979	0.0516961
195	FOX.20x	32.9013	0.0514044
195	FOX.20x	35.4011	0.050845
195	FOX.20x	37.9007	0.0498784
195	FOX.20x	40.4005	0.049668
195	FOX.20x	42.9008	0.0493993
195	FOX.20x	45.4004	0.0493993
195	FOX.20x	47.9026	0.0490858
195	FOX.20x	50.4032	0.0476672
195	FOX.20x	52.9019	0.0475151
195	FOX.20x	55.4049	0.0473047
195	FOX.20x	57.9034	0.0467006
195	FOX.20x	60.4033	0.0464454
195	FOX.20x	62.9046	0.0461903
195	FOX.20x	65.4042	0.0458986
195	FOX.20x	67.9038	0.0457465
195	FOX.20x	70.4017	0.045384
225	FOX.20x	0.383023	0.873477
225	FOX.20x	2.8957	0.596793
225	FOX.20x	5.39761	0.238156
225	FOX.20x	7.89828	0.127168
225	FOX.20x	10.399	0.100605
225	FOX.20x	12.8968	0.0911782
225	FOX.20x	15.3993	0.085296
225	FOX.20x	17.8973	0.081137
225	FOX.20x	20.3994	0.0790115
225	FOX.20x	22.901	0.0761461
225	FOX.20x	25.3985	0.0729253
225	FOX.20x	27.9	0.0704519
225	FOX.20x	30.3985	0.0688596
225	FOX.20x	32.9019	0.0676227
225	FOX.20x	35.4017	0.0665795
225	FOX.20x	37.9013	0.0648775
225	FOX.20x	40.4011	0.0634712
225	FOX.20x	42.9015	0.0621355
225	FOX.20x	45.401	0.0604467
225	FOX.20x	47.9032	0.0590142
225	FOX.20x	50.4038	0.0584154
225	FOX.20x	52.9025	0.0577044
225	FOX.20x	55.4055	0.0571371
225	FOX.20x	57.904	0.0564992
225	FOX.20x	60.404	0.0559161
225	FOX.20x	62.9052	0.0554743
225	FOX.20x	65.4048	0.0547659
225	FOX.20x	67.9044	0.0542273
225	FOX.20x	70.4023	0.0537984
5	FOX.20x	0.383593	0.779663
5	FOX.20x	2.8963	0.269742
5	FOX.20x	5.39818	0.108322
5	FOX.20x	7.89888	0.0700916
5	FOX.20x	10.3996	0.0581514
5	FOX.20x	12.8973	0.0527229
5	FOX.20x	15.3999	0.0498695
5	FOX.20x	17.8979	0.0480872
5	FOX.20x	20.4	0.047389
5	FOX.20x	22.9016	0.0465986
5	FOX.20x	25.3991	0.0460423
5	FOX.20x	27.9005	0.0459762
5	FOX.20x	30.3991	0.0455406
5	FOX.20x	32.9026	0.0449468
5	FOX.20x	35.4023	0.0444508
5	FOX.20x	37.9019	0.0440511
5	FOX.20x	40.4017	0.0438888
5	FOX.20x	42.9021	0.043702
5	FOX.20x	45.4015	0.0433268
5	FOX.20x	47.9038	0.0431645
5	FOX.20x	50.4044	0.0428194
5	FOX.20x	52.9031	0.0425706
5	FOX.20x	55.4062	0.0425706
5	FOX.20x	57.9046	0.0424744
5	FOX.20x	60.4046	0.0421652
5	FOX.20x	62.9058	0.0419164
5	FOX.20x	65.4054	0.0415771
5	FOX.20x	67.905	0.0414866
5	FOX.20x	70.4029	0.0412941
35	FOX.20x	0.384154	0.91055
35	FOX.20x	2.89687	0.563335
35	FOX.20x	5.39872	0.245541
35	FOX.20x	7.89944	0.105942
35	FOX.20x	10.4002	0.073901
35	FOX.20x	12.898	0.0605418
35	FOX.20x	15.4005	0.0527237
35	FOX.20x	17.8985	0.0488867
35	FOX.20x	20.4005	0.0461474
35	FOX.20x	22.9022	0.0441518
35	FOX.20x	25.3996	0.042408
35	FOX.20x	27.9011	0.0414997
35	FOX.20x	30.3997	0.0405026
35	FOX.20x	32.9032	0.0396011
35	FOX.20x	35.4029	0.0386736
35	FOX.20x	37.9025	0.0383071
35	FOX.20x	40.4023	0.0377948
35	FOX.20x	42.9027	0.0375359
35	FOX.20x	45.4021	0.0370026
35	FOX.20x	47.9044	0.0368654
35	FOX.20x	50.405	0.0365318
35	FOX.20x	52.9038	0.0362574
35	FOX.20x	55.4068	0.036009
35	FOX.20x	57.9052	0.0359274
35	FOX.20x	60.4053	0.0357571
35	FOX.20x	62.9064	0.0352448
35	FOX.20x	65.406	0.0350745
35	FOX.20x	67.9057	0.034741
35	FOX.20x	70.4035	0.0345482
169	FOX.20x	0.441568	0.760264
169	FOX.20x	2.95645	0.368419
169	FOX.20x	5.45853	0.163655
169	FOX.20x	7.95882	0.117414
169	FOX.20x	10.46	0.101124
169	FOX.20x	12.9574	0.0922777
169	FOX.20x	15.4603	0.0839843
169	FOX.20x	17.9579	0.0801299
169	FOX.20x	20.4606	0.076644
169	FOX.20x	22.9621	0.0737825
169	FOX.20x	25.4593	0.0720847
169	FOX.20x	27.9614	0.0701343
169	FOX.20x	30.46	0.0682769
169	FOX.20x	32.9633	0.0672014
169	FOX.20x	35.4629	0.0656409
169	FOX.20x	37.9625	0.065035
169	FOX.20x	40.4622	0.0642341
169	FOX.20x	42.9625	0.0635033
169	FOX.20x	45.4623	0.0631298
169	FOX.20x	47.9647	0.0628763
169	FOX.20x	50.4653	0.0623452
169	FOX.20x	52.9639	0.0614492
169	FOX.20x	55.4673	0.0610593
169	FOX.20x	57.9658	0.0604034
169	FOX.20x	60.4658	0.0602248
169	FOX.20x	62.9669	0.0599472
169	FOX.20x	65.466	0.0598349
169	FOX.20x	67.9664	0.0595814
169	FOX.20x	70.4641	0.0592741
164	FOX.20x	0.441065	0.966842
164	FOX.20x	2.95592	0.911959
164	FOX.20x	5.45798	0.870231
164	FOX.20x	7.95827	0.838777
164	FOX.20x	10.4595	0.808825
164	FOX.20x	12.9568	0.776088
164	FOX.20x	15.4597	0.735311
164	FOX.20x	17.9574	0.681423
164	FOX.20x	20.46	0.61931
164	FOX.20x	22.9615	0.555294
164	FOX.20x	25.4587	0.492647
164	FOX.20x	27.9609	0.440003
164	FOX.20x	30.4594	0.399317
164	FOX.20x	32.9627	0.364236
164	FOX.20x	35.4624	0.336605
164	FOX.20x	37.9619	0.312857
164	FOX.20x	40.4616	0.297049
164	FOX.20x	42.962	0.286378
164	FOX.20x	45.4618	0.277603
164	FOX.20x	47.9642	0.27059
164	FOX.20x	50.4648	0.262859
164	FOX.20x	52.9633	0.256755
164	FOX.20x	55.4668	0.252442
164	FOX.20x	57.9653	0.249179
164	FOX.20x	60.4652	0.2464
164	FOX.20x	62.9663	0.244904
164	FOX.20x	65.4655	0.242421
164	FOX.20x	67.9658	0.241152
164	FOX.20x	70.4635	0.238669
251	FOX.20x	0.440553	0.961029
251	FOX.20x	2.95541	0.459775
251	FOX.20x	5.45747	0.242542
251	FOX.20x	7.95774	0.14618
251	FOX.20x	10.4589	0.101556
251	FOX.20x	12.9562	0.0787491
251	FOX.20x	15.4592	0.0661691
251	FOX.20x	17.9568	0.0591213
251	FOX.20x	20.4595	0.0545596
251	FOX.20x	22.9609	0.0513884
251	FOX.20x	25.4582	0.0490622
251	FOX.20x	27.9603	0.0473376
251	FOX.20x	30.4588	0.0458316
251	FOX.20x	32.9622	0.0447829
251	FOX.20x	35.4618	0.0438955
251	FOX.20x	37.9614	0.0428316
251	FOX.20x	40.4611	0.042097
251	FOX.20x	42.9614	0.0415433
251	FOX.20x	45.4612	0.0407156
251	FOX.20x	47.9637	0.0401847
251	FOX.20x	50.4643	0.0398954
251	FOX.20x	52.9628	0.0395368
251	FOX.20x	55.4662	0.0388804
251	FOX.20x	57.9647	0.0385065
251	FOX.20x	60.4647	0.0380591
251	FOX.20x	62.9658	0.0377526
251	FOX.20x	65.465	0.0373918
251	FOX.20x	67.9653	0.0367657
251	FOX.20x	70.463	0.0363465
271	FOX.20x	0.440023	0.741459
271	FOX.20x	2.95487	0.412207
271	FOX.20x	5.45693	0.265776
271	FOX.20x	7.95721	0.199039
271	FOX.20x	10.4584	0.166211
271	FOX.20x	12.9557	0.144231
271	FOX.20x	15.4587	0.127375
271	FOX.20x	17.9563	0.114453
271	FOX.20x	20.4589	0.10529
271	FOX.20x	22.9604	0.0960574
271	FOX.20x	25.4576	0.08851
271	FOX.20x	27.9598	0.0819222
271	FOX.20x	30.4583	0.0764041
271	FOX.20x	32.9616	0.0714611
271	FOX.20x	35.4612	0.0675795
271	FOX.20x	37.9608	0.0642557
271	FOX.20x	40.4605	0.0607372
271	FOX.20x	42.9608	0.0583635
271	FOX.20x	45.4606	0.0559133
271	FOX.20x	47.9631	0.0542259
271	FOX.20x	50.4637	0.0517075
271	FOX.20x	52.9622	0.0503749
271	FOX.20x	55.4656	0.0490047
271	FOX.20x	57.9642	0.0477604
271	FOX.20x	60.4641	0.0463145
271	FOX.20x	62.9652	0.0451579
271	FOX.20x	65.4644	0.0439859
271	FOX.20x	67.9648	0.0432341
271	FOX.20x	70.4624	0.0425657
307	FOX.20x	0.439474	0.813537
307	FOX.20x	2.9543	0.331727
307	FOX.20x	5.45636	0.099558
307	FOX.20x	7.95666	0.0492106
307	FOX.20x	10.4579	0.0369115
307	FOX.20x	12.9551	0.0304401
307	FOX.20x	15.4582	0.0276282
307	FOX.20x	17.9558	0.0265331
307	FOX.20x	20.4584	0.0253142
307	FOX.20x	22.9598	0.0244021
307	FOX.20x	25.4571	0.0239839
307	FOX.20x	27.9593	0.0236454
307	FOX.20x	30.4577	0.0233389
307	FOX.20x	32.9611	0.0229408
307	FOX.20x	35.4607	0.0226182
307	FOX.20x	37.9603	0.0226182
307	FOX.20x	40.46	0.0225704
307	FOX.20x	42.9602	0.0223314
307	FOX.20x	45.4601	0.0222837
307	FOX.20x	47.9625	0.0220525
307	FOX.20x	50.4631	0.0218892
307	FOX.20x	52.9617	0.0217618
307	FOX.20x	55.465	0.0214391
307	FOX.20x	57.9636	0.0214391
307	FOX.20x	60.4636	0.0214391
307	FOX.20x	62.9646	0.0213914
307	FOX.20x	65.4638	0.0213117
307	FOX.20x	67.9642	0.0210687
307	FOX.20x	70.4618	0.0210687
367	FOX.20x	0.438916	0.767482
367	FOX.20x	2.95374	0.238303
367	FOX.20x	5.45581	0.0953276
367	FOX.20x	7.95608	0.0569963
367	FOX.20x	10.4573	0.0461256
367	FOX.20x	12.9546	0.0406797
367	FOX.20x	15.4576	0.0374327
367	FOX.20x	17.9552	0.0350162
367	FOX.20x	20.4578	0.0335186
367	FOX.20x	22.9592	0.0324107
367	FOX.20x	25.4565	0.0309522
367	FOX.20x	27.9587	0.0301216
367	FOX.20x	30.4572	0.0295906
367	FOX.20x	32.9605	0.0292987
367	FOX.20x	35.4601	0.0287736
367	FOX.20x	37.9597	0.0284632
367	FOX.20x	40.4594	0.0280822
367	FOX.20x	42.9597	0.0275954
367	FOX.20x	45.4595	0.0272604
367	FOX.20x	47.9619	0.026804
367	FOX.20x	50.4626	0.0265082
367	FOX.20x	52.9612	0.0263055
367	FOX.20x	55.4645	0.0261331
367	FOX.20x	57.963	0.0259549
367	FOX.20x	60.463	0.0257443
367	FOX.20x	62.964	0.0256531
367	FOX.20x	65.4632	0.0254504
367	FOX.20x	67.9637	0.0253593
367	FOX.20x	70.4613	0.025181
330	FOX.20x	0.43833	0.74491
330	FOX.20x	2.95319	0.31817
330	FOX.20x	5.45524	0.115649
330	FOX.20x	7.95552	0.0673916
330	FOX.20x	10.4568	0.0554786
330	FOX.20x	12.954	0.051052
330	FOX.20x	15.4571	0.0476569
330	FOX.20x	17.9546	0.045227
330	FOX.20x	20.4572	0.0438663
330	FOX.20x	22.9587	0.0425446
330	FOX.20x	25.4559	0.0418727
330	FOX.20x	27.9581	0.0406598
330	FOX.20x	30.4566	0.0401704
330	FOX.20x	32.9599	0.0396778
330	FOX.20x	35.4596	0.039381
330	FOX.20x	37.9592	0.0389423
330	FOX.20x	40.4589	0.0387138
330	FOX.20x	42.9592	0.038528
330	FOX.20x	45.4589	0.0384058
330	FOX.20x	47.9614	0.0381662
330	FOX.20x	50.462	0.037977
330	FOX.20x	52.9606	0.0377596
330	FOX.20x	55.464	0.0376375
330	FOX.20x	57.9624	0.037231
330	FOX.20x	60.4624	0.0370989
330	FOX.20x	62.9634	0.0369657
330	FOX.20x	65.4626	0.0368704
330	FOX.20x	67.9631	0.0368167
330	FOX.20x	70.4607	0.0365087
87	FOX.20x	0.930482	0.745335
87	FOX.20x	3.45761	0.367445
87	FOX.20x	5.96205	0.154991
87	FOX.20x	8.46212	0.0880772
87	FOX.20x	10.9645	0.0696211
87	FOX.20x	13.4603	0.0612126
87	FOX.20x	15.9643	0.0552376
87	FOX.20x	18.4627	0.0517875
87	FOX.20x	20.9652	0.0484016
87	FOX.20x	23.4684	0.0463417
87	FOX.20x	25.9643	0.0446058
87	FOX.20x	28.4651	0.0435111
87	FOX.20x	30.9656	0.0429643
87	FOX.20x	33.4703	0.0420984
87	FOX.20x	35.9707	0.0410916
87	FOX.20x	38.4706	0.0404692
87	FOX.20x	40.9684	0.0400103
87	FOX.20x	43.4707	0.0397263
87	FOX.20x	45.9698	0.0390802
87	FOX.20x	48.4731	0.0387623
87	FOX.20x	50.9754	0.0382761
87	FOX.20x	53.473	0.0375368
87	FOX.20x	55.9781	0.0372868
87	FOX.20x	58.475	0.0367298
87	FOX.20x	60.9783	0.0366117
87	FOX.20x	63.4788	0.0360952
87	FOX.20x	65.9777	0.035781
87	FOX.20x	68.4774	0.0354831
87	FOX.20x	70.9733	0.0351173
113	FOX.20x	0.929921	0.626392
113	FOX.20x	3.45703	0.233866
113	FOX.20x	5.96148	0.075796
113	FOX.20x	8.46156	0.0466856
113	FOX.20x	10.964	0.0383467
113	FOX.20x	13.4597	0.0351392
113	FOX.20x	15.9637	0.0334732
113	FOX.20x	18.4622	0.0317924
113	FOX.20x	20.9647	0.0308254
113	FOX.20x	23.4678	0.0300958
113	FOX.20x	25.9638	0.0295577
113	FOX.20x	28.4646	0.0287744
113	FOX.20x	30.965	0.0282727
113	FOX.20x	33.4698	0.0278227
113	FOX.20x	35.9701	0.0275489
113	FOX.20x	38.4701	0.027503
113	FOX.20x	40.9678	0.0274571
113	FOX.20x	43.4701	0.0272292
113	FOX.20x	45.9693	0.0270894
113	FOX.20x	48.4726	0.0267676
113	FOX.20x	50.9748	0.0267676
113	FOX.20x	53.4725	0.0266336
113	FOX.20x	55.9775	0.0264938
113	FOX.20x	58.4744	0.0263139
113	FOX.20x	60.9777	0.0261741
113	FOX.20x	63.4782	0.0259462
113	FOX.20x	65.9771	0.0259462
113	FOX.20x	68.4768	0.0259003
113	FOX.20x	70.9728	0.0255843
144	FOX.20x	0.929392	0.751284
144	FOX.20x	3.45649	0.420719
144	FOX.20x	5.9609	0.147835
144	FOX.20x	8.46104	0.0788381
144	FOX.20x	10.9635	0.0615409
144	FOX.20x	13.4592	0.0557586
144	FOX.20x	15.9631	0.0524978
144	FOX.20x	18.4616	0.0499908
144	FOX.20x	20.9641	0.0488429
144	FOX.20x	23.4673	0.0466306
144	FOX.20x	25.9632	0.0454613
144	FOX.20x	28.464	0.0437412
144	FOX.20x	30.9644	0.0431844
144	FOX.20x	33.4693	0.0420114
144	FOX.20x	35.9695	0.0413094
144	FOX.20x	38.4696	0.0403908
144	FOX.20x	40.9672	0.0396162
144	FOX.20x	43.4695	0.0390521
144	FOX.20x	45.9687	0.0379115
144	FOX.20x	48.4721	0.0371612
144	FOX.20x	50.9742	0.0368702
144	FOX.20x	53.4719	0.036436
144	FOX.20x	55.9769	0.0359767
144	FOX.20x	58.4739	0.0355728
144	FOX.20x	60.9772	0.0353508
144	FOX.20x	63.4777	0.0347689
144	FOX.20x	65.9765	0.0343901
144	FOX.20x	68.4762	0.0342657
144	FOX.20x	70.9722	0.0340553
209	FOX.20x	0.928893	0.575566
209	FOX.20x	3.45594	0.265234
209	FOX.20x	5.96035	0.116584
209	FOX.20x	8.4605	0.0742369
209	FOX.20x	10.9629	0.0600638
209	FOX.20x	13.4586	0.0533193
209	FOX.20x	15.9626	0.0493415
209	FOX.20x	18.4611	0.0468882
209	FOX.20x	20.9636	0.0449611
209	FOX.20x	23.4667	0.0435022
209	FOX.20x	25.9627	0.0421773
209	FOX.20x	28.4635	0.0417701
209	FOX.20x	30.9639	0.0410706
209	FOX.20x	33.4688	0.0406591
209	FOX.20x	35.969	0.0401996
209	FOX.20x	38.469	0.0397897
209	FOX.20x	40.9666	0.03937
209	FOX.20x	43.469	0.0391022
209	FOX.20x	45.9682	0.0389585
209	FOX.20x	48.4716	0.0385507
209	FOX.20x	50.9737	0.0383749
209	FOX.20x	53.4714	0.0382291
209	FOX.20x	55.9764	0.0379995
209	FOX.20x	58.4734	0.0377317
209	FOX.20x	60.9767	0.0375776
209	FOX.20x	63.4771	0.0373398
209	FOX.20x	65.976	0.0370301
209	FOX.20x	68.4757	0.0368864
209	FOX.20x	70.9716	0.0367366
58	FOX.20x	0.928373	0.608931
58	FOX.20x	3.45537	0.205147
58	FOX.20x	5.9598	0.0772348
58	FOX.20x	8.45993	0.0554135
58	FOX.20x	10.9623	0.0479269
58	FOX.20x	13.4581	0.0449365
58	FOX.20x	15.962	0.0427246
58	FOX.20x	18.4606	0.0412091
58	FOX.20x	20.963	0.0400515
58	FOX.20x	23.4661	0.0393376
58	FOX.20x	25.9622	0.0390698
58	FOX.20x	28.4629	0.0387425
58	FOX.20x	30.9633	0.0382526
58	FOX.20x	33.4682	0.0377395
58	FOX.20x	35.9684	0.037376
58	FOX.20x	38.4684	0.0372058
58	FOX.20x	40.9661	0.036249
58	FOX.20x	43.4684	0.0360788
58	FOX.20x	45.9676	0.0360119
58	FOX.20x	48.471	0.0358416
58	FOX.20x	50.9731	0.0358416
58	FOX.20x	53.4708	0.0358416
58	FOX.20x	55.9758	0.0356483
58	FOX.20x	58.4728	0.0352848
58	FOX.20x	60.9761	0.0352848
58	FOX.20x	63.4765	0.035032
58	FOX.20x	65.9755	0.034965
58	FOX.20x	68.4751	0.0348311
58	FOX.20x	70.971	0.0347047
18	FOX.20x	0.927864	0.740415
18	FOX.20x	3.45482	0.396079
18	FOX.20x	5.95926	0.270069
18	FOX.20x	8.45934	0.22052
18	FOX.20x	10.9617	0.197201
18	FOX.20x	13.4575	0.18654
18	FOX.20x	15.9615	0.17994
18	FOX.20x	18.46	0.175503
18	FOX.20x	20.9625	0.173023
18	FOX.20x	23.4655	0.170438
18	FOX.20x	25.9616	0.16747
18	FOX.20x	28.4623	0.166122
18	FOX.20x	30.9628	0.164858
18	FOX.20x	33.4676	0.162549
18	FOX.20x	35.9678	0.161216
18	FOX.20x	38.4678	0.159486
18	FOX.20x	40.9655	0.158131
18	FOX.20x	43.4679	0.156663
18	FOX.20x	45.967	0.155141
18	FOX.20x	48.4704	0.154536
18	FOX.20x	50.9725	0.15372
18	FOX.20x	53.4702	0.152187
18	FOX.20x	55.9752	0.150148
18	FOX.20x	58.4722	0.148735
18	FOX.20x	60.9755	0.147096
18	FOX.20x	63.476	0.145635
18	FOX.20x	65.9749	0.143636
18	FOX.20x	68.4745	0.14184
18	FOX.20x	70.9705	0.138996
46	FOX.20x	0.927342	0.661923
46	FOX.20x	3.45425	0.337017
46	FOX.20x	5.95873	0.158081
46	FOX.20x	8.45875	0.090447
46	FOX.20x	10.9611	0.0727294
46	FOX.20x	13.4569	0.0646717
46	FOX.20x	15.9609	0.0617629
46	FOX.20x	18.4594	0.0591793
46	FOX.20x	20.9619	0.057362
46	FOX.20x	23.465	0.0560287
46	FOX.20x	25.961	0.0550073
46	FOX.20x	28.4617	0.0542913
46	FOX.20x	30.9622	0.0535262
46	FOX.20x	33.467	0.0528788
46	FOX.20x	35.9672	0.0526303
46	FOX.20x	38.4672	0.0524478
46	FOX.20x	40.9649	0.052062
46	FOX.20x	43.4673	0.0517953
46	FOX.20x	45.9664	0.0516128
46	FOX.20x	48.4699	0.0512982
46	FOX.20x	50.9719	0.0507508
46	FOX.20x	53.4697	0.050518
46	FOX.20x	55.9747	0.0503173
46	FOX.20x	58.4717	0.0500027
46	FOX.20x	60.975	0.0498203
46	FOX.20x	63.4754	0.0496221
46	FOX.20x	65.9743	0.0493063
46	FOX.20x	68.4739	0.0491055
46	FOX.20x	70.9699	0.0489709
183	FOX.20x	0.926815	0.69222
183	FOX.20x	3.45369	0.273233
183	FOX.20x	5.95822	0.119702
183	FOX.20x	8.45819	0.0767243
183	FOX.20x	10.9606	0.0599457
183	FOX.20x	13.4564	0.0522151
183	FOX.20x	15.9604	0.0471427
183	FOX.20x	18.4589	0.0440563
183	FOX.20x	20.9613	0.0415643
183	FOX.20x	23.4645	0.0396763
183	FOX.20x	25.9605	0.0382861
183	FOX.20x	28.4611	0.0372489
183	FOX.20x	30.9617	0.0363675
183	FOX.20x	33.4664	0.0358044
183	FOX.20x	35.9667	0.035093
183	FOX.20x	38.4667	0.0345924
183	FOX.20x	40.9644	0.0339785
183	FOX.20x	43.4667	0.0333367
183	FOX.20x	45.9659	0.0330015
183	FOX.20x	48.4693	0.0328309
183	FOX.20x	50.9713	0.0325346
183	FOX.20x	53.4691	0.0322251
183	FOX.20x	55.9741	0.0320516
183	FOX.20x	58.4711	0.031615
183	FOX.20x	60.9744	0.0311879
183	FOX.20x	63.4748	0.0309666
183	FOX.20x	65.9738	0.0308253
183	FOX.20x	68.4734	0.0306556
183	FOX.20x	70.9693	0.0302968
80	FOX.20x	0.926263	0.817358
80	FOX.20x	3.45315	0.41537
80	FOX.20x	5.95769	0.187996
80	FOX.20x	8.45767	0.10619
80	FOX.20x	10.96	0.0823039
80	FOX.20x	13.4559	0.0721005
80	FOX.20x	15.9598	0.0656945
80	FOX.20x	18.4583	0.0617498
80	FOX.20x	20.9608	0.0586388
80	FOX.20x	23.4639	0.0564465
80	FOX.20x	25.9599	0.0546297
80	FOX.20x	28.4606	0.0535202
80	FOX.20x	30.9611	0.0527715
80	FOX.20x	33.4659	0.05196
80	FOX.20x	35.9662	0.0513446
80	FOX.20x	38.4661	0.0505834
80	FOX.20x	40.9638	0.0500255
80	FOX.20x	43.4662	0.0495501
80	FOX.20x	45.9653	0.0492079
80	FOX.20x	48.4688	0.0488527
80	FOX.20x	50.9708	0.0484021
80	FOX.20x	53.4686	0.0480885
80	FOX.20x	55.9735	0.0478542
80	FOX.20x	58.4705	0.0475114
80	FOX.20x	60.9739	0.0471023
80	FOX.20x	63.4743	0.0468841
80	FOX.20x	65.9732	0.0466498
80	FOX.20x	68.4728	0.0464818
80	FOX.20x	70.9687	0.0460343
254	FOX.20x	0.925756	0.812114
254	FOX.20x	3.45262	0.517425
254	FOX.20x	5.95714	0.216512
254	FOX.20x	8.45712	0.0879284
254	FOX.20x	10.9594	0.053085
254	FOX.20x	13.4553	0.0399167
254	FOX.20x	15.9593	0.0320659
254	FOX.20x	18.4578	0.0282263
254	FOX.20x	20.9602	0.0251618
254	FOX.20x	23.4634	0.0235716
254	FOX.20x	25.9594	0.0221065
254	FOX.20x	28.46	0.0207347
254	FOX.20x	30.9606	0.0199755
254	FOX.20x	33.4653	0.0191876
254	FOX.20x	35.9656	0.0187058
254	FOX.20x	38.4656	0.01824
254	FOX.20x	40.9632	0.0176042
254	FOX.20x	43.4656	0.017234
254	FOX.20x	45.9648	0.0168694
254	FOX.20x	48.4682	0.0165497
254	FOX.20x	50.9702	0.0161438
254	FOX.20x	53.468	0.0159289
254	FOX.20x	55.9729	0.0156541
254	FOX.20x	58.47	0.0155691
254	FOX.20x	60.9733	0.0152505
254	FOX.20x	63.4737	0.014863
254	FOX.20x	65.9727	0.0146743
254	FOX.20x	68.4723	0.0145191
254	FOX.20x	70.9682	0.01428
274	FOX.20x	0.925257	0.688432
274	FOX.20x	3.45209	0.350136
274	FOX.20x	5.95662	0.144975
274	FOX.20x	8.45658	0.0918203
274	FOX.20x	10.9589	0.0750838
274	FOX.20x	13.4548	0.0665292
274	FOX.20x	15.9587	0.0607929
274	FOX.20x	18.4572	0.0567942
274	FOX.20x	20.9597	0.0537832
274	FOX.20x	23.4628	0.0520076
274	FOX.20x	25.9588	0.0501505
274	FOX.20x	28.4595	0.0485581
274	FOX.20x	30.96	0.0473926
274	FOX.20x	33.4647	0.0462862
274	FOX.20x	35.9651	0.0455943
274	FOX.20x	38.4651	0.0449734
274	FOX.20x	40.9627	0.0445789
274	FOX.20x	43.465	0.04392
274	FOX.20x	45.9642	0.0435966
274	FOX.20x	48.4677	0.0431718
274	FOX.20x	50.9697	0.0429592
274	FOX.20x	53.4675	0.0424008
274	FOX.20x	55.9724	0.042283
274	FOX.20x	58.4695	0.0416787
274	FOX.20x	60.9728	0.0413883
274	FOX.20x	63.4732	0.0410653
274	FOX.20x	65.9721	0.0408924
274	FOX.20x	68.4717	0.0403183
274	FOX.20x	70.9676	0.0397993
325	FOX.20x	0.924716	0.672992
325	FOX.20x	3.45155	0.235333
325	FOX.20x	5.9561	0.0984867
325	FOX.20x	8.45608	0.070748
325	FOX.20x	10.9584	0.0596219
325	FOX.20x	13.4543	0.0552121
325	FOX.20x	15.9581	0.052029
325	FOX.20x	18.4567	0.0500954
325	FOX.20x	20.9591	0.0490527
325	FOX.20x	23.4623	0.0478868
325	FOX.20x	25.9583	0.0470703
325	FOX.20x	28.4589	0.0464481
325	FOX.20x	30.9595	0.0459119
325	FOX.20x	33.4642	0.0455647
325	FOX.20x	35.9646	0.0445995
325	FOX.20x	38.4645	0.0444286
325	FOX.20x	40.9622	0.0441366
325	FOX.20x	43.4644	0.0437703
325	FOX.20x	45.9637	0.0432934
325	FOX.20x	48.4672	0.0427637
325	FOX.20x	50.9692	0.0425438
325	FOX.20x	53.4669	0.0421838
325	FOX.20x	55.9719	0.0415784
325	FOX.20x	58.4689	0.04128
325	FOX.20x	60.9722	0.0409561
325	FOX.20x	63.4727	0.0405166
325	FOX.20x	65.9716	0.0402426
325	FOX.20x	68.4712	0.0399135
325	FOX.20x	70.9671	0.0395482
365	FOX.20x	0.924204	0.613868
365	FOX.20x	3.45098	0.296006
365	FOX.20x	5.95557	0.175807
365	FOX.20x	8.45556	0.123286
365	FOX.20x	10.9579	0.0934139
365	FOX.20x	13.4537	0.0761181
365	FOX.20x	15.9576	0.0649758
365	FOX.20x	18.4562	0.0569933
365	FOX.20x	20.9586	0.0520276
365	FOX.20x	23.4617	0.048629
365	FOX.20x	25.9578	0.0456899
365	FOX.20x	28.4584	0.0438809
365	FOX.20x	30.9589	0.0421977
365	FOX.20x	33.4636	0.0404198
365	FOX.20x	35.964	0.0391208
365	FOX.20x	38.464	0.0382732
365	FOX.20x	40.9617	0.0375442
365	FOX.20x	43.4639	0.0365779
365	FOX.20x	45.9631	0.0362984
365	FOX.20x	48.4666	0.0357774
365	FOX.20x	50.9687	0.0356746
365	FOX.20x	53.4664	0.0354599
365	FOX.20x	55.9713	0.0353192
365	FOX.20x	58.4684	0.0350416
365	FOX.20x	60.9716	0.0347151
365	FOX.20x	63.4722	0.0346392
365	FOX.20x	65.9711	0.0346392
365	FOX.20x	68.4706	0.0345004
365	FOX.20x	70.9665	0.034073
321	FOX.20x	0.923677	0.659575
321	FOX.20x	3.45039	0.226436
321	FOX.20x	5.95499	0.0882876
321	FOX.20x	8.45501	0.055587
321	FOX.20x	10.9573	0.0441677
321	FOX.20x	13.4532	0.036634
321	FOX.20x	15.957	0.0316557
321	FOX.20x	18.4556	0.0282477
321	FOX.20x	20.958	0.0256699
321	FOX.20x	23.4612	0.0240959
321	FOX.20x	25.9572	0.0228822
321	FOX.20x	28.4578	0.0215409
321	FOX.20x	30.9584	0.0207683
321	FOX.20x	33.4631	0.0204144
321	FOX.20x	35.9635	0.0199729
321	FOX.20x	38.4634	0.0196479
321	FOX.20x	40.9611	0.019012
321	FOX.20x	43.4633	0.018148
321	FOX.20x	45.9626	0.0178279
321	FOX.20x	48.4661	0.0172099
321	FOX.20x	50.9681	0.016809
321	FOX.20x	53.4658	0.0161151
321	FOX.20x	55.9708	0.0157901
321	FOX.20x	58.4678	0.0156488
321	FOX.20x	60.971	0.0151986
321	FOX.20x	63.4716	0.0151245
321	FOX.20x	65.9705	0.0148557
321	FOX.20x	68.47	0.0145535
321	FOX.20x	70.966	0.0144795
90	FOX.20x	0.430534	0.813776
90	FOX.20x	2.94455	0.297595
90	FOX.20x	5.44674	0.110761
90	FOX.20x	7.94659	0.0526693
90	FOX.20x	10.4479	0.0371774
90	FOX.20x	12.9453	0.0314019
90	FOX.20x	15.4483	0.0277981
90	FOX.20x	17.9461	0.0255649
90	FOX.20x	20.4483	0.0243577
90	FOX.20x	22.9498	0.0228241
90	FOX.20x	25.4474	0.0218932
90	FOX.20x	27.9491	0.0211672
90	FOX.20x	30.4479	0.0204778
90	FOX.20x	32.9511	0.0198865
90	FOX.20x	35.451	0.0193603
90	FOX.20x	37.9502	0.0191788
90	FOX.20x	40.4497	0.0190207
90	FOX.20x	42.9504	0.0188626
90	FOX.20x	45.4501	0.0185395
90	FOX.20x	47.9525	0.0182947
90	FOX.20x	50.4529	0.0179266
90	FOX.20x	52.9517	0.0178084
90	FOX.20x	55.4549	0.0173536
90	FOX.20x	57.9534	0.017267
90	FOX.20x	60.4536	0.0171405
90	FOX.20x	62.9542	0.0170457
90	FOX.20x	65.4537	0.0168958
90	FOX.20x	67.9539	0.0168009
90	FOX.20x	70.4517	0.0165012
147	FOX.20x	0.431592	0.801372
147	FOX.20x	2.94559	0.524263
147	FOX.20x	5.44781	0.242758
147	FOX.20x	7.94773	0.167602
147	FOX.20x	10.4489	0.14015
147	FOX.20x	12.9464	0.12719
147	FOX.20x	15.4494	0.121832
147	FOX.20x	17.9471	0.118578
147	FOX.20x	20.4494	0.11546
147	FOX.20x	22.9509	0.113567
147	FOX.20x	25.4485	0.112159
147	FOX.20x	27.9502	0.110942
147	FOX.20x	30.449	0.109606
147	FOX.20x	32.9521	0.108374
147	FOX.20x	35.4522	0.10734
147	FOX.20x	37.9513	0.106819
147	FOX.20x	40.4508	0.106138
147	FOX.20x	42.9515	0.105672
147	FOX.20x	45.4512	0.105366
147	FOX.20x	47.9536	0.105258
147	FOX.20x	50.454	0.104829
147	FOX.20x	52.9528	0.104529
147	FOX.20x	55.4559	0.103576
147	FOX.20x	57.9545	0.10304
147	FOX.20x	60.4548	0.102879
147	FOX.20x	62.9554	0.102504
147	FOX.20x	65.4547	0.102037
147	FOX.20x	67.955	0.101801
147	FOX.20x	70.4527	0.101448
227	FOX.20x	0.432088	0.639687
227	FOX.20x	2.94613	0.28275
227	FOX.20x	5.44833	0.0807627
227	FOX.20x	7.94828	0.0439895
227	FOX.20x	10.4494	0.0344547
227	FOX.20x	12.9469	0.0292431
227	FOX.20x	15.4499	0.0274162
227	FOX.20x	17.9477	0.0254956
227	FOX.20x	20.45	0.0247597
227	FOX.20x	22.9514	0.0237148
227	FOX.20x	25.449	0.0227968
227	FOX.20x	27.9507	0.0225981
227	FOX.20x	30.4496	0.0220867
227	FOX.20x	32.9526	0.0217905
227	FOX.20x	35.4527	0.021384
227	FOX.20x	37.9519	0.0212442
227	FOX.20x	40.4513	0.0210327
227	FOX.20x	42.952	0.0208506
227	FOX.20x	45.4518	0.0206262
227	FOX.20x	47.9541	0.020398
227	FOX.20x	50.4545	0.0203134
227	FOX.20x	52.9534	0.0202416
227	FOX.20x	55.4565	0.0201993
227	FOX.20x	57.9551	0.020157
227	FOX.20x	60.4553	0.0200429
227	FOX.20x	62.9559	0.0200429
227	FOX.20x	65.4553	0.0199288
227	FOX.20x	67.9555	0.0199288
227	FOX.20x	70.4533	0.0198865
62	FOX.20x	0.432649	0.847957
62	FOX.20x	2.94669	0.478745
62	FOX.20x	5.44889	0.180901
62	FOX.20x	7.94883	0.0872009
62	FOX.20x	10.45	0.0600963
62	FOX.20x	12.9475	0.0453086
62	FOX.20x	15.4505	0.0379363
62	FOX.20x	17.9482	0.0336759
62	FOX.20x	20.4505	0.0310306
62	FOX.20x	22.952	0.0295038
62	FOX.20x	25.4495	0.0284093
62	FOX.20x	27.9512	0.02785
62	FOX.20x	30.4501	0.0269495
62	FOX.20x	32.9532	0.0260026
62	FOX.20x	35.4533	0.025442
62	FOX.20x	37.9524	0.0250736
62	FOX.20x	40.4519	0.0248216
62	FOX.20x	42.9526	0.0245085
62	FOX.20x	45.4524	0.0243742
62	FOX.20x	47.9547	0.0239777
62	FOX.20x	50.4551	0.0234767
62	FOX.20x	52.954	0.0229741
62	FOX.20x	55.457	0.0226775
62	FOX.20x	57.9557	0.0225388
62	FOX.20x	60.4559	0.0225
62	FOX.20x	62.9565	0.0223657
62	FOX.20x	65.4559	0.022157
62	FOX.20x	67.9561	0.022157
62	FOX.20x	70.4539	0.0219242
21	FOX.20x	0.433212	0.818936
21	FOX.20x	2.94728	0.401426
21	FOX.20x	5.44943	0.108935
21	FOX.20x	7.94943	0.0485031
21	FOX.20x	10.4506	0.0336735
21	FOX.20x	12.9481	0.0283278
21	FOX.20x	15.451	0.0254989
21	FOX.20x	17.9488	0.0237949
21	FOX.20x	20.4511	0.0222944
21	FOX.20x	22.9525	0.0211822
21	FOX.20x	25.4501	0.0202726
21	FOX.20x	27.9518	0.0198236
21	FOX.20x	30.4507	0.0193891
21	FOX.20x	32.9538	0.0188918
21	FOX.20x	35.4539	0.0184732
21	FOX.20x	37.953	0.0183271
21	FOX.20x	40.4524	0.0179867
21	FOX.20x	42.9532	0.0178597
21	FOX.20x	45.4529	0.0177249
21	FOX.20x	47.9552	0.0175979
21	FOX.20x	50.4556	0.0174817
21	FOX.20x	52.9545	0.0174817
21	FOX.20x	55.4576	0.0174519
21	FOX.20x	57.9563	0.0174519
21	FOX.20x	60.4565	0.0173058
21	FOX.20x	62.9571	0.017276
21	FOX.20x	65.4565	0.0172462
21	FOX.20x	67.9566	0.0171598
21	FOX.20x	70.4545	0.0170436
49	FOX.20x	0.433794	0.761282
49	FOX.20x	2.94786	0.372554
49	FOX.20x	5.44999	0.178729
49	FOX.20x	7.95002	0.107
49	FOX.20x	10.4511	0.0829934
49	FOX.20x	12.9487	0.0731311
49	FOX.20x	15.4516	0.0682592
49	FOX.20x	17.9494	0.0645759
49	FOX.20x	20.4516	0.062174
49	FOX.20x	22.9531	0.0590628
49	FOX.20x	25.4507	0.0574632
49	FOX.20x	27.9524	0.0561374
49	FOX.20x	30.4512	0.0550608
49	FOX.20x	32.9544	0.0539685
49	FOX.20x	35.4545	0.0530124
49	FOX.20x	37.9536	0.0524056
49	FOX.20x	40.453	0.0518462
49	FOX.20x	42.9538	0.0512139
49	FOX.20x	45.4535	0.0502499
49	FOX.20x	47.9558	0.0495432
49	FOX.20x	50.4562	0.0487286
49	FOX.20x	52.9552	0.0480826
49	FOX.20x	55.4582	0.047078
49	FOX.20x	57.9569	0.0461478
49	FOX.20x	60.4571	0.0453285
49	FOX.20x	62.9577	0.0448446
49	FOX.20x	65.4571	0.0439159
49	FOX.20x	67.9572	0.0427913
49	FOX.20x	70.4551	0.0410075
155	FOX.20x	0.434331	0.819081
155	FOX.20x	2.94839	0.42106
155	FOX.20x	5.45053	0.170155
155	FOX.20x	7.95058	0.0764507
155	FOX.20x	10.4517	0.0531744
155	FOX.20x	12.9492	0.0429983
155	FOX.20x	15.4521	0.0380119
155	FOX.20x	17.95	0.0348241
155	FOX.20x	20.4522	0.0320671
155	FOX.20x	22.9536	0.0303043
155	FOX.20x	25.4513	0.0282229
155	FOX.20x	27.953	0.0265515
155	FOX.20x	30.4518	0.0256517
155	FOX.20x	32.9549	0.0248794
155	FOX.20x	35.455	0.0236711
155	FOX.20x	37.9542	0.0229445
155	FOX.20x	40.4536	0.022187
155	FOX.20x	42.9543	0.0212359
155	FOX.20x	45.4541	0.020879
155	FOX.20x	47.9563	0.020197
155	FOX.20x	50.4568	0.019807
155	FOX.20x	52.9558	0.0195094
155	FOX.20x	55.4587	0.019164
155	FOX.20x	57.9574	0.0188994
155	FOX.20x	60.4576	0.0187125
155	FOX.20x	62.9582	0.0182737
155	FOX.20x	65.4576	0.0181823
[truncated: 171,474 more rows]
