# Supplementary material for: Large-scale testing of antimicrobial lethality at single-cell resolution predicts mycobacterial infection outcomes
Source: Nat Microbiol. 2026 Jan 9;11(2):566–83. doi: 10.1038/s41564-025-02217-y (PMC12872448; doi:10.1038/s41564-025-02217-y)
Supplement: Supplementary file 10 — Source Data Fig. 4 [file 41564_2025_2217_MOESM10_ESM.xlsx]

## Sheet: Fig 4 a
Phenotype	Samples	Variants Prefiltered	Variants Tested	h2
AMK_MIC(log2)	221	1274502	56096	0.21
AZM_MIC(log2)	221	1305517	25081	0.43
AZMinducible_MIC(log2)	221	869360	461238	0.86
CLR_MIC(log2)	221	1286187	44411	0.45
CLRinducible_MIC(log2)	221	877822	452776	0.79
FOX_MIC(log2)	221	1324843	5755	0
IPM_MIC(log2)	221	1327226	3372	0
LZD_MIC(log2)	221	1327007	3591	0.09
MIN_MIC(log2)	221	791194	539404	0.77
MXF_MIC(log2)	221	1317957	12641	0.18
TGC_MIC(log2)	221	1323220	7378	0.22
AMK_high(AUC)	342	1274105	56493	0.9
AMK_low(AUC)	332	1289649	40949	0.85
AZM_high(AUC)	211	1286342	44256	0.73
AZM_low(AUC)	110	1294183	36415	0.85
FOX_high(AUC)	366	1272195	58403	0.51
FOX_low(AUC)	363	1249362	81236	0.45
IPM_high(AUC)	363	1290704	39894	0.32
IPM_low(AUC)	363	1272558	58040	0.35
LZD_high(AUC)	356	1139937	190661	0.95
LZD_low(AUC)	335	1256138	74460	0.68
MIN_high(AUC)	350	1202112	128486	0.96
MIN_low(AUC)	283	1259689	70909	0.88
MXF_high(AUC)	318	1232787	97811	0.61
MXF_low(AUC)	310	1183831	146767	0.7
TGC_high(AUC)	353	939109	391489	0.97
TGC_low(AUC)	355	1120150	210448	0.96
