# Supplementary material for: Large-scale testing of antimicrobial lethality at single-cell resolution predicts mycobacterial infection outcomes
Source: Nat Microbiol. 2026 Jan 9;11(2):566–83. doi: 10.1038/s41564-025-02217-y (PMC12872448; doi:10.1038/s41564-025-02217-y)
Supplement: Supplementary file 12 — Source Data Extended Data Fig. 1 [file 41564_2025_2217_MOESM12_ESM.xlsx]

## Sheet: ED 1a
ExpID	ROI	Jaccard_Index	Data
1	3	0.818	0-72h
1	5	0.885	0-72h
1	7	0.901	0-72h
1	8	0.853	0-72h
1	9	0.904	0-72h
1	10	0.963	0-72h
1	11	0.858	0-72h
1	20	0.896	0-72h
1	21	0.849	0-72h
1	23	0.858	0-72h
1	24	0.858	0-72h
1	27	0.746	0-72h
1	30	0.83	0-72h
1	31	0.933	0-72h
1	32	0.9	0-72h
1	33	0.861	0-72h
1	34	0.861	0-72h
1	37	0.817	0-72h
1	39	0.881	0-72h
1	40	0.875	0-72h
1	41	0.84	0-72h
1	42	0.857	0-72h
1	46	0.911	0-72h
1	48	0.78	0-72h
1	49	0.78	0-72h
1	51	0.824	0-72h
1	52	0.881	0-72h
1	53	0.775	0-72h
1	54	0.775	0-72h
1	55	0.775	0-72h
1	56	0.832	0-72h
1	57	0.832	0-72h
1	58	0.805	0-72h
1	59	0.843	0-72h
1	61	0.776	0-72h
1	62	0.85	0-72h
1	63	0.85	0-72h
1	64	0.824	0-72h
1	65	0.909	0-72h
1	66	0.909	0-72h
1	67	0.909	0-72h
1	68	0.909	0-72h
1	69	0.855	0-72h
1	70	0.871	0-72h
1	71	0.881	0-72h
1	72	0.837	0-72h
1	73	0.91	0-72h
1	74	0.881	0-72h
1	75	0.796	0-72h
1	76	0.877	0-72h
1	77	0.85	0-72h
1	78	0.922	0-72h
1	79	0.919	0-72h
1	80	0.889	0-72h
1	81	0.889	0-72h
1	82	0.869	0-72h
1	83	0.869	0-72h
1	84	0.789	0-72h
1	85	0.871	0-72h
1	86	0.871	0-72h
1	87	0.871	0-72h
1	88	0.897	0-72h
1	89	0.845	0-72h
1	90	0.937	0-72h
1	91	0.892	0-72h
1	92	0.883	0-72h
1	93	0.86	0-72h
1	94	0.88	0-72h
1	96	0.906	0-72h
1	97	0.906	0-72h
1	98	0.848	0-72h
1	99	0.909	0-72h
1	100	0.909	0-72h
1	101	0.915	0-72h
1	102	0.771	0-72h
1	106	0.832	0-72h
1	108	0.874	0-72h
1	109	0.831	0-72h
1	110	0.781	0-72h
1	111	0.781	0-72h
1	112	0.833	0-72h
1	113	0.833	0-72h
1	114	0.94	0-72h
1	115	0.821	0-72h
1	116	0.725	0-72h
1	117	0.809	0-72h
1	118	0.932	0-72h
1	119	0.816	0-72h
1	120	0.89	0-72h
1	121	0.943	0-72h
1	122	0.943	0-72h
1	123	0.943	0-72h
1	125	0.865	0-72h
1	126	0.871	0-72h
1	128	0.9	0-72h
1	129	0.86	0-72h
1	130	0.861	0-72h
1	131	0.841	0-72h
1	132	0.824	0-72h
1	133	0.916	0-72h
1	135	0.818	0-72h
1	136	0.9	0-72h
1	137	0.906	0-72h
1	138	0.906	0-72h
1	140	0.97	0-72h
1	141	0.9	0-72h
1	144	0.821	0-72h
1	145	0.821	0-72h
1	146	0.888	0-72h
1	147	0.888	0-72h
1	148	0.896	0-72h
1	151	0.877	0-72h
1	152	0.877	0-72h
1	153	0.877	0-72h
1	154	0.985	0-72h
1	157	0.895	0-72h
1	158	0.895	0-72h
1	159	0.902	0-72h
1	160	0.816	0-72h
1	162	0.905	0-72h
1	163	0.913	0-72h
1	164	0.965	0-72h
1	165	0.965	0-72h
1	166	0.965	0-72h
1	167	0.965	0-72h
1	168	0.84	0-72h
1	169	0.84	0-72h
1	170	0.84	0-72h
1	171	0.829	0-72h
1	172	0.866	0-72h
1	173	0.866	0-72h
1	174	0.866	0-72h
1	175	0.967	0-72h
1	178	0.833	0-72h
1	179	0.833	0-72h
1	180	0.833	0-72h
1	181	0.843	0-72h
1	182	0.848	0-72h
1	183	0.777	0-72h
1	184	0.777	0-72h
1	185	0.808	0-72h
1	186	0.844	0-72h
1	187	0.936	0-72h
1	188	0.936	0-72h
1	189	0.936	0-72h
1	190	0.936	0-72h
1	191	0.852	0-72h
1	192	0.831	0-72h
1	193	0.912	0-72h
1	194	0.912	0-72h
1	195	0.912	0-72h
1	196	0.878	0-72h
1	197	0.878	0-72h
1	198	0.878	0-72h
1	199	0.93	0-72h
1	200	0.93	0-72h
1	201	0.769	0-72h
1	202	0.769	0-72h
1	203	0.769	0-72h
1	204	0.921	0-72h
1	205	0.864	0-72h
1	206	0.864	0-72h
1	207	0.888	0-72h
1	208	0.922	0-72h
1	209	0.819	0-72h
1	210	0.819	0-72h
1	211	0.819	0-72h
1	212	0.881	0-72h
1	213	0.881	0-72h
1	214	0.893	0-72h
1	215	0.895	0-72h
1	216	0.949	0-72h
1	217	0.949	0-72h
1	218	0.949	0-72h
1	219	0.878	0-72h
1	220	0.882	0-72h
1	221	0.882	0-72h
1	222	0.906	0-72h
1	223	0.906	0-72h
1	224	0.906	0-72h
1	225	0.949	0-72h
1	226	0.912	0-72h
1	227	0.883	0-72h
1	228	0.916	0-72h
1	230	0.873	0-72h
1	231	0.94	0-72h
1	233	0.934	0-72h
1	234	0.928	0-72h
1	236	0.956	0-72h
1	237	0.885	0-72h
1	238	0.89	0-72h
1	239	0.931	0-72h
1	240	0.931	0-72h
1	241	0.931	0-72h
1	242	0.85	0-72h
1	243	0.98	0-72h
1	247	0.851	0-72h
1	248	0.902	0-72h
1	249	0.917	0-72h
1	250	0.917	0-72h
1	251	0.872	0-72h
1	252	0.888	0-72h
1	253	0.888	0-72h
1	254	0.894	0-72h
1	255	0.954	0-72h
1	256	0.916	0-72h
1	257	0.884	0-72h
1	258	0.904	0-72h
1	259	0.904	0-72h
1	260	0.904	0-72h
1	263	0.87	0-72h
1	264	0.877	0-72h
1	265	0.462	0-72h
1	266	0.924	0-72h
1	267	0.948	0-72h
1	268	0.948	0-72h
1	269	0.925	0-72h
1	270	0.91	0-72h
1	271	0.884	0-72h
1	273	0.922	0-72h
1	274	0.882	0-72h
1	275	0.885	0-72h
1	276	0.885	0-72h
1	277	0.889	0-72h
1	278	0.889	0-72h
1	279	0.882	0-72h
1	281	0.874	0-72h
1	283	0.926	0-72h
1	284	0.887	0-72h
1	285	0.906	0-72h
1	286	0.923	0-72h
1	287	0.903	0-72h
1	288	0.903	0-72h
1	289	0.932	0-72h
1	290	0.932	0-72h
1	291	0.902	0-72h
1	292	0.902	0-72h
1	293	0.923	0-72h
1	294	0.923	0-72h
1	295	0.865	0-72h
1	299	0.827	0-72h
1	300	0.827	0-72h
1	301	0.907	0-72h
1	302	0.833	0-72h
1	303	0.86	0-72h
1	305	0.903	0-72h
1	306	0.917	0-72h
1	307	0.838	0-72h
1	308	0.917	0-72h
1	309	0.917	0-72h
1	315	0.939	0-72h
1	316	0.939	0-72h
1	317	0.8	0-72h
1	318	0.8	0-72h
1	319	0.91	0-72h
1	320	0.852	0-72h
1	321	0.9	0-72h
1	322	0.9	0-72h
1	323	0.882	0-72h
1	324	0.913	0-72h
1	325	0.913	0-72h
1	326	0.82	0-72h
1	327	0.82	0-72h
1	328	0.916	0-72h
1	329	0.916	0-72h
1	330	0.916	0-72h
1	331	0.915	0-72h
1	332	0.957	0-72h
1	333	0.903	0-72h
1	335	0.947	0-72h
1	336	0.815	0-72h
1	337	0.885	0-72h
1	338	0.885	0-72h
1	339	0.885	0-72h
1	341	0.925	0-72h
1	342	0.897	0-72h
1	343	0.897	0-72h
1	344	0.847	0-72h
1	345	0.847	0-72h
1	346	0.893	0-72h
1	347	0.873	0-72h
1	349	0.847	0-72h
1	350	0.946	0-72h
1	351	0.947	0-72h
1	352	0.894	0-72h
1	353	0.894	0-72h
1	354	0.894	0-72h
1	355	0.894	0-72h
1	356	0.923	0-72h
1	357	0.763	0-72h
1	358	0.862	0-72h
1	359	0.922	0-72h
1	360	0.922	0-72h
1	361	0.922	0-72h
1	362	0.906	0-72h
1	363	0.906	0-72h
1	364	0.899	0-72h
1	365	0.898	0-72h
1	366	0.862	0-72h
1	367	0.887	0-72h
1	368	0.905	0-72h
1	369	0.926	0-72h
1	370	0.926	0-72h
1	371	0.926	0-72h
1	372	0.926	0-72h
1	373	0.802	0-72h
1	374	0.802	0-72h
1	375	0.802	0-72h
1	376	0.802	0-72h
1	377	0.889	0-72h
1	378	0.934	0-72h
1	379	0.908	0-72h
1	380	0.925	0-72h
1	381	0.914	0-72h
1	382	0.873	0-72h
1	383	0.967	0-72h
1	384	0.8	0-72h
1	385	0.8	0-72h
1	386	0.8	0-72h
1	387	0.871	0-72h
1	388	0.871	0-72h
1	389	0.871	0-72h
1	390	0.871	0-72h
1	391	0.871	0-72h
1	392	0.858	0-72h
1	393	0.824	0-72h
1	394	0.946	0-72h
1	395	0.895	0-72h
1	396	0.919	0-72h
1	398	0.917	0-72h
1	399	0.907	0-72h
1	400	0.907	0-72h
1	401	0.885	0-72h
1	402	0.943	0-72h
1	403	0.943	0-72h
1	404	0.943	0-72h
1	405	0.944	0-72h
1	406	0.944	0-72h
1	407	0.821	0-72h
1	408	0.922	0-72h
1	409	0.768	0-72h
1	410	0.768	0-72h
1	411	0.768	0-72h
1	412	0.939	0-72h
1	413	0.939	0-72h
1	414	0.61	0-72h
1	415	0.891	0-72h
1	416	0.838	0-72h
1	417	0.918	0-72h
1	418	0.915	0-72h
1	419	0.915	0-72h
1	420	0.915	0-72h
1	421	0.871	0-72h
1	422	0.881	0-72h
1	423	0.889	0-72h
1	424	0.889	0-72h
1	425	0.881	0-72h
1	426	0.881	0-72h
1	427	0.917	0-72h
1	428	0.95	0-72h
1	429	0.95	0-72h
1	430	0.95	0-72h
1	431	0.897	0-72h
1	432	0.87	0-72h
1	433	0.87	0-72h
1	434	0.837	0-72h
1	435	0.837	0-72h
1	436	0.901	0-72h
1	437	0.921	0-72h
1	438	0.891	0-72h
1	439	0.854	0-72h
1	440	0.891	0-72h
1	441	0.911	0-72h
1	442	0.914	0-72h
1	443	0.914	0-72h
1	444	0.914	0-72h
1	446	0.933	0-72h
1	447	0.806	0-72h
1	448	0.885	0-72h
1	449	0.855	0-72h
1	450	0.913	0-72h
1	451	0.893	0-72h
1	452	0.893	0-72h
1	453	0.864	0-72h
1	454	0.479	0-72h
1	455	0.868	0-72h
1	456	0.932	0-72h
1	457	0.892	0-72h
1	458	0.892	0-72h
1	459	0.897	0-72h
1	460	0.907	0-72h
1	462	0.956	0-72h
1	463	0.939	0-72h
1	466	0.856	0-72h
1	467	0.91	0-72h
1	468	0.911	0-72h
1	469	0.891	0-72h
1	470	0.94	0-72h
1	471	0.887	0-72h
1	472	0.906	0-72h
1	473	0.87	0-72h
1	475	0.945	0-72h
1	476	0.93	0-72h
1	477	0.93	0-72h
1	478	0.933	0-72h
1	479	0.747	0-72h
1	480	0.747	0-72h
1	481	0.903	0-72h
1	482	0.868	0-72h
1	483	0.868	0-72h
1	484	0.901	0-72h
1	485	0.951	0-72h
1	486	0.873	0-72h
1	487	0.873	0-72h
1	488	0.923	0-72h
1	489	0.924	0-72h
1	490	0.887	0-72h
1	491	0.853	0-72h
1	492	0.853	0-72h
1	493	0.853	0-72h
1	495	0.861	0-72h
1	496	0.913	0-72h
1	497	0.938	0-72h
1	498	0.938	0-72h
1	499	0.877	0-72h
1	500	0.877	0-72h
1	501	0.958	0-72h
1	502	0.958	0-72h
1	503	0.958	0-72h
1	505	0.835	0-72h
1	506	0.923	0-72h
1	507	0.878	0-72h
1	508	0.878	0-72h
1	509	0.882	0-72h
1	510	0.944	0-72h
1	511	0.89	0-72h
1	512	0.928	0-72h
1	513	0.853	0-72h
1	514	0.896	0-72h
1	515	0.935	0-72h
1	517	0.962	0-72h
1	518	0.962	0-72h
1	519	0.867	0-72h
1	520	0.872	0-72h
1	521	0.892	0-72h
1	522	0.882	0-72h
1	524	0.88	0-72h
1	525	0.882	0-72h
1	526	0.882	0-72h
1	527	0.882	0-72h
1	529	0.96	0-72h
1	530	0.983	0-72h
1	531	0.895	0-72h
1	532	0.91	0-72h
1	533	0.908	0-72h
1	534	0.922	0-72h
1	535	0.823	0-72h
1	536	0.892	0-72h
1	537	0.72	0-72h
1	538	0.947	0-72h
1	539	0.866	0-72h
1	540	0.92	0-72h
1	541	0.869	0-72h
1	542	0.839	0-72h
1	543	0.818	0-72h
1	544	0.818	0-72h
1	545	0.887	0-72h
1	546	0.969	0-72h
1	547	0.035	0-72h
1	548	0.922	0-72h
1	549	0.872	0-72h
1	550	0.907	0-72h
1	551	0.907	0-72h
1	552	0.863	0-72h
1	553	0.863	0-72h
1	554	0.87	0-72h
1	555	0.836	0-72h
1	556	0.901	0-72h
1	557	0.901	0-72h
1	558	0.926	0-72h
1	559	0.926	0-72h
1	560	0.851	0-72h
1	561	0.877	0-72h
1	562	0.877	0-72h
1	563	0.877	0-72h
1	564	0.924	0-72h
1	565	0.894	0-72h
1	566	0.894	0-72h
1	567	0.897	0-72h
1	568	0.867	0-72h
1	569	0.932	0-72h
1	573	0.89	0-72h
1	574	0.561	0-72h
1	575	0.897	0-72h
1	576	0.924	0-72h
1	577	0.915	0-72h
1	578	0.927	0-72h
1	579	0.927	0-72h
1	582	0.947	0-72h
1	584	0.868	0-72h
1	585	0.965	0-72h
1	586	0.823	0-72h
1	589	0.904	0-72h
1	590	0.904	0-72h
1	592	0.935	0-72h
1	593	0.917	0-72h
1	597	0.902	0-72h
1	599	0.912	0-72h
1	600	0.912	0-72h
1	601	0.793	0-72h
1	602	0.793	0-72h
1	603	0.896	0-72h
1	604	0.893	0-72h
1	605	0.886	0-72h
1	606	0.898	0-72h
1	607	0.898	0-72h
1	608	0.898	0-72h
1	609	0.882	0-72h
1	610	0.898	0-72h
1	611	0.898	0-72h
1	613	0.915	0-72h
1	614	0.915	0-72h
1	616	0.803	0-72h
1	618	0.952	0-72h
1	619	0.833	0-72h
1	620	0.964	0-72h
1	621	0.964	0-72h
1	622	0.871	0-72h
1	623	0.877	0-72h
1	624	0.877	0-72h
1	625	0.953	0-72h
1	627	0.873	0-72h
1	628	0.818	0-72h
1	629	0.89	0-72h
1	630	0.951	0-72h
1	631	0.951	0-72h
1	632	0.951	0-72h
1	633	0.863	0-72h
1	634	0.869	0-72h
1	635	0.902	0-72h
1	636	0.939	0-72h
1	637	0.895	0-72h
1	638	0.906	0-72h
1	639	0.885	0-72h
1	640	0.889	0-72h
1	641	0.939	0-72h
1	642	0.887	0-72h
1	643	0.872	0-72h
1	644	0.872	0-72h
1	645	0.872	0-72h
1	646	0.934	0-72h
1	647	0.934	0-72h
1	648	0.912	0-72h
1	649	0.858	0-72h
1	650	0.8	0-72h
1	651	0.8	0-72h
1	652	0.8	0-72h
1	653	0.896	0-72h
1	654	0.885	0-72h
1	655	0.907	0-72h
1	656	0.907	0-72h
1	657	0.831	0-72h
1	658	0.911	0-72h
1	659	0.87	0-72h
1	663	0.822	0-72h
1	664	0.837	0-72h
1	666	0.898	0-72h
1	667	0.958	0-72h
1	668	0.935	0-72h
1	669	0.906	0-72h
1	670	0.949	0-72h
1	671	0.944	0-72h
1	672	0.898	0-72h
1	673	0.907	0-72h
1	674	0.907	0-72h
1	675	0.841	0-72h
1	676	0.92	0-72h
1	677	0.908	0-72h
1	678	0.897	0-72h
1	679	0.886	0-72h
1	680	0.87	0-72h
1	681	0.924	0-72h
1	682	0.881	0-72h
1	683	0.864	0-72h
1	684	0.868	0-72h
1	685	0.868	0-72h
1	687	0.87	0-72h
1	688	0.929	0-72h
1	689	0.903	0-72h
1	690	0.963	0-72h
1	691	0.845	0-72h
1	692	0.828	0-72h
1	693	0.828	0-72h
1	694	0.865	0-72h
1	695	0.865	0-72h
1	696	0.865	0-72h
1	697	0.887	0-72h
1	698	0.907	0-72h
1	700	0.938	0-72h
1	706	0.898	0-72h
1	707	0.846	0-72h
1	709	0.922	0-72h
1	710	0.931	0-72h
1	711	0.931	0-72h
1	712	0.931	0-72h
1	713	0.931	0-72h
1	714	0.931	0-72h
1	715	0.904	0-72h
1	716	0.904	0-72h
1	717	0.904	0-72h
1	719	0.912	0-72h
1	721	0.904	0-72h
1	722	0.918	0-72h
1	723	0.905	0-72h
1	726	0.988	0-72h
1	727	0.902	0-72h
1	728	0.902	0-72h
1	731	0.851	0-72h
1	734	0.83	0-72h
1	735	0.907	0-72h
1	736	0.907	0-72h
1	737	0.898	0-72h
1	738	0.901	0-72h
1	739	0.848	0-72h
1	740	0.951	0-72h
1	741	0.951	0-72h
1	743	0.916	0-72h
1	744	0.916	0-72h
1	745	0.836	0-72h
1	746	0.962	0-72h
1	747	0.889	0-72h
1	748	0.889	0-72h
1	749	0.889	0-72h
1	750	0.889	0-72h
1	751	0.963	0-72h
1	752	0.963	0-72h
1	753	0.857	0-72h
1	755	0.887	0-72h
1	756	0.902	0-72h
1	757	0.889	0-72h
1	758	0.889	0-72h
1	759	0.807	0-72h
1	760	0.756	0-72h
1	761	0.882	0-72h
1	762	0.882	0-72h
1	763	0.023	0-72h
1	764	0.023	0-72h
1	765	0.856	0-72h
1	766	0.872	0-72h
1	767	0.967	0-72h
1	768	0.833	0-72h
1	769	0.842	0-72h
1	770	0.842	0-72h
1	771	0.842	0-72h
1	773	0.831	0-72h
1	774	0.897	0-72h
1	775	0.872	0-72h
1	776	0.872	0-72h
1	777	0.872	0-72h
1	781	0.859	0-72h
1	782	0.949	0-72h
1	783	0.946	0-72h
1	784	0.905	0-72h
1	785	0.905	0-72h
1	786	0.905	0-72h
1	787	0.887	0-72h
1	790	0.914	0-72h
1	791	0.967	0-72h
1	792	0.855	0-72h
1	793	0.855	0-72h
1	794	0.886	0-72h
1	795	0.934	0-72h
1	798	0.845	0-72h
1	799	0.753	0-72h
1	800	0.913	0-72h
1	801	0.913	0-72h
1	803	0.895	0-72h
1	804	0.794	0-72h
1	805	0.794	0-72h
1	806	0.852	0-72h
1	807	0.872	0-72h
1	808	0.872	0-72h
1	810	0.894	0-72h
1	811	0.868	0-72h
1	813	0.805	0-72h
1	815	0.864	0-72h
1	816	0.829	0-72h
1	820	0.718	0-72h
1	821	0.892	0-72h
1	822	0.892	0-72h
1	823	0.841	0-72h
1	824	0.043	0-72h
1	825	0.043	0-72h
1	826	0.043	0-72h
1	827	0.043	0-72h
1	828	0.863	0-72h
1	831	0.896	0-72h
1	832	0.912	0-72h
1	833	0.902	0-72h
1	834	0.847	0-72h
1	836	0.863	0-72h
1	837	0.863	0-72h
1	838	0.934	0-72h
1	840	0.891	0-72h
1	841	0.887	0-72h
1	842	0.887	0-72h
1	843	0.887	0-72h
1	844	0.887	0-72h
1	845	0.835	0-72h
1	846	0.835	0-72h
1	848	0.919	0-72h
1	849	0.89	0-72h
1	850	0.88	0-72h
1	851	0.88	0-72h
1	852	0.809	0-72h
1	853	0.934	0-72h
1	855	0.9	0-72h
1	856	0.9	0-72h
1	858	0.87	0-72h
1	860	0.932	0-72h
1	861	0.932	0-72h
1	862	0.932	0-72h
1	864	0.938	0-72h
1	865	0.938	0-72h
1	866	0.934	0-72h
1	867	0.934	0-72h
1	868	0.934	0-72h
1	869	0.788	0-72h
1	870	0.788	0-72h
1	872	0.911	0-72h
1	873	0.811	0-72h
1	874	0.841	0-72h
1	877	0.833	0-72h
1	878	0.833	0-72h
1	879	0.892	0-72h
1	880	0.786	0-72h
1	881	0.786	0-72h
1	884	0.951	0-72h
1	885	0.88	0-72h
1	890	0.871	0-72h
1	893	0.85	0-72h
1	894	0.876	0-72h
1	896	0.965	0-72h
1	897	0.863	0-72h
1	900	0.891	0-72h
1	902	0.926	0-72h
1	903	0.902	0-72h
1	904	0.778	0-72h
1	906	0.809	0-72h
1	907	0.809	0-72h
1	1	0.931	0-72h
1	3	0.949	0-72h
1	4	0.923	0-72h
1	6	0.887	0-72h
1	7	0.911	0-72h
1	10	0.935	0-72h
1	11	0.892	0-72h
1	12	0.899	0-72h
1	13	0.919	0-72h
1	14	0.919	0-72h
1	16	0.867	0-72h
1	17	0.824	0-72h
1	18	0.824	0-72h
1	19	0.824	0-72h
1	20	0.824	0-72h
1	21	0.94	0-72h
1	22	0.94	0-72h
1	23	0.843	0-72h
1	24	0.865	0-72h
1	25	0.865	0-72h
1	26	0.877	0-72h
1	27	0.877	0-72h
1	31	0.898	0-72h
1	32	0.896	0-72h
1	33	0.965	0-72h
1	34	0.965	0-72h
1	35	0.912	0-72h
1	36	0.912	0-72h
1	38	0.819	0-72h
1	39	0.883	0-72h
1	40	0.856	0-72h
1	41	0.856	0-72h
1	42	0.9	0-72h
1	43	0.928	0-72h
1	44	0.928	0-72h
1	45	0.877	0-72h
1	46	0.896	0-72h
1	47	0.896	0-72h
1	48	0.833	0-72h
1	49	0.874	0-72h
1	50	0.852	0-72h
1	51	0.867	0-72h
1	52	0.827	0-72h
1	53	0.862	0-72h
1	55	0.925	0-72h
1	56	0.925	0-72h
1	57	0.871	0-72h
1	58	0.871	0-72h
1	64	0.861	0-72h
1	65	0.828	0-72h
1	66	0.828	0-72h
1	67	0.919	0-72h
1	68	0.919	0-72h
1	69	0.817	0-72h
1	70	0.904	0-72h
1	72	0.802	0-72h
1	73	0.802	0-72h
1	74	0.916	0-72h
1	75	0.909	0-72h
1	76	0.909	0-72h
1	77	0.864	0-72h
1	78	0.864	0-72h
1	79	0.931	0-72h
1	80	0.902	0-72h
1	81	0.919	0-72h
1	82	0.867	0-72h
1	83	0.961	0-72h
1	84	0.961	0-72h
1	85	0.934	0-72h
1	86	0.934	0-72h
1	87	0.876	0-72h
1	89	0.865	0-72h
1	90	0.856	0-72h
1	91	0.52	0-72h
1	92	0.893	0-72h
1	93	0.911	0-72h
1	94	0.882	0-72h
1	95	0.861	0-72h
1	96	0.822	0-72h
1	97	0.822	0-72h
1	98	0.951	0-72h
1	99	0.92	0-72h
1	100	0.92	0-72h
1	101	0.846	0-72h
1	102	0.872	0-72h
1	103	0.872	0-72h
1	104	0.872	0-72h
1	105	0.908	0-72h
1	106	0.908	0-72h
1	107	0.908	0-72h
1	108	0.913	0-72h
1	109	0.817	0-72h
1	110	0.937	0-72h
1	111	0.93	0-72h
1	112	0.93	0-72h
1	113	0.897	0-72h
1	114	0.869	0-72h
1	115	0.933	0-72h
1	116	0.871	0-72h
1	117	0.884	0-72h
1	118	0.911	0-72h
1	119	0.937	0-72h
1	120	0.937	0-72h
1	121	0.875	0-72h
1	122	0.838	0-72h
1	124	0.789	0-72h
1	125	0.86	0-72h
1	126	0.956	0-72h
1	127	0.905	0-72h
1	128	0.889	0-72h
1	129	0.894	0-72h
1	130	0.829	0-72h
1	131	0.878	0-72h
1	132	0.866	0-72h
1	135	0.854	0-72h
1	136	0.852	0-72h
1	137	0.922	0-72h
1	138	0.922	0-72h
1	139	0.915	0-72h
1	142	0.809	0-72h
1	144	0.909	0-72h
1	147	0.96	0-72h
1	148	0.96	0-72h
1	149	0.876	0-72h
1	150	0.896	0-72h
1	151	0.892	0-72h
1	152	0.831	0-72h
1	155	0.775	0-72h
1	156	0.898	0-72h
1	157	0.898	0-72h
1	158	0.479	0-72h
1	159	0.866	0-72h
1	160	0.9	0-72h
1	161	0.9	0-72h
1	162	0.9	0-72h
1	163	0.9	0-72h
1	164	0.89	0-72h
1	165	0.866	0-72h
1	166	0.866	0-72h
1	167	0.966	0-72h
1	168	0.966	0-72h
1	169	0.966	0-72h
1	170	0.966	0-72h
1	171	0.966	0-72h
1	172	0.89	0-72h
1	173	0.89	0-72h
1	174	0.95	0-72h
1	175	0.95	0-72h
1	176	0.95	0-72h
1	177	0.95	0-72h
1	178	0.882	0-72h
1	181	0.911	0-72h
1	182	0.911	0-72h
1	183	0.911	0-72h
1	184	0.911	0-72h
1	185	0.888	0-72h
1	186	0.944	0-72h
1	187	0.886	0-72h
1	188	0.903	0-72h
1	189	0.908	0-72h
1	190	0.908	0-72h
1	191	0.908	0-72h
1	192	0.903	0-72h
1	193	0.885	0-72h
1	194	0.901	0-72h
1	195	0.857	0-72h
1	196	0.857	0-72h
1	197	0.861	0-72h
1	198	0.962	0-72h
1	199	0.888	0-72h
1	200	0.897	0-72h
1	201	0.897	0-72h
1	202	0.925	0-72h
1	203	0.973	0-72h
1	204	0.973	0-72h
1	205	0.875	0-72h
1	206	0.892	0-72h
1	207	0.906	0-72h
1	208	0.878	0-72h
1	209	0.909	0-72h
1	210	0.91	0-72h
1	211	0.917	0-72h
1	212	0.934	0-72h
1	213	0.803	0-72h
1	214	0.803	0-72h
1	215	0.803	0-72h
1	216	0.803	0-72h
1	217	0.967	0-72h
1	218	0.967	0-72h
1	219	0.866	0-72h
1	220	0.888	0-72h
1	221	0.888	0-72h
1	222	0.937	0-72h
1	223	0.903	0-72h
1	224	0.888	0-72h
1	225	0.892	0-72h
1	226	0.892	0-72h
1	227	0.897	0-72h
1	228	0.897	0-72h
1	229	0.897	0-72h
1	230	0.897	0-72h
1	231	0.897	0-72h
1	232	0.952	0-72h
1	233	0.893	0-72h
1	234	0.893	0-72h
1	235	0.893	0-72h
1	236	0.912	0-72h
1	237	0.966	0-72h
1	238	0.899	0-72h
1	239	0.912	0-72h
1	240	0.891	0-72h
1	243	0.939	0-72h
1	244	0.939	0-72h
1	245	0.886	0-72h
1	246	0.908	0-72h
1	247	0.908	0-72h
1	248	0.925	0-72h
1	249	0.925	0-72h
1	250	0.925	0-72h
1	251	0.925	0-72h
1	252	0.925	0-72h
1	253	0.915	0-72h
1	254	0.915	0-72h
1	255	0.915	0-72h
1	256	0.906	0-72h
1	257	0.952	0-72h
1	258	0.93	0-72h
1	259	0.916	0-72h
1	261	0.818	0-72h
1	262	0.818	0-72h
1	263	0.826	0-72h
1	264	0.881	0-72h
1	265	0.88	0-72h
1	266	0.88	0-72h
1	267	0.9	0-72h
1	268	0.9	0-72h
1	271	0.936	0-72h
1	272	0.939	0-72h
1	273	0.799	0-72h
1	274	0.935	0-72h
1	275	0.854	0-72h
1	276	0.848	0-72h
1	277	0.867	0-72h
1	278	0.867	0-72h
1	279	0.942	0-72h
1	280	0.947	0-72h
1	281	0.947	0-72h
1	282	0.875	0-72h
1	283	0.874	0-72h
1	284	0.896	0-72h
1	285	0.896	0-72h
1	286	0.88	0-72h
1	290	0.949	0-72h
1	291	0.815	0-72h
1	292	0.815	0-72h
1	293	0.889	0-72h
1	297	0.862	0-72h
1	298	0.857	0-72h
1	299	0.896	0-72h
1	300	0.868	0-72h
1	301	0.869	0-72h
1	302	0.869	0-72h
1	303	0.848	0-72h
1	304	0.902	0-72h
1	305	0.892	0-72h
1	309	0.947	0-72h
1	310	0.867	0-72h
1	311	0.862	0-72h
1	312	0.838	0-72h
1	313	0.859	0-72h
1	315	0.802	0-72h
1	316	0.802	0-72h
1	317	0.863	0-72h
1	318	0.959	0-72h
1	319	0.959	0-72h
1	320	0.913	0-72h
1	321	0.913	0-72h
1	322	0.873	0-72h
1	323	0.974	0-72h
1	324	0.974	0-72h
1	325	0.974	0-72h
1	327	0.899	0-72h
1	328	0.841	0-72h
1	329	0.907	0-72h
1	330	0.907	0-72h
1	331	0.907	0-72h
1	332	0.883	0-72h
1	333	0.944	0-72h
1	334	0.959	0-72h
1	335	0.924	0-72h
1	336	0.838	0-72h
1	337	0.89	0-72h
1	338	0.906	0-72h
1	339	0.966	0-72h
1	340	0.92	0-72h
1	341	0.92	0-72h
1	342	0.92	0-72h
1	343	0.8	0-72h
1	344	0.944	0-72h
1	345	0.905	0-72h
1	346	0.905	0-72h
1	347	0.949	0-72h
1	348	0.932	0-72h
1	349	0.923	0-72h
1	350	0.922	0-72h
1	351	0.886	0-72h
1	352	0.886	0-72h
1	353	0.886	0-72h
1	354	0.886	0-72h
1	355	0.901	0-72h
1	356	0.912	0-72h
1	357	0.969	0-72h
1	359	0.893	0-72h
1	361	0.97	0-72h
1	364	0.866	0-72h
1	366	0.924	0-72h
1	367	0.953	0-72h
1	368	0.953	0-72h
1	369	0.815	0-72h
1	370	0.815	0-72h
1	372	0.525	0-72h
1	373	0.91	0-72h
1	374	0.921	0-72h
1	375	0.847	0-72h
1	376	0.847	0-72h
1	377	0.937	0-72h
1	378	0.808	0-72h
1	379	0.946	0-72h
1	380	0.946	0-72h
1	381	0.975	0-72h
1	382	0.924	0-72h
1	383	0.924	0-72h
1	384	0.924	0-72h
1	385	0.924	0-72h
1	386	0.865	0-72h
1	387	0.865	0-72h
1	388	0.845	0-72h
1	389	0.845	0-72h
1	390	0.845	0-72h
1	391	0.819	0-72h
1	394	0.897	0-72h
1	395	0.837	0-72h
1	396	0.874	0-72h
1	397	0.93	0-72h
1	398	0.818	0-72h
1	399	0.924	0-72h
1	400	0.893	0-72h
1	401	0.863	0-72h
1	402	0.863	0-72h
1	403	0.951	0-72h
1	404	0.902	0-72h
1	405	0.902	0-72h
1	410	0.929	0-72h
1	411	0.932	0-72h
1	412	0.932	0-72h
1	413	0.947	0-72h
1	414	0.916	0-72h
1	415	0.944	0-72h
1	416	0.944	0-72h
1	417	0.944	0-72h
1	418	0.884	0-72h
1	419	0.884	0-72h
1	420	0.884	0-72h
1	421	0.94	0-72h
1	422	0.94	0-72h
1	423	0.939	0-72h
1	424	0.782	0-72h
1	425	0.918	0-72h
1	426	0.918	0-72h
1	428	0.931	0-72h
1	429	0.925	0-72h
1	430	0.856	0-72h
1	431	0.944	0-72h
1	432	0.724	0-72h
1	433	0.724	0-72h
1	434	0.724	0-72h
1	435	0.831	0-72h
1	439	0.78	0-72h
1	440	0.935	0-72h
1	441	0.851	0-72h
1	442	0.851	0-72h
1	443	0.949	0-72h
1	444	0.949	0-72h
1	445	0.949	0-72h
1	446	0.949	0-72h
1	447	0.937	0-72h
1	448	0.922	0-72h
1	449	0.922	0-72h
1	450	0.922	0-72h
1	451	0.84	0-72h
1	452	0.873	0-72h
1	453	0.873	0-72h
1	454	0.928	0-72h
1	455	0.928	0-72h
1	456	0.928	0-72h
1	457	0.928	0-72h
1	458	0.906	0-72h
1	459	0.873	0-72h
1	460	0.872	0-72h
1	461	0.856	0-72h
1	462	0.885	0-72h
1	463	0.94	0-72h
1	464	0.861	0-72h
1	465	0.906	0-72h
1	466	0.91	0-72h
1	467	0.903	0-72h
1	468	0.973	0-72h
1	471	0.864	0-72h
1	472	0.87	0-72h
1	473	0.87	0-72h
1	474	0.87	0-72h
1	475	0.87	0-72h
1	476	0.853	0-72h
1	477	0.899	0-72h
1	480	0.915	0-72h
1	483	0.855	0-72h
1	484	0.936	0-72h
1	485	0.936	0-72h
1	486	0.923	0-72h
1	487	0.94	0-72h
1	488	0.875	0-72h
1	489	0.898	0-72h
1	490	0.394	0-72h
1	491	0.94	0-72h
1	492	0.843	0-72h
1	493	0.926	0-72h
1	494	0.892	0-72h
1	495	0.892	0-72h
1	496	0.811	0-72h
1	497	0.905	0-72h
1	498	0.905	0-72h
1	499	0.905	0-72h
1	500	0.905	0-72h
1	501	0.89	0-72h
1	502	0.86	0-72h
1	503	0.838	0-72h
1	504	0.838	0-72h
1	505	0.838	0-72h
1	506	0.939	0-72h
1	507	0.829	0-72h
1	509	0.95	0-72h
1	510	0.778	0-72h
1	511	0.906	0-72h
1	512	0.856	0-72h
1	514	0.938	0-72h
1	515	0.911	0-72h
1	516	0.911	0-72h
1	517	0.948	0-72h
1	518	0.948	0-72h
1	519	0.948	0-72h
1	520	0.892	0-72h
1	521	0.892	0-72h
1	523	0.929	0-72h
1	524	0.929	0-72h
1	525	0.869	0-72h
1	526	0.906	0-72h
1	529	0.846	0-72h
1	530	0.909	0-72h
1	531	0.956	0-72h
1	532	0.956	0-72h
1	533	0.944	0-72h
1	534	0.9	0-72h
1	537	0.876	0-72h
1	538	0.816	0-72h
1	539	0.927	0-72h
1	540	0.925	0-72h
1	541	0.912	0-72h
1	542	0.903	0-72h
1	543	0.903	0-72h
1	544	0.903	0-72h
1	545	0.903	0-72h
1	546	0.903	0-72h
1	547	0.961	0-72h
1	548	0.961	0-72h
1	549	0.894	0-72h
1	550	0.919	0-72h
1	551	0.94	0-72h
1	552	0.94	0-72h
1	553	0.94	0-72h
1	554	0.94	0-72h
1	555	0.905	0-72h
1	556	0.935	0-72h
1	557	0.892	0-72h
1	558	0.824	0-72h
1	560	0.922	0-72h
1	561	0.922	0-72h
1	562	0.93	0-72h
1	563	0.93	0-72h
1	564	0.977	0-72h
1	565	0.77	0-72h
1	566	0.903	0-72h
1	567	0.778	0-72h
1	568	0.778	0-72h
1	569	0.829	0-72h
1	570	0.926	0-72h
1	571	0.918	0-72h
1	573	0.884	0-72h
1	574	0.87	0-72h
1	575	0.953	0-72h
1	576	0.869	0-72h
1	577	0.852	0-72h
1	578	0.853	0-72h
1	579	0.853	0-72h
1	580	0.963	0-72h
1	581	0.963	0-72h
1	582	0.963	0-72h
1	585	0.93	0-72h
1	586	0.917	0-72h
1	587	0.917	0-72h
1	588	0.897	0-72h
1	589	0.897	0-72h
1	590	0.897	0-72h
1	591	0.836	0-72h
1	592	0.899	0-72h
1	593	0.867	0-72h
1	594	0.867	0-72h
1	595	0.829	0-72h
1	596	0.829	0-72h
1	597	0.829	0-72h
1	598	0.957	0-72h
1	599	0.896	0-72h
1	600	0.87	0-72h
1	601	0.87	0-72h
1	602	0.827	0-72h
1	603	0.832	0-72h
1	604	0.865	0-72h
1	605	0.865	0-72h
1	606	0.863	0-72h
1	607	0.863	0-72h
1	609	0.891	0-72h
1	610	0.891	0-72h
1	611	0.891	0-72h
1	614	0.888	0-72h
1	615	0.888	0-72h
1	616	0.902	0-72h
1	617	0.893	0-72h
1	618	0.929	0-72h
1	619	0.944	0-72h
1	620	0.926	0-72h
1	621	0.767	0-72h
1	622	0.767	0-72h
1	623	0.922	0-72h
1	624	0.955	0-72h
1	625	0.956	0-72h
1	626	0.874	0-72h
1	627	0.867	0-72h
1	628	0.949	0-72h
1	629	0.949	0-72h
1	630	0.857	0-72h
1	631	0.92	0-72h
1	632	0.946	0-72h
1	633	0.946	0-72h
1	634	0.946	0-72h
1	635	0.881	0-72h
1	636	0.897	0-72h
1	637	0.898	0-72h
1	638	0.898	0-72h
1	639	0.88	0-72h
1	640	0.88	0-72h
1	641	0.903	0-72h
1	642	0.903	0-72h
1	643	0.903	0-72h
1	644	0.903	0-72h
1	645	0.903	0-72h
1	646	0.903	0-72h
1	647	0.903	0-72h
1	654	0.804	0-72h
1	655	0.897	0-72h
1	656	0.866	0-72h
1	657	0.93	0-72h
1	658	0.92	0-72h
1	659	0.92	0-72h
1	660	0.983	0-72h
1	661	0.983	0-72h
1	662	0.907	0-72h
1	663	0.857	0-72h
1	664	0.808	0-72h
1	665	0.934	0-72h
1	666	0.9	0-72h
1	667	0.9	0-72h
1	668	0.9	0-72h
1	669	0.909	0-72h
1	670	0.903	0-72h
1	671	0.903	0-72h
1	672	0.95	0-72h
1	674	0.89	0-72h
1	679	0.912	0-72h
1	683	0.917	0-72h
1	684	0.918	0-72h
1	688	0.875	0-72h
1	691	0.912	0-72h
1	692	0.788	0-72h
1	693	0.886	0-72h
1	694	0.717	0-72h
1	695	0.953	0-72h
1	696	0.869	0-72h
1	697	0.887	0-72h
1	698	0.887	0-72h
1	699	0.935	0-72h
1	700	0.846	0-72h
1	701	0.867	0-72h
1	702	0.917	0-72h
1	703	0.917	0-72h
1	704	0.917	0-72h
1	705	0.823	0-72h
1	706	0.823	0-72h
1	707	0.908	0-72h
1	708	0.908	0-72h
1	709	0.886	0-72h
1	710	0.886	0-72h
1	711	0.888	0-72h
1	713	0.938	0-72h
1	714	0.938	0-72h
1	715	0.96	0-72h
1	718	0.844	0-72h
1	719	0.896	0-72h
1	720	0.92	0-72h
1	721	0.874	0-72h
1	722	0.936	0-72h
1	723	0.799	0-72h
1	724	0.799	0-72h
1	725	0.919	0-72h
1	726	0.921	0-72h
1	727	0.896	0-72h
1	728	0.896	0-72h
1	729	0.866	0-72h
1	730	0.866	0-72h
1	731	0.866	0-72h
1	734	0.93	0-72h
1	735	0.958	0-72h
1	736	0.958	0-72h
1	737	0.898	0-72h
1	738	0.932	0-72h
1	739	0.886	0-72h
1	740	0.886	0-72h
1	741	0.896	0-72h
1	742	0.896	0-72h
1	744	0.915	0-72h
1	747	0.916	0-72h
1	748	0.784	0-72h
1	749	0.892	0-72h
1	750	0.892	0-72h
1	751	0.901	0-72h
1	752	0.849	0-72h
1	753	0.919	0-72h
1	754	0.915	0-72h
1	755	0.91	0-72h
1	756	0.917	0-72h
1	757	0.914	0-72h
1	758	0.843	0-72h
1	759	0.843	0-72h
1	760	0.843	0-72h
1	761	0.843	0-72h
1	762	0.953	0-72h
1	763	0.953	0-72h
1	764	0.882	0-72h
1	765	0.863	0-72h
1	766	0.92	0-72h
1	767	0.92	0-72h
1	768	0.92	0-72h
1	769	0.92	0-72h
1	770	0.884	0-72h
1	771	0.933	0-72h
1	772	0.949	0-72h
1	773	0.834	0-72h
1	775	0.89	0-72h
1	776	0.89	0-72h
1	777	0.876	0-72h
1	779	0.893	0-72h
1	780	0.893	0-72h
1	781	0.903	0-72h
1	782	0.903	0-72h
1	783	0.903	0-72h
1	784	0.867	0-72h
1	785	0.867	0-72h
1	786	0.955	0-72h
1	787	0.942	0-72h
1	788	0.921	0-72h
1	789	0.922	0-72h
1	790	0.922	0-72h
1	791	0.75	0-72h
1	792	0.804	0-72h
1	793	0.913	0-72h
1	794	0.913	0-72h
1	795	0.846	0-72h
1	796	0.903	0-72h
1	797	0.903	0-72h
1	799	0.92	0-72h
1	800	0.952	0-72h
1	801	0.952	0-72h
1	802	0.933	0-72h
1	803	0.933	0-72h
1	804	0.882	0-72h
1	805	0.882	0-72h
1	807	0.91	0-72h
1	808	0.93	0-72h
1	809	0.819	0-72h
1	810	0.873	0-72h
1	812	0.833	0-72h
1	816	0.887	0-72h
1	817	0.909	0-72h
1	818	0.884	0-72h
1	819	0.919	0-72h
1	820	0.919	0-72h
1	821	0.919	0-72h
1	822	0.919	0-72h
1	824	0.952	0-72h
1	825	0.952	0-72h
1	826	0.952	0-72h
1	827	0.952	0-72h
1	828	0.912	0-72h
1	829	0.856	0-72h
1	830	0.856	0-72h
1	831	0.856	0-72h
1	833	0.883	0-72h
1	834	0.883	0-72h
1	835	0.89	0-72h
1	836	0.89	0-72h
1	837	0.89	0-72h
1	838	0.926	0-72h
1	839	0.909	0-72h
1	840	0.863	0-72h
1	841	0.871	0-72h
1	842	0.886	0-72h
1	843	0.871	0-72h
1	844	0.923	0-72h
1	845	0.923	0-72h
1	847	0.92	0-72h
1	848	0.92	0-72h
1	849	0.92	0-72h
1	850	0.92	0-72h
1	851	0.866	0-72h
1	852	0.866	0-72h
1	853	0.866	0-72h
1	854	0.887	0-72h
1	855	0.836	0-72h
1	856	0.913	0-72h
1	857	0.913	0-72h
1	858	0.913	0-72h
1	860	0.87	0-72h
1	861	0.891	0-72h
1	864	0.89	0-72h
1	865	0.933	0-72h
1	869	0.89	0-72h
1	870	0.932	0-72h
1	871	0.858	0-72h
1	873	0.902	0-72h
1	874	0.848	0-72h
1	875	0.848	0-72h
1	876	0.901	0-72h
1	877	0.886	0-72h
1	878	0.886	0-72h
1	1	0.852	0-72h
1	3	0.981	0-72h
1	4	0.897	0-72h
1	5	0.812	0-72h
1	6	0.824	0-72h
1	8	0.917	0-72h
1	9	0.877	0-72h
1	11	0.906	0-72h
1	12	0.906	0-72h
1	13	0.869	0-72h
1	15	0.828	0-72h
1	16	0.828	0-72h
1	17	0.828	0-72h
1	18	0.968	0-72h
1	19	0.968	0-72h
1	21	0.811	0-72h
1	22	0.898	0-72h
1	24	0.784	0-72h
1	25	0.784	0-72h
1	26	0.784	0-72h
1	29	0.848	0-72h
1	30	0.848	0-72h
1	31	0.889	0-72h
1	32	0.889	0-72h
1	33	0.827	0-72h
1	34	0.827	0-72h
1	35	0.871	0-72h
1	37	0.841	0-72h
1	38	0.821	0-72h
1	40	0.871	0-72h
1	41	0.801	0-72h
1	43	0.89	0-72h
1	44	0.89	0-72h
1	45	0.89	0-72h
1	46	0.859	0-72h
1	47	0.859	0-72h
1	48	0.873	0-72h
1	49	0.839	0-72h
1	50	0.921	0-72h
1	51	0.921	0-72h
1	54	0.932	0-72h
1	55	0.835	0-72h
1	56	0.932	0-72h
1	57	0.932	0-72h
1	58	0.856	0-72h
1	59	0.856	0-72h
1	63	0.887	0-72h
1	69	0.893	0-72h
1	70	0.882	0-72h
1	71	0.882	0-72h
1	72	0.838	0-72h
1	73	0.928	0-72h
1	74	0.777	0-72h
1	75	0.814	0-72h
1	76	0.814	0-72h
1	77	0.814	0-72h
1	78	0.876	0-72h
1	79	0.918	0-72h
1	80	0.881	0-72h
1	81	0.881	0-72h
1	82	0.926	0-72h
1	83	0.936	0-72h
1	84	0.936	0-72h
1	85	0.897	0-72h
1	86	0.793	0-72h
1	87	0.793	0-72h
1	88	0.793	0-72h
1	89	0.87	0-72h
1	90	0.87	0-72h
1	91	0.87	0-72h
1	92	0.922	0-72h
1	93	0.922	0-72h
1	94	0.922	0-72h
1	95	0.922	0-72h
1	97	0.938	0-72h
1	98	0.938	0-72h
1	99	0.841	0-72h
1	100	0.869	0-72h
1	101	0.869	0-72h
1	102	0.891	0-72h
1	103	0.891	0-72h
1	104	0.891	0-72h
1	105	0.847	0-72h
1	106	0.847	0-72h
1	107	0.847	0-72h
1	108	0.952	0-72h
1	109	0.961	0-72h
1	110	0.929	0-72h
1	111	0.929	0-72h
1	112	0.864	0-72h
1	113	0.864	0-72h
1	114	0.864	0-72h
1	115	0.845	0-72h
1	116	0.845	0-72h
1	117	0.077	0-72h
1	118	0.077	0-72h
1	119	0.923	0-72h
1	120	0.914	0-72h
1	121	0.914	0-72h
1	122	0.842	0-72h
1	123	0.842	0-72h
1	124	0.842	0-72h
1	125	0.756	0-72h
1	126	0.826	0-72h
1	127	0.838	0-72h
1	129	0.803	0-72h
1	130	0.854	0-72h
1	132	0.934	0-72h
1	133	0.89	0-72h
1	134	0.938	0-72h
1	135	0.916	0-72h
1	136	0.87	0-72h
1	137	0.87	0-72h
1	138	0.87	0-72h
1	139	0.837	0-72h
1	140	0.934	0-72h
1	141	0.934	0-72h
1	142	0.954	0-72h
1	143	0.881	0-72h
1	144	0.881	0-72h
1	146	0.829	0-72h
1	147	0.93	0-72h
1	148	0.876	0-72h
1	149	0.876	0-72h
1	150	0.922	0-72h
1	151	0.885	0-72h
1	152	0.867	0-72h
1	153	0.897	0-72h
1	154	0.938	0-72h
1	157	0.87	0-72h
1	158	0.884	0-72h
1	159	0.916	0-72h
1	163	0.902	0-72h
1	164	0.87	0-72h
1	165	0.87	0-72h
1	166	0.87	0-72h
1	167	0.897	0-72h
1	168	0.926	0-72h
1	169	0.865	0-72h
1	172	0.935	0-72h
1	173	0.862	0-72h
1	178	0.92	0-72h
1	179	0.879	0-72h
1	180	0.91	0-72h
1	181	0.91	0-72h
1	182	0.928	0-72h
1	183	0.876	0-72h
1	184	0.86	0-72h
1	185	0.743	0-72h
1	186	0.829	0-72h
1	187	0.888	0-72h
1	188	0.817	0-72h
1	189	0.946	0-72h
1	190	0.9	0-72h
1	191	0.9	0-72h
1	192	0.903	0-72h
1	193	0.9	0-72h
1	194	0.9	0-72h
1	195	0.904	0-72h
1	196	0.917	0-72h
1	197	0.906	0-72h
1	199	0.844	0-72h
1	200	0.854	0-72h
1	202	0.88	0-72h
1	203	0.842	0-72h
1	204	0.842	0-72h
1	205	0.842	0-72h
1	206	0.53	0-72h
1	207	0.53	0-72h
1	208	0.53	0-72h
1	209	0.895	0-72h
1	210	0.895	0-72h
1	212	0.892	0-72h
1	213	0.888	0-72h
1	214	0.888	0-72h
1	215	0.905	0-72h
1	216	0.905	0-72h
1	217	0.905	0-72h
1	218	0.908	0-72h
1	219	0.908	0-72h
1	220	0.803	0-72h
1	222	0.938	0-72h
1	223	0.975	0-72h
1	224	0.975	0-72h
1	225	0.892	0-72h
1	226	0.859	0-72h
1	227	0.859	0-72h
1	228	0.852	0-72h
1	229	0.873	0-72h
1	230	0.873	0-72h
1	231	0.795	0-72h
1	232	0.948	0-72h
1	233	0.948	0-72h
1	234	0.899	0-72h
1	235	0.812	0-72h
1	236	0.733	0-72h
1	237	0.888	0-72h
1	238	0.92	0-72h
1	239	0.762	0-72h
1	244	0.899	0-72h
1	245	0.899	0-72h
1	246	0.838	0-72h
1	247	0.917	0-72h
1	248	0.738	0-72h
1	249	0.867	0-72h
1	250	0.851	0-72h
1	251	0.948	0-72h
1	252	0.836	0-72h
1	253	0.851	0-72h
1	255	0.888	0-72h
1	256	0.888	0-72h
1	257	0.918	0-72h
1	258	0.918	0-72h
1	260	0.908	0-72h
1	261	0.859	0-72h
1	262	0.898	0-72h
1	263	0.898	0-72h
1	264	0.898	0-72h
1	266	0.916	0-72h
1	267	0.916	0-72h
1	268	0.911	0-72h
1	269	0.911	0-72h
1	270	0.938	0-72h
1	271	0.938	0-72h
1	272	0.938	0-72h
1	274	0.925	0-72h
1	275	0.913	0-72h
1	276	0.953	0-72h
1	277	0.947	0-72h
1	278	0.732	0-72h
1	279	0.732	0-72h
1	280	0.732	0-72h
1	282	0.818	0-72h
1	283	0.865	0-72h
1	284	0.852	0-72h
1	285	0.876	0-72h
1	286	0.899	0-72h
1	287	0.819	0-72h
1	288	0.915	0-72h
1	289	0.923	0-72h
1	290	0.923	0-72h
1	291	0.93	0-72h
1	292	0.93	0-72h
1	293	0.93	0-72h
1	294	0.875	0-72h
1	295	0.912	0-72h
1	296	0.922	0-72h
1	297	0.922	0-72h
1	298	0.93	0-72h
1	299	0.865	0-72h
1	302	0.905	0-72h
1	303	0.887	0-72h
1	304	0.887	0-72h
1	305	0.911	0-72h
1	309	0.94	0-72h
1	311	0.911	0-72h
1	312	0.913	0-72h
1	313	0.798	0-72h
1	314	0.884	0-72h
1	315	0.904	0-72h
1	316	0.863	0-72h
1	317	0.863	0-72h
1	318	0.902	0-72h
1	319	0.861	0-72h
1	320	0.743	0-72h
1	321	0.743	0-72h
1	322	0.91	0-72h
1	323	0.91	0-72h
1	324	0.875	0-72h
1	325	0.875	0-72h
1	326	0.949	0-72h
1	327	0.853	0-72h
1	330	0.922	0-72h
1	331	0.946	0-72h
1	332	0.904	0-72h
1	333	0.897	0-72h
1	336	0.618	0-72h
1	337	0.618	0-72h
1	339	0.836	0-72h
1	340	0.953	0-72h
1	341	0.953	0-72h
1	342	0.856	0-72h
1	343	0.89	0-72h
1	344	0.89	0-72h
1	345	0.87	0-72h
1	346	0.951	0-72h
1	347	0.951	0-72h
1	348	0.873	0-72h
1	349	0.881	0-72h
1	350	0.881	0-72h
1	351	0.938	0-72h
1	352	0.915	0-72h
1	353	0.818	0-72h
1	354	0.76	0-72h
1	357	0.888	0-72h
1	358	0.917	0-72h
1	360	0.907	0-72h
1	361	0.907	0-72h
1	362	0.907	0-72h
1	363	0.9	0-72h
1	364	0.866	0-72h
1	365	0.922	0-72h
1	366	0.922	0-72h
1	367	0.762	0-72h
1	368	0.88	0-72h
1	369	0.932	0-72h
1	370	0.817	0-72h
1	371	0.817	0-72h
1	372	0.817	0-72h
1	373	0.817	0-72h
1	374	0.818	0-72h
1	375	0.872	0-72h
1	376	0.851	0-72h
1	377	0.861	0-72h
1	378	0.861	0-72h
1	379	0.848	0-72h
1	380	0.918	0-72h
1	381	0.907	0-72h
1	382	0.907	0-72h
1	383	0.748	0-72h
1	384	0.906	0-72h
1	385	0.899	0-72h
1	386	0.909	0-72h
1	387	0.909	0-72h
1	388	0.781	0-72h
1	389	0.9	0-72h
1	390	0.93	0-72h
1	391	0.047	0-72h
1	392	0.895	0-72h
1	393	0.895	0-72h
1	394	0.895	0-72h
1	395	0.895	0-72h
1	396	0.729	0-72h
1	397	0.862	0-72h
1	398	0.831	0-72h
1	399	0.909	0-72h
1	400	0.909	0-72h
1	401	0.888	0-72h
1	402	0.826	0-72h
1	403	0.845	0-72h
1	405	0.953	0-72h
1	406	0.922	0-72h
1	407	0.922	0-72h
1	408	0.922	0-72h
1	409	0.91	0-72h
1	410	0.91	0-72h
1	411	0.91	0-72h
1	415	0.864	0-72h
1	416	0.843	0-72h
1	417	0.883	0-72h
1	418	0.883	0-72h
1	419	0.867	0-72h
1	420	0.857	0-72h
1	421	0.857	0-72h
1	422	0.857	0-72h
1	423	0.935	0-72h
1	424	0.868	0-72h
1	426	0.907	0-72h
1	427	0.907	0-72h
1	428	0.907	0-72h
1	429	0.895	0-72h
1	430	0.582	0-72h
1	431	0.582	0-72h
1	432	0.871	0-72h
1	433	0.871	0-72h
1	434	0.871	0-72h
1	435	0.904	0-72h
1	436	0.897	0-72h
1	437	0.897	0-72h
1	438	0.93	0-72h
1	440	0.81	0-72h
1	441	0.81	0-72h
1	442	0.843	0-72h
1	443	0.905	0-72h
1	444	0.897	0-72h
1	446	0.951	0-72h
1	447	0.753	0-72h
1	448	0.907	0-72h
1	449	0.907	0-72h
1	450	0.908	0-72h
1	451	0.897	0-72h
1	452	0.853	0-72h
1	453	0.853	0-72h
1	454	0.853	0-72h
1	455	0.853	0-72h
1	456	0.919	0-72h
1	457	0.919	0-72h
1	458	0.901	0-72h
1	459	0.898	0-72h
1	460	0.858	0-72h
1	461	0.816	0-72h
1	462	0.889	0-72h
1	463	0.905	0-72h
1	464	0.965	0-72h
1	465	0.908	0-72h
1	466	0.908	0-72h
1	467	0.919	0-72h
1	468	0.919	0-72h
1	469	0.919	0-72h
1	470	0.738	0-72h
1	471	0.841	0-72h
1	472	0.879	0-72h
1	473	0.959	0-72h
1	482	0.878	0-72h
1	483	0.878	0-72h
1	484	0.878	0-72h
1	485	0.878	0-72h
1	486	0.878	0-72h
1	487	0.879	0-72h
1	488	0.879	0-72h
1	489	0.879	0-72h
1	490	0.879	0-72h
1	491	0.903	0-72h
1	492	0.598	0-72h
1	493	0.864	0-72h
1	495	0.816	0-72h
1	496	0.941	0-72h
1	497	0.875	0-72h
1	498	0.875	0-72h
1	499	0.862	0-72h
1	500	0.873	0-72h
1	501	0.92	0-72h
1	502	0.954	0-72h
1	503	0.954	0-72h
1	504	0.954	0-72h
1	505	0.922	0-72h
1	506	0.894	0-72h
1	507	0.831	0-72h
1	508	0.795	0-72h
1	509	0.795	0-72h
1	510	0.912	0-72h
1	511	0.843	0-72h
1	512	0.86	0-72h
1	513	0.86	0-72h
1	514	0.86	0-72h
1	515	0.582	0-72h
1	516	0.81	0-72h
1	518	0.963	0-72h
1	519	0.963	0-72h
1	520	0.963	0-72h
1	521	0.838	0-72h
1	522	0.838	0-72h
1	523	0.869	0-72h
1	524	0.92	0-72h
1	525	0.936	0-72h
1	526	0.935	0-72h
1	527	0.872	0-72h
1	528	0.95	0-72h
1	529	0.855	0-72h
1	530	0.816	0-72h
1	531	0.917	0-72h
1	532	0.923	0-72h
1	533	0.959	0-72h
1	534	0.959	0-72h
1	535	0.959	0-72h
1	536	0.959	0-72h
1	537	0.893	0-72h
1	543	0.809	0-72h
1	544	0.777	0-72h
1	545	0.777	0-72h
1	546	0.755	0-72h
1	547	0.854	0-72h
1	548	0.882	0-72h
1	549	0.88	0-72h
1	550	0.938	0-72h
1	551	0.94	0-72h
1	552	0.915	0-72h
1	553	0.915	0-72h
1	555	0.969	0-72h
1	556	0.969	0-72h
1	557	0.969	0-72h
1	558	0.849	0-72h
1	559	0.849	0-72h
1	560	0.849	0-72h
1	561	0.892	0-72h
1	562	0.919	0-72h
1	563	0.854	0-72h
1	564	0.854	0-72h
1	565	0.854	0-72h
1	566	0.899	0-72h
1	567	0.894	0-72h
1	568	0.894	0-72h
1	569	0.914	0-72h
1	570	0.031	0-72h
1	571	0.835	0-72h
1	572	0.918	0-72h
1	573	0.919	0-72h
1	574	0.919	0-72h
1	575	0.919	0-72h
1	576	0.919	0-72h
1	577	0.919	0-72h
1	579	0.876	0-72h
1	580	0.876	0-72h
1	581	0.89	0-72h
1	582	0.89	0-72h
1	583	0.89	0-72h
1	584	0.93	0-72h
[truncated: 9,775 more rows]

## Sheet: ED 1b
Correction	Timestep	PI_Intensity
Uncorrected	0	286.98
BaSic corrected	0	11.5306
Uncorrected	0	280.103
BaSic corrected	0	9.7931
Uncorrected	0	278.511
BaSic corrected	0	5.34532
Uncorrected	0	284.223
BaSic corrected	0	12.198
Uncorrected	0	288.143
BaSic corrected	0	15.4505
Uncorrected	0	284.747
BaSic corrected	0	8.76056
Uncorrected	0	286.121
BaSic corrected	0	11.5786
Uncorrected	0	501.281
BaSic corrected	0	211.406
Uncorrected	0	284.026
BaSic corrected	0	12.9573
Uncorrected	0	283.391
BaSic corrected	0	11.1724
Uncorrected	0	285.812
BaSic corrected	0	9.95758
Uncorrected	0	281.449
BaSic corrected	0	12.8162
Uncorrected	0	417.219
BaSic corrected	0	171.402
Uncorrected	0	462.469
BaSic corrected	0	176.046
Uncorrected	0	273.159
BaSic corrected	0	14.3659
Uncorrected	0	258.747
BaSic corrected	0	6.33333
Uncorrected	0	276.559
BaSic corrected	0	6.58824
Uncorrected	0	263.971
BaSic corrected	0	7.81905
Uncorrected	0	276.702
BaSic corrected	0	4.09524
Uncorrected	0	285.896
BaSic corrected	0	10.016
Uncorrected	0	288.584
BaSic corrected	0	8.60674
Uncorrected	0	283.806
BaSic corrected	0	8.43056
Uncorrected	0	268.625
BaSic corrected	0	13.6042
Uncorrected	0	475.938
BaSic corrected	0	207.14
Uncorrected	0	264.52
BaSic corrected	0	9.4
Uncorrected	0	272.288
BaSic corrected	0	10.5705
Uncorrected	0	276.822
BaSic corrected	0	10.7966
Uncorrected	0	266.368
BaSic corrected	0	9.53374
Uncorrected	0	281.019
BaSic corrected	0	8.57143
Uncorrected	0	281.315
BaSic corrected	0	9.33696
Uncorrected	0	285.904
BaSic corrected	0	8.22156
Uncorrected	0	283.378
BaSic corrected	0	5.76829
Uncorrected	0	287.557
BaSic corrected	0	10.5902
Uncorrected	0	283.09
BaSic corrected	0	11.1119
Uncorrected	0	272.37
BaSic corrected	0	7.42
Uncorrected	0	285.024
BaSic corrected	0	12.6707
Uncorrected	0	571.948
BaSic corrected	0	306.896
Uncorrected	0	285.949
BaSic corrected	0	12.8163
Uncorrected	0	266.025
BaSic corrected	0	8.40741
Uncorrected	0	284.441
BaSic corrected	0	8.31496
Uncorrected	0	286.451
BaSic corrected	0	8.70796
Uncorrected	0	606.838
BaSic corrected	0	394.446
Uncorrected	0	287.595
BaSic corrected	0	6.13514
Uncorrected	0	288.838
BaSic corrected	0	8.70423
Uncorrected	0	287.421
BaSic corrected	0	6.83178
Uncorrected	0	287.087
BaSic corrected	0	9
Uncorrected	0	276.706
BaSic corrected	0	9.5
Uncorrected	0	284.623
BaSic corrected	0	5.88525
Uncorrected	0	287.114
BaSic corrected	0	6.71212
Uncorrected	0	292.413
BaSic corrected	0	11.1333
Uncorrected	0	292.244
BaSic corrected	0	8.93171
Uncorrected	0	291.265
BaSic corrected	0	11.5265
Uncorrected	0	257.845
BaSic corrected	0	9.67857
Uncorrected	0	555.413
BaSic corrected	0	281.554
Uncorrected	0	292.25
BaSic corrected	0	8.24107
Uncorrected	0	291.362
BaSic corrected	0	9.69737
Uncorrected	0	272.074
BaSic corrected	0	6.87368
Uncorrected	0	565.193
BaSic corrected	0	267.303
Uncorrected	0	286.378
BaSic corrected	0	9.54878
Uncorrected	0	289.441
BaSic corrected	0	10.9379
Uncorrected	0	291.464
BaSic corrected	0	7.73184
Uncorrected	0	277.867
BaSic corrected	0	10.9429
Uncorrected	0	285.875
BaSic corrected	0	9.725
Uncorrected	0	267.079
BaSic corrected	0	10.5393
Uncorrected	0	271.685
BaSic corrected	0	9.02174
Uncorrected	0	296.195
BaSic corrected	0	12.8659
Uncorrected	0	289.855
BaSic corrected	0	8.16867
Uncorrected	0	284.161
BaSic corrected	0	13.3871
Uncorrected	0	265.858
BaSic corrected	0	13.5957
Uncorrected	0	292.982
BaSic corrected	0	10.3434
Uncorrected	0	290.049
BaSic corrected	0	12.3169
Uncorrected	0	288.892
BaSic corrected	0	6.48193
Uncorrected	0	291.044
BaSic corrected	0	8.60294
Uncorrected	0	288.45
BaSic corrected	0	7.24167
Uncorrected	0	291.206
BaSic corrected	0	10.4286
Uncorrected	0	288.648
BaSic corrected	0	13.2381
Uncorrected	0	288.947
BaSic corrected	0	6.23179
Uncorrected	0	277.908
BaSic corrected	0	9.5977
Uncorrected	0	290.503
BaSic corrected	0	8.88811
Uncorrected	0	289.128
BaSic corrected	0	8.75
Uncorrected	0	287.842
BaSic corrected	0	5.24211
Uncorrected	0	275.161
BaSic corrected	0	9.11607
Uncorrected	0	292.354
BaSic corrected	0	7.63291
Uncorrected	0	300.757
BaSic corrected	0	22.8684
Uncorrected	0	293.973
BaSic corrected	0	10.1867
Uncorrected	0	281.216
BaSic corrected	0	15.12
Uncorrected	0	286.323
BaSic corrected	0	13.4436
Uncorrected	0	283.682
BaSic corrected	0	10.2636
Uncorrected	0	293.908
BaSic corrected	0	9.24855
Uncorrected	0	292.369
BaSic corrected	0	7.17476
Uncorrected	0	296.178
BaSic corrected	0	9
Uncorrected	0	298.519
BaSic corrected	0	10.3766
Uncorrected	0	291.379
BaSic corrected	0	10.6708
Uncorrected	0	296.231
BaSic corrected	0	13.1269
Uncorrected	0	296.663
BaSic corrected	0	9.03315
Uncorrected	0	290.828
BaSic corrected	0	6.14516
Uncorrected	0	290.937
BaSic corrected	0	9.85263
Uncorrected	0	289.587
BaSic corrected	0	14.6957
Uncorrected	0	262.132
BaSic corrected	0	9.81132
Uncorrected	0	295.352
BaSic corrected	0	16.7593
Uncorrected	0	296.603
BaSic corrected	0	10.8448
Uncorrected	0	288.176
BaSic corrected	0	8.53677
Uncorrected	0	287.489
BaSic corrected	0	8.92481
Uncorrected	0	290.724
BaSic corrected	0	7.05691
Uncorrected	0	452.782
BaSic corrected	0	192.04
Uncorrected	0	603.731
BaSic corrected	0	327.565
Uncorrected	0	284.794
BaSic corrected	0	11.4299
Uncorrected	0	281.398
BaSic corrected	0	10.9432
Uncorrected	0	293.884
BaSic corrected	0	6.20122
Uncorrected	0	278.958
BaSic corrected	0	9.46988
Uncorrected	0	296.773
BaSic corrected	0	9.59545
Uncorrected	0	277.329
BaSic corrected	0	10.0122
Uncorrected	0	293.977
BaSic corrected	0	7.88506
Uncorrected	0	297.152
BaSic corrected	0	10.8929
Uncorrected	0	295.652
BaSic corrected	0	9.97321
Uncorrected	0	298.345
BaSic corrected	0	7.26804
Uncorrected	0	409.605
BaSic corrected	0	133.007
Uncorrected	0	283.973
BaSic corrected	0	10.5676
Uncorrected	0	299.653
BaSic corrected	0	10.4337
Uncorrected	0	411.075
BaSic corrected	0	105.246
Uncorrected	0	279.677
BaSic corrected	0	8.39516
Uncorrected	0	277.59
BaSic corrected	0	11.47
Uncorrected	0	293.262
BaSic corrected	0	8.57924
Uncorrected	0	266.45
BaSic corrected	0	7.36697
Uncorrected	0	300.507
BaSic corrected	0	7.36842
Uncorrected	0	303.203
BaSic corrected	0	8.96622
Uncorrected	0	339.117
BaSic corrected	0	60.35
Uncorrected	0	268.495
BaSic corrected	0	6.62105
Uncorrected	0	294.031
BaSic corrected	0	5.90625
Uncorrected	0	303.571
BaSic corrected	0	8.81633
Uncorrected	0	289.948
BaSic corrected	0	11.523
Uncorrected	0	799.588
BaSic corrected	0	479.868
Uncorrected	0	297.415
BaSic corrected	0	5.59231
Uncorrected	0	297.692
BaSic corrected	0	12.0561
Uncorrected	0	294.294
BaSic corrected	0	10.9832
Uncorrected	0	296.795
BaSic corrected	0	6.16667
Uncorrected	0	297.799
BaSic corrected	0	11.8896
Uncorrected	0	624.604
BaSic corrected	0	324.018
Uncorrected	0	284.26
BaSic corrected	0	7.35065
Uncorrected	0	288.627
BaSic corrected	0	9.17333
Uncorrected	0	294.045
BaSic corrected	0	10.6903
Uncorrected	0	292.934
BaSic corrected	0	8.79457
Uncorrected	0	266.415
BaSic corrected	0	7.88298
Uncorrected	0	329.038
BaSic corrected	0	29.9167
Uncorrected	0	287.283
BaSic corrected	0	12.2362
Uncorrected	0	293.288
BaSic corrected	0	7.86441
Uncorrected	0	442.365
BaSic corrected	0	188.447
Uncorrected	0	300.192
BaSic corrected	0	7.7861
Uncorrected	0	310.007
BaSic corrected	0	14.2552
Uncorrected	0	598.189
BaSic corrected	0	279.267
Uncorrected	0	300.639
BaSic corrected	0	11.2782
Uncorrected	0	284.206
BaSic corrected	0	5.76471
Uncorrected	0	285.429
BaSic corrected	0	13.8961
Uncorrected	0	292.081
BaSic corrected	0	15
Uncorrected	0	283.635
BaSic corrected	0	9.76471
Uncorrected	0	297.99
BaSic corrected	0	5.29064
Uncorrected	0	301.671
BaSic corrected	0	9.21053
Uncorrected	0	278.196
BaSic corrected	0	13.299
Uncorrected	0	417.195
BaSic corrected	0	145.5
Uncorrected	0	338.212
BaSic corrected	0	62.25
Uncorrected	0	291.516
BaSic corrected	0	11.959
Uncorrected	0	296.288
BaSic corrected	0	6.84931
Uncorrected	0	293.036
BaSic corrected	0	13.0089
Uncorrected	0	293.07
BaSic corrected	0	16.25
Uncorrected	0	294.614
BaSic corrected	0	6.62121
Uncorrected	0	274.554
BaSic corrected	0	7.80769
Uncorrected	0	281.336
BaSic corrected	0	15.2867
Uncorrected	0	297.688
BaSic corrected	0	10.0893
Uncorrected	0	301.406
BaSic corrected	0	7.39394
Uncorrected	0	299.67
BaSic corrected	0	8.39
Uncorrected	0	280.117
BaSic corrected	0	9.4574
Uncorrected	0	287.791
BaSic corrected	0	9.76582
Uncorrected	0	301.581
BaSic corrected	0	9.125
Uncorrected	0	299.887
BaSic corrected	0	6.58491
Uncorrected	0	305.71
BaSic corrected	0	8.42748
Uncorrected	0	304.595
BaSic corrected	0	7.49673
Uncorrected	0	298.58
BaSic corrected	0	13.0067
Uncorrected	0	305.261
BaSic corrected	0	9.07843
Uncorrected	0	278.441
BaSic corrected	0	15.5054
Uncorrected	0	293.077
BaSic corrected	0	15.2821
Uncorrected	0	282.961
BaSic corrected	0	13.279
Uncorrected	0	296.816
BaSic corrected	0	9.61224
Uncorrected	0	295.475
BaSic corrected	0	7.16667
Uncorrected	0	302.41
BaSic corrected	0	6.35043
Uncorrected	0	300.264
BaSic corrected	0	8.8956
Uncorrected	0	302.327
BaSic corrected	0	8.52475
Uncorrected	0	297.813
BaSic corrected	0	7.57724
Uncorrected	0	298.575
BaSic corrected	0	13.9885
Uncorrected	0	308.261
BaSic corrected	0	11.8559
Uncorrected	0	301.312
BaSic corrected	0	4.32632
Uncorrected	0	297.952
BaSic corrected	0	6.7619
Uncorrected	0	304.497
BaSic corrected	0	12.1856
Uncorrected	0	287.915
BaSic corrected	0	7.48305
Uncorrected	0	296.542
BaSic corrected	0	12
Uncorrected	0	283.481
BaSic corrected	0	14.3636
Uncorrected	0	300.281
BaSic corrected	0	9.34896
Uncorrected	0	491.518
BaSic corrected	0	169.566
Uncorrected	0	304.011
BaSic corrected	0	11.7
Uncorrected	0	297.654
BaSic corrected	0	6.44882
Uncorrected	0	297.217
BaSic corrected	0	8.8913
Uncorrected	0	303.756
BaSic corrected	0	7.92857
Uncorrected	0	295.497
BaSic corrected	0	8.00654
Uncorrected	0	326.386
BaSic corrected	0	20.0795
Uncorrected	0	305.326
BaSic corrected	0	12.5618
Uncorrected	0	302.205
BaSic corrected	0	10.4646
Uncorrected	0	297.916
BaSic corrected	0	12.0211
Uncorrected	0	269.89
BaSic corrected	0	4.92373
Uncorrected	0	289.813
BaSic corrected	0	10.4403
Uncorrected	0	300.88
BaSic corrected	0	8.68
Uncorrected	0	729.43
BaSic corrected	0	433.465
Uncorrected	0	300.371
BaSic corrected	0	9.94515
Uncorrected	0	304.542
BaSic corrected	0	11.6565
Uncorrected	0	309.308
BaSic corrected	0	8.36364
Uncorrected	0	304.041
BaSic corrected	0	15.4247
Uncorrected	0	306.843
BaSic corrected	0	9.56977
Uncorrected	0	300.554
BaSic corrected	0	9.18919
Uncorrected	0	295.173
BaSic corrected	0	13.3741
Uncorrected	0	307.403
BaSic corrected	0	9.61111
Uncorrected	0	308.321
BaSic corrected	0	10.1923
Uncorrected	0	303.685
BaSic corrected	0	13.9301
Uncorrected	0	283.079
BaSic corrected	0	15.6337
Uncorrected	0	273.079
BaSic corrected	0	7.17323
Uncorrected	0	276.735
BaSic corrected	0	11.25
Uncorrected	0	292.462
BaSic corrected	0	11.6559
Uncorrected	0	297.992
BaSic corrected	0	8.68067
Uncorrected	0	291.97
BaSic corrected	0	10.01
Uncorrected	0	271.57
BaSic corrected	0	11.1266
Uncorrected	0	299.091
BaSic corrected	0	10.2818
Uncorrected	0	304.398
BaSic corrected	0	7.08602
Uncorrected	0	304.318
BaSic corrected	0	8.41667
Uncorrected	0	287.025
BaSic corrected	0	9.52101
Uncorrected	0	291.711
BaSic corrected	0	7.87407
Uncorrected	0	307.133
BaSic corrected	0	9.26667
Uncorrected	0	305.428
BaSic corrected	0	10.2697
Uncorrected	0	507.95
BaSic corrected	0	214.248
Uncorrected	0	302.195
BaSic corrected	0	14.065
Uncorrected	0	298.084
BaSic corrected	0	9.1573
Uncorrected	0	285.118
BaSic corrected	0	9.66912
Uncorrected	0	524.961
BaSic corrected	0	199.118
Uncorrected	0	304.928
BaSic corrected	0	7.86058
Uncorrected	0	283.73
BaSic corrected	0	7.89051
Uncorrected	0	301.899
BaSic corrected	0	7.58273
Uncorrected	0	312.896
BaSic corrected	0	15.6957
Uncorrected	0	443.743
BaSic corrected	0	171.157
Uncorrected	0	301.834
BaSic corrected	0	12.1953
Uncorrected	0	303.994
BaSic corrected	0	10.4423
Uncorrected	0	696.329
BaSic corrected	0	375.224
Uncorrected	0	288.01
BaSic corrected	0	8.58823
Uncorrected	0	310.816
BaSic corrected	0	14.8816
Uncorrected	0	293.39
BaSic corrected	0	11.4407
Uncorrected	0	308.538
BaSic corrected	0	10.7692
Uncorrected	0	295.577
BaSic corrected	0	11.6216
Uncorrected	0	293.948
BaSic corrected	0	8.92208
Uncorrected	0	315.842
BaSic corrected	0	19.4912
Uncorrected	0	689.178
BaSic corrected	0	371.156
Uncorrected	0	308.857
BaSic corrected	0	10.8908
Uncorrected	0	304.234
BaSic corrected	0	8.22581
Uncorrected	0	306.429
BaSic corrected	0	9.97143
Uncorrected	0	295.706
BaSic corrected	0	12.1743
Uncorrected	0	288.025
BaSic corrected	0	14.7815
Uncorrected	0	303.826
BaSic corrected	0	8.47674
Uncorrected	0	305.648
BaSic corrected	0	9.57954
Uncorrected	0	278.2
BaSic corrected	0	8.13684
Uncorrected	0	305.73
BaSic corrected	0	14.29
Uncorrected	0	279.098
BaSic corrected	0	10.3934
Uncorrected	0	274.159
BaSic corrected	0	10.3451
Uncorrected	0	308.426
BaSic corrected	0	16.0956
Uncorrected	0	285.23
BaSic corrected	0	11.8261
Uncorrected	0	306.188
BaSic corrected	0	17.2188
Uncorrected	0	306.854
BaSic corrected	0	12.935
Uncorrected	0	290.28
BaSic corrected	0	12.1682
Uncorrected	0	303.294
BaSic corrected	0	6.81283
Uncorrected	0	340.953
BaSic corrected	0	42.1682
Uncorrected	0	307.029
BaSic corrected	0	12.4286
Uncorrected	0	274.076
BaSic corrected	0	7.20652
Uncorrected	0	279.968
BaSic corrected	0	11.3936
Uncorrected	0	822.574
BaSic corrected	0	465.609
Uncorrected	0	308.786
BaSic corrected	0	11.7143
Uncorrected	0	310.88
BaSic corrected	0	12.6196
Uncorrected	0	282.951
BaSic corrected	0	7.29371
Uncorrected	0	301.881
BaSic corrected	0	12.0159
Uncorrected	0	293.47
BaSic corrected	0	6.79487
Uncorrected	0	294.25
BaSic corrected	0	7.49138
Uncorrected	0	309.879
BaSic corrected	0	13.1207
Uncorrected	0	293.564
BaSic corrected	0	13.2025
Uncorrected	0	306.867
BaSic corrected	0	10.1797
Uncorrected	0	307.027
BaSic corrected	0	11.1727
Uncorrected	0	309.068
BaSic corrected	0	10.7669
Uncorrected	0	306.431
BaSic corrected	0	7.62931
Uncorrected	0	306.906
BaSic corrected	0	12.2609
Uncorrected	0	302.386
BaSic corrected	0	6.87342
Uncorrected	0	307.352
BaSic corrected	0	11.1948
Uncorrected	0	283.15
BaSic corrected	0	12.8598
Uncorrected	0	270.059
BaSic corrected	0	5.35294
Uncorrected	0	307.939
BaSic corrected	0	9.0404
Uncorrected	0	288.787
BaSic corrected	0	14.213
Uncorrected	0	297.733
BaSic corrected	0	8.07386
Uncorrected	0	298.069
BaSic corrected	0	7.83333
Uncorrected	0	307.941
BaSic corrected	0	8.99153
Uncorrected	0	308.945
BaSic corrected	0	11.2331
Uncorrected	0	286.028
BaSic corrected	0	12.5625
Uncorrected	0	306.908
BaSic corrected	0	11.949
Uncorrected	0	269.321
BaSic corrected	0	7.57252
Uncorrected	0	307.982
BaSic corrected	0	6.91705
Uncorrected	0	279.429
BaSic corrected	0	11.2527
Uncorrected	0	313.474
BaSic corrected	0	15.1538
Uncorrected	0	303.855
BaSic corrected	0	8.81452
Uncorrected	0	309.337
BaSic corrected	0	13.1512
Uncorrected	0	302.511
BaSic corrected	0	7.2782
Uncorrected	0	312.128
BaSic corrected	0	11.8974
Uncorrected	0	281.718
BaSic corrected	0	13.9145
Uncorrected	0	346.783
BaSic corrected	0	41.3494
Uncorrected	0	311.576
BaSic corrected	0	12.4653
Uncorrected	0	556.397
BaSic corrected	0	249.641
Uncorrected	0	315.816
BaSic corrected	0	18.5921
Uncorrected	0	307.748
BaSic corrected	0	11.9806
Uncorrected	0	301.405
BaSic corrected	0	5.83544
Uncorrected	0	270.423
BaSic corrected	0	5.89189
Uncorrected	0	690.059
BaSic corrected	0	359.024
Uncorrected	0	299.357
BaSic corrected	0	10.6714
Uncorrected	0	307.159
BaSic corrected	0	6.4206
Uncorrected	0	611.649
BaSic corrected	0	282.66
Uncorrected	0	305.089
BaSic corrected	0	13.0891
Uncorrected	0	307.189
BaSic corrected	0	12.5556
Uncorrected	0	304.592
BaSic corrected	0	8.65986
Uncorrected	0	296.564
BaSic corrected	0	5.50714
Uncorrected	0	298.3
BaSic corrected	0	7.13333
Uncorrected	0	295.683
BaSic corrected	0	6.87437
Uncorrected	0	306.5
BaSic corrected	0	11.9429
Uncorrected	0	306.265
BaSic corrected	0	11.5204
Uncorrected	0	311.101
BaSic corrected	0	14.191
Uncorrected	0	315.626
BaSic corrected	0	10.5406
Uncorrected	0	278.132
BaSic corrected	0	10.8679
Uncorrected	0	295.593
BaSic corrected	0	5.58242
Uncorrected	0	305.45
BaSic corrected	0	13.1188
Uncorrected	0	304.581
BaSic corrected	0	11.025
Uncorrected	0	309.388
BaSic corrected	0	12.4951
Uncorrected	0	303.867
BaSic corrected	0	5.75833
Uncorrected	0	290.035
BaSic corrected	0	11
Uncorrected	0	305.217
BaSic corrected	0	10.4493
Uncorrected	0	303.006
BaSic corrected	0	10.1302
Uncorrected	0	300.613
BaSic corrected	0	8.18868
Uncorrected	0	307.574
BaSic corrected	0	7.45745
Uncorrected	0	300.762
BaSic corrected	0	8.45385
Uncorrected	0	304.024
BaSic corrected	0	4.63095
Uncorrected	0	306.674
BaSic corrected	0	7.22105
Uncorrected	0	287.814
BaSic corrected	0	11.2678
Uncorrected	0	282.163
BaSic corrected	0	9.43262
Uncorrected	0	282.941
BaSic corrected	0	7.17797
Uncorrected	0	278.73
BaSic corrected	0	8.82787
Uncorrected	0	304.495
BaSic corrected	0	5.69474
Uncorrected	0	304.2
BaSic corrected	0	12.2324
Uncorrected	0	274.489
BaSic corrected	0	8.88321
Uncorrected	0	304.525
BaSic corrected	0	8.125
Uncorrected	0	308.008
BaSic corrected	0	5.82114
Uncorrected	0	290.41
BaSic corrected	0	6.49711
Uncorrected	0	294.204
BaSic corrected	0	7.08759
Uncorrected	0	307.782
BaSic corrected	0	6.65455
Uncorrected	0	294.33
BaSic corrected	0	8.09821
Uncorrected	0	292.007
BaSic corrected	0	12.4362
Uncorrected	0	305.273
BaSic corrected	0	7.77344
Uncorrected	0	307.005
BaSic corrected	0	7.65789
Uncorrected	0	306.493
BaSic corrected	0	7.76316
Uncorrected	0	509.529
BaSic corrected	0	223.391
Uncorrected	0	307.867
BaSic corrected	0	6.61905
Uncorrected	0	310.487
BaSic corrected	0	6.87395
Uncorrected	0	300.958
BaSic corrected	0	9.04202
Uncorrected	0	480.21
BaSic corrected	0	204.951
Uncorrected	0	353.87
BaSic corrected	0	67.1304
Uncorrected	0	303.89
BaSic corrected	0	8.89726
Uncorrected	0	674.337
BaSic corrected	0	361
Uncorrected	0	307.541
BaSic corrected	0	11.1651
Uncorrected	0	309.492
BaSic corrected	0	12.6172
Uncorrected	0	313.432
BaSic corrected	0	10.1982
Uncorrected	0	306.993
BaSic corrected	0	8.75172
Uncorrected	0	305.534
BaSic corrected	0	9.20946
Uncorrected	0	308.017
BaSic corrected	0	7.68103
Uncorrected	0	301.994
BaSic corrected	0	11.9359
Uncorrected	0	311.367
BaSic corrected	0	10.775
Uncorrected	0	306.29
BaSic corrected	0	9.90673
Uncorrected	0	298.176
BaSic corrected	0	8.41177
Uncorrected	0	290.56
BaSic corrected	0	6.97163
Uncorrected	0	307.288
BaSic corrected	0	7.87387
Uncorrected	0	308.427
BaSic corrected	0	7.34
Uncorrected	0	302.705
BaSic corrected	0	2.875
Uncorrected	0	308.466
BaSic corrected	0	8.71918
Uncorrected	0	302.188
BaSic corrected	0	7.09091
Uncorrected	0	303.938
BaSic corrected	0	6.71134
Uncorrected	0	308.641
BaSic corrected	0	8.47008
Uncorrected	0	289.41
BaSic corrected	0	13
Uncorrected	0	298.957
BaSic corrected	0	9.46429
Uncorrected	0	311.667
BaSic corrected	0	9.55833
Uncorrected	0	282.818
BaSic corrected	0	12.4343
Uncorrected	0	305.217
BaSic corrected	0	4.18841
Uncorrected	0	304.646
BaSic corrected	0	10.6181
Uncorrected	0	310.372
BaSic corrected	0	7.9115
Uncorrected	0	304.433
BaSic corrected	0	3.29851
Uncorrected	0	305.602
BaSic corrected	0	7.55914
Uncorrected	0	309.463
BaSic corrected	0	12.5988
Uncorrected	0	327.392
BaSic corrected	0	24.7692
Uncorrected	0	311.051
BaSic corrected	0	8.43841
Uncorrected	0	303.403
BaSic corrected	0	10.6694
Uncorrected	0	295.615
BaSic corrected	0	11.7967
Uncorrected	0	314.546
BaSic corrected	0	10.537
Uncorrected	0	306.295
BaSic corrected	0	7.72093
Uncorrected	0	310.693
BaSic corrected	0	4.82482
Uncorrected	0	278.078
BaSic corrected	0	9.81739
Uncorrected	0	278.929
BaSic corrected	0	10.3765
Uncorrected	0	309.634
BaSic corrected	0	10.3592
Uncorrected	0	309.135
BaSic corrected	0	8.93258
Uncorrected	0	312.828
BaSic corrected	0	8.16418
Uncorrected	0	306.542
BaSic corrected	0	3.76271
Uncorrected	0	308.021
BaSic corrected	0	5.38732
Uncorrected	0	306.853
BaSic corrected	0	5.26316
Uncorrected	0	297.908
BaSic corrected	0	6.68067
Uncorrected	0	298.122
BaSic corrected	0	8.69036
Uncorrected	0	306.081
BaSic corrected	0	8.77703
Uncorrected	0	312.023
BaSic corrected	0	7.38372
Uncorrected	0	300.65
BaSic corrected	0	12.5331
Uncorrected	0	301.822
BaSic corrected	0	10.1579
Uncorrected	0	312.138
BaSic corrected	0	13.1915
Uncorrected	0	283.178
BaSic corrected	0	12.5254
Uncorrected	0	309.88
BaSic corrected	0	9.32
Uncorrected	0	304.36
BaSic corrected	0	6.75439
Uncorrected	0	302.557
BaSic corrected	0	8.88525
Uncorrected	0	317.6
BaSic corrected	0	10.8462
Uncorrected	0	277.371
BaSic corrected	0	10.5033
Uncorrected	0	305.606
BaSic corrected	0	8.51376
Uncorrected	0	464.072
BaSic corrected	0	147.514
Uncorrected	0	763.325
BaSic corrected	0	398.403
Uncorrected	0	318.836
BaSic corrected	0	11.5345
Uncorrected	0	597.118
BaSic corrected	0	248.342
Uncorrected	0	515.016
BaSic corrected	0	225.281
Uncorrected	0	924.639
BaSic corrected	0	556.443
Uncorrected	0	302.781
BaSic corrected	0	16.2517
Uncorrected	0	515.636
BaSic corrected	0	188.421
Uncorrected	0	306.379
BaSic corrected	0	9.69355
Uncorrected	0	375.211
BaSic corrected	0	89.3684
Uncorrected	0	297.058
BaSic corrected	0	11.1087
Uncorrected	0	279.516
BaSic corrected	0	12.5
Uncorrected	0	310.745
BaSic corrected	0	10.9118
Uncorrected	0	280.292
BaSic corrected	0	13.3077
Uncorrected	0	290.426
BaSic corrected	0	11.4468
Uncorrected	0	658.904
BaSic corrected	0	361.723
Uncorrected	0	720.22
BaSic corrected	0	368.915
Uncorrected	0	510.893
BaSic corrected	0	190.401
Uncorrected	0	317.462
BaSic corrected	0	12.5793
Uncorrected	0	307.304
BaSic corrected	0	6.86607
Uncorrected	0	310.988
BaSic corrected	0	8.62791
Uncorrected	0	296.435
BaSic corrected	0	7.9537
Uncorrected	0	641.917
BaSic corrected	0	297.792
Uncorrected	0	401.86
BaSic corrected	0	132.473
Uncorrected	0	290.82
BaSic corrected	0	11.4054
Uncorrected	0	522.02
BaSic corrected	0	197.323
Uncorrected	0	591.439
BaSic corrected	0	263.879
Uncorrected	0	306.897
BaSic corrected	0	6.92414
Uncorrected	0	280.94
BaSic corrected	0	11.253
Uncorrected	0	310.4
BaSic corrected	0	10.2
Uncorrected	0	297.795
BaSic corrected	0	11.4295
Uncorrected	0	299.552
BaSic corrected	0	12.9801
Uncorrected	0	320.576
BaSic corrected	0	17
Uncorrected	0	306.885
BaSic corrected	0	8.09459
Uncorrected	0	297.991
BaSic corrected	0	12.9027
Uncorrected	0	297.089
BaSic corrected	0	11.8836
Uncorrected	0	311.403
BaSic corrected	0	10.522
Uncorrected	0	283.506
BaSic corrected	0	8.72414
Uncorrected	0	313.061
BaSic corrected	0	12.7317
Uncorrected	0	440.525
BaSic corrected	0	127.931
Uncorrected	0	311.615
BaSic corrected	0	13.1185
Uncorrected	0	587.809
BaSic corrected	0	257.544
Uncorrected	0	295.532
BaSic corrected	0	11.7922
Uncorrected	0	299.03
BaSic corrected	0	12.9901
Uncorrected	0	301.696
BaSic corrected	0	15.7283
Uncorrected	0	303.348
BaSic corrected	0	6.07097
Uncorrected	0	291.136
BaSic corrected	0	10.1359
Uncorrected	0	309.295
BaSic corrected	0	9.53333
Uncorrected	0	284.035
BaSic corrected	0	9.43023
Uncorrected	0	301.906
BaSic corrected	0	11.1094
Uncorrected	0	305.147
BaSic corrected	0	7.44118
Uncorrected	0	308.231
BaSic corrected	0	6.83516
Uncorrected	0	605.38
BaSic corrected	0	271.802
Uncorrected	0	308.263
BaSic corrected	0	10.9789
Uncorrected	0	307.622
BaSic corrected	0	7.95122
Uncorrected	0	316.094
BaSic corrected	0	13.0588
Uncorrected	0	293.225
BaSic corrected	0	11.9966
Uncorrected	0	530.44
BaSic corrected	0	263.16
Uncorrected	0	308.859
BaSic corrected	0	12.1544
Uncorrected	0	298.314
BaSic corrected	0	11.2418
Uncorrected	0	296.699
BaSic corrected	0	13.3415
Uncorrected	0	300.669
BaSic corrected	0	10.9931
Uncorrected	0	514.869
BaSic corrected	0	195.189
Uncorrected	0	312.734
BaSic corrected	0	12.1049
Uncorrected	0	276.83
BaSic corrected	0	12.0847
Uncorrected	0	285.456
BaSic corrected	0	14.7105
Uncorrected	0	302.667
BaSic corrected	0	15.9514
Uncorrected	0	289.288
BaSic corrected	0	11.85
Uncorrected	0	297.223
BaSic corrected	0	12.9837
Uncorrected	0	304.832
BaSic corrected	0	11.3361
Uncorrected	0	285.396
BaSic corrected	0	16.505
Uncorrected	0	311.541
BaSic corrected	0	13.5926
Uncorrected	0	317.312
BaSic corrected	0	13.5268
Uncorrected	0	310.895
BaSic corrected	0	10.1914
Uncorrected	0	307.711
BaSic corrected	0	9.75904
Uncorrected	0	308.591
BaSic corrected	0	14.3871
Uncorrected	0	307.38
BaSic corrected	0	8.71296
Uncorrected	0	283.377
BaSic corrected	0	14.1761
Uncorrected	0	292.256
BaSic corrected	0	9.82051
Uncorrected	0	281.689
BaSic corrected	0	16.2519
Uncorrected	0	290.315
BaSic corrected	0	13.0986
Uncorrected	0	642.291
BaSic corrected	0	311.221
Uncorrected	0	304.714
BaSic corrected	0	15.7333
Uncorrected	0	292.303
BaSic corrected	0	11.8991
Uncorrected	0	306.215
BaSic corrected	0	9.48387
Uncorrected	0	288.215
BaSic corrected	0	11.0083
Uncorrected	0	311.941
BaSic corrected	0	14.8088
Uncorrected	0	309.252
BaSic corrected	0	10.9308
Uncorrected	0	292.778
BaSic corrected	0	15.5152
Uncorrected	0	560.305
BaSic corrected	0	249.542
Uncorrected	0	640.748
BaSic corrected	0	326.534
Uncorrected	0	622.22
BaSic corrected	0	305.56
Uncorrected	0	317.693
BaSic corrected	0	9.69935
Uncorrected	0	313.113
BaSic corrected	0	13.838
Uncorrected	0	312.271
BaSic corrected	0	12.8305
Uncorrected	0	312.619
BaSic corrected	0	18.3889
Uncorrected	0	305.335
BaSic corrected	0	10.8447
Uncorrected	0	740.494
BaSic corrected	0	422.886
Uncorrected	0	304.538
BaSic corrected	0	13.8225
Uncorrected	0	306.166
BaSic corrected	0	10.2966
Uncorrected	0	292.211
BaSic corrected	0	13.9507
Uncorrected	0	293.942
BaSic corrected	0	17.6543
Uncorrected	0	305.345
BaSic corrected	0	10.916
Uncorrected	0	667.259
BaSic corrected	0	322.517
Uncorrected	0	815.246
BaSic corrected	0	478.785
Uncorrected	0	306.866
BaSic corrected	0	9.6701
Uncorrected	0	311.046
BaSic corrected	0	13.0581
Uncorrected	0	297.517
BaSic corrected	0	12.0674
Uncorrected	0	300.489
BaSic corrected	0	9.45038
Uncorrected	0	280.036
BaSic corrected	0	10.8393
Uncorrected	0	323.867
BaSic corrected	0	15.6301
Uncorrected	0	295.845
BaSic corrected	0	12.5455
Uncorrected	0	304.697
BaSic corrected	0	10.4672
Uncorrected	0	305.654
BaSic corrected	0	11
Uncorrected	0	294.007
BaSic corrected	0	12.9701
Uncorrected	0	295.037
BaSic corrected	0	11.1341
Uncorrected	0	303.19
BaSic corrected	0	10.12
Uncorrected	0	304.96
BaSic corrected	0	11.936
Uncorrected	0	297.486
BaSic corrected	0	15.581
Uncorrected	0	282.932
BaSic corrected	0	14.5128
Uncorrected	0	298.806
BaSic corrected	0	9.68696
Uncorrected	0	310.37
BaSic corrected	0	16.0909
Uncorrected	0	315.029
BaSic corrected	0	13.8261
Uncorrected	0	278.359
BaSic corrected	0	13.068
Uncorrected	0	313.261
BaSic corrected	0	10.9369
Uncorrected	0	304.364
BaSic corrected	0	11.303
Uncorrected	0	284.655
BaSic corrected	0	13.4
Uncorrected	0	302.649
BaSic corrected	0	5.37838
Uncorrected	0	306.458
BaSic corrected	0	13.6903
Uncorrected	0	305.44
BaSic corrected	0	13.8601
Uncorrected	0	277.486
BaSic corrected	0	10.7383
Uncorrected	0	313.832
BaSic corrected	0	12.2484
Uncorrected	0	304.823
BaSic corrected	0	12.4113
Uncorrected	0	795.509
BaSic corrected	0	456.441
Uncorrected	0	297.51
BaSic corrected	0	6.77622
Uncorrected	0	304.748
BaSic corrected	0	7.41732
Uncorrected	0	538.25
BaSic corrected	0	205.597
Uncorrected	0	314.909
BaSic corrected	0	14.4091
Uncorrected	0	302.431
BaSic corrected	0	9.1626
Uncorrected	0	310.529
BaSic corrected	0	14.2115
Uncorrected	0	297.893
BaSic corrected	0	13.5975
Uncorrected	0	291.273
BaSic corrected	0	14.4545
Uncorrected	0	310.291
BaSic corrected	0	10.8358
Uncorrected	0	292.4
BaSic corrected	0	13.1226
Uncorrected	0	303.623
BaSic corrected	0	9.01299
Uncorrected	0	304.65
BaSic corrected	0	9.52846
Uncorrected	0	648.678
BaSic corrected	0	313.793
Uncorrected	0	301.686
BaSic corrected	0	9.94286
Uncorrected	0	309.289
BaSic corrected	0	11.7831
Uncorrected	0	293.981
BaSic corrected	0	14.4026
Uncorrected	0	296.421
BaSic corrected	0	11.8483
Uncorrected	0	303.588
BaSic corrected	0	11.1029
Uncorrected	0	275.122
BaSic corrected	0	13.2222
Uncorrected	0	303.031
BaSic corrected	0	12.2923
Uncorrected	0	288.621
BaSic corrected	0	11.1182
Uncorrected	0	302.18
BaSic corrected	0	9.77528
Uncorrected	0	305.915
BaSic corrected	0	10.3774
Uncorrected	0	281.185
BaSic corrected	0	14.2185
Uncorrected	0	583.271
BaSic corrected	0	250.232
Uncorrected	0	303.542
BaSic corrected	0	9.15111
Uncorrected	0	305.528
BaSic corrected	0	11.3911
Uncorrected	0	304.161
BaSic corrected	0	11.6042
Uncorrected	0	290.791
BaSic corrected	0	15.9403
Uncorrected	0	283.221
BaSic corrected	0	10.4345
Uncorrected	0	875.348
BaSic corrected	0	528.685
Uncorrected	0	291.151
BaSic corrected	0	14.2674
Uncorrected	0	300.602
BaSic corrected	0	10.301
Uncorrected	0	307.102
BaSic corrected	0	6.48438
Uncorrected	0	300.657
BaSic corrected	0	8.58571
Uncorrected	0	285.18
BaSic corrected	0	8.40976
Uncorrected	0	299.008
BaSic corrected	0	7.144
Uncorrected	0	289.006
BaSic corrected	0	15.1436
Uncorrected	0	301.436
BaSic corrected	0	7.64545
Uncorrected	0	285.407
BaSic corrected	0	12.8714
Uncorrected	0	297.929
BaSic corrected	0	7.69388
Uncorrected	0	304.908
BaSic corrected	0	8.69167
Uncorrected	0	298.463
BaSic corrected	0	11.0805
Uncorrected	0	303.172
BaSic corrected	0	8.89062
Uncorrected	0	291.706
BaSic corrected	0	7.78824
Uncorrected	0	310.888
BaSic corrected	0	7.80612
Uncorrected	0	304.211
BaSic corrected	0	12.3684
Uncorrected	0	301.057
BaSic corrected	0	12.1844
Uncorrected	0	303.541
BaSic corrected	0	9.35135
Uncorrected	0	303.43
BaSic corrected	0	11.443
Uncorrected	0	300.326
BaSic corrected	0	6.95652
Uncorrected	0	284
BaSic corrected	0	13.1619
Uncorrected	0	281.568
BaSic corrected	0	10.4844
Uncorrected	0	298.566
BaSic corrected	0	8.62832
Uncorrected	0	290
BaSic corrected	0	14.5556
Uncorrected	0	298.333
BaSic corrected	0	7.28571
Uncorrected	0	297.388
BaSic corrected	0	7.62931
Uncorrected	0	298.391
BaSic corrected	0	11.6812
Uncorrected	0	292.393
BaSic corrected	0	8.91071
Uncorrected	0	297.961
BaSic corrected	0	12.3386
Uncorrected	0	302.151
BaSic corrected	0	11.3968
Uncorrected	0	300.511
BaSic corrected	0	8.5
Uncorrected	0	305.416
BaSic corrected	0	8.42478
Uncorrected	0	302.604
BaSic corrected	0	10.651
Uncorrected	0	306.431
BaSic corrected	0	6.82927
Uncorrected	0	274.286
BaSic corrected	0	12.3214
Uncorrected	0	274.101
BaSic corrected	0	10.4494
Uncorrected	0	295.828
BaSic corrected	0	7.9918
Uncorrected	0	296.089
BaSic corrected	0	8.13861
Uncorrected	0	302.039
BaSic corrected	0	10.5588
Uncorrected	0	283.561
BaSic corrected	0	10.5722
Uncorrected	0	295.783
BaSic corrected	0	12.4819
Uncorrected	0	297.195
BaSic corrected	0	11.8949
Uncorrected	0	304.212
BaSic corrected	0	6.58333
Uncorrected	0	301.793
BaSic corrected	0	13.124
Uncorrected	0	307.836
BaSic corrected	0	8.51316
Uncorrected	0	301.127
BaSic corrected	0	10.373
Uncorrected	0	447.219
BaSic corrected	0	175.927
Uncorrected	0	309.459
BaSic corrected	0	9.22131
Uncorrected	0	287.963
BaSic corrected	0	14.1204
Uncorrected	0	303.082
BaSic corrected	0	14.1939
Uncorrected	0	466.567
BaSic corrected	0	160.746
Uncorrected	0	281.705
BaSic corrected	0	11.3494
Uncorrected	0	300.519
BaSic corrected	0	11.2016
Uncorrected	0	302.485
BaSic corrected	0	8.96907
Uncorrected	0	282.48
BaSic corrected	0	6.62445
Uncorrected	0	305.323
BaSic corrected	0	11.2134
Uncorrected	0	299.045
BaSic corrected	0	10.7955
Uncorrected	0	301.421
BaSic corrected	0	8.89256
Uncorrected	0	297.793
BaSic corrected	0	8.69512
Uncorrected	0	297.578
BaSic corrected	0	10.3966
Uncorrected	0	298.09
BaSic corrected	0	10.9514
Uncorrected	0	286.02
BaSic corrected	0	12.7086
Uncorrected	0	299.431
BaSic corrected	0	9.29231
Uncorrected	0	301.987
BaSic corrected	0	14.3467
Uncorrected	0	306.353
BaSic corrected	0	8.5
Uncorrected	0	271.341
BaSic corrected	0	8.43529
Uncorrected	0	536.415
BaSic corrected	0	237.358
Uncorrected	0	303.594
BaSic corrected	0	9.22656
Uncorrected	0	298.183
BaSic corrected	0	9.875
Uncorrected	0	297.282
BaSic corrected	0	10.3013
Uncorrected	0	302.513
BaSic corrected	0	14.047
Uncorrected	0	284.302
BaSic corrected	0	9.02083
Uncorrected	0	305.793
BaSic corrected	0	11.4963
Uncorrected	0	279.074
BaSic corrected	0	11.6481
Uncorrected	0	315.238
BaSic corrected	0	17.5905
Uncorrected	0	301.149
BaSic corrected	0	8.07463
Uncorrected	0	273.559
BaSic corrected	0	11.5882
Uncorrected	0	301.813
BaSic corrected	0	10.012
Uncorrected	0	295.74
BaSic corrected	0	10.6575
Uncorrected	0	300.422
BaSic corrected	0	8.94495
Uncorrected	0	274.636
BaSic corrected	0	12.0265
Uncorrected	0	452.2
BaSic corrected	0	157.882
Uncorrected	0	299.832
BaSic corrected	0	10.5839
Uncorrected	0	295.172
BaSic corrected	0	11.9925
Uncorrected	0	280.295
BaSic corrected	0	9.57692
Uncorrected	0	300.475
BaSic corrected	0	11.25
Uncorrected	0	300.538
BaSic corrected	0	9.31792
Uncorrected	0	272.068
BaSic corrected	0	11.5385
Uncorrected	0	294.91
BaSic corrected	0	11.2292
Uncorrected	0	297.084
BaSic corrected	0	6.66197
Uncorrected	0	297.248
BaSic corrected	0	7.64662
Uncorrected	0	299.577
BaSic corrected	0	11.7975
Uncorrected	0	514.692
BaSic corrected	0	209.272
Uncorrected	0	301.132
BaSic corrected	0	10.748
Uncorrected	0	301.23
BaSic corrected	0	12.4016
Uncorrected	0	285.405
BaSic corrected	0	9.26797
Uncorrected	0	308.533
BaSic corrected	0	18.0444
Uncorrected	0	301.409
BaSic corrected	0	13.8993
Uncorrected	0	299.727
BaSic corrected	0	9.34343
Uncorrected	0	300.922
BaSic corrected	0	14.719
Uncorrected	0	297.305
BaSic corrected	0	8.28736
Uncorrected	0	301.259
BaSic corrected	0	11.0815
Uncorrected	0	269.532
BaSic corrected	0	9.54032
Uncorrected	0	302.179
BaSic corrected	0	11.9829
Uncorrected	0	277.147
BaSic corrected	0	6.33333
Uncorrected	0	298.853
BaSic corrected	0	7.2844
Uncorrected	0	303.13
BaSic corrected	0	15.2957
Uncorrected	0	762.966
BaSic corrected	0	455.75
Uncorrected	0	298.318
BaSic corrected	0	10.2868
Uncorrected	0	299.127
BaSic corrected	0	6.55696
Uncorrected	0	293.805
BaSic corrected	0	14.2165
Uncorrected	0	291.369
BaSic corrected	0	4.8
Uncorrected	0	299.873
BaSic corrected	0	11.1364
Uncorrected	0	303.736
BaSic corrected	0	15.046
Uncorrected	0	621.073
BaSic corrected	0	332.756
Uncorrected	0	301.825
BaSic corrected	0	13.7629
Uncorrected	0	298.207
BaSic corrected	0	12.2399
Uncorrected	0	298.194
BaSic corrected	0	12.6866
Uncorrected	0	300.267
BaSic corrected	0	10.5444
Uncorrected	0	282.993
BaSic corrected	0	12.4191
Uncorrected	0	293.052
BaSic corrected	0	9.82902
Uncorrected	0	309.677
BaSic corrected	0	17.5833
Uncorrected	0	281.59
BaSic corrected	0	8.16
Uncorrected	0	303.605
BaSic corrected	0	7.94118
Uncorrected	0	575.368
BaSic corrected	0	252.299
Uncorrected	0	296.224
BaSic corrected	0	10.0769
Uncorrected	0	300.643
BaSic corrected	0	12.951
Uncorrected	0	296.314
BaSic corrected	0	9.70513
Uncorrected	0	278.037
BaSic corrected	0	8.5597
Uncorrected	0	279.113
BaSic corrected	0	8.85774
Uncorrected	0	287.546
BaSic corrected	0	13.8927
Uncorrected	0	274.086
BaSic corrected	0	11.2834
Uncorrected	0	305.215
BaSic corrected	0	15.1519
Uncorrected	0	284.591
BaSic corrected	0	9.40351
Uncorrected	0	297.814
BaSic corrected	0	10.2714
Uncorrected	0	299.292
BaSic corrected	0	11.0621
Uncorrected	0	282.745
BaSic corrected	0	8.92453
Uncorrected	0	281.783
BaSic corrected	0	13
Uncorrected	0	296.148
BaSic corrected	0	5.54945
Uncorrected	0	275.654
BaSic corrected	0	8.05556
Uncorrected	0	282.011
BaSic corrected	0	12.2707
Uncorrected	0	298.361
BaSic corrected	0	8.52083
Uncorrected	0	297.561
BaSic corrected	0	7.39394
Uncorrected	0	284.788
BaSic corrected	0	11.0385
Uncorrected	0	303.262
BaSic corrected	0	12.0656
Uncorrected	0	275.75
BaSic corrected	0	8.15972
Uncorrected	0	284.559
BaSic corrected	0	12.7039
Uncorrected	0	295.341
BaSic corrected	0	10.6534
Uncorrected	0	299.404
BaSic corrected	0	12.2695
Uncorrected	0	284.914
BaSic corrected	0	15.5808
Uncorrected	0	299.016
BaSic corrected	0	12.4365
Uncorrected	0	293.835
BaSic corrected	0	10.7391
Uncorrected	0	295.911
BaSic corrected	0	13.8407
Uncorrected	0	294.817
BaSic corrected	0	9.14634
Uncorrected	0	275.386
BaSic corrected	0	8.12281
Uncorrected	0	293.93
BaSic corrected	0	8.65116
Uncorrected	0	275.941
BaSic corrected	0	9.44068
Uncorrected	0	294.351
BaSic corrected	0	12.6667
Uncorrected	0	291.395
BaSic corrected	0	10.2907
Uncorrected	0	287.323
BaSic corrected	0	14.404
Uncorrected	0	294.161
BaSic corrected	0	12.0134
Uncorrected	0	269
BaSic corrected	0	13.0549
Uncorrected	0	295.302
BaSic corrected	0	6.52747
Uncorrected	0	300.548
BaSic corrected	0	13.129
Uncorrected	0	299.57
BaSic corrected	0	16.8608
Uncorrected	0	847.54
BaSic corrected	0	549.646
Uncorrected	0	276.545
BaSic corrected	0	12.2475
Uncorrected	0	398.007
BaSic corrected	0	101.178
Uncorrected	0	398.319
BaSic corrected	0	130.333
Uncorrected	0	290.06
BaSic corrected	0	9.2053
Uncorrected	0	295.082
BaSic corrected	0	14.2471
Uncorrected	0	293.254
BaSic corrected	0	9.96154
Uncorrected	0	290.602
BaSic corrected	0	8.50602
Uncorrected	0	298.929
BaSic corrected	0	11.6
Uncorrected	0	294.616
BaSic corrected	0	7.50893
Uncorrected	0	284.09
BaSic corrected	0	16.3448
Uncorrected	0	295.101
BaSic corrected	0	13.8487
Uncorrected	0	298.327
BaSic corrected	0	11.3009
Uncorrected	0	291.895
BaSic corrected	0	12.0548
Uncorrected	0	292.167
BaSic corrected	0	10.2381
Uncorrected	0	291.758
BaSic corrected	0	8.27273
Uncorrected	0	292.362
BaSic corrected	0	10.1724
Uncorrected	0	296.608
BaSic corrected	0	11.25
Uncorrected	0	294.5
BaSic corrected	0	13.1061
Uncorrected	0	292.607
BaSic corrected	0	6.47143
Uncorrected	0	277.045
BaSic corrected	0	12.2316
Uncorrected	0	280.071
BaSic corrected	0	12.9086
Uncorrected	0	287.412
BaSic corrected	0	5.83969
Uncorrected	0	298.25
BaSic corrected	0	17.5625
Uncorrected	0	293.314
BaSic corrected	0	8.61905
Uncorrected	0	278.59
BaSic corrected	0	15.0598
Uncorrected	0	290.45
BaSic corrected	0	6.84685
Uncorrected	0	493.969
BaSic corrected	0	198.575
Uncorrected	0	293.788
BaSic corrected	0	8.35
Uncorrected	0	291.241
BaSic corrected	0	9.02469
Uncorrected	0	291.5
BaSic corrected	0	11.2255
Uncorrected	0	266.117
BaSic corrected	0	11.0532
Uncorrected	0	275.213
BaSic corrected	0	14.9954
Uncorrected	0	297.438
BaSic corrected	0	12.3542
Uncorrected	0	291.525
BaSic corrected	0	8.225
Uncorrected	0	283.562
BaSic corrected	0	9.4375
Uncorrected	0	293.205
BaSic corrected	0	8.3622
Uncorrected	0	292.17
BaSic corrected	0	8.85185
Uncorrected	0	296.573
BaSic corrected	0	10
Uncorrected	0	271.5
BaSic corrected	0	14.3585
Uncorrected	0	288.82
BaSic corrected	0	10.574
Uncorrected	0	292.769
BaSic corrected	0	10.7912
Uncorrected	0	297.847
BaSic corrected	0	15.9167
Uncorrected	0	293.642
BaSic corrected	0	11.8532
Uncorrected	0	303.725
BaSic corrected	0	17.024
Uncorrected	0	290.833
BaSic corrected	0	12.6377
Uncorrected	0	834.708
BaSic corrected	0	542.542
Uncorrected	0	291.565
BaSic corrected	0	11.54
Uncorrected	0	270.967
BaSic corrected	0	14.0048
Uncorrected	0	566.051
BaSic corrected	0	276.932
Uncorrected	0	294.023
BaSic corrected	0	13.4077
Uncorrected	0	295.746
BaSic corrected	0	12.5351
Uncorrected	0	289.966
BaSic corrected	0	9.02069
Uncorrected	0	301.677
BaSic corrected	0	13.1231
Uncorrected	0	265.488
BaSic corrected	0	10
Uncorrected	0	289.737
BaSic corrected	0	11.1228
Uncorrected	0	293.079
BaSic corrected	0	11.9073
Uncorrected	0	289.921
BaSic corrected	0	26.9211
Uncorrected	0	298.748
BaSic corrected	0	10.295
Uncorrected	0	294.917
BaSic corrected	0	12.758
Uncorrected	0	296.958
BaSic corrected	0	10.4153
Uncorrected	0	665.763
BaSic corrected	0	370.053
Uncorrected	0	293.974
BaSic corrected	0	8.7094
Uncorrected	0	272.007
BaSic corrected	0	10.7372
Uncorrected	0	698.316
BaSic corrected	0	436.632
Uncorrected	0	296.675
BaSic corrected	0	9.38211
Uncorrected	0	475.767
BaSic corrected	0	182.082
Uncorrected	0	288.257
BaSic corrected	0	13.7345
Uncorrected	0	280.447
BaSic corrected	0	10.1923
Uncorrected	0	627.47
BaSic corrected	0	349.59
Uncorrected	0	262.548
BaSic corrected	0	12.8326
Uncorrected	0	764.24
BaSic corrected	0	481.594
Uncorrected	0	556.82
BaSic corrected	0	261.127
Uncorrected	0	289.701
BaSic corrected	0	6.8052
Uncorrected	0	293.911
BaSic corrected	0	12.0616
Uncorrected	0	302.275
BaSic corrected	0	19.15
Uncorrected	0	298.504
BaSic corrected	0	12.4965
Uncorrected	0	287.089
BaSic corrected	0	11.6203
Uncorrected	0	292.448
BaSic corrected	0	13.496
Uncorrected	0	291.518
BaSic corrected	0	10.8214
Uncorrected	0	599.122
BaSic corrected	0	325.365
Uncorrected	0	288.376
BaSic corrected	0	13.086
Uncorrected	0	293.211
BaSic corrected	0	13.2733
Uncorrected	0	283.244
BaSic corrected	0	8.6282
Uncorrected	0	293.685
BaSic corrected	0	17.5726
Uncorrected	0	291.541
BaSic corrected	0	9.79259
Uncorrected	0	288.875
BaSic corrected	0	13.6761
Uncorrected	0	262.449
BaSic corrected	0	13.1236
Uncorrected	0	288.664
BaSic corrected	0	9.7479
Uncorrected	0	290.065
BaSic corrected	0	12.8889
Uncorrected	0	284.206
BaSic corrected	0	14.1824
Uncorrected	0	291.196
BaSic corrected	0	12.7273
Uncorrected	0	284.147
BaSic corrected	0	7.44828
Uncorrected	0	288.695
BaSic corrected	0	13.2458
Uncorrected	0	275.121
BaSic corrected	0	10.5987
Uncorrected	0	291.581
BaSic corrected	0	6.63871
Uncorrected	0	282.769
BaSic corrected	0	13.7607
Uncorrected	0	286.239
BaSic corrected	0	13.5896
Uncorrected	0	283.647
BaSic corrected	0	13.958
Uncorrected	0	288.529
BaSic corrected	0	10.6824
Uncorrected	0	288.953
BaSic corrected	0	11.1216
Uncorrected	0	261.602
BaSic corrected	0	11.3982
Uncorrected	0	288.215
BaSic corrected	0	13.871
Uncorrected	0	511.404
BaSic corrected	0	215.506
Uncorrected	0	289.319
BaSic corrected	0	13.3297
Uncorrected	0	287.103
BaSic corrected	0	8.76129
Uncorrected	0	280.932
BaSic corrected	0	6.64773
Uncorrected	0	278.516
BaSic corrected	0	8.40323
Uncorrected	0	270.981
BaSic corrected	0	14.4151
Uncorrected	0	290.395
BaSic corrected	0	10.1274
Uncorrected	0	297.612
BaSic corrected	0	13.9223
Uncorrected	0	289.402
BaSic corrected	0	14.4146
Uncorrected	0	269.936
BaSic corrected	0	13.6257
Uncorrected	0	286.027
BaSic corrected	0	8.49333
Uncorrected	0	285.621
BaSic corrected	0	12.1609
Uncorrected	0	284
BaSic corrected	0	11.2877
Uncorrected	0	286.069
BaSic corrected	0	10.9828
Uncorrected	0	278.556
BaSic corrected	0	17.0317
Uncorrected	0	289.4
BaSic corrected	0	8.79167
Uncorrected	0	282.756
BaSic corrected	0	8.75595
Uncorrected	0	277.47
BaSic corrected	0	13.641
Uncorrected	0	281
BaSic corrected	0	6.41071
Uncorrected	0	284.622
BaSic corrected	0	10.9685
Uncorrected	0	259.811
BaSic corrected	0	12.1714
Uncorrected	0	264.371
BaSic corrected	0	17.5429
Uncorrected	0	281.885
BaSic corrected	0	11.9231
Uncorrected	0	292.891
BaSic corrected	0	14.8837
Uncorrected	0	266.554
BaSic corrected	0	18.3784
Uncorrected	0	582.818
BaSic corrected	0	314.985
Uncorrected	0	286.061
BaSic corrected	0	13.4611
Uncorrected	0	280.798
BaSic corrected	0	9.6383
Uncorrected	0	273.462
BaSic corrected	0	15.5385
Uncorrected	0	281.808
BaSic corrected	0	12.4904
Uncorrected	0	285.65
BaSic corrected	0	11.2427
Uncorrected	0	622.714
BaSic corrected	0	356.649
Uncorrected	0	295.44
BaSic corrected	0	16.5333
Uncorrected	0	290.1
BaSic corrected	0	13.2438
Uncorrected	0	290.082
BaSic corrected	0	13.2131
Uncorrected	0	282.963
BaSic corrected	0	13.4741
Uncorrected	0	289.652
BaSic corrected	0	14.8764
Uncorrected	0	287.044
BaSic corrected	0	14.8
Uncorrected	0	258.842
BaSic corrected	0	11.9901
Uncorrected	0	263.861
BaSic corrected	0	17.901
Uncorrected	0	286.405
BaSic corrected	0	12.1374
Uncorrected	0	283.19
BaSic corrected	0	14.0365
Uncorrected	0	264.338
BaSic corrected	0	18.3308
Uncorrected	0	290.196
BaSic corrected	0	9.69072
Uncorrected	0	287.112
BaSic corrected	0	13.6067
Uncorrected	0	272.519
BaSic corrected	0	11.6744
Uncorrected	0	281.13
BaSic corrected	0	10.1111
Uncorrected	0	267.671
BaSic corrected	0	14.2
Uncorrected	0	421.976
BaSic corrected	0	198.667
Uncorrected	0	279.342
BaSic corrected	0	9.63333
Uncorrected	0	286.388
BaSic corrected	0	11.5816
Uncorrected	0	279.034
BaSic corrected	0	10.7797
Uncorrected	0	278.224
BaSic corrected	0	7.14118
Uncorrected	0	272.761
BaSic corrected	0	11.6415
Uncorrected	0	282.358
BaSic corrected	0	12.2276
Uncorrected	0	268.667
BaSic corrected	0	11.5926
Uncorrected	0	284.039
BaSic corrected	0	9.68504
Uncorrected	0	602.519
BaSic corrected	0	343.942
Uncorrected	0	286.958
BaSic corrected	0	16.3305
Uncorrected	0	281.595
BaSic corrected	0	12.0245
Uncorrected	0	264
BaSic corrected	0	13.5714
Uncorrected	0	444.652
BaSic corrected	0	206.321
Uncorrected	0	280.912
BaSic corrected	0	8.68628
Uncorrected	0	283.379
BaSic corrected	0	9.04839
Uncorrected	0	338.286
BaSic corrected	0	86.4167
Uncorrected	0	277.027
BaSic corrected	0	14.1504
Uncorrected	0	283.339
BaSic corrected	0	15.379
Uncorrected	0	270.929
BaSic corrected	0	10.5714
Uncorrected	0	607.86
BaSic corrected	0	342.693
Uncorrected	0	277.146
BaSic corrected	0	13.4385
Uncorrected	0	282.879
BaSic corrected	0	16.4569
Uncorrected	0	276.232
BaSic corrected	0	4.36364
Uncorrected	0	273.503
BaSic corrected	0	14.7919
Uncorrected	0	279.611
BaSic corrected	0	12.4444
Uncorrected	0	284.77
BaSic corrected	0	10.7965
Uncorrected	0	285.264
BaSic corrected	0	14.6703
Uncorrected	0	276.204
BaSic corrected	0	12.3293
Uncorrected	0	266.292
BaSic corrected	0	16.5133
Uncorrected	0	281.76
BaSic corrected	0	10.08
Uncorrected	0	277.435
BaSic corrected	0	9.15942
Uncorrected	0	284.714
BaSic corrected	0	13.3247
Uncorrected	0	268.808
BaSic corrected	0	10.5897
Uncorrected	0	267.936
BaSic corrected	0	9.832
Uncorrected	0	253.295
BaSic corrected	0	13.5429
Uncorrected	0	285.179
BaSic corrected	0	13.4359
Uncorrected	0	273.17
BaSic corrected	0	9.58511
Uncorrected	0	263.697
BaSic corrected	0	16.8033
Uncorrected	0	254.581
BaSic corrected	0	13.9632
Uncorrected	0	281.744
BaSic corrected	0	8.76744
Uncorrected	0	276.5
BaSic corrected	0	11.8224
Uncorrected	0	267.234
BaSic corrected	0	11.5035
Uncorrected	0	279.287
BaSic corrected	0	8.19802
Uncorrected	0	279.106
BaSic corrected	0	11.5426
Uncorrected	0	325.431
BaSic corrected	0	54.2
Uncorrected	0	280.326
BaSic corrected	0	8.48889
Uncorrected	0	264.444
BaSic corrected	0	11.2735
Uncorrected	0	275.352
BaSic corrected	0	9.12381
Uncorrected	0	279.188
BaSic corrected	0	13.4511
Uncorrected	0	281.523
BaSic corrected	0	7.6
Uncorrected	1	265.941
BaSic corrected	1	9.29412
Uncorrected	1	263.93
BaSic corrected	1	11.4375
Uncorrected	1	397.351
BaSic corrected	1	173.766
Uncorrected	1	400.659
BaSic corrected	1	133.048
Uncorrected	1	239.933
BaSic corrected	1	6.78667
Uncorrected	1	261.729
BaSic corrected	1	6.01429
Uncorrected	1	252.329
BaSic corrected	1	14.726
Uncorrected	1	246.546
BaSic corrected	1	6.74227
Uncorrected	1	268.416
BaSic corrected	1	9
Uncorrected	1	262.311
BaSic corrected	1	6.94915
Uncorrected	1	472.963
BaSic corrected	1	221.183
Uncorrected	1	246.781
BaSic corrected	1	10.4521
Uncorrected	1	254.385
BaSic corrected	1	8.51955
Uncorrected	1	261.107
BaSic corrected	1	9.32061
Uncorrected	1	251.392
BaSic corrected	1	10.6231
Uncorrected	1	262.962
BaSic corrected	1	5.47619
Uncorrected	1	261.463
BaSic corrected	1	6.03704
Uncorrected	1	267.701
BaSic corrected	1	9.98171
Uncorrected	1	262.422
BaSic corrected	1	8.87755
Uncorrected	1	252.319
BaSic corrected	1	8.47872
Uncorrected	1	265.9
BaSic corrected	1	7.68889
Uncorrected	1	266.429
BaSic corrected	1	8.7013
Uncorrected	1	260.769
BaSic corrected	1	7.06875
Uncorrected	1	264.617
BaSic corrected	1	7.52128
Uncorrected	1	255.991
BaSic corrected	1	10.3391
Uncorrected	1	555.933
BaSic corrected	1	307.017
Uncorrected	1	250.632
BaSic corrected	1	10.1974
Uncorrected	1	265.5
BaSic corrected	1	8.72368
Uncorrected	1	249.289
BaSic corrected	1	9.75
Uncorrected	1	268.421
BaSic corrected	1	9.37107
Uncorrected	1	497.437
BaSic corrected	1	284.747
Uncorrected	1	267.261
BaSic corrected	1	8.09009
Uncorrected	1	266.315
BaSic corrected	1	6.91304
Uncorrected	1	281.986
BaSic corrected	1	16.6441
Uncorrected	1	271.052
BaSic corrected	1	8.33548
Uncorrected	1	270.442
BaSic corrected	1	7.52995
Uncorrected	1	265.596
BaSic corrected	1	6.65957
Uncorrected	1	270.383
BaSic corrected	1	11.6571
Uncorrected	1	262.376
BaSic corrected	1	9.65812
Uncorrected	1	272.47
[truncated: 404,757+ more rows]

## Sheet: ED 1c
ExpID	labelimage_oid	Timestep	Predicted.Class	GroundTruth
1	319	0	piPos	piPos
1	333	0	piPos	piPos
1	335	0	piPos	piPos
1	339	0	piPos	piPos
1	345	0	piPos	piPos
1	351	0	piPos	piPos
1	352	0	piPos	piPos
1	358	0	piPos	piPos
1	361	0	piPos	piPos
1	367	0	piPos	piPos
1	374	0	piPos	piPos
1	394	0	piPos	piPos
1	413	0	piPos	piPos
1	417	0	piPos	piPos
1	427	0	piPos	piPos
1	460	0	piPos	piPos
1	472	0	piPos	piPos
1	473	0	piPos	piPos
1	478	0	piPos	piPos
1	485	0	piPos	piPos
1	488	0	piPos	piPos
1	502	0	piNeg	piNeg
1	521	0	piPos	piPos
1	529	0	piNeg	piNeg
1	530	0	piNeg	piNeg
1	540	0	piNeg	piNeg
1	542	0	piPos	piPos
1	554	0	piPos	piPos
1	561	0	piNeg	piNeg
1	586	0	piPos	piPos
1	588	0	piPos	piPos
1	597	0	piPos	piPos
1	599	0	piNeg	piNeg
1	603	0	piPos	piPos
1	605	0	piNeg	piNeg
1	614	0	piNeg	piNeg
1	615	0	piNeg	piNeg
1	618	0	piNeg	piNeg
1	621	0	piNeg	piNeg
1	627	0	piPos	piPos
1	638	0	piPos	piPos
1	642	0	piPos	piPos
1	644	0	piNeg	piNeg
1	652	0	piNeg	piNeg
1	655	0	piNeg	piNeg
1	656	0	piNeg	piNeg
1	657	0	piNeg	piNeg
1	660	0	piPos	piPos
1	661	0	piNeg	piNeg
1	662	0	piNeg	piNeg
1	666	0	piNeg	piNeg
1	674	0	piNeg	piNeg
1	678	0	piNeg	piNeg
1	679	0	piPos	piPos
1	680	0	piNeg	piNeg
1	681	0	piPos	piPos
1	683	0	piNeg	piNeg
1	685	0	piNeg	piNeg
1	690	0	piPos	piPos
1	691	0	piNeg	piNeg
1	695	0	piNeg	piNeg
1	701	0	piPos	piPos
1	703	0	piPos	piPos
1	704	0	piNeg	piNeg
1	709	0	piNeg	piNeg
1	711	0	piNeg	piNeg
1	719	0	piPos	piPos
1	720	0	piPos	piPos
1	722	0	piNeg	piNeg
1	723	0	piNeg	piNeg
1	726	0	piNeg	piNeg
1	729	0	piNeg	piNeg
1	731	0	piPos	piPos
1	732	0	piNeg	piNeg
1	733	0	piPos	piPos
1	734	0	piNeg	piNeg
1	736	0	piPos	piPos
1	738	0	piNeg	piNeg
1	739	0	piPos	piPos
1	741	0	piNeg	piNeg
1	746	0	piPos	piPos
1	747	0	piPos	piPos
1	748	0	piPos	piPos
1	752	0	piNeg	piNeg
1	755	0	piNeg	piNeg
1	758	0	piNeg	piNeg
1	760	0	piNeg	piNeg
1	762	0	piPos	piPos
1	772	0	piNeg	piNeg
1	773	0	piNeg	piNeg
1	775	0	piNeg	piNeg
1	777	0	piNeg	piNeg
1	783	0	piNeg	piNeg
1	784	0	piPos	piPos
1	786	0	piNeg	piNeg
1	787	0	piPos	piPos
1	789	0	piNeg	piNeg
1	802	0	piNeg	piNeg
1	805	0	piNeg	piNeg
1	810	0	piNeg	piNeg
1	813	0	piNeg	piNeg
1	818	0	piNeg	piNeg
1	819	0	piNeg	piNeg
1	822	0	piNeg	piNeg
1	830	0	piNeg	piNeg
1	833	0	piNeg	piNeg
1	834	0	piNeg	piNeg
1	836	0	piNeg	piNeg
1	839	0	piPos	piPos
1	844	0	piNeg	piNeg
1	846	0	piNeg	piNeg
1	851	0	piPos	piPos
1	852	0	piNeg	piNeg
1	859	0	piNeg	piNeg
1	862	0	piNeg	piNeg
1	868	0	piNeg	piNeg
1	871	0	piPos	piPos
1	872	0	piPos	piPos
1	873	0	piNeg	piNeg
1	874	0	piNeg	piNeg
1	878	0	piNeg	piNeg
1	879	0	piNeg	piNeg
1	883	0	piNeg	piNeg
1	884	0	piPos	piPos
1	885	0	piNeg	piNeg
1	886	0	piNeg	piNeg
1	888	0	piPos	piPos
1	889	0	piNeg	piNeg
1	890	0	piPos	piPos
1	891	0	piNeg	piNeg
1	892	0	piNeg	piNeg
1	895	0	piNeg	piNeg
1	897	0	piNeg	piNeg
1	898	0	piNeg	piNeg
1	899	0	piNeg	piNeg
1	901	0	piNeg	piNeg
1	902	0	piPos	piPos
1	903	0	piNeg	piNeg
1	907	0	piNeg	piNeg
1	909	0	piNeg	piNeg
1	911	0	piNeg	piNeg
1	912	0	piPos	piPos
1	914	0	piPos	piPos
1	918	0	piPos	piPos
1	926	0	piNeg	piNeg
1	930	0	piPos	piPos
1	931	0	piNeg	piNeg
1	932	0	piNeg	piNeg
1	936	0	piNeg	piNeg
1	940	0	piNeg	piNeg
1	946	0	piPos	piPos
1	947	0	piNeg	piNeg
1	949	0	piNeg	piNeg
1	950	0	piPos	piPos
1	951	0	piNeg	piNeg
1	952	0	piNeg	piNeg
1	953	0	piNeg	piNeg
1	957	0	piPos	piPos
1	959	0	piNeg	piNeg
1	963	0	piNeg	piNeg
1	965	0	piPos	piPos
1	966	0	piNeg	piNeg
1	969	0	piPos	piPos
1	972	0	piPos	piPos
1	978	0	piNeg	piNeg
1	980	0	piNeg	piNeg
1	984	0	piNeg	piNeg
1	985	0	piNeg	piNeg
1	987	0	piPos	piPos
1	988	0	piNeg	piNeg
1	994	0	piNeg	piNeg
1	995	0	piNeg	piNeg
1	998	0	piNeg	piNeg
1	999	0	piNeg	piNeg
1	1004	0	piPos	piPos
1	1007	0	piNeg	piNeg
1	1010	0	piNeg	piNeg
1	1013	0	piNeg	piNeg
1	1016	0	piPos	piPos
1	1018	0	piPos	piPos
1	1022	0	piNeg	piNeg
1	1024	0	piNeg	piNeg
1	1025	0	piNeg	piNeg
1	1030	0	piPos	piPos
1	1031	0	piNeg	piNeg
1	1035	0	piPos	piPos
1	1039	0	piNeg	piNeg
1	1045	0	piPos	piPos
1	1047	0	piNeg	piNeg
1	1049	0	piNeg	piNeg
1	1050	0	piNeg	piNeg
1	1055	0	piNeg	piNeg
1	1056	0	piNeg	piNeg
1	1057	0	piNeg	piNeg
1	1059	0	piNeg	piNeg
1	1065	0	piPos	piPos
1	1066	0	piNeg	piNeg
1	1067	0	piNeg	piNeg
1	1070	0	piNeg	piNeg
1	1071	0	piNeg	piNeg
1	1076	0	piNeg	piNeg
1	1081	0	piNeg	piNeg
1	1088	0	piNeg	piNeg
1	1090	0	piNeg	piNeg
1	1096	0	piPos	piPos
1	1098	0	piNeg	piNeg
1	1100	0	piNeg	piNeg
1	1104	0	piNeg	piNeg
1	1105	0	piNeg	piNeg
1	1106	0	piPos	piPos
1	1111	0	piPos	piPos
1	1113	0	piNeg	piNeg
1	1116	0	piNeg	piNeg
1	1118	0	piPos	piPos
1	1120	0	piNeg	piNeg
1	1126	0	piNeg	piNeg
1	1130	0	piNeg	piNeg
1	1131	0	piNeg	piNeg
1	1133	0	piNeg	piNeg
1	1135	0	piNeg	piNeg
1	1137	0	piPos	piPos
1	1138	0	piNeg	piNeg
1	1139	0	piPos	piPos
1	1153	0	piNeg	piNeg
1	1154	0	piNeg	piNeg
1	1159	0	piNeg	piNeg
1	1166	0	piNeg	piNeg
1	1169	0	piNeg	piNeg
1	1173	0	piPos	piPos
1	1178	0	piNeg	piNeg
1	1193	0	piNeg	piNeg
1	1194	0	piNeg	piNeg
1	1203	0	piPos	piPos
1	1211	0	piNeg	piNeg
1	1216	0	piNeg	piNeg
1	1220	0	piPos	piPos
1	1241	0	piPos	piPos
1	1243	0	piNeg	piNeg
1	1249	0	piNeg	piNeg
1	1257	0	piPos	piPos
1	1258	0	piNeg	piNeg
1	1259	0	piNeg	piPos
1	1274	0	piNeg	piNeg
1	1276	0	piNeg	piNeg
1	1278	0	piNeg	piNeg
1	1281	0	piNeg	piNeg
1	1284	0	piPos	piPos
1	1287	0	piPos	piPos
1	1297	0	piPos	piPos
1	1302	0	piNeg	piNeg
1	1306	0	piNeg	piNeg
1	1307	0	piNeg	piNeg
1	1310	0	piNeg	piNeg
1	1316	0	piNeg	piNeg
1	1320	0	piNeg	piNeg
1	1321	0	piNeg	piNeg
1	1324	0	piNeg	piNeg
1	1325	0	piNeg	piNeg
1	1336	0	piNeg	piNeg
1	1370	0	piNeg	piNeg
1	1420	0	piPos	piPos
1	1437	0	piPos	piPos
1	1448	0	piNeg	piNeg
1	1452	0	piNeg	piNeg
1	1469	0	piNeg	piNeg
1	547	10	piNeg	piNeg
1	586	10	piNeg	piNeg
1	610	10	piNeg	piNeg
1	649	10	piNeg	piNeg
1	650	10	piPos	piPos
1	651	10	piPos	piPos
1	667	10	piNeg	piNeg
1	678	10	piNeg	piNeg
1	691	10	piPos	piPos
1	697	10	piPos	piPos
1	789	10	piNeg	piNeg
1	810	10	piNeg	piNeg
1	813	10	piNeg	piNeg
1	821	10	piNeg	piNeg
1	834	10	piNeg	piNeg
1	842	10	piPos	piPos
1	844	10	piNeg	piNeg
1	845	10	piNeg	piNeg
1	849	10	piPos	piPos
1	857	10	piNeg	piNeg
1	858	10	piNeg	piNeg
1	874	10	piNeg	piNeg
1	887	10	piNeg	piNeg
1	888	10	piNeg	piNeg
1	893	10	piNeg	piNeg
1	912	10	piNeg	piNeg
1	917	10	piNeg	piNeg
1	921	10	piPos	piPos
1	923	10	piNeg	piNeg
1	928	10	piNeg	piNeg
1	937	10	piPos	piPos
1	939	10	piPos	piPos
1	958	10	piNeg	piNeg
1	969	10	piNeg	piNeg
1	978	10	piPos	piPos
1	979	10	piNeg	piNeg
1	986	10	piNeg	piNeg
1	990	10	piNeg	piNeg
1	1006	10	piPos	piPos
1	1015	10	piNeg	piNeg
1	1018	10	piNeg	piPos
1	1021	10	piNeg	piNeg
1	1022	10	piNeg	piNeg
1	1026	10	piNeg	piNeg
1	1030	10	piNeg	piNeg
1	1037	10	piNeg	piNeg
1	1039	10	piNeg	piNeg
1	1040	10	piNeg	piNeg
1	1049	10	piNeg	piNeg
1	1051	10	piNeg	piNeg
1	1052	10	piNeg	piNeg
1	1059	10	piNeg	piNeg
1	1065	10	piNeg	piNeg
1	1067	10	piNeg	piNeg
1	1068	10	piPos	piPos
1	1069	10	piNeg	piNeg
1	1073	10	piNeg	piNeg
1	1074	10	piNeg	piNeg
1	1078	10	piPos	piPos
1	1084	10	piNeg	piNeg
1	1086	10	piNeg	piNeg
1	1092	10	piNeg	piNeg
1	1094	10	piNeg	piNeg
1	1101	10	piPos	piPos
1	1151	10	piPos	piPos
1	1172	10	piNeg	piNeg
1	1183	10	piNeg	piNeg
1	1196	10	piNeg	piNeg
1	1197	10	piNeg	piNeg
1	1203	10	piNeg	piNeg
1	1208	10	piNeg	piNeg
1	1209	10	piNeg	piNeg
1	1221	10	piPos	piPos
1	1232	10	piNeg	piNeg
1	1243	10	piPos	piPos
1	1258	10	piNeg	piNeg
1	1261	10	piPos	piPos
1	1263	10	piNeg	piNeg
1	1267	10	piPos	piPos
1	1269	10	piNeg	piNeg
1	1277	10	piNeg	piNeg
1	1289	10	piNeg	piNeg
1	430	23	piNeg	piNeg
1	432	23	piNeg	piNeg
1	460	23	piNeg	piNeg
1	481	23	piNeg	piNeg
1	495	23	piNeg	piNeg
1	508	23	piNeg	piNeg
1	513	23	piNeg	piNeg
1	515	23	piNeg	piNeg
1	517	23	piNeg	piNeg
1	523	23	piNeg	piNeg
1	529	23	piNeg	piNeg
1	545	23	piNeg	piNeg
1	577	23	piNeg	piNeg
1	584	23	piNeg	piNeg
1	589	23	piNeg	piNeg
1	627	23	piNeg	piNeg
1	664	23	piPos	piPos
1	670	23	piNeg	piNeg
1	682	23	piPos	piPos
1	694	23	piPos	piPos
1	699	23	piNeg	piNeg
1	702	23	piPos	piPos
1	708	23	piNeg	piNeg
1	710	23	piNeg	piNeg
1	713	23	piNeg	piNeg
1	715	23	piPos	piPos
1	721	23	piNeg	piNeg
1	728	23	piPos	piPos
1	744	23	piNeg	piNeg
1	761	23	piNeg	piNeg
1	795	23	piNeg	piNeg
1	802	23	piNeg	piNeg
1	813	23	piNeg	piNeg
1	836	23	piPos	piPos
1	847	23	piNeg	piNeg
1	857	23	piNeg	piNeg
1	858	23	piPos	piPos
1	861	23	piNeg	piNeg
1	863	23	piNeg	piNeg
1	878	23	piPos	piPos
1	882	23	piNeg	piNeg
1	884	23	piNeg	piNeg
1	889	23	piNeg	piNeg
1	899	23	piNeg	piNeg
1	908	23	piNeg	piNeg
1	922	23	piNeg	piNeg
1	940	23	piNeg	piNeg
1	1016	23	piNeg	piNeg
1	1037	23	piNeg	piNeg
1	1064	23	piNeg	piNeg
1	1066	23	piNeg	piNeg
1	1067	23	piPos	piPos
1	1072	23	piNeg	piNeg
1	1086	23	piNeg	piNeg
1	1089	23	piNeg	piNeg
1	1093	23	piNeg	piNeg
1	1102	23	piNeg	piNeg
1	1107	23	piPos	piPos
1	1130	23	piPos	piPos
1	1135	23	piNeg	piNeg
1	1138	23	piNeg	piNeg
1	1139	23	piNeg	piNeg
1	1144	23	piNeg	piNeg
1	1147	23	piPos	piPos
1	1150	23	piPos	piPos
1	1157	23	piPos	piPos
1	1164	23	piPos	piPos
1	1175	23	piPos	piPos
1	1176	23	piPos	piPos
1	1181	23	piNeg	piNeg
1	1194	23	piNeg	piNeg
1	1204	23	piNeg	piNeg
1	1217	23	piNeg	piNeg
1	1224	23	piNeg	piNeg
1	1226	23	piNeg	piNeg
1	1252	23	piNeg	piNeg
1	1260	23	piNeg	piNeg
1	661	29	piNeg	piNeg
1	704	29	piNeg	piNeg
1	738	29	piNeg	piNeg
1	739	29	piNeg	piNeg
1	745	29	piNeg	piNeg
1	750	29	piPos	piPos
1	752	29	piPos	piNeg
1	755	29	piPos	piPos
1	756	29	piNeg	piNeg
1	757	29	piNeg	piNeg
1	758	29	piNeg	piNeg
1	760	29	piNeg	piNeg
1	766	29	piNeg	piNeg
1	778	29	piNeg	piNeg
1	779	29	piNeg	piNeg
1	783	29	piNeg	piNeg
1	786	29	piNeg	piNeg
1	789	29	piNeg	piNeg
1	798	29	piNeg	piNeg
1	808	29	piPos	piPos
1	818	29	piPos	piPos
1	824	29	piPos	piPos
1	828	29	piNeg	piNeg
1	839	29	piNeg	piNeg
1	843	29	piPos	piPos
1	846	29	piPos	piPos
1	856	29	piPos	piPos
1	869	29	piNeg	piNeg
1	872	29	piNeg	piNeg
1	878	29	piNeg	piNeg
1	882	29	piNeg	piNeg
1	885	29	piNeg	piNeg
1	887	29	piNeg	piNeg
1	893	29	piNeg	piNeg
1	904	29	piNeg	piNeg
1	915	29	piNeg	piNeg
1	925	29	piPos	piPos
1	926	29	piNeg	piNeg
1	932	29	piNeg	piNeg
1	944	29	piNeg	piNeg
1	945	29	piNeg	piNeg
1	953	29	piNeg	piNeg
1	964	29	piPos	piPos
1	976	29	piPos	piPos
1	985	29	piNeg	piNeg
1	988	29	piNeg	piNeg
1	1009	29	piPos	piPos
1	1012	29	piNeg	piNeg
1	1021	29	piPos	piPos
1	1022	29	piPos	piPos
1	1023	29	piNeg	piNeg
1	1026	29	piPos	piPos
1	1030	29	piPos	piPos
1	1033	29	piNeg	piNeg
1	1043	29	piNeg	piNeg
1	1047	29	piNeg	piNeg
1	1056	29	piNeg	piNeg
1	1060	29	piNeg	piNeg
1	1061	29	piNeg	piNeg
1	1065	29	piPos	piPos
1	1069	29	piNeg	piNeg
1	1074	29	piNeg	piNeg
1	1075	29	piPos	piPos
1	1076	29	piNeg	piNeg
1	1077	29	piNeg	piNeg
1	1078	29	piNeg	piNeg
1	1080	29	piNeg	piNeg
1	1081	29	piNeg	piNeg
1	1083	29	piNeg	piNeg
1	1084	29	piNeg	piNeg
1	1086	29	piNeg	piNeg
1	1089	29	piNeg	piNeg
1	1093	29	piNeg	piNeg
1	1098	29	piNeg	piNeg
1	1099	29	piNeg	piNeg
1	1101	29	piPos	piPos
1	1102	29	piNeg	piNeg
1	1104	29	piNeg	piNeg
1	1105	29	piNeg	piPos
1	1111	29	piNeg	piNeg
1	1112	29	piNeg	piNeg
1	1115	29	piPos	piPos
1	1119	29	piNeg	piNeg
1	1127	29	piPos	piPos
1	1129	29	piNeg	piNeg
1	1132	29	piNeg	piNeg
1	1137	29	piNeg	piNeg
1	1139	29	piNeg	piNeg
1	1141	29	piNeg	piPos
1	1143	29	piNeg	piNeg
1	1147	29	piNeg	piNeg
1	1150	29	piNeg	piNeg
1	1153	29	piPos	piPos
1	1157	29	piNeg	piNeg
1	1160	29	piNeg	piNeg
1	1169	29	piPos	piPos
1	1170	29	piNeg	piNeg
1	1171	29	piPos	piPos
1	1174	29	piNeg	piNeg
1	1180	29	piNeg	piNeg
1	1181	29	piNeg	piNeg
1	1186	29	piNeg	piNeg
1	1189	29	piNeg	piNeg
1	1190	29	piNeg	piNeg
1	1191	29	piPos	piPos
1	1192	29	piNeg	piNeg
1	1198	29	piNeg	piNeg
1	1200	29	piNeg	piNeg
1	1203	29	piPos	piPos
1	1205	29	piNeg	piNeg
1	1207	29	piPos	piPos
1	1209	29	piNeg	piNeg
1	1224	29	piPos	piPos
1	1228	29	piNeg	piNeg
1	1231	29	piPos	piPos
1	1234	29	piPos	piPos
1	1239	29	piPos	piPos
1	1244	29	piNeg	piNeg
1	1245	29	piNeg	piNeg
1	1249	29	piNeg	piNeg
1	1257	29	piNeg	piNeg
1	1259	29	piNeg	piNeg
1	1265	29	piPos	piPos
1	1289	29	piNeg	piNeg
1	1293	29	piNeg	piNeg
1	1315	29	piPos	piPos
1	1320	29	piPos	piPos
1	1330	29	piPos	piPos
1	1361	29	piNeg	piNeg
1	1377	29	piPos	piPos
1	1379	29	piPos	piPos
1	1390	29	piNeg	piNeg
1	1394	29	piNeg	piNeg
1	1395	29	piNeg	piNeg
1	1396	29	piNeg	piNeg
1	1402	29	piNeg	piNeg
1	1410	29	piNeg	piNeg
1	1415	29	piNeg	piNeg
1	1416	29	piNeg	piNeg
1	1418	29	piNeg	piNeg
1	1419	29	piNeg	piNeg
1	1421	29	piNeg	piNeg
1	1422	29	piNeg	piNeg
1	1424	29	piNeg	piNeg
1	1433	29	piPos	piPos
1	1443	29	piPos	piPos
1	1444	29	piNeg	piNeg
1	1449	29	piNeg	piNeg
1	1457	29	piNeg	piNeg
1	1472	29	piPos	piPos
1	1491	29	piNeg	piNeg
2	732	0	piNeg	piNeg
2	764	0	piPos	piPos
2	785	0	piPos	piPos
2	791	0	piPos	piPos
2	801	0	piPos	piPos
2	845	0	piPos	piPos
2	881	0	piPos	piPos
2	942	0	piNeg	piNeg
2	944	0	piNeg	piNeg
2	957	0	piPos	piPos
2	960	0	piNeg	piNeg
2	970	0	piPos	piPos
2	990	0	piNeg	piNeg
2	1004	0	piNeg	piNeg
2	1007	0	piPos	piPos
2	1009	0	piNeg	piNeg
2	1019	0	piNeg	piNeg
2	1021	0	piPos	piPos
2	1028	0	piNeg	piNeg
2	1055	0	piPos	piPos
2	1061	0	piNeg	piNeg
2	1062	0	piNeg	piNeg
2	1063	0	piNeg	piNeg
2	1067	0	piNeg	piNeg
2	1071	0	piNeg	piNeg
2	1074	0	piNeg	piNeg
2	1084	0	piPos	piPos
2	1088	0	piNeg	piNeg
2	1089	0	piNeg	piNeg
2	1094	0	piNeg	piNeg
2	1105	0	piPos	piPos
2	1109	0	piNeg	piNeg
2	1129	0	piNeg	piNeg
2	1140	0	piPos	piPos
2	1148	0	piPos	piPos
2	1155	0	piNeg	piNeg
2	1166	0	piNeg	piNeg
2	1174	0	piPos	piPos
2	1175	0	piNeg	piNeg
2	1189	0	piPos	piPos
2	1219	0	piNeg	piNeg
2	1222	0	piNeg	piNeg
2	1227	0	piPos	piPos
2	1230	0	piNeg	piNeg
2	1241	0	piPos	piPos
2	1246	0	piNeg	piNeg
2	1251	0	piNeg	piNeg
2	1256	0	piPos	piPos
2	1278	0	piNeg	piNeg
2	1290	0	piNeg	piNeg
2	1291	0	piNeg	piNeg
2	1294	0	piNeg	piNeg
2	1303	0	piNeg	piNeg
2	1305	0	piPos	piPos
2	1317	0	piNeg	piNeg
2	1322	0	piNeg	piNeg
2	1328	0	piNeg	piNeg
2	1338	0	piPos	piPos
2	1339	0	piNeg	piNeg
2	1344	0	piNeg	piNeg
2	1347	0	piNeg	piNeg
2	1356	0	piNeg	piNeg
2	1359	0	piNeg	piNeg
2	1370	0	piNeg	piNeg
2	1371	0	piPos	piPos
2	1383	0	piPos	piPos
2	1391	0	piNeg	piNeg
2	1393	0	piNeg	piNeg
2	1395	0	piPos	piPos
2	1397	0	piPos	piPos
2	1400	0	piNeg	piNeg
2	1414	0	piNeg	piNeg
2	1445	0	piNeg	piNeg
2	1454	0	piNeg	piNeg
2	1496	0	piNeg	piNeg
2	1502	0	piNeg	piNeg
2	1506	0	piPos	piPos
2	1512	0	piNeg	piNeg
2	1526	0	piNeg	piNeg
2	1530	0	piNeg	piNeg
2	1534	0	piNeg	piNeg
2	1544	0	piNeg	piNeg
2	1549	0	piPos	piPos
2	1551	0	piNeg	piNeg
2	1560	0	piNeg	piNeg
2	1564	0	piNeg	piNeg
2	1565	0	piPos	piPos
2	1570	0	piNeg	piNeg
2	1576	0	piNeg	piNeg
2	1577	0	piNeg	piNeg
2	1581	0	piNeg	piNeg
2	1610	0	piNeg	piNeg
2	1617	0	piPos	piPos
2	1624	0	piNeg	piNeg
2	1628	0	piNeg	piNeg
2	1634	0	piNeg	piNeg
2	1656	0	piNeg	piNeg
2	1659	0	piPos	piPos
2	1670	0	piNeg	piNeg
2	1689	0	piPos	piPos
2	1700	0	piNeg	piNeg
2	1713	0	piNeg	piNeg
2	1722	0	piNeg	piNeg
2	1724	0	piPos	piPos
2	1726	0	piNeg	piNeg
2	1741	0	piNeg	piNeg
2	1743	0	piNeg	piNeg
2	1747	0	piPos	piPos
2	1757	0	piNeg	piNeg
2	1768	0	piNeg	piNeg
2	1774	0	piPos	piPos
2	1776	0	piNeg	piNeg
2	1777	0	piNeg	piNeg
2	1786	0	piNeg	piNeg
2	1787	0	piNeg	piNeg
2	1788	0	piNeg	piNeg
2	1789	0	piNeg	piNeg
2	1790	0	piPos	piPos
2	1798	0	piNeg	piNeg
2	1802	0	piPos	piPos
2	1803	0	piNeg	piNeg
2	1807	0	piPos	piPos
2	1808	0	piPos	piPos
2	1812	0	piPos	piPos
2	1814	0	piNeg	piNeg
2	1818	0	piNeg	piNeg
2	1820	0	piPos	piPos
2	1822	0	piNeg	piNeg
2	1823	0	piNeg	piNeg
2	1830	0	piPos	piPos
2	1831	0	piNeg	piNeg
2	1834	0	piNeg	piNeg
2	1838	0	piNeg	piNeg
2	1840	0	piNeg	piNeg
2	1843	0	piPos	piPos
2	1844	0	piNeg	piNeg
2	1851	0	piPos	piPos
2	1852	0	piPos	piPos
2	1860	0	piNeg	piNeg
2	1863	0	piNeg	piNeg
2	1864	0	piNeg	piNeg
2	1868	0	piNeg	piNeg
2	1869	0	piPos	piPos
2	1871	0	piNeg	piNeg
2	1874	0	piNeg	piNeg
2	1875	0	piNeg	piNeg
2	1880	0	piNeg	piNeg
2	1882	0	piNeg	piNeg
2	1885	0	piPos	piPos
2	1888	0	piPos	piPos
2	1890	0	piNeg	piNeg
2	1891	0	piNeg	piNeg
2	1898	0	piNeg	piNeg
2	1901	0	piPos	piPos
2	1907	0	piNeg	piNeg
2	1910	0	piNeg	piNeg
2	1911	0	piNeg	piNeg
2	1922	0	piPos	piPos
2	1929	0	piPos	piPos
2	1932	0	piPos	piPos
2	1944	0	piPos	piPos
2	1956	0	piPos	piPos
2	1961	0	piPos	piPos
2	1963	0	piNeg	piPos
2	1967	0	piNeg	piNeg
2	1975	0	piNeg	piNeg
2	1976	0	piPos	piPos
2	1999	0	piPos	piPos
2	2016	0	piNeg	piNeg
2	2023	0	piNeg	piNeg
2	2027	0	piNeg	piNeg
2	2030	0	piPos	piPos
2	2031	0	piNeg	piNeg
2	2033	0	piNeg	piNeg
2	2039	0	piPos	piPos
2	2041	0	piNeg	piNeg
2	2045	0	piNeg	piNeg
2	2048	0	piNeg	piNeg
2	2061	0	piNeg	piNeg
2	2062	0	piNeg	piNeg
2	2070	0	piNeg	piNeg
2	2077	0	piNeg	piNeg
2	2086	0	piNeg	piNeg
2	2089	0	piNeg	piNeg
2	2092	0	piNeg	piNeg
2	2105	0	piNeg	piNeg
2	2109	0	piNeg	piNeg
2	2111	0	piNeg	piNeg
2	2119	0	piPos	piPos
2	2120	0	piNeg	piNeg
2	2121	0	piPos	piPos
2	2124	0	piPos	piPos
2	2127	0	piNeg	piNeg
2	2141	0	piNeg	piNeg
2	2153	0	piNeg	piNeg
2	2160	0	piPos	piPos
2	2161	0	piPos	piPos
2	2168	0	piNeg	piNeg
2	2178	0	piNeg	piNeg
2	2189	0	piNeg	piNeg
2	2197	0	piNeg	piNeg
2	2205	0	piNeg	piNeg
2	2207	0	piNeg	piNeg
2	2227	0	piNeg	piNeg
2	2237	0	piNeg	piNeg
2	2242	0	piNeg	piNeg
2	2264	0	piPos	piPos
2	2277	0	piPos	piPos
2	2303	0	piNeg	piNeg
2	2316	0	piPos	piPos
2	2336	0	piPos	piPos
2	2371	0	piNeg	piNeg
2	2424	0	piNeg	piNeg
2	2450	0	piNeg	piNeg
2	764	2	piPos	piPos
2	907	2	piNeg	piNeg
2	920	2	piPos	piPos
2	943	2	piNeg	piNeg
2	958	2	piNeg	piNeg
2	965	2	piPos	piPos
2	998	2	piNeg	piNeg
2	1010	2	piNeg	piNeg
2	1013	2	piNeg	piNeg
2	1021	2	piPos	piPos
2	1026	2	piNeg	piNeg
2	1037	2	piNeg	piNeg
2	1061	2	piPos	piPos
2	1092	2	piPos	piPos
2	1129	2	piNeg	piNeg
2	1138	2	piPos	piPos
2	1153	2	piPos	piPos
2	1171	2	piPos	piPos
2	1172	2	piNeg	piNeg
2	1173	2	piNeg	piNeg
2	1186	2	piNeg	piNeg
2	1191	2	piPos	piPos
2	1192	2	piNeg	piNeg
2	1193	2	piPos	piPos
2	1194	2	piPos	piPos
2	1210	2	piPos	piPos
2	1211	2	piNeg	piNeg
2	1216	2	piNeg	piNeg
2	1229	2	piNeg	piNeg
2	1231	2	piPos	piPos
2	1238	2	piPos	piPos
2	1249	2	piNeg	piNeg
2	1262	2	piPos	piPos
2	1276	2	piPos	piPos
2	1277	2	piNeg	piNeg
2	1298	2	piNeg	piNeg
2	1301	2	piNeg	piNeg
2	1305	2	piPos	piPos
2	1312	2	piPos	piPos
2	1315	2	piNeg	piNeg
2	1321	2	piNeg	piNeg
2	1333	2	piNeg	piNeg
2	1348	2	piNeg	piNeg
2	1352	2	piNeg	piNeg
2	1365	2	piPos	piPos
2	1372	2	piNeg	piNeg
2	1379	2	piNeg	piNeg
2	1381	2	piNeg	piNeg
2	1385	2	piNeg	piNeg
2	1389	2	piNeg	piNeg
2	1398	2	piNeg	piNeg
2	1402	2	piPos	piPos
2	1404	2	piNeg	piNeg
2	1406	2	piNeg	piNeg
2	1410	2	piNeg	piNeg
2	1418	2	piPos	piPos
2	1424	2	piPos	piPos
2	1428	2	piPos	piPos
2	1437	2	piNeg	piNeg
2	1441	2	piNeg	piNeg
2	1445	2	piPos	piPos
2	1447	2	piPos	piPos
2	1450	2	piNeg	piNeg
2	1452	2	piNeg	piNeg
2	1455	2	piPos	piPos
2	1457	2	piPos	piPos
2	1465	2	piPos	piPos
2	1466	2	piPos	piPos
2	1474	2	piNeg	piNeg
2	1476	2	piNeg	piNeg
2	1480	2	piPos	piPos
2	1484	2	piPos	piPos
2	1485	2	piPos	piPos
2	1486	2	piNeg	piNeg
2	1490	2	piNeg	piNeg
2	1493	2	piPos	piPos
2	1498	2	piPos	piPos
2	1506	2	piNeg	piNeg
2	1508	2	piNeg	piNeg
2	1509	2	piPos	piPos
2	1510	2	piPos	piPos
2	1513	2	piNeg	piNeg
2	1522	2	piPos	piPos
2	1523	2	piNeg	piNeg
2	1524	2	piPos	piPos
2	1526	2	piNeg	piNeg
2	1532	2	piNeg	piNeg
2	1534	2	piNeg	piNeg
2	1539	2	piPos	piPos
2	1544	2	piNeg	piNeg
2	1549	2	piPos	piPos
2	1551	2	piNeg	piNeg
2	1552	2	piNeg	piNeg
2	1554	2	piNeg	piNeg
2	1560	2	piNeg	piNeg
2	1563	2	piPos	piPos
2	1569	2	piNeg	piNeg
2	1573	2	piPos	piPos
2	1574	2	piPos	piPos
2	1575	2	piNeg	piNeg
2	1581	2	piNeg	piNeg
2	1585	2	piPos	piPos
2	1586	2	piNeg	piNeg
2	1589	2	piPos	piPos
2	1592	2	piNeg	piNeg
2	1596	2	piNeg	piNeg
2	1601	2	piPos	piPos
2	1607	2	piNeg	piNeg
2	1611	2	piPos	piPos
2	1612	2	piNeg	piNeg
2	1625	2	piNeg	piNeg
2	1630	2	piPos	piPos
2	1644	2	piNeg	piNeg
2	1645	2	piNeg	piNeg
2	1649	2	piNeg	piNeg
2	1651	2	piNeg	piNeg
2	1652	2	piPos	piPos
2	1653	2	piPos	piPos
2	1655	2	piPos	piPos
2	1662	2	piPos	piPos
2	1668	2	piPos	piPos
2	1671	2	piPos	piPos
2	1677	2	piNeg	piNeg
2	1680	2	piPos	piPos
2	1693	2	piPos	piPos
2	1699	2	piPos	piPos
2	1703	2	piNeg	piNeg
2	1704	2	piPos	piPos
2	1706	2	piPos	piPos
2	1717	2	piNeg	piNeg
2	1720	2	piNeg	piNeg
2	1726	2	piNeg	piNeg
2	1739	2	piPos	piPos
2	1743	2	piPos	piPos
2	1746	2	piPos	piPos
2	1747	2	piNeg	piNeg
2	1749	2	piNeg	piNeg
2	1755	2	piPos	piPos
2	1756	2	piPos	piPos
2	1758	2	piPos	piPos
2	1760	2	piNeg	piNeg
2	1762	2	piPos	piPos
2	1764	2	piPos	piPos
2	1779	2	piNeg	piNeg
2	1784	2	piNeg	piNeg
2	1790	2	piNeg	piNeg
2	1794	2	piPos	piPos
2	1799	2	piNeg	piNeg
2	1803	2	piNeg	piNeg
2	1806	2	piNeg	piNeg
2	1811	2	piNeg	piNeg
2	1812	2	piNeg	piNeg
2	1813	2	piNeg	piNeg
2	1815	2	piNeg	piNeg
2	1816	2	piNeg	piNeg
2	1822	2	piNeg	piNeg
2	1826	2	piPos	piPos
2	1827	2	piNeg	piNeg
2	1829	2	piPos	piPos
2	1832	2	piNeg	piNeg
2	1836	2	piNeg	piNeg
2	1843	2	piNeg	piNeg
2	1845	2	piPos	piPos
2	1846	2	piPos	piPos
2	1847	2	piPos	piPos
2	1852	2	piNeg	piNeg
2	1856	2	piNeg	piNeg
2	1860	2	piPos	piPos
2	1863	2	piNeg	piNeg
2	1865	2	piNeg	piNeg
2	1866	2	piNeg	piNeg
2	1867	2	piNeg	piNeg
2	1869	2	piPos	piPos
2	1872	2	piPos	piPos
2	1874	2	piPos	piPos
2	1879	2	piPos	piPos
2	1880	2	piNeg	piNeg
2	1881	2	piNeg	piNeg
2	1882	2	piPos	piPos
2	1883	2	piPos	piPos
2	1884	2	piNeg	piNeg
2	1886	2	piPos	piPos
2	1891	2	piNeg	piNeg
2	1895	2	piPos	piPos
2	1899	2	piPos	piPos
2	1901	2	piNeg	piNeg
2	1902	2	piPos	piPos
2	1903	2	piNeg	piNeg
2	1906	2	piNeg	piNeg
2	1911	2	piNeg	piNeg
2	1912	2	piNeg	piNeg
2	1913	2	piNeg	piNeg
2	1914	2	piPos	piPos
2	1915	2	piNeg	piNeg
2	1916	2	piNeg	piNeg
2	1920	2	piPos	piPos
2	1922	2	piPos	piPos
2	1928	2	piPos	piPos
2	1929	2	piNeg	piNeg
2	1934	2	piPos	piPos
2	1936	2	piNeg	piNeg
2	1937	2	piPos	piPos
2	1938	2	piPos	piPos
2	1939	2	piNeg	piNeg
2	1941	2	piNeg	piNeg
2	1956	2	piPos	piPos
2	1958	2	piNeg	piNeg
2	1964	2	piNeg	piNeg
2	1965	2	piNeg	piNeg
2	1971	2	piNeg	piNeg
2	1980	2	piPos	piPos
2	2010	2	piPos	piPos
2	2013	2	piPos	piPos
2	2027	2	piNeg	piNeg
2	2034	2	piNeg	piNeg
2	2042	2	piNeg	piNeg
2	2048	2	piNeg	piNeg
2	2052	2	piNeg	piNeg
2	2053	2	piPos	piPos
2	2059	2	piPos	piPos
2	2060	2	piNeg	piNeg
2	2061	2	piNeg	piNeg
2	2062	2	piNeg	piNeg
2	2068	2	piPos	piPos
2	2074	2	piPos	piPos
2	2075	2	piPos	piPos
2	2077	2	piPos	piPos
2	2079	2	piNeg	piNeg
2	2083	2	piNeg	piNeg
2	2092	2	piPos	piPos
2	2095	2	piNeg	piNeg
2	2097	2	piNeg	piNeg
2	2098	2	piPos	piPos
2	2100	2	piNeg	piNeg
2	2112	2	piNeg	piNeg
2	2121	2	piPos	piPos
2	2127	2	piPos	piPos
2	2128	2	piPos	piPos
2	2135	2	piPos	piPos
2	2137	2	piNeg	piNeg
2	2139	2	piPos	piPos
2	2140	2	piNeg	piNeg
2	2142	2	piNeg	piNeg
2	2144	2	piNeg	piNeg
2	2150	2	piPos	piPos
2	2160	2	piPos	piPos
2	2163	2	piNeg	piNeg
2	2166	2	piPos	piPos
2	2172	2	piNeg	piNeg
2	2173	2	piNeg	piNeg
2	2192	2	piPos	piPos
2	2210	2	piPos	piPos
2	2223	2	piNeg	piNeg
2	2234	2	piNeg	piNeg
2	2238	2	piNeg	piNeg
2	2241	2	piNeg	piNeg
2	2246	2	piPos	piPos
2	2261	2	piPos	piPos
2	2264	2	piNeg	piNeg
2	2270	2	piNeg	piNeg
2	2273	2	piPos	piPos
2	2279	2	piPos	piPos
2	2284	2	piPos	piPos
2	2291	2	piPos	piPos
2	2302	2	piPos	piPos
2	2321	2	piPos	piPos
2	2327	2	piPos	piPos
2	2331	2	piNeg	piNeg
2	2335	2	piNeg	piNeg
2	2348	2	piPos	piPos
2	2352	2	piPos	piPos
2	2356	2	piPos	piPos
2	2364	2	piPos	piPos
2	2373	2	piPos	piPos
2	2376	2	piNeg	piNeg
2	2380	2	piPos	piPos
2	2381	2	piNeg	piNeg
2	2398	2	piPos	piPos
2	2402	2	piNeg	piNeg
2	2406	2	piNeg	piNeg
2	2410	2	piPos	piPos
2	2412	2	piPos	piPos
2	2427	2	piPos	piPos
2	2432	2	piPos	piPos
2	2452	2	piNeg	piNeg
2	2459	2	piPos	piPos
2	2466	2	piNeg	piNeg
2	2468	2	piNeg	piNeg
2	2469	2	piNeg	piNeg
2	2483	2	piPos	piPos
2	2486	2	piPos	piPos
2	2500	2	piPos	piPos
2	2506	2	piPos	piPos
2	2507	2	piPos	piPos
2	2513	2	piNeg	piNeg
2	2526	2	piPos	piPos
2	2528	2	piPos	piPos
2	2532	2	piPos	piPos
2	2537	2	piNeg	piNeg
2	2538	2	piPos	piPos
2	2542	2	piNeg	piNeg
2	2551	2	piNeg	piNeg
2	2594	2	piPos	piPos
2	2619	2	piPos	piPos
2	2651	2	piNeg	piNeg
2	2667	2	piPos	piPos
2	2669	2	piPos	piPos
2	2681	2	piPos	piPos
2	2691	2	piPos	piPos
2	723	5	piPos	piPos
2	744	5	piNeg	piNeg
2	1135	5	piPos	piPos
2	1186	5	piPos	piPos
2	1195	5	piPos	piPos
2	1197	5	piNeg	piNeg
2	1260	5	piPos	piPos
2	1263	5	piPos	piPos
2	1274	5	piNeg	piNeg
2	1282	5	piNeg	piNeg
2	1300	5	piNeg	piNeg
2	1313	5	piPos	piPos
2	1321	5	piPos	piPos
2	1343	5	piNeg	piNeg
2	1347	5	piPos	piPos
2	1353	5	piPos	piPos
2	1357	5	piPos	piPos
2	1388	5	piNeg	piNeg
2	1396	5	piNeg	piNeg
2	1400	5	piPos	piPos
2	1406	5	piPos	piPos
2	1407	5	piPos	piPos
2	1415	5	piPos	piPos
2	1416	5	piPos	piPos
2	1431	5	piNeg	piNeg
2	1450	5	piNeg	piNeg
2	1454	5	piPos	piPos
2	1460	5	piNeg	piNeg
2	1461	5	piPos	piPos
2	1478	5	piPos	piPos
2	1481	5	piNeg	piPos
2	1489	5	piPos	piPos
2	1551	5	piPos	piPos
2	1561	5	piPos	piPos
2	1569	5	piPos	piPos
2	1572	5	piPos	piPos
2	1575	5	piPos	piNeg
2	1577	5	piNeg	piNeg
2	1587	5	piPos	piPos
2	1608	5	piPos	piPos
2	1610	5	piNeg	piNeg
2	1621	5	piPos	piPos
2	1625	5	piPos	piPos
2	1629	5	piPos	piNeg
2	1630	5	piPos	piPos
2	1637	5	piPos	piPos
2	1651	5	piNeg	piNeg
2	1656	5	piPos	piPos
2	1692	5	piPos	piPos
2	1704	5	piNeg	piNeg
2	1729	5	piPos	piPos
2	1785	5	piNeg	piNeg
2	1798	5	piPos	piPos
2	1800	5	piNeg	piNeg
2	1801	5	piPos	piPos
2	1803	5	piPos	piPos
2	1817	5	piPos	piPos
2	1832	5	piPos	piPos
2	1840	5	piNeg	piNeg
2	1843	5	piPos	piPos
2	1857	5	piPos	piPos
2	1870	5	piPos	piPos
2	1873	5	piNeg	piNeg
2	1881	5	piPos	piPos
2	1889	5	piPos	piPos
2	1891	5	piPos	piPos
2	1908	5	piNeg	piNeg
2	1911	5	piNeg	piNeg
2	1932	5	piPos	piPos
2	1937	5	piPos	piPos
2	1938	5	piPos	piPos
2	1953	5	piPos	piPos
2	1954	5	piPos	piPos
2	1960	5	piPos	piPos
2	1969	5	piPos	piPos
2	1974	5	piPos	piPos
2	1977	5	piPos	piPos
2	1988	5	piPos	piPos
2	1991	5	piPos	piNeg
2	1993	5	piNeg	piNeg
2	2000	5	piPos	piPos
2	2007	5	piNeg	piNeg
2	2012	5	piNeg	piNeg
2	2013	5	piPos	piPos
2	2024	5	piNeg	piNeg
2	2027	5	piNeg	piNeg
2	2029	5	piPos	piPos
2	2032	5	piPos	piPos
2	2055	5	piNeg	piNeg
2	2064	5	piPos	piPos
2	2093	5	piNeg	piNeg
2	2116	5	piPos	piPos
2	2137	5	piPos	piPos
2	2140	5	piPos	piPos
2	2158	5	piPos	piPos
2	2202	5	piNeg	piNeg
2	2285	5	piNeg	piNeg
2	593	8	piPos	piPos
2	613	8	piPos	piPos
2	626	8	piPos	piPos
2	630	8	piPos	piPos
2	642	8	piPos	piPos
2	682	8	piPos	piPos
2	687	8	piPos	piPos
2	757	8	piPos	piPos
2	770	8	piPos	piPos
2	775	8	piPos	piPos
2	787	8	piPos	piPos
2	819	8	piPos	piPos
2	834	8	piPos	piPos
2	842	8	piPos	piPos
2	851	8	piPos	piPos
2	881	8	piPos	piPos
2	908	8	piPos	piPos
2	923	8	piPos	piPos
2	940	8	piPos	piPos
2	944	8	piPos	piPos
2	949	8	piPos	piPos
2	1076	8	piPos	piPos
2	1082	8	piPos	piPos
2	1103	8	piPos	piPos
2	1142	8	piPos	piPos
2	1170	8	piPos	piPos
2	1215	8	piPos	piPos
2	1235	8	piPos	piPos
2	1268	8	piPos	piPos
2	1283	8	piPos	piPos
2	1374	8	piPos	piPos
2	1395	8	piPos	piPos
2	1445	8	piPos	piPos
2	1453	8	piPos	piPos
2	1496	8	piPos	piPos
2	1501	8	piPos	piPos
2	1516	8	piPos	piPos
2	1548	8	piPos	piPos
2	1565	8	piPos	piPos
2	1569	8	piPos	piPos
2	1589	8	piPos	piPos
2	1596	8	piPos	piPos
2	1598	8	piPos	piPos
2	1608	8	piPos	piPos
2	1609	8	piPos	piPos
2	1611	8	piPos	piPos
2	1620	8	piPos	piPos
2	1623	8	piPos	piPos
2	1641	8	piPos	piPos
2	1648	8	piPos	piPos
2	1655	8	piPos	piPos
2	1666	8	piPos	piPos
2	1673	8	piPos	piPos
2	1681	8	piPos	piPos
2	1740	8	piPos	piPos
2	1749	8	piPos	piPos
2	1789	8	piPos	piPos
2	1821	8	piPos	piPos
2	1139	10	piPos	piPos
2	1146	10	piPos	piPos
2	1147	10	piPos	piPos
2	1151	10	piPos	piPos
2	1153	10	piPos	piPos
2	1158	10	piPos	piPos
2	1180	10	piPos	piPos
2	1200	10	piPos	piPos
2	1204	10	piPos	piPos
2	1225	10	piPos	piPos
2	1228	10	piPos	piPos
2	1229	10	piPos	piPos
2	1250	10	piPos	piPos
2	1252	10	piPos	piPos
2	1282	10	piPos	piPos
2	1287	10	piPos	piPos
2	1292	10	piPos	piPos
2	1300	10	piPos	piNeg
2	1301	10	piPos	piPos
2	1326	10	piNeg	piNeg
2	1361	10	piPos	piPos
2	1387	10	piPos	piPos
2	1388	10	piPos	piPos
2	1400	10	piPos	piPos
2	1421	10	piPos	piPos
2	1426	10	piPos	piPos
2	1437	10	piPos	piPos
2	1448	10	piPos	piPos
2	1454	10	piPos	piPos
2	1458	10	piPos	piPos
2	1466	10	piPos	piPos
2	1468	10	piPos	piPos
2	1479	10	piPos	piPos
2	1482	10	piPos	piPos
2	1493	10	piPos	piPos
2	1498	10	piPos	piPos
2	1508	10	piPos	piPos
2	1520	10	piPos	piPos
2	1524	10	piPos	piPos
2	1525	10	piPos	piPos
2	1526	10	piPos	piPos
2	1527	10	piPos	piPos
2	1530	10	piPos	piPos
2	1538	10	piPos	piPos
2	1547	10	piPos	piPos
2	1551	10	piPos	piPos
2	1552	10	piNeg	piNeg
2	1553	10	piPos	piPos
2	1558	10	piPos	piPos
2	1560	10	piPos	piPos
2	1564	10	piPos	piPos
2	1566	10	piPos	piPos
2	1569	10	piPos	piPos
2	1572	10	piPos	piPos
2	1573	10	piPos	piPos
2	1586	10	piPos	piPos
2	1587	10	piPos	piPos
2	1609	10	piPos	piPos
2	1611	10	piPos	piPos
2	1614	10	piPos	piPos
2	1654	10	piPos	piPos
2	1657	10	piPos	piPos
2	1669	10	piPos	piPos
2	1684	10	piPos	piPos
2	1689	10	piPos	piPos
2	1692	10	piNeg	piNeg
2	1719	10	piPos	piPos
2	1720	10	piPos	piPos
2	1721	10	piPos	piPos
2	1732	10	piPos	piPos
2	1741	10	piPos	piPos
2	1746	10	piPos	piPos
2	1750	10	piPos	piPos
2	1755	10	piPos	piPos
2	1756	10	piPos	piPos
2	1757	10	piPos	piPos
2	1762	10	piPos	piPos
2	1768	10	piPos	piPos
2	1774	10	piPos	piPos
2	1776	10	piNeg	piNeg
2	1784	10	piPos	piPos
2	1785	10	piPos	piPos
2	1788	10	piPos	piPos
2	1791	10	piPos	piPos
2	1793	10	piPos	piPos
2	1794	10	piPos	piPos
2	1795	10	piPos	piPos
2	1799	10	piPos	piPos
2	1810	10	piPos	piPos
2	1816	10	piNeg	piNeg
2	1820	10	piPos	piPos
2	1822	10	piPos	piPos
2	1824	10	piPos	piPos
2	1836	10	piPos	piPos
2	1846	10	piPos	piPos
2	1851	10	piPos	piPos
2	1855	10	piPos	piPos
2	1860	10	piPos	piPos
2	1880	10	piPos	piPos
2	1882	10	piPos	piPos
2	1893	10	piPos	piPos
2	1905	10	piPos	piPos
2	1906	10	piPos	piPos
2	1912	10	piPos	piPos
2	1913	10	piPos	piPos
2	1916	10	piPos	piPos
2	1918	10	piPos	piPos
2	1923	10	piPos	piPos
2	1932	10	piPos	piPos
2	1935	10	piPos	piPos
2	1953	10	piPos	piPos
2	1954	10	piPos	piPos
2	1959	10	piPos	piPos
2	1962	10	piPos	piPos
2	1982	10	piPos	piPos
2	1988	10	piPos	piPos
2	1997	10	piPos	piPos
2	1998	10	piPos	piPos
2	2024	10	piPos	piPos
2	2044	10	piPos	piPos
2	2053	10	piPos	piPos
2	2055	10	piPos	piPos
2	2059	10	piPos	piPos
2	2060	10	piPos	piPos
2	2064	10	piPos	piPos
2	2068	10	piPos	piPos
2	2069	10	piPos	piPos
2	2072	10	piPos	piPos
2	2074	10	piPos	piPos
2	2076	10	piPos	piPos
2	2081	10	piPos	piPos
2	2096	10	piPos	piPos
2	2103	10	piPos	piPos
2	2112	10	piPos	piPos
2	2118	10	piPos	piPos
2	2126	10	piPos	piPos
2	2131	10	piPos	piPos
2	2146	10	piPos	piPos
2	2153	10	piPos	piPos
2	2157	10	piPos	piPos
2	2158	10	piPos	piPos
2	2164	10	piPos	piPos
2	2166	10	piPos	piPos
2	2183	10	piPos	piPos
2	2191	10	piNeg	piNeg
2	2213	10	piPos	piPos
2	2229	10	piPos	piPos
2	2231	10	piPos	piPos
2	2238	10	piPos	piPos
2	2239	10	piPos	piPos
2	2248	10	piPos	piPos
2	2264	10	piPos	piPos
2	2275	10	piNeg	piNeg
2	2289	10	piPos	piPos
2	2296	10	piPos	piPos
2	2306	10	piPos	piPos
2	2329	10	piPos	piPos
2	2337	10	piPos	piPos
2	2352	10	piPos	piPos
2	2377	10	piPos	piPos
2	2387	10	piPos	piPos
2	2405	10	piPos	piPos
2	2421	10	piPos	piPos
2	2477	10	piPos	piPos
2	2496	10	piPos	piPos
2	2505	10	piPos	piPos
2	1652	16	piPos	piPos
2	1658	16	piPos	piPos
2	1967	16	piPos	piPos
2	2085	16	piPos	piPos
2	2086	16	piPos	piPos
2	2145	16	piPos	piPos
2	2173	16	piPos	piPos
2	2270	16	piPos	piPos
2	1419	24	piPos	piPos
2	1462	24	piPos	piPos
2	1593	24	piPos	piPos
2	1605	24	piPos	piPos
2	1618	24	piPos	piPos
2	1624	24	piPos	piPos
2	1643	24	piPos	piPos
2	1662	24	piNeg	piNeg
2	1760	24	piPos	piPos
2	1767	24	piPos	piPos
2	1815	24	piPos	piPos
2	1835	24	piPos	piPos
2	1874	24	piPos	piPos
2	1877	24	piPos	piPos
2	1878	24	piPos	piPos
2	1904	24	piPos	piPos
2	1912	24	piPos	piPos
2	1950	24	piPos	piPos
2	1952	24	piPos	piPos
2	1989	24	piNeg	piNeg
2	1995	24	piPos	piPos
2	2004	24	piPos	piPos
2	2009	24	piPos	piPos
2	2053	24	piPos	piPos
2	2080	24	piPos	piPos
2	2085	24	piPos	piPos
2	2117	24	piPos	piPos
2	2126	24	piPos	piPos
2	2170	24	piPos	piPos
2	2189	24	piPos	piPos
2	2242	24	piPos	piPos
2	2251	24	piPos	piPos
2	2263	24	piPos	piPos
2	694	29	piNeg	piNeg
2	765	29	piNeg	piNeg
2	780	29	piNeg	piNeg
2	795	29	piPos	piPos
2	799	29	piPos	piPos
2	806	29	piPos	piPos
2	828	29	piPos	piPos
2	842	29	piPos	piPos
2	851	29	piPos	piPos
2	885	29	piPos	piPos
2	898	29	piPos	piPos
2	907	29	piPos	piPos
2	960	29	piPos	piPos
2	1060	29	piNeg	piNeg
2	1106	29	piPos	piPos
2	1129	29	piPos	piPos
2	1318	29	piPos	piPos
2	1355	29	piPos	piPos
2	1369	29	piPos	piPos
2	1376	29	piPos	piPos
2	1377	29	piPos	piPos
2	1378	29	piPos	piPos
2	1392	29	piPos	piPos
2	1400	29	piPos	piPos
2	1411	29	piPos	piPos
2	1417	29	piPos	piPos
2	1420	29	piPos	piPos
2	1421	29	piPos	piPos
2	1422	29	piPos	piPos
2	1431	29	piPos	piPos
2	1432	29	piPos	piPos
2	1433	29	piPos	piPos
2	1434	29	piPos	piPos
2	1439	29	piPos	piPos
2	1441	29	piPos	piPos
2	1448	29	piPos	piPos
2	1453	29	piPos	piPos
2	1459	29	piPos	piPos
2	1461	29	piPos	piPos
2	1462	29	piPos	piPos
2	1465	29	piNeg	piNeg
2	1473	29	piPos	piPos
2	1481	29	piPos	piPos
2	1493	29	piPos	piPos
2	1495	29	piPos	piPos
2	1496	29	piPos	piPos
2	1497	29	piPos	piPos
2	1503	29	piPos	piPos
2	1508	29	piPos	piPos
2	1509	29	piNeg	piNeg
2	1522	29	piPos	piPos
2	1525	29	piPos	piPos
2	1531	29	piPos	piPos
2	1532	29	piPos	piPos
2	1540	29	piPos	piPos
2	1545	29	piPos	piPos
2	1556	29	piPos	piPos
2	1561	29	piPos	piPos
2	1567	29	piPos	piPos
2	1569	29	piPos	piPos
2	1587	29	piPos	piPos
2	1597	29	piPos	piPos
2	1608	29	piPos	piPos
2	1613	29	piPos	piPos
2	1629	29	piPos	piPos
2	1635	29	piPos	piPos
2	1637	29	piPos	piPos
2	1642	29	piPos	piPos
2	1645	29	piPos	piPos
2	1648	29	piPos	piPos
2	1654	29	piPos	piPos
2	1676	29	piPos	piPos
2	1681	29	piPos	piPos
2	1696	29	piPos	piPos
2	1714	29	piPos	piPos
2	1717	29	piPos	piPos
2	1718	29	piPos	piPos
2	1726	29	piPos	piPos
2	1729	29	piPos	piPos
2	1750	29	piPos	piPos
2	1754	29	piPos	piPos
2	1755	29	piPos	piPos
2	1758	29	piPos	piPos
2	1759	29	piPos	piPos
2	1761	29	piPos	piPos
2	1792	29	piPos	piPos
2	1797	29	piPos	piPos
2	1809	29	piNeg	piNeg
2	1813	29	piPos	piPos
2	1817	29	piPos	piPos
2	1829	29	piPos	piPos
2	1836	29	piPos	piPos
2	1840	29	piPos	piPos
2	1853	29	piPos	piPos
2	1870	29	piPos	piPos
2	1887	29	piPos	piPos
2	1893	29	piPos	piPos
2	1910	29	piPos	piPos
2	1914	29	piPos	piPos
2	1923	29	piPos	piPos
2	1928	29	piPos	piPos
2	1940	29	piPos	piPos
2	1948	29	piPos	piPos
2	1989	29	piPos	piPos
2	2002	29	piPos	piPos
2	2021	29	piPos	piPos
2	2031	29	piPos	piPos
2	2037	29	piPos	piPos
2	2038	29	piPos	piPos
2	2057	29	piPos	piPos
2	2072	29	piPos	piPos
2	2079	29	piPos	piPos
2	2088	29	piPos	piPos
2	2092	29	piPos	piPos
2	2107	29	piPos	piPos
2	2112	29	piPos	piPos
2	2115	29	piPos	piPos
2	2141	29	piPos	piPos
2	2153	29	piPos	piPos
2	2184	29	piPos	piPos
3	104	0	piNeg	piNeg
3	112	0	piNeg	piNeg
3	117	0	piNeg	piNeg
3	119	0	piNeg	piNeg
3	125	0	piNeg	piNeg
3	131	0	piNeg	piNeg
3	132	0	piNeg	piNeg
3	133	0	piPos	piPos
3	134	0	piNeg	piNeg
3	141	0	piNeg	piNeg
3	144	0	piNeg	piNeg
3	146	0	piNeg	piNeg
3	154	0	piNeg	piNeg
3	172	0	piPos	piPos
3	176	0	piNeg	piNeg
3	177	0	piNeg	piNeg
3	178	0	piNeg	piNeg
3	179	0	piNeg	piNeg
3	180	0	piNeg	piNeg
3	181	0	piNeg	piNeg
3	185	0	piNeg	piNeg
3	188	0	piNeg	piNeg
3	189	0	piNeg	piNeg
3	190	0	piNeg	piNeg
3	191	0	piNeg	piNeg
3	194	0	piNeg	piNeg
3	195	0	piNeg	piNeg
3	196	0	piNeg	piNeg
3	202	0	piNeg	piNeg
3	209	0	piNeg	piNeg
3	210	0	piNeg	piNeg
3	211	0	piNeg	piNeg
3	212	0	piNeg	piNeg
3	213	0	piNeg	piNeg
3	216	0	piNeg	piNeg
3	217	0	piNeg	piNeg
3	218	0	piNeg	piNeg
3	219	0	piNeg	piNeg
3	222	0	piNeg	piNeg
3	223	0	piNeg	piNeg
3	224	0	piNeg	piNeg
3	227	0	piNeg	piNeg
3	231	0	piNeg	piNeg
3	232	0	piNeg	piNeg
3	234	0	piNeg	piNeg
3	235	0	piNeg	piNeg
3	237	0	piNeg	piNeg
3	239	0	piNeg	piNeg
3	240	0	piNeg	piNeg
3	242	0	piNeg	piNeg
3	244	0	piNeg	piNeg
3	246	0	piNeg	piNeg
3	247	0	piNeg	piNeg
3	249	0	piNeg	piNeg
3	250	0	piNeg	piNeg
3	251	0	piNeg	piNeg
3	252	0	piNeg	piNeg
3	253	0	piNeg	piNeg
3	255	0	piNeg	piNeg
3	258	0	piNeg	piNeg
3	259	0	piNeg	piNeg
3	263	0	piNeg	piNeg
3	264	0	piNeg	piNeg
3	266	0	piNeg	piNeg
3	271	0	piNeg	piNeg
3	278	0	piNeg	piNeg
3	280	0	piNeg	piNeg
3	293	0	piNeg	piNeg
3	294	0	piNeg	piNeg
3	295	0	piNeg	piNeg
3	297	0	piNeg	piNeg
3	300	0	piNeg	piNeg
3	301	0	piNeg	piNeg
3	304	0	piNeg	piNeg
3	306	0	piNeg	piNeg
3	308	0	piNeg	piNeg
3	309	0	piNeg	piNeg
3	312	0	piNeg	piNeg
3	319	0	piNeg	piNeg
3	324	0	piNeg	piNeg
3	326	0	piNeg	piNeg
3	331	0	piNeg	piNeg
3	334	0	piNeg	piNeg
3	335	0	piNeg	piNeg
3	338	0	piNeg	piNeg
3	339	0	piNeg	piNeg
3	344	0	piNeg	piNeg
3	346	0	piNeg	piNeg
3	351	0	piNeg	piNeg
3	354	0	piNeg	piNeg
3	357	0	piNeg	piNeg
3	371	0	piNeg	piNeg
3	377	0	piNeg	piNeg
3	380	0	piNeg	piNeg
3	382	0	piNeg	piNeg
3	383	0	piNeg	piNeg
3	392	0	piNeg	piNeg
3	393	0	piNeg	piNeg
3	395	0	piNeg	piNeg
3	397	0	piNeg	piNeg
3	398	0	piNeg	piNeg
3	400	0	piNeg	piNeg
3	401	0	piNeg	piNeg
3	402	0	piNeg	piNeg
3	403	0	piNeg	piNeg
3	404	0	piNeg	piNeg
3	407	0	piNeg	piNeg
3	408	0	piNeg	piNeg
3	414	0	piNeg	piNeg
3	415	0	piNeg	piNeg
3	421	0	piNeg	piNeg
3	428	0	piNeg	piNeg
3	91	2	piPos	piPos
3	127	2	piPos	piPos
3	184	2	piNeg	piNeg
3	191	2	piPos	piPos
3	194	2	piNeg	piNeg
3	196	2	piNeg	piNeg
3	197	2	piNeg	piNeg
3	198	2	piNeg	piNeg
3	199	2	piNeg	piNeg
3	203	2	piNeg	piNeg
3	207	2	piNeg	piNeg
3	210	2	piNeg	piNeg
3	212	2	piNeg	piNeg
3	214	2	piNeg	piNeg
3	217	2	piNeg	piNeg
3	219	2	piNeg	piNeg
3	221	2	piNeg	piNeg
3	222	2	piNeg	piNeg
3	227	2	piNeg	piNeg
3	228	2	piNeg	piNeg
3	229	2	piNeg	piNeg
3	231	2	piNeg	piNeg
3	239	2	piNeg	piNeg
3	240	2	piPos	piPos
3	241	2	piNeg	piNeg
3	242	2	piNeg	piNeg
3	244	2	piNeg	piNeg
3	246	2	piNeg	piNeg
3	251	2	piNeg	piNeg
3	256	2	piNeg	piNeg
3	262	2	piNeg	piNeg
3	271	2	piNeg	piNeg
3	272	2	piNeg	piNeg
3	276	2	piNeg	piNeg
3	279	2	piNeg	piNeg
3	281	2	piNeg	piNeg
3	285	2	piNeg	piNeg
3	290	2	piNeg	piNeg
3	291	2	piNeg	piNeg
3	293	2	piNeg	piNeg
3	296	2	piNeg	piNeg
3	298	2	piNeg	piNeg
3	302	2	piNeg	piNeg
3	303	2	piNeg	piNeg
3	307	2	piNeg	piNeg
3	308	2	piNeg	piNeg
3	309	2	piPos	piPos
3	315	2	piNeg	piNeg
3	318	2	piNeg	piNeg
3	320	2	piNeg	piNeg
3	333	2	piPos	piPos
3	336	2	piNeg	piNeg
3	349	2	piNeg	piNeg
3	355	2	piNeg	piNeg
3	357	2	piNeg	piNeg
3	365	2	piNeg	piNeg
3	383	2	piPos	piPos
3	386	2	piPos	piPos
3	449	2	piNeg	piNeg
3	109	3	piPos	piPos
3	110	3	piPos	piPos
3	111	3	piPos	piPos
3	170	3	piPos	piPos
3	362	3	piPos	piPos
3	43	4	piPos	piPos
3	66	4	piPos	piPos
3	81	4	piPos	piPos
3	114	4	piPos	piPos
3	115	4	piPos	piPos
3	143	4	piPos	piPos
3	168	4	piPos	piPos
3	171	4	piPos	piPos
3	214	4	piPos	piPos
3	227	4	piPos	piPos
3	241	4	piPos	piPos
3	254	4	piPos	piPos
3	297	4	piPos	piPos
3	305	4	piPos	piPos
3	351	4	piPos	piPos
3	381	4	piPos	piPos
3	392	4	piPos	piPos
3	406	4	piPos	piPos
3	416	4	piPos	piPos
3	418	4	piPos	piPos
3	429	4	piPos	piPos
3	70	5	piPos	piPos
3	71	5	piPos	piPos
3	105	5	piPos	piPos
3	106	5	piPos	piPos
3	109	5	piNeg	piNeg
3	136	5	piPos	piPos
3	156	5	piPos	piPos
3	160	5	piPos	piPos
3	167	5	piPos	piPos
3	173	5	piPos	piPos
3	201	5	piPos	piPos
3	225	5	piPos	piPos
3	237	5	piPos	piPos
3	258	5	piPos	piPos
3	268	5	piPos	piPos
3	280	5	piPos	piPos
3	290	5	piPos	piPos
3	302	5	piPos	piPos
3	327	5	piNeg	piNeg
3	342	5	piPos	piPos
3	372	5	piPos	piPos
3	377	5	piPos	piPos
3	381	5	piPos	piPos
3	387	5	piPos	piPos
3	401	5	piPos	piPos
3	408	5	piPos	piPos
3	410	5	piPos	piPos
3	411	5	piPos	piPos
3	414	5	piPos	piPos
3	225	6	piPos	piPos
3	254	6	piPos	piPos
3	372	6	piPos	piPos
3	401	6	piPos	piPos
3	52	10	piNeg	piNeg
3	65	10	piNeg	piNeg
3	81	10	piNeg	piNeg
3	82	10	piNeg	piNeg
3	84	10	piNeg	piNeg
3	86	10	piNeg	piNeg
3	90	10	piNeg	piNeg
3	94	10	piNeg	piNeg
3	95	10	piPos	piPos
3	99	10	piNeg	piNeg
3	100	10	piNeg	piNeg
3	101	10	piNeg	piNeg
3	104	10	piNeg	piNeg
3	105	10	piNeg	piNeg
3	106	10	piNeg	piNeg
3	109	10	piNeg	piNeg
3	111	10	piPos	piPos
3	114	10	piPos	piPos
3	118	10	piPos	piPos
3	120	10	piNeg	piNeg
3	130	10	piNeg	piNeg
3	132	10	piNeg	piNeg
3	139	10	piNeg	piNeg
3	144	10	piNeg	piNeg
3	146	10	piNeg	piNeg
3	148	10	piPos	piPos
3	149	10	piNeg	piNeg
3	150	10	piPos	piPos
3	157	10	piNeg	piNeg
3	163	10	piNeg	piNeg
3	166	10	piNeg	piNeg
3	168	10	piNeg	piNeg
3	173	10	piNeg	piNeg
3	184	10	piNeg	piNeg
3	186	10	piPos	piPos
3	188	10	piNeg	piNeg
3	190	10	piPos	piPos
3	193	10	piNeg	piNeg
3	194	10	piNeg	piNeg
3	195	10	piPos	piPos
3	196	10	piPos	piPos
3	199	10	piNeg	piNeg
3	200	10	piNeg	piNeg
3	201	10	piNeg	piNeg
3	202	10	piNeg	piNeg
3	203	10	piNeg	piNeg
3	204	10	piNeg	piNeg
3	206	10	piNeg	piNeg
3	207	10	piNeg	piNeg
3	213	10	piNeg	piNeg
3	214	10	piNeg	piNeg
3	217	10	piNeg	piNeg
3	218	10	piNeg	piNeg
3	219	10	piNeg	piNeg
3	220	10	piNeg	piNeg
3	221	10	piNeg	piNeg
3	223	10	piNeg	piNeg
3	224	10	piNeg	piNeg
3	226	10	piNeg	piNeg
3	228	10	piNeg	piNeg
3	229	10	piNeg	piNeg
3	230	10	piNeg	piNeg
3	231	10	piNeg	piNeg
3	240	10	piNeg	piNeg
3	242	10	piPos	piPos
3	243	10	piNeg	piNeg
3	247	10	piNeg	piNeg
3	248	10	piNeg	piNeg
3	250	10	piNeg	piNeg
3	251	10	piPos	piPos
3	253	10	piNeg	piNeg
3	254	10	piNeg	piNeg
3	255	10	piNeg	piNeg
3	256	10	piNeg	piNeg
3	258	10	piNeg	piNeg
3	262	10	piPos	piPos
3	264	10	piNeg	piNeg
3	265	10	piNeg	piNeg
3	266	10	piNeg	piNeg
3	267	10	piPos	piPos
3	268	10	piPos	piPos
3	269	10	piNeg	piNeg
3	272	10	piNeg	piNeg
3	273	10	piNeg	piNeg
3	276	10	piPos	piPos
3	280	10	piNeg	piNeg
3	281	10	piNeg	piNeg
3	283	10	piNeg	piNeg
3	285	10	piPos	piPos
3	288	10	piPos	piPos
3	297	10	piNeg	piNeg
3	299	10	piNeg	piNeg
3	300	10	piNeg	piNeg
3	305	10	piNeg	piNeg
3	318	10	piPos	piPos
3	319	10	piPos	piPos
3	321	10	piPos	piPos
3	325	10	piPos	piPos
3	327	10	piNeg	piNeg
3	349	10	piPos	piPos
3	350	10	piNeg	piNeg
3	354	10	piNeg	piNeg
3	365	10	piNeg	piNeg
3	390	10	piPos	piPos
3	400	10	piNeg	piNeg
3	402	10	piNeg	piNeg
3	404	10	piPos	piPos
3	405	10	piNeg	piNeg
3	3	15	piPos	piPos
3	6	15	piNeg	piNeg
3	15	15	piPos	piPos
3	20	15	piNeg	piNeg
3	25	15	piPos	piPos
3	27	15	piNeg	piNeg
3	33	15	piNeg	piNeg
3	34	15	piNeg	piNeg
3	39	15	piNeg	piNeg
3	40	15	piNeg	piNeg
3	42	15	piPos	piPos
3	44	15	piPos	piPos
3	49	15	piNeg	piNeg
3	62	15	piNeg	piNeg
3	64	15	piNeg	piNeg
3	65	15	piNeg	piNeg
3	66	15	piPos	piPos
3	68	15	piNeg	piNeg
3	70	15	piPos	piPos
3	72	15	piPos	piPos
3	76	15	piPos	piPos
3	80	15	piNeg	piNeg
3	82	15	piNeg	piNeg
3	84	15	piNeg	piNeg
3	88	15	piPos	piPos
3	90	15	piNeg	piNeg
3	94	15	piPos	piPos
3	95	15	piNeg	piNeg
3	97	15	piNeg	piPos
3	98	15	piPos	piPos
3	99	15	piPos	piPos
3	100	15	piNeg	piNeg
3	104	15	piPos	piPos
3	105	15	piNeg	piNeg
3	106	15	piNeg	piNeg
3	111	15	piNeg	piNeg
3	114	15	piNeg	piNeg
3	118	15	piNeg	piNeg
3	121	15	piPos	piPos
3	130	15	piPos	piPos
3	132	15	piPos	piPos
3	134	15	piNeg	piNeg
3	140	15	piPos	piPos
3	149	15	piPos	piPos
3	150	15	piNeg	piNeg
3	152	15	piPos	piPos
3	153	15	piNeg	piNeg
3	155	15	piPos	piPos
3	156	15	piNeg	piNeg
3	157	15	piNeg	piNeg
3	161	15	piNeg	piNeg
3	162	15	piNeg	piNeg
3	163	15	piPos	piPos
3	164	15	piPos	piPos
3	165	15	piNeg	piNeg
3	166	15	piNeg	piNeg
3	169	15	piNeg	piNeg
3	170	15	piNeg	piNeg
3	171	15	piNeg	piNeg
3	173	15	piPos	piPos
3	175	15	piNeg	piNeg
3	177	15	piNeg	piNeg
3	180	15	piNeg	piNeg
3	181	15	piNeg	piNeg
3	183	15	piNeg	piNeg
3	185	15	piNeg	piNeg
3	186	15	piNeg	piNeg
3	187	15	piPos	piPos
3	188	15	piNeg	piNeg
3	190	15	piNeg	piNeg
3	191	15	piNeg	piNeg
3	192	15	piNeg	piNeg
3	193	15	piNeg	piNeg
3	197	15	piPos	piPos
3	199	15	piNeg	piNeg
3	205	15	piNeg	piNeg
3	212	15	piNeg	piNeg
3	215	15	piNeg	piNeg
3	216	15	piNeg	piNeg
3	218	15	piNeg	piNeg
3	219	15	piPos	piPos
[truncated: 1,201 more rows]

## Sheet: ED 1d
MAB_SampleNr	Condition	log10.change.in.single.cell.numbers	log10.change.in.object.area	MIC
149	AZM10x	-1.18539	1.88173	2
52	AZM10x	-0.833294	1.66746	4
346	AZM10x	-0.669282	1.41354	2
326	AZM10x	-0.493269	0.851194	4
115	AZM10x	-0.943632	1.46029	10
211	AZM10x	-0.0181013	0.0423947	0
165	AZM10x	-0.81993	1.50357	2
270	AZM10x	-1.01191	1.7068	4
100	AZM10x	-0.828283	1.48044	4
128	AZM10x	-0.41184	0.955895	2
31	AZM10x	-0.888372	1.60332	-2
174	AZM10x	-0.883959	1.49813	2
238	AZM10x	-0.0195562	0.0123755	2
337	AZM10x	-1.09494	1.36556	10
128	AZM10x	-0.323817	0.856311	2
139	AZM10x	-0.0424225	0.0910951	-2
11	AZM10x	-1.04813	1.71833	10
306	AZM10x	-0.701679	1.40669	4
132	AZM10x	-0.130254	0.0131117	0
177	AZM10x	-0.676692	1.00754	4
308	AZM10x	-0.0934795	0.0206316	2
77	AZM10x	-0.0535394	0.0550293	2
281	AZM10x	-0.79784	1.5056	4
314	AZM10x	-0.187511	0.566919	-2
97	AZM10x	-0.812489	1.59961	4
124	AZM10x	-0.0485771	0.00355134	0
28	AZM10x	-0.168036	0.167262	-2
106	AZM10x	-0.782692	1.20088	2
225	AZM10x	-0.414631	0.91294	2
307	AZM10x	-0.446579	1.14404	0
330	AZM10x	-0.453289	0.99491	4
46	AZM10x	-0.185123	0.728495	4
365	AZM10x	-0.262449	0.725745	4
227	AZM10x	-0.421675	0.997867	4
49	AZM10x	-0.557912	1.01747	10
25	AZM10x	-0.405952	0.80089	2
230	AZM10x	-0.266679	0.70498	0
331	AZM10x	-0.936626	1.17862	10
307	AZM10x	-0.377797	1.02332	0
330	AZM10x	-0.302827	0.85354	4
227	AZM10x	-0.521546	1.1116	4
49	AZM10x	-0.717721	1.21622	10
129	AZM10x	-0.00733671	0.0268483	0
193	AZM10x	-0.725559	1.27027	4
222	AZM10x	-0.525269	1.11469	2
187	AZM10x	-0.512314	0.825022	2
239	AZM10x	-0.659474	1.19763	2
289	AZM10x	-0.313374	0.808409	2
149	AZM10x	-0.257238	0.722374	2
106	AZM10x	-0.615731	0.99109	2
225	AZM10x	-0.421065	0.938968	2
97	AZM10x	-0.971215	1.78809	4
177	AZM10x	-0.393429	0.889545	4
308	AZM10x	-0.0329084	0.00889124	2
124	AZM10x	-0.144622	0.00352328	0
28	AZM10x	-0.128663	0.117574	-2
178	AZM10x	-0.52064	1.16884	4
358	AZM10x	-0.0266114	0.0415942	2
159	AZM10x	-0.0137689	0.0406567	0
361	AZM10x	-0.019438	0.058462	0
98	AZM10x	-0.0581332	0.178464	-2
158	AZM10x	-0.00138318	0.0409636	2
352	AZM10x	-0.457481	1.17627	4
226	AZM10x	-0.349045	0.905967	2
157	AZM10x	-0.51269	0.92108	2
372	AZM10x	0	0.0192126	2
114	AZM10x	-1.05736	1.59415	6
19	AZM10x	-0.736558	1.24821	0
47	AZM10x	-0.499448	1.1311	2
184	AZM10x	-1.41283	1.85054	2
255	AZM10x	-0.3561	0.800025	2
91	AZM10x	-0.781443	1.33611	4
22	AZM10x	-0.426137	1.05663	0
50	AZM10x	-0.673049	1.65601	2
205	AZM10x	-0.618885	1.1458	4
14	AZM10x	-0.467706	0.757338	2
43	AZM10x	-0.767709	1.28318	2
95	AZM10x	-0.00303835	0.067298	0
171	AZM10x	-1.36696	1.9952	4
166	AZM10x	-0.599799	1.18325	4
374	AZM10x	-0.979726	1.13294	10
334	AZM10x	-0.302565	0.774478	2
205	AZM10x	-0.720224	1.092	4
14	AZM10x	-0.352065	0.734898	2
43	AZM10x	-0.703157	1.20595	2
91	AZM10x	-0.882306	1.53132	4
157	AZM10x	-0.385052	0.756998	2
372	AZM10x	-0.0183929	0.0268196	2
22	AZM10x	-0.444789	0.963684	0
50	AZM10x	-1.08632	2.07802	2
352	AZM10x	-0.433877	1.15214	4
103	AZM10x	-0.0223726	0.0332704	0
2	AZM10x	-0.0518166	0.013621	0
293	AZM10x	0	0.0603857	-2
310	AZM10x	-0.350075	0.6601	2
226	AZM10x	-0.184989	0.727827	2
98	AZM10x	-0.0888867	0.364232	-2
178	AZM10x	-0.438766	1.10769	4
358	AZM10x	-0.059257	0.0602289	2
158	AZM10x	0	0.0118467	2
283	AZM10x	-0.495286	1.02778	4
304	AZM10x	-1.1841	1.65102	10
381	AZM10x	-0.489277	0.840008	2
312	AZM10x	-1.55375	2.17675	4
139	AZM10x	-0.0316946	0.0422893	-2
11	AZM10x	-1.70074	1.66077	10
306	AZM10x	-0.58721	1.12259	4
173	AZM10x	-0.612713	1.36364	4
266	AZM10x	-0.654991	1.1787	4
336	AZM10x	-0.509805	1.53503	6
319	AZM10x	-1.63464	1.7164	10
115	AZM10x	-1.28286	1.5838	10
211	AZM10x	0	0.000419981	0
165	AZM10x	-1.39093	1.86134	2
119	AZM10x	-0.319832	1.03607	2
64	AZM10x	0	0.05167	0
51	AZM10x	-0.899327	1.54187	10
228	AZM10x	0	0.0474686	0
259	AZM10x	-0.19579	0.734738	2
56	AZM10x	-0.407123	0.713418	10
228	AZM10x	0	0.0266608	0
259	AZM10x	-0.238072	0.738962	2
96	AZM10x	-0.0106782	0.00488189	0
123	AZM10x	-0.334238	0.898922	2
27	AZM10x	-0.170292	0.547117	2
78	AZM10x	-0.0115802	0.00893196	0
263	AZM10x	-1.19687	1.7173	4
56	AZM10x	-0.338123	0.644377	10
319	AZM10x	-1.18356	1.18656	10
119	AZM10x	-0.248916	1.08938	2
64	AZM10x	0	0.0207658	0
51	AZM10x	-1.27252	1.6968	10
266	AZM10x	-0.779533	1.25068	4
336	AZM10x	-1.38769	2.32554	6
132	AZM10x	-0.108848	0.0377527	0
270	AZM10x	-0.907095	1.44711	4
283	AZM10x	-0.409916	0.899011	4
304	AZM10x	-1.05728	1.67951	10
381	AZM10x	-0.472378	0.849413	2
312	AZM10x	-1.08862	1.82577	4
173	AZM10x	-0.669452	1.40318	4
280	AZM10x	-0.22541	0.802795	2
359	AZM10x	-1.56216	1.59888	10
313	AZM10x	-0.265257	0.83679	2
106	AZM10x	-0.902976	1.22684	2
225	AZM10x	-0.459537	0.921046	2
177	AZM10x	-0.593609	0.962656	4
308	AZM10x	-0.0135953	0	2
100	AZM10x	-0.962505	1.48347	4
128	AZM10x	-0.339673	0.798959	2
31	AZM10x	-0.906498	1.38813	-2
174	AZM10x	-0.904688	1.47933	2
238	AZM10x	-0.0470184	0.0131254	2
337	AZM10x	-1.29998	1.36047	10
128	AZM10x	-0.340568	0.851994	2
109	AZM10x	-0.0675523	0.00460374	2
38	AZM10x	-0.467272	0.979737	2
345	AZM10x	-1.61885	1.84175	10
320	AZM10x	-1.70695	1.36328	10
307	AZM10x	-0.489902	1.07915	0
330	AZM10x	-0.452978	0.980697	4
149	AZM10x	-1.07071	1.77553	2
52	AZM10x	-0.687053	1.50315	4
346	AZM10x	-0.590745	1.33977	2
326	AZM10x	-0.593195	0.975575	4
153	AZM10x	-1.07181	1.66035	2
16	AZM10x	-0.503215	1.01433	2
346	AZM10x	-0.656476	1.39065	2
326	AZM10x	-0.70155	1.05941	4
227	AZM10x	-0.528993	0.981179	4
49	AZM10x	-0.710866	0.860267	10
153	AZM10x	-0.963669	1.55953	2
16	AZM10x	-0.378353	0.872134	2
345	AZM10x	-0.980275	1.4978	10
320	AZM10x	-1.29133	1.10758	10
149	AZM10x	-1.18651	1.96291	2
52	AZM10x	-0.968322	1.77154	4
238	AZM10x	-0.0365268	0.0107359	2
337	AZM10x	-1.42195	1.1872	10
128	AZM10x	-0.426556	0.864404	2
97	AZM10x	-1.10685	1.67984	4
124	AZM10x	-0.0205091	0.00419611	0
28	AZM10x	-0.0192507	0.0675631	-2
109	AZM10x	-0.0293675	0.00694108	2
38	AZM10x	-0.477512	0.954398	2
100	AZM10x	-1.05947	1.74259	4
280	AZM10x	-0.176241	0.762392	2
359	AZM10x	-1.21283	1.4128	10
313	AZM10x	-0.110155	0.721499	2
128	AZM10x	-0.439328	1.02298	2
31	AZM10x	-1.23165	1.54835	-2
174	AZM10x	-1.04332	1.70793	2
77	AZM10x	-0.0458079	0.020529	2
281	AZM10x	-0.830881	1.49869	4
314	AZM10x	-0.182661	0.437409	-2
226	AZM10x	-0.364308	0.850948	2
178	AZM10x	-0.586387	1.1225	4
358	AZM10x	-0.0141982	0.049456	2
129	AZM10x	-0.00552554	0.0200065	0
193	AZM10x	-0.828775	1.40457	4
222	AZM10x	-0.494377	1.14296	2
187	AZM10x	-0.474997	0.862228	2
239	AZM10x	-0.636102	1.20679	2
289	AZM10x	-0.328481	0.927924	2
149	AZM10x	-0.378823	0.956931	2
365	AZM10x	-0.305459	0.795577	4
205	AZM10x	-0.781837	1.19574	4
14	AZM10x	-0.469301	0.816729	2
43	AZM10x	-0.881957	1.31118	2
157	AZM10x	-0.504208	0.914866	2
372	AZM10x	0	0.00548542	2
25	AZM10x	-0.389729	0.88331	2
230	AZM10x	-0.292039	0.861482	0
331	AZM10x	-1.06074	1.26853	10
46	AZM10x	-0.235493	0.814811	4
230	AZM10x	-0.379866	0.907765	0
331	AZM10x	-1.09111	1.06666	10
91	AZM10x	-0.926778	1.39117	4
22	AZM10x	-0.500306	1.05586	0
50	AZM10x	-1.12082	1.71412	2
46	AZM10x	-0.197285	0.824022	4
365	AZM10x	-0.171814	0.723667	4
25	AZM10x	-0.455391	0.861485	2
187	AZM10x	-0.628709	1.04864	2
239	AZM10x	-0.915266	1.47402	2
289	AZM10x	-0.395364	0.928898	2
149	AZM10x	-0.323917	0.867339	2
98	AZM10x	-0.0339406	0.186351	-2
158	AZM10x	-0.00528234	0.0243864	2
352	AZM10x	-0.500895	1.21141	4
77	AZM10x	-0.0536745	0.0176608	2
281	AZM10x	-0.758638	1.60255	4
314	AZM10x	-0.20802	0.815859	-2
129	AZM10x	-0.0267497	0.0327075	0
193	AZM10x	-0.829271	1.48101	4
222	AZM10x	-0.687287	1.33038	2
159	AZM10x	0	0.0496132	0
361	AZM10x	0	0.0114777	0
283	AZM10x	-0.593905	1.09231	4
304	AZM10x	-1.33241	1.7665	10
381	AZM10x	-0.631182	1.01837	2
312	AZM10x	-1.58799	2.17821	4
103	AZM10x	-0.0117366	0.0313642	0
2	AZM10x	-0.0279964	0.0194278	0
293	AZM10x	-0.0447152	0.148927	-2
310	AZM10x	-0.462207	0.920482	2
184	AZM10x	-1.50047	1.95406	2
255	AZM10x	-0.488204	0.986068	2
56	AZM10x	-0.444641	0.739851	10
319	AZM10x	-1.38238	1.46465	10
95	AZM10x	-0.00366844	0.0707309	0
171	AZM10x	-1.31184	1.94594	4
166	AZM10x	-0.62206	1.35923	4
374	AZM10x	-1.03772	1.29392	10
334	AZM10x	-0.492458	1.06169	2
114	AZM10x	-1.14301	1.79168	6
19	AZM10x	-0.843553	1.40928	0
47	AZM10x	-0.592033	1.37616	2
166	AZM10x	-0.708485	1.37209	4
374	AZM10x	-1.14815	1.2299	10
334	AZM10x	-0.452897	0.861765	2
119	AZM10x	-0.336199	1.03129	2
64	AZM10x	-0.0350701	0.11279	0
51	AZM10x	-1.15122	1.65038	10
228	AZM10x	0	0.0519797	0
259	AZM10x	-0.253198	0.789237	2
114	AZM10x	-0.981085	1.6674	6
19	AZM10x	-0.61377	1.16552	0
47	AZM10x	-0.604519	1.36265	2
95	AZM10x	-0.108593	0.174888	0
184	AZM10x	-1.44085	1.82013	2
255	AZM10x	-0.314292	0.859678	2
171	AZM10x	-1.46557	2.0065	4
293	AZM10x	-0.0253035	0.128296	-2
310	AZM10x	-0.447622	0.804981	2
173	AZM10x	-0.690095	1.39982	4
266	AZM10x	-0.81111	1.3195	4
336	AZM10x	-0.766766	1.69923	6
103	AZM10x	-0.0692985	0.0221353	0
159	AZM10x	-0.0339774	0.0655427	0
361	AZM10x	-0.044726	0.0458756	0
2	AZM10x	-0.0244586	0.0158406	0
306	AZM10x	-0.58823	1.26831	4
109	AZM10x	-0.0481257	0.0160362	2
38	AZM10x	-0.551017	1.0569	2
280	AZM10x	-0.23162	0.845383	2
359	AZM10x	-1.25771	1.54245	10
313	AZM10x	-0.282103	0.946806	2
132	AZM10x	-0.132328	0.00632123	0
270	AZM10x	-0.851001	1.61467	4
139	AZM10x	-0.02596	0.0305702	-2
11	AZM10x	-1.2997	1.55666	10
165	AZM10x	-1.09082	1.70205	2
153	AZM10x	-0.966512	1.54171	2
16	AZM10x	-0.471806	0.986331	2
345	AZM10x	-0.879169	1.32734	10
320	AZM10x	-1.06713	0.850429	10
96	AZM10x	-0.0313064	0.0142825	0
123	AZM10x	-0.333922	0.992179	2
27	AZM10x	-0.182448	0.636211	2
78	AZM10x	0	0.0427306	0
263	AZM10x	-0.995694	1.81093	4
115	AZM10x	-1.0516	1.38273	10
211	AZM10x	-0.0270825	0.045255	0
78	AZM10x	-0.0313262	0.0625839	0
263	AZM10x	-0.963979	1.73179	4
96	AZM10x	-0.0106762	0.0117574	0
123	AZM10x	-0.428173	1.09112	2
27	AZM10x	-0.212762	0.662143	2
ATCC_19977	AZM10x	-0.436185	1.04987	2
ATCC_19977	AZM10x	-0.474236	1.13133	2
ATCC_19977	AZM10x	-0.389287	0.86855	2
ATCC_19977	AZM10x	-0.427797	0.962907	2
ATCC_19977	AZM10x	-0.42158	1.04279	2
ATCC_19977	AZM10x	-0.456459	1.11561	2
390	AZM10x	-1.21455	1.42764	10
403	AZM10x	-1.47467	1.63833	10
392	AZM10x	-1.01498	1.61286	10
404	AZM10x	-0.919301	1.37107	10
404	AZM10x	-1.25293	1.40673	10
392	AZM10x	-1.28003	1.41309	10
402	AZM10x	-1.12802	1.13542	10
391	AZM10x	-0.0128857	0.0237867	2
399	AZM10x	-1.62347	1.69807	10
403	AZM10x	-1.55731	1.36552	10
405	AZM10x	-1.10254	1.29473	10
405	AZM10x	-1.41094	1.50129	10
399	AZM10x	-1.19654	1.43314	10
390	AZM10x	-1.22963	1.33162	10
390	AZM10x	-1.47167	1.55278	10
404	AZM10x	-1.53164	1.44972	10
392	AZM10x	-1.51975	1.44815	10
402	AZM10x	-1.59033	1.71173	10
399	AZM10x	-1.43255	1.53655	10
391	AZM10x	-0.123428	0.131062	2
391	AZM10x	0	0.0238873	2
405	AZM10x	-1.26121	1.14631	10
402	AZM10x	-0.941154	1.42836	10
403	AZM10x	-1.3216	1.6138	10

## Sheet: ED 1e
MAB_SampleNr	ExpID	Condition	TrackedCells (numbers)
177	1	MXF_20x	2265
167	1	MXF_20x	765
242	1	MXF_20x	1906
308	1	MXF_20x	175
279	1	MXF_20x	1209
357	1	MXF_20x	1138
378	1	MXF_20x	2247
311	1	MXF_20x	706
111	1	MXF_20x	3582
110	1	MXF_20x	1880
137	1	MXF_20x	220
200	1	MXF_20x	1652
66	1	MXF_20x	2682
9	1	MXF_20x	7485
39	1	MXF_20x	907
77	1	MXF_20x	1655
168	1	MXF_20x	4164
247	1	MXF_20x	5840
285	1	MXF_20x	5265
281	1	MXF_20x	6524
81	1	MXF_20x	931
360	1	MXF_20x	4126
329	1	MXF_20x	2259
314	1	MXF_20x	5253
97	1	MXF_20x	4202
124	1	MXF_20x	1287
192	1	MXF_20x	1784
218	1	MXF_20x	903
71	1	MXF_20x	5092
28	1	MXF_20x	1633
172	1	MXF_20x	3583
106	1	MXF_20x	34
156	1	MXF_20x	3067
234	1	MXF_20x	1459
264	1	MXF_20x	5720
277	1	MXF_20x	3611
351	1	MXF_20x	2205
364	1	MXF_20x	7019
309	1	MXF_20x	3785
392	1	MXF_20x	914
133	1	MXF_20x	1836
195	1	MXF_20x	1038
225	1	MXF_20x	1116
5	1	MXF_20x	509
35	1	MXF_20x	1446
169	1	MXF_20x	1636
164	1	MXF_20x	1521
251	1	MXF_20x	795
271	1	MXF_20x	4023
307	1	MXF_20x	1592
367	1	MXF_20x	5330
330	1	MXF_20x	2956
397	1	MXF_20x	2022
87	1	MXF_20x	4729
113	1	MXF_20x	1289
144	1	MXF_20x	2939
209	1	MXF_20x	2200
58	1	MXF_20x	2408
18	1	MXF_20x	7823
46	1	MXF_20x	4833
183	1	MXF_20x	5465
80	1	MXF_20x	5198
254	1	MXF_20x	1581
274	1	MXF_20x	3242
325	1	MXF_20x	6751
83	1	MXF_20x	74
365	1	MXF_20x	4542
321	1	MXF_20x	5370
401	1	MXF_20x	540
90	1	MXF_20x	6987
116	1	MXF_20x	3700
147	1	MXF_20x	1967
227	1	MXF_20x	5289
62	1	MXF_20x	5878
21	1	MXF_20x	1162
49	1	MXF_20x	3237
125	1	MXF_20x	827
155	1	MXF_20x	3084
237	1	MXF_20x	6987
257	1	MXF_20x	3376
294	1	MXF_20x	4776
342	1	MXF_20x	3210
370	1	MXF_20x	3461
332	1	MXF_20x	6039
404	1	MXF_20x	507
140	1	MXF_20x	1194
203	1	MXF_20x	2681
73	1	MXF_20x	2410
12	1	MXF_20x	285
42	1	MXF_20x	1056
155	1	MXF_20x	1760
237	1	MXF_20x	2576
257	1	MXF_20x	2049
294	1	MXF_20x	5196
342	1	MXF_20x	2775
370	1	MXF_20x	3929
332	1	MXF_20x	3001
404	1	MXF_20x	466
94	1	MXF_20x	2237
121	1	MXF_20x	6806
150	1	MXF_20x	6922
215	1	MXF_20x	8107
76	1	MXF_20x	5509
25	1	MXF_20x	5241
53	1	MXF_20x	3874
230	1	MXF_20x	7266
250	1	MXF_20x	3898
261	1	MXF_20x	3652
276	1	MXF_20x	7037
347	1	MXF_20x	4435
90	1	MXF_20x	6067
331	1	MXF_20x	2513
333	1	MXF_20x	3770
387	1	MXF_20x	8622
83	1	MXF_20x	1150
125	1	MXF_20x	1921
140	1	MXF_20x	9402
203	1	MXF_20x	2919
73	1	MXF_20x	7182
12	1	MXF_20x	6958
42	1	MXF_20x	4181
116	1	MXF_20x	1666
169	1	MXF_20x	6092
164	1	MXF_20x	5950
251	1	MXF_20x	16735
271	1	MXF_20x	4366
307	1	MXF_20x	2043
367	1	MXF_20x	8626
330	1	MXF_20x	2665
397	1	MXF_20x	2997
147	1	MXF_20x	992
227	1	MXF_20x	4001
62	1	MXF_20x	5094
21	1	MXF_20x	523
49	1	MXF_20x	2693
156	1	MXF_20x	4310
234	1	MXF_20x	2599
264	1	MXF_20x	4874
277	1	MXF_20x	2884
351	1	MXF_20x	1767
364	1	MXF_20x	8295
309	1	MXF_20x	4954
392	1	MXF_20x	585
102	1	MXF_20x	6922
129	1	MXF_20x	4887
193	1	MXF_20x	1224
222	1	MXF_20x	8296
6	1	MXF_20x	4552
32	1	MXF_20x	3013
175	1	MXF_20x	3023
187	1	MXF_20x	10607
239	1	MXF_20x	1421
289	1	MXF_20x	4359
301	1	MXF_20x	7382
355	1	MXF_20x	6413
97	1	MXF_20x	950
375	1	MXF_20x	5980
338	1	MXF_20x	1991
149	1	MXF_20x	5356
81	1	MXF_20x	3353
106	1	MXF_20x	2731
133	1	MXF_20x	5357
195	1	MXF_20x	3728
225	1	MXF_20x	4436
5	1	MXF_20x	6669
35	1	MXF_20x	6726
124	1	MXF_20x	1612
177	1	MXF_20x	7518
167	1	MXF_20x	10799
242	1	MXF_20x	12527
308	1	MXF_20x	1049
279	1	MXF_20x	8490
357	1	MXF_20x	2426
378	1	MXF_20x	3064
311	1	MXF_20x	2315
192	1	MXF_20x	848
218	1	MXF_20x	471
71	1	MXF_20x	5854
28	1	MXF_20x	1613
172	1	MXF_20x	3063
178	1	MXF_20x	4707
162	1	MXF_20x	3365
243	1	MXF_20x	6590
Excluded_QC	1	MXF_20x	1964
303	1	MXF_20x	624
358	1	MXF_20x	1950
328	1	MXF_20x	8434
317	1	MXF_20x	2114
82	1	MXF_20x	1857
112	1	MXF_20x	4360
138	1	MXF_20x	5243
201	1	MXF_20x	1496
68	1	MXF_20x	1987
10	1	MXF_20x	8069
40	1	MXF_20x	4234
159	1	MXF_20x	2673
161	1	MXF_20x	5297
248	1	MXF_20x	7501
286	1	MXF_20x	5998
305	1	MXF_20x	6320
1	1	MXF_20x	849
361	1	MXF_20x	4480
379	1	MXF_20x	11017
395	1	MXF_20x	7042
98	1	MXF_20x	3548
126	1	MXF_20x	3268
199	1	MXF_20x	9610
219	1	MXF_20x	5596
72	1	MXF_20x	1794
29	1	MXF_20x	9752
158	1	MXF_20x	7888
107	1	MXF_20x	444
231	1	MXF_20x	22479
235	1	MXF_20x	9090
265	1	MXF_20x	2119
299	1	MXF_20x	4957
352	1	MXF_20x	7624
382	1	MXF_20x	5723
335	1	MXF_20x	2187
393	1	MXF_20x	3039
134	1	MXF_20x	1717
196	1	MXF_20x	4459
226	1	MXF_20x	822
170	1	MXF_20x	2099
36	1	MXF_20x	3360
157	1	MXF_20x	8788
Excluded_QC	1	MXF_20x	1032
282	1	MXF_20x	5285
288	1	MXF_20x	725
324	1	MXF_20x	2454
372	1	MXF_20x	3219
318	1	MXF_20x	6642
398	1	MXF_20x	452
88	1	MXF_20x	203
114	1	MXF_20x	1033
145	1	MXF_20x	833
210	1	MXF_20x	2524
59	1	MXF_20x	272
19	1	MXF_20x	69
47	1	MXF_20x	747
184	1	MXF_20x	383
Excluded_QC	1	MXF_20x	2311
255	1	MXF_20x	5176
291	1	MXF_20x	4966
350	1	MXF_20x	6234
84	1	MXF_20x	1827
Excluded_QC	1	MXF_20x	317
322	1	MXF_20x	2573
402	1	MXF_20x	799
91	1	MXF_20x	6841
117	1	MXF_20x	4143
148	1	MXF_20x	5048
212	1	MXF_20x	5672
63	1	MXF_20x	6831
22	1	MXF_20x	2089
50	1	MXF_20x	3339
131	1	MXF_20x	4720
185	1	MXF_20x	8336
269	1	MXF_20x	4007
258	1	MXF_20x	6454
275	1	MXF_20x	5341
343	1	MXF_20x	5089
371	1	MXF_20x	11637
383	1	MXF_20x	3671
389	1	MXF_20x	4030
141	1	MXF_20x	4659
205	1	MXF_20x	6172
55	1	MXF_20x	8131
14	1	MXF_20x	884
43	1	MXF_20x	5049
185	1	MXF_20x	1714
269	1	MXF_20x	129
258	1	MXF_20x	1727
275	1	MXF_20x	764
343	1	MXF_20x	2692
371	1	MXF_20x	2125
383	1	MXF_20x	2526
389	1	MXF_20x	256
95	1	MXF_20x	133
122	1	MXF_20x	181
4	1	MXF_20x	4661
216	1	MXF_20x	757
67	1	MXF_20x	467
26	1	MXF_20x	2878
171	1	MXF_20x	14227
166	1	MXF_20x	7700
Excluded_QC	1	MXF_20x	1467
262	1	MXF_20x	5039
297	1	MXF_20x	4876
348	1	MXF_20x	2204
91	1	MXF_20x	2596
374	1	MXF_20x	1457
334	1	MXF_20x	7810
391	1	MXF_20x	1904
84	1	MXF_20x	5131
131	1	MXF_20x	6253
141	1	MXF_20x	5848
205	1	MXF_20x	7066
55	1	MXF_20x	6773
14	1	MXF_20x	1510
43	1	MXF_20x	7915
117	1	MXF_20x	3208
157	1	MXF_20x	12735
Excluded_QC	1	MXF_20x	9192
282	1	MXF_20x	10158
288	1	MXF_20x	2208
324	1	MXF_20x	13616
372	1	MXF_20x	4536
318	1	MXF_20x	8340
398	1	MXF_20x	2607
148	1	MXF_20x	1750
212	1	MXF_20x	577
63	1	MXF_20x	3874
22	1	MXF_20x	1142
50	1	MXF_20x	652
231	1	MXF_20x	11577
235	1	MXF_20x	6277
265	1	MXF_20x	2098
299	1	MXF_20x	2280
352	1	MXF_20x	1640
382	1	MXF_20x	3829
335	1	MXF_20x	1348
393	1	MXF_20x	1092
103	1	MXF_20x	1789
130	1	MXF_20x	2227
2	1	MXF_20x	909
223	1	MXF_20x	197
13	1	MXF_20x	1448
33	1	MXF_20x	828
176	1	MXF_20x	3025
160	1	MXF_20x	6057
240	1	MXF_20x	8585
293	1	MXF_20x	462
278	1	MXF_20x	404
356	1	MXF_20x	7081
98	1	MXF_20x	2411
376	1	MXF_20x	5821
310	1	MXF_20x	5006
23	1	MXF_20x	8692
1	1	MXF_20x	2852
107	1	MXF_20x	1598
134	1	MXF_20x	2343
196	1	MXF_20x	6211
226	1	MXF_20x	9438
170	1	MXF_20x	7203
36	1	MXF_20x	13029
126	1	MXF_20x	907
178	1	MXF_20x	13959
162	1	MXF_20x	7915
243	1	MXF_20x	13968
Excluded_QC	1	MXF_20x	15457
303	1	MXF_20x	2057
358	1	MXF_20x	2106
328	1	MXF_20x	11759
317	1	MXF_20x	4293
199	1	MXF_20x	6486
219	1	MXF_20x	3796
72	1	MXF_20x	755
29	1	MXF_20x	5947
158	1	MXF_20x	4158
179	1	MXF_20x	341
79	1	MXF_20x	2068
244	1	MXF_20x	492
283	1	MXF_20x	1848
304	1	MXF_20x	1019
381	1	MXF_20x	6150
315	1	MXF_20x	2796
312	1	MXF_20x	4862
Excluded_QC	1	MXF_20x	1783
118	1	MXF_20x	1221
139	1	MXF_20x	576
202	1	MXF_20x	1057
70	1	MXF_20x	2940
11	1	MXF_20x	846
41	1	MXF_20x	8855
181	1	MXF_20x	7774
190	1	MXF_20x	8495
249	1	MXF_20x	8248
287	1	MXF_20x	5804
306	1	MXF_20x	8636
101	1	MXF_20x	349
362	1	MXF_20x	4593
380	1	MXF_20x	4211
396	1	MXF_20x	1979
99	1	MXF_20x	7422
127	1	MXF_20x	3517
204	1	MXF_20x	7377
220	1	MXF_20x	5005
75	1	MXF_20x	6544
30	1	MXF_20x	5771
173	1	MXF_20x	6013
108	1	MXF_20x	258
232	1	MXF_20x	11105
236	1	MXF_20x	6277
266	1	MXF_20x	7514
Excluded_QC	1	MXF_20x	2126
353	1	MXF_20x	13080
368	1	MXF_20x	7475
336	1	MXF_20x	3145
394	1	MXF_20x	6111
135	1	MXF_20x	1167
197	1	MXF_20x	6043
54	1	MXF_20x	3030
7	1	MXF_20x	4568
37	1	MXF_20x	1613
182	1	MXF_20x	4676
Excluded_QC	1	MXF_20x	9423
252	1	MXF_20x	2080
273	1	MXF_20x	230
340	1	MXF_20x	1
363	1	MXF_20x	2644
319	1	MXF_20x	62
399	1	MXF_20x	9
89	1	MXF_20x	317
115	1	MXF_20x	18
146	1	MXF_20x	164
211	1	MXF_20x	2657
61	1	MXF_20x	1327
20	1	MXF_20x	1747
48	1	MXF_20x	1305
165	1	MXF_20x	8799
233	1	MXF_20x	2127
256	1	MXF_20x	9459
292	1	MXF_20x	6316
341	1	MXF_20x	3818
85	1	MXF_20x	1744
369	1	MXF_20x	4447
323	1	MXF_20x	273
403	1	MXF_20x	851
92	1	MXF_20x	5784
119	1	MXF_20x	4183
3	1	MXF_20x	10622
213	1	MXF_20x	9175
64	1	MXF_20x	2109
23	1	MXF_20x	6173
51	1	MXF_20x	640
151	1	MXF_20x	394
228	1	MXF_20x	7064
272	1	MXF_20x	7461
259	1	MXF_20x	6944
295	1	MXF_20x	4314
344	1	MXF_20x	5223
Excluded_QC	1	MXF_20x	16441
384	1	MXF_20x	4274
405	1	MXF_20x	529
142	1	MXF_20x	769
206	1	MXF_20x	2109
56	1	MXF_20x	2820
15	1	MXF_20x	1882
44	1	MXF_20x	938
228	1	MXF_20x	1622
272	1	MXF_20x	2250
259	1	MXF_20x	2536
295	1	MXF_20x	1487
344	1	MXF_20x	996
Excluded_QC	1	MXF_20x	3668
384	1	MXF_20x	2438
405	1	MXF_20x	28
96	1	MXF_20x	1704
123	1	MXF_20x	1968
152	1	MXF_20x	961
217	1	MXF_20x	8334
69	1	MXF_20x	8869
27	1	MXF_20x	4736
Excluded_QC	1	MXF_20x	1726
78	1	MXF_20x	3260
268	1	MXF_20x	5779
263	1	MXF_20x	15364
298	1	MXF_20x	4550
349	1	MXF_20x	3389
92	1	MXF_20x	1127
366	1	MXF_20x	6406
386	1	MXF_20x	6690
388	1	MXF_20x	556
85	1	MXF_20x	4909
151	1	MXF_20x	2301
142	1	MXF_20x	2630
206	1	MXF_20x	3681
56	1	MXF_20x	5656
15	1	MXF_20x	3237
44	1	MXF_20x	3690
119	1	MXF_20x	1760
182	1	MXF_20x	7571
Excluded_QC	1	MXF_20x	2814
252	1	MXF_20x	4964
273	1	MXF_20x	691
340	1	MXF_20x	422
363	1	MXF_20x	6611
319	1	MXF_20x	825
399	1	MXF_20x	1054
3	1	MXF_20x	6633
213	1	MXF_20x	4258
64	1	MXF_20x	220
23	1	MXF_20x	3631
51	1	MXF_20x	168
232	1	MXF_20x	7683
236	1	MXF_20x	2949
266	1	MXF_20x	2889
Excluded_QC	1	MXF_20x	392
353	1	MXF_20x	9054
368	1	MXF_20x	2230
336	1	MXF_20x	1006
394	1	MXF_20x	5990
104	1	MXF_20x	1408
132	1	MXF_20x	6474
194	1	MXF_20x	1750
224	1	MXF_20x	8380
17	1	MXF_20x	3905
34	1	MXF_20x	7047
154	1	MXF_20x	2743
188	1	MXF_20x	4028
241	1	MXF_20x	12054
270	1	MXF_20x	12374
302	1	MXF_20x	4628
ATCC_19977	1	MXF_20x	23723
99	1	MXF_20x	1265
377	1	MXF_20x	6952
339	1	MXF_20x	7955
ATCC_19977	1	MXF_20x	6009
101	1	MXF_20x	7370
108	1	MXF_20x	2263
135	1	MXF_20x	2911
197	1	MXF_20x	12721
54	1	MXF_20x	8316
7	1	MXF_20x	6889
37	1	MXF_20x	6213
127	1	MXF_20x	839
179	1	MXF_20x	2039
79	1	MXF_20x	10131
244	1	MXF_20x	2154
283	1	MXF_20x	6657
304	1	MXF_20x	2201
381	1	MXF_20x	4874
315	1	MXF_20x	943
312	1	MXF_20x	7729
204	1	MXF_20x	5641
220	1	MXF_20x	2200
75	1	MXF_20x	4212
30	1	MXF_20x	3277
173	1	MXF_20x	1872
180	1	MXF_20x	1009
189	1	MXF_20x	5883
246	1	MXF_20x	2364
284	1	MXF_20x	3420
280	1	MXF_20x	3015
359	1	MXF_20x	35
316	1	MXF_20x	2367
313	1	MXF_20x	1565
81	1	MXF_20x	1260
106	1	MXF_20x	237
133	1	MXF_20x	5776
195	1	MXF_20x	2336
225	1	MXF_20x	4227
5	1	MXF_20x	4971
35	1	MXF_20x	4376
177	1	MXF_20x	5686
167	1	MXF_20x	5960
242	1	MXF_20x	14669
308	1	MXF_20x	1253
279	1	MXF_20x	12499
105	1	MXF_20x	2430
357	1	MXF_20x	5378
378	1	MXF_20x	6771
311	1	MXF_20x	2664
100	1	MXF_20x	8639
128	1	MXF_20x	8070
208	1	MXF_20x	7320
221	1	MXF_20x	11942
74	1	MXF_20x	12081
31	1	MXF_20x	6498
174	1	MXF_20x	2617
109	1	MXF_20x	1864
186	1	MXF_20x	14338
238	1	MXF_20x	541
267	1	MXF_20x	10802
300	1	MXF_20x	8280
354	1	MXF_20x	9935
327	1	MXF_20x	1213
337	1	MXF_20x	839
128	1	MXF_20x	22212
136	1	MXF_20x	2587
198	1	MXF_20x	1061
60	1	MXF_20x	4271
8	1	MXF_20x	3885
38	1	MXF_20x	4717
163	1	MXF_20x	614
191	1	MXF_20x	5173
253	1	MXF_20x	980
290	1	MXF_20x	4193
345	1	MXF_20x	282
373	1	MXF_20x	5702
320	1	MXF_20x	1259
400	1	MXF_20x	1153
83	1	MXF_20x	539
125	1	MXF_20x	2321
140	1	MXF_20x	11148
203	1	MXF_20x	6068
73	1	MXF_20x	8375
12	1	MXF_20x	6035
42	1	MXF_20x	5524
169	1	MXF_20x	5393
164	1	MXF_20x	4786
251	1	MXF_20x	15466
271	1	MXF_20x	5145
307	1	MXF_20x	3193
86	1	MXF_20x	989
367	1	MXF_20x	14109
330	1	MXF_20x	8366
397	1	MXF_20x	4512
93	1	MXF_20x	9144
120	1	MXF_20x	6902
149	1	MXF_20x	9958
214	1	MXF_20x	1980
65	1	MXF_20x	10206
24	1	MXF_20x	11054
52	1	MXF_20x	6050
153	1	MXF_20x	602
229	1	MXF_20x	15627
245	1	MXF_20x	21034
260	1	MXF_20x	5682
296	1	MXF_20x	8815
346	1	MXF_20x	4303
326	1	MXF_20x	10549
385	1	MXF_20x	6920
390	1	MXF_20x	1031
143	1	MXF_20x	356
207	1	MXF_20x	4838
57	1	MXF_20x	4658
16	1	MXF_20x	6413
45	1	MXF_20x	3813
229	1	MXF_20x	11334
245	1	MXF_20x	10306
260	1	MXF_20x	4659
296	1	MXF_20x	6234
346	1	MXF_20x	2968
326	1	MXF_20x	11416
385	1	MXF_20x	2672
390	1	MXF_20x	294
90	1	MXF_20x	6571
116	1	MXF_20x	2366
147	1	MXF_20x	2706
227	1	MXF_20x	6803
62	1	MXF_20x	5528
21	1	MXF_20x	1496
49	1	MXF_20x	6242
155	1	MXF_20x	3217
237	1	MXF_20x	10681
257	1	MXF_20x	5702
294	1	MXF_20x	13284
342	1	MXF_20x	6182
93	1	MXF_20x	2690
370	1	MXF_20x	7282
332	1	MXF_20x	9767
404	1	MXF_20x	902
86	1	MXF_20x	5070
153	1	MXF_20x	6506
143	1	MXF_20x	2691
207	1	MXF_20x	6160
57	1	MXF_20x	7971
16	1	MXF_20x	11176
45	1	MXF_20x	7967
120	1	MXF_20x	3055
163	1	MXF_20x	2173
191	1	MXF_20x	17963
253	1	MXF_20x	1034
290	1	MXF_20x	4358
345	1	MXF_20x	939
373	1	MXF_20x	7309
320	1	MXF_20x	589
400	1	MXF_20x	1357
149	1	MXF_20x	6477
214	1	MXF_20x	44
65	1	MXF_20x	6280
24	1	MXF_20x	3076
52	1	MXF_20x	3110
186	1	MXF_20x	10571
238	1	MXF_20x	887
267	1	MXF_20x	6211
300	1	MXF_20x	4783
354	1	MXF_20x	6759
327	1	MXF_20x	2877
337	1	MXF_20x	127
128	1	MXF_20x	19374
97	1	MXF_20x	4195
124	1	MXF_20x	3873
192	1	MXF_20x	1638
218	1	MXF_20x	488
71	1	MXF_20x	8016
28	1	MXF_20x	3137
172	1	MXF_20x	6224
156	1	MXF_20x	5596
234	1	MXF_20x	3916
264	1	MXF_20x	7729
277	1	MXF_20x	5397
351	1	MXF_20x	4542
100	1	MXF_20x	3350
364	1	MXF_20x	11297
309	1	MXF_20x	5807
105	1	MXF_20x	4266
109	1	MXF_20x	4854
136	1	MXF_20x	10270
198	1	MXF_20x	3540
60	1	MXF_20x	9068
8	1	MXF_20x	8574
38	1	MXF_20x	12849
128	1	MXF_20x	1398
180	1	MXF_20x	13138
189	1	MXF_20x	10096
246	1	MXF_20x	8207
284	1	MXF_20x	2412
280	1	MXF_20x	8533
359	1	MXF_20x	709
316	1	MXF_20x	2880
313	1	MXF_20x	4683
208	1	MXF_20x	4515
221	1	MXF_20x	5989
74	1	MXF_20x	5919
31	1	MXF_20x	1479
174	1	MXF_20x	1115
77	1	MXF_20x	569
168	1	MXF_20x	6625
247	1	MXF_20x	12557
285	1	MXF_20x	7526
281	1	MXF_20x	4593
360	1	MXF_20x	4412
329	1	MXF_20x	6315
314	1	MXF_20x	7322
1	1	MXF_20x	2854
107	1	MXF_20x	106
134	1	MXF_20x	2400
196	1	MXF_20x	6642
226	1	MXF_20x	6597
170	1	MXF_20x	8179
36	1	MXF_20x	12132
178	1	MXF_20x	14736
162	1	MXF_20x	7464
243	1	MXF_20x	12225
Excluded_QC	1	MXF_20x	16849
303	1	MXF_20x	2478
111	1	MXF_20x	1481
358	1	MXF_20x	5993
328	1	MXF_20x	14463
317	1	MXF_20x	3619
102	1	MXF_20x	5530
129	1	MXF_20x	5392
193	1	MXF_20x	2431
222	1	MXF_20x	12844
6	1	MXF_20x	7280
32	1	MXF_20x	2153
175	1	MXF_20x	2777
110	1	MXF_20x	1976
187	1	MXF_20x	13963
239	1	MXF_20x	986
289	1	MXF_20x	4741
301	1	MXF_20x	8105
355	1	MXF_20x	6433
375	1	MXF_20x	2094
338	1	MXF_20x	1045
149	1	MXF_20x	1538
137	1	MXF_20x	178
200	1	MXF_20x	4473
66	1	MXF_20x	4944
9	1	MXF_20x	8880
39	1	MXF_20x	4053
183	1	MXF_20x	7561
80	1	MXF_20x	6836
254	1	MXF_20x	522
274	1	MXF_20x	2706
325	1	MXF_20x	3379
365	1	MXF_20x	5900
321	1	MXF_20x	6418
401	1	MXF_20x	97
84	1	MXF_20x	6243
131	1	MXF_20x	5899
141	1	MXF_20x	5783
205	1	MXF_20x	8470
55	1	MXF_20x	8785
14	1	MXF_20x	739
43	1	MXF_20x	8198
157	1	MXF_20x	13799
Excluded_QC	1	MXF_20x	7402
282	1	MXF_20x	9782
288	1	MXF_20x	1632
324	1	MXF_20x	13958
87	1	MXF_20x	2313
372	1	MXF_20x	6232
318	1	MXF_20x	11733
398	1	MXF_20x	4293
94	1	MXF_20x	2502
121	1	MXF_20x	11867
150	1	MXF_20x	4191
215	1	MXF_20x	10730
76	1	MXF_20x	8101
25	1	MXF_20x	6731
53	1	MXF_20x	5681
113	1	MXF_20x	1338
230	1	MXF_20x	11922
250	1	MXF_20x	4196
261	1	MXF_20x	3473
276	1	MXF_20x	7494
347	1	MXF_20x	4100
331	1	MXF_20x	1956
333	1	MXF_20x	2225
387	1	MXF_20x	3769
144	1	MXF_20x	2580
209	1	MXF_20x	2603
58	1	MXF_20x	2352
18	1	MXF_20x	6610
46	1	MXF_20x	2404
230	1	MXF_20x	9035
250	1	MXF_20x	1590
261	1	MXF_20x	2366
276	1	MXF_20x	6912
347	1	MXF_20x	3686
331	1	MXF_20x	935
333	1	MXF_20x	2154
387	1	MXF_20x	5908
91	1	MXF_20x	9293
117	1	MXF_20x	5523
148	1	MXF_20x	6138
212	1	MXF_20x	3362
63	1	MXF_20x	10554
22	1	MXF_20x	2396
50	1	MXF_20x	3256
185	1	MXF_20x	10024
269	1	MXF_20x	5747
258	1	MXF_20x	5038
275	1	MXF_20x	5089
343	1	MXF_20x	6125
94	1	MXF_20x	962
371	1	MXF_20x	14538
383	1	MXF_20x	6308
389	1	MXF_20x	4054
87	1	MXF_20x	9827
113	1	MXF_20x	4469
144	1	MXF_20x	5929
209	1	MXF_20x	4768
58	1	MXF_20x	3633
18	1	MXF_20x	11450
46	1	MXF_20x	7629
121	1	MXF_20x	7640
183	1	MXF_20x	11160
80	1	MXF_20x	9546
254	1	MXF_20x	1977
274	1	MXF_20x	3723
325	1	MXF_20x	7469
365	1	MXF_20x	6543
321	1	MXF_20x	2666
401	1	MXF_20x	582
150	1	MXF_20x	4839
215	1	MXF_20x	6193
76	1	MXF_20x	6970
25	1	MXF_20x	3879
53	1	MXF_20x	3362
187	1	MXF_20x	6737
239	1	MXF_20x	847
289	1	MXF_20x	2309
301	1	MXF_20x	4005
355	1	MXF_20x	4338
375	1	MXF_20x	1972
338	1	MXF_20x	479
149	1	MXF_20x	4095
98	1	MXF_20x	3425
126	1	MXF_20x	3540
199	1	MXF_20x	8259
219	1	MXF_20x	6050
72	1	MXF_20x	1321
29	1	MXF_20x	10159
158	1	MXF_20x	7656
231	1	MXF_20x	20863
235	1	MXF_20x	11572
265	1	MXF_20x	3320
299	1	MXF_20x	6145
352	1	MXF_20x	9106
102	1	MXF_20x	2437
382	1	MXF_20x	6999
335	1	MXF_20x	3261
393	1	MXF_20x	4183
111	1	MXF_20x	7667
110	1	MXF_20x	6472
137	1	MXF_20x	1276
200	1	MXF_20x	9542
66	1	MXF_20x	8285
9	1	MXF_20x	12905
39	1	MXF_20x	5270
129	1	MXF_20x	980
77	1	MXF_20x	1283
168	1	MXF_20x	5791
247	1	MXF_20x	13056
285	1	MXF_20x	6695
281	1	MXF_20x	7678
360	1	MXF_20x	7934
329	1	MXF_20x	3709
314	1	MXF_20x	8982
193	1	MXF_20x	672
222	1	MXF_20x	5345
6	1	MXF_20x	4130
32	1	MXF_20x	1107
175	1	MXF_20x	1227
159	1	MXF_20x	1561
161	1	MXF_20x	2233
248	1	MXF_20x	6516
286	1	MXF_20x	1666
305	1	MXF_20x	2457
361	1	MXF_20x	3599
379	1	MXF_20x	6828
395	1	MXF_20x	6329
101	1	MXF_20x	5526
108	1	MXF_20x	2544
135	1	MXF_20x	2550
197	1	MXF_20x	11863
54	1	MXF_20x	6789
7	1	MXF_20x	9037
37	1	MXF_20x	4313
179	1	MXF_20x	2468
79	1	MXF_20x	10658
244	1	MXF_20x	1722
283	1	MXF_20x	6303
304	1	MXF_20x	2682
82	1	MXF_20x	1818
381	1	MXF_20x	13546
315	1	MXF_20x	4670
312	1	MXF_20x	7361
103	1	MXF_20x	4949
130	1	MXF_20x	5782
2	1	MXF_20x	6345
223	1	MXF_20x	1556
13	1	MXF_20x	3081
33	1	MXF_20x	1081
176	1	MXF_20x	4028
112	1	MXF_20x	2643
160	1	MXF_20x	8333
240	1	MXF_20x	15063
293	1	MXF_20x	1705
278	1	MXF_20x	2563
356	1	MXF_20x	5028
376	1	MXF_20x	4897
310	1	MXF_20x	3563
23	1	MXF_20x	5998
138	1	MXF_20x	6089
201	1	MXF_20x	557
68	1	MXF_20x	1458
10	1	MXF_20x	4499
40	1	MXF_20x	3047
184	1	MXF_20x	232
Excluded_QC	1	MXF_20x	2003
255	1	MXF_20x	4057
291	1	MXF_20x	3844
350	1	MXF_20x	1925
Excluded_QC	1	MXF_20x	184
322	1	MXF_20x	958
402	1	MXF_20x	144
85	1	MXF_20x	4615
151	1	MXF_20x	640
142	1	MXF_20x	1615
206	1	MXF_20x	4639
56	1	MXF_20x	3776
15	1	MXF_20x	3042
44	1	MXF_20x	3493
182	1	MXF_20x	6350
Excluded_QC	1	MXF_20x	13693
252	1	MXF_20x	3609
273	1	MXF_20x	974
340	1	MXF_20x	238
88	1	MXF_20x	2471
363	1	MXF_20x	6158
319	1	MXF_20x	536
399	1	MXF_20x	1006
95	1	MXF_20x	647
122	1	MXF_20x	1673
4	1	MXF_20x	3788
216	1	MXF_20x	2309
67	1	MXF_20x	1792
26	1	MXF_20x	5278
171	1	MXF_20x	16748
114	1	MXF_20x	1868
166	1	MXF_20x	5104
Excluded_QC	1	MXF_20x	2691
262	1	MXF_20x	4826
297	1	MXF_20x	5512
348	1	MXF_20x	1684
374	1	MXF_20x	411
334	1	MXF_20x	2692
391	1	MXF_20x	1975
145	1	MXF_20x	1293
210	1	MXF_20x	1721
59	1	MXF_20x	1417
19	1	MXF_20x	2724
47	1	MXF_20x	1076
166	1	MXF_20x	4381
Excluded_QC	1	MXF_20x	201
262	1	MXF_20x	2504
297	1	MXF_20x	2635
348	1	MXF_20x	1459
374	1	MXF_20x	264
334	1	MXF_20x	5564
391	1	MXF_20x	1778
92	1	MXF_20x	6511
119	1	MXF_20x	3733
3	1	MXF_20x	12994
213	1	MXF_20x	5466
64	1	MXF_20x	948
23	1	MXF_20x	4664
51	1	MXF_20x	747
228	1	MXF_20x	7623
272	1	MXF_20x	5424
259	1	MXF_20x	7534
295	1	MXF_20x	5055
344	1	MXF_20x	5315
95	1	MXF_20x	26
Excluded_QC	1	MXF_20x	20204
384	1	MXF_20x	5979
405	1	MXF_20x	747
88	1	MXF_20x	4374
114	1	MXF_20x	4983
145	1	MXF_20x	3747
210	1	MXF_20x	4716
59	1	MXF_20x	1949
19	1	MXF_20x	2204
47	1	MXF_20x	2104
122	1	MXF_20x	206
184	1	MXF_20x	641
Excluded_QC	1	MXF_20x	5909
255	1	MXF_20x	7070
291	1	MXF_20x	4670
350	1	MXF_20x	5925
Excluded_QC	1	MXF_20x	563
322	1	MXF_20x	1187
402	1	MXF_20x	381
4	1	MXF_20x	2774
216	1	MXF_20x	1045
67	1	MXF_20x	882
26	1	MXF_20x	2272
171	1	MXF_20x	10356
160	1	MXF_20x	3394
240	1	MXF_20x	10765
293	1	MXF_20x	66
278	1	MXF_20x	787
356	1	MXF_20x	2973
376	1	MXF_20x	5365
310	1	MXF_20x	492
23	1	MXF_20x	3027
99	1	MXF_20x	6249
127	1	MXF_20x	3295
204	1	MXF_20x	14851
220	1	MXF_20x	4342
75	1	MXF_20x	8393
30	1	MXF_20x	2155
173	1	MXF_20x	5973
232	1	MXF_20x	9985
236	1	MXF_20x	6312
266	1	MXF_20x	8031
Excluded_QC	1	MXF_20x	1960
353	1	MXF_20x	14870
103	1	MXF_20x	3558
368	1	MXF_20x	7651
336	1	MXF_20x	3105
394	1	MXF_20x	10840
82	1	MXF_20x	5730
112	1	MXF_20x	6005
138	1	MXF_20x	5923
201	1	MXF_20x	788
68	1	MXF_20x	2334
10	1	MXF_20x	7815
40	1	MXF_20x	4532
130	1	MXF_20x	2508
159	1	MXF_20x	2984
161	1	MXF_20x	5741
248	1	MXF_20x	8176
286	1	MXF_20x	3778
305	1	MXF_20x	5108
361	1	MXF_20x	2044
379	1	MXF_20x	4178
395	1	MXF_20x	3503
2	1	MXF_20x	2276
223	1	MXF_20x	823
13	1	MXF_20x	1015
33	1	MXF_20x	866
176	1	MXF_20x	1160
181	1	MXF_20x	4021
190	1	MXF_20x	3049
249	1	MXF_20x	8004
287	1	MXF_20x	5319
306	1	MXF_20x	6006
362	1	MXF_20x	5233
380	1	MXF_20x	3185
396	1	MXF_20x	264
105	1	MXF_20x	4873
109	1	MXF_20x	3373
136	1	MXF_20x	6345
198	1	MXF_20x	2038
60	1	MXF_20x	3627
8	1	MXF_20x	6650
38	1	MXF_20x	5515
180	1	MXF_20x	9470
189	1	MXF_20x	8825
246	1	MXF_20x	7511
284	1	MXF_20x	3485
280	1	MXF_20x	9398
Excluded_QC	1	MXF_20x	899
359	1	MXF_20x	1047
316	1	MXF_20x	5228
313	1	MXF_20x	5422
104	1	MXF_20x	2437
132	1	MXF_20x	6260
194	1	MXF_20x	1002
224	1	MXF_20x	12473
17	1	MXF_20x	3045
34	1	MXF_20x	10981
154	1	MXF_20x	891
118	1	MXF_20x	3232
188	1	MXF_20x	9524
241	1	MXF_20x	12092
270	1	MXF_20x	10733
302	1	MXF_20x	6207
ATCC_19977	1	MXF_20x	18901
377	1	MXF_20x	5563
339	1	MXF_20x	3712
ATCC_19977	1	MXF_20x	3040
139	1	MXF_20x	374
202	1	MXF_20x	1809
70	1	MXF_20x	1245
11	1	MXF_20x	1149
41	1	MXF_20x	10957
165	1	MXF_20x	4096
233	1	MXF_20x	661
256	1	MXF_20x	6894
292	1	MXF_20x	2500
341	1	MXF_20x	2610
369	1	MXF_20x	5094
323	1	MXF_20x	109
403	1	MXF_20x	153
86	1	MXF_20x	4024
153	1	MXF_20x	4361
143	1	MXF_20x	1542
207	1	MXF_20x	8077
57	1	MXF_20x	4012
16	1	MXF_20x	7947
45	1	MXF_20x	5619
163	1	MXF_20x	573
191	1	MXF_20x	14479
253	1	MXF_20x	2491
290	1	MXF_20x	2138
345	1	MXF_20x	1497
89	1	MXF_20x	886
373	1	MXF_20x	6982
320	1	MXF_20x	644
400	1	MXF_20x	647
96	1	MXF_20x	4094
123	1	MXF_20x	2913
152	1	MXF_20x	774
217	1	MXF_20x	8066
69	1	MXF_20x	8864
27	1	MXF_20x	6019
Excluded_QC	1	MXF_20x	3208
115	1	MXF_20x	684
78	1	MXF_20x	2710
268	1	MXF_20x	8820
263	1	MXF_20x	15776
298	1	MXF_20x	4276
349	1	MXF_20x	4038
366	1	MXF_20x	7061
386	1	MXF_20x	4109
388	1	MXF_20x	572
146	1	MXF_20x	640
211	1	MXF_20x	326
61	1	MXF_20x	1658
20	1	MXF_20x	1475
48	1	MXF_20x	418
78	1	MXF_20x	175
268	1	MXF_20x	2600
263	1	MXF_20x	10492
298	1	MXF_20x	3336
349	1	MXF_20x	1771
366	1	MXF_20x	4641
386	1	MXF_20x	5540
388	1	MXF_20x	400
93	1	MXF_20x	5916
120	1	MXF_20x	5818
149	1	MXF_20x	6929
214	1	MXF_20x	2553
65	1	MXF_20x	3810
24	1	MXF_20x	6885
52	1	MXF_20x	3886
229	1	MXF_20x	9787
245	1	MXF_20x	14551
260	1	MXF_20x	3793
296	1	MXF_20x	8730
346	1	MXF_20x	5518
96	1	MXF_20x	2230
326	1	MXF_20x	11399
385	1	MXF_20x	8553
390	1	MXF_20x	1173
89	1	MXF_20x	3510
115	1	MXF_20x	1282
146	1	MXF_20x	2239
211	1	MXF_20x	1189
61	1	MXF_20x	1153
20	1	MXF_20x	2013
48	1	MXF_20x	817
123	1	MXF_20x	1617
165	1	MXF_20x	6434
233	1	MXF_20x	4829
256	1	MXF_20x	10440
292	1	MXF_20x	4310
341	1	MXF_20x	5960
369	1	MXF_20x	1932
323	1	MXF_20x	828
403	1	MXF_20x	862
152	1	MXF_20x	410
217	1	MXF_20x	3563
69	1	MXF_20x	4091
27	1	MXF_20x	3749
Excluded_QC	1	MXF_20x	1742
188	1	MXF_20x	3381
241	1	MXF_20x	8384
270	1	MXF_20x	5870
302	1	MXF_20x	3139
ATCC_19977	1	MXF_20x	12550
377	1	MXF_20x	4909
339	1	MXF_20x	2983
ATCC_19977	1	MXF_20x	2146
100	1	MXF_20x	6212
128	1	MXF_20x	4102
208	1	MXF_20x	4730
221	1	MXF_20x	5137
74	1	MXF_20x	6063
31	1	MXF_20x	1777
174	1	MXF_20x	1547
186	1	MXF_20x	5988
238	1	MXF_20x	688
267	1	MXF_20x	6621
300	1	MXF_20x	6392
354	1	MXF_20x	8849
104	1	MXF_20x	1500
327	1	MXF_20x	2491
337	1	MXF_20x	1027
128	1	MXF_20x	21311
Excluded_QC	1	MXF_20x	633
118	1	MXF_20x	3331
139	1	MXF_20x	989
202	1	MXF_20x	1786
70	1	MXF_20x	1218
11	1	MXF_20x	652
41	1	MXF_20x	5441
132	1	MXF_20x	1237
181	1	MXF_20x	5195
190	1	MXF_20x	2390
249	1	MXF_20x	2391
287	1	MXF_20x	3052
306	1	MXF_20x	5658
362	1	MXF_20x	2094
380	1	MXF_20x	3100
396	1	MXF_20x	1616
194	1	MXF_20x	1572
224	1	MXF_20x	2504
17	1	MXF_20x	1113
34	1	MXF_20x	6814
154	1	MXF_20x	144
177	2	TGC_20x	3976
167	2	TGC_20x	2886
242	2	TGC_20x	6198
308	2	TGC_20x	2532
279	2	TGC_20x	4633
357	2	TGC_20x	3196
378	2	TGC_20x	7534
311	2	TGC_20x	7556
111	2	TGC_20x	3651
110	2	TGC_20x	2491
137	2	TGC_20x	1756
200	2	TGC_20x	3897
66	2	TGC_20x	5348
9	2	TGC_20x	7607
39	2	TGC_20x	5692
77	2	TGC_20x	5111
168	2	TGC_20x	6988
247	2	TGC_20x	6283
285	2	TGC_20x	4527
281	2	TGC_20x	4644
81	2	TGC_20x	6256
360	2	TGC_20x	3902
329	2	TGC_20x	3335
314	2	TGC_20x	7887
97	2	TGC_20x	2426
124	2	TGC_20x	1194
192	2	TGC_20x	2613
218	2	TGC_20x	1860
71	2	TGC_20x	5162
28	2	TGC_20x	2073
172	2	TGC_20x	3277
106	2	TGC_20x	4794
156	2	TGC_20x	2588
234	2	TGC_20x	2812
264	2	TGC_20x	4688
277	2	TGC_20x	7991
351	2	TGC_20x	3286
364	2	TGC_20x	4906
309	2	TGC_20x	4910
133	2	TGC_20x	5568
195	2	TGC_20x	3288
225	2	TGC_20x	4140
5	2	TGC_20x	4023
35	2	TGC_20x	5413
169	2	TGC_20x	2489
164	2	TGC_20x	3398
251	2	TGC_20x	9959
271	2	TGC_20x	4018
307	2	TGC_20x	3929
367	2	TGC_20x	8875
330	2	TGC_20x	3937
397	2	TGC_20x	6522
87	2	TGC_20x	9113
113	2	TGC_20x	4814
144	2	TGC_20x	3140
209	2	TGC_20x	6346
58	2	TGC_20x	3172
18	2	TGC_20x	6630
46	2	TGC_20x	4017
183	2	TGC_20x	8740
80	2	TGC_20x	9921
254	2	TGC_20x	3765
274	2	TGC_20x	4643
325	2	TGC_20x	6391
83	2	TGC_20x	1980
365	2	TGC_20x	5699
321	2	TGC_20x	8132
401	2	TGC_20x	3968
90	2	TGC_20x	6288
116	2	TGC_20x	4301
147	2	TGC_20x	3237
227	2	TGC_20x	5811
62	2	TGC_20x	8793
21	2	TGC_20x	2091
49	2	TGC_20x	5972
125	2	TGC_20x	7008
155	2	TGC_20x	6400
237	2	TGC_20x	4111
257	2	TGC_20x	8098
294	2	TGC_20x	5896
342	2	TGC_20x	5875
370	2	TGC_20x	5020
332	2	TGC_20x	4811
404	2	TGC_20x	4245
140	2	TGC_20x	5266
203	2	TGC_20x	4124
73	2	TGC_20x	5882
12	2	TGC_20x	3534
42	2	TGC_20x	3487
155	2	TGC_20x	12218
237	2	TGC_20x	3122
257	2	TGC_20x	7655
294	2	TGC_20x	8784
342	2	TGC_20x	6451
370	2	TGC_20x	5363
332	2	TGC_20x	7699
404	2	TGC_20x	4192
94	2	TGC_20x	5254
121	2	TGC_20x	12862
150	2	TGC_20x	7330
215	2	TGC_20x	7027
76	2	TGC_20x	12133
25	2	TGC_20x	4609
53	2	TGC_20x	5811
230	2	TGC_20x	6920
261	2	TGC_20x	6570
276	2	TGC_20x	10116
347	2	TGC_20x	7819
90	2	TGC_20x	3616
331	2	TGC_20x	2914
333	2	TGC_20x	15081
387	2	TGC_20x	10870
83	2	TGC_20x	3815
125	2	TGC_20x	7374
140	2	TGC_20x	8502
203	2	TGC_20x	8771
73	2	TGC_20x	6837
12	2	TGC_20x	4166
42	2	TGC_20x	4756
116	2	TGC_20x	3507
169	2	TGC_20x	2790
164	2	TGC_20x	3222
251	2	TGC_20x	9070
271	2	TGC_20x	3285
307	2	TGC_20x	3962
367	2	TGC_20x	6871
330	2	TGC_20x	3677
397	2	TGC_20x	5140
147	2	TGC_20x	3114
227	2	TGC_20x	4420
62	2	TGC_20x	8245
21	2	TGC_20x	1949
49	2	TGC_20x	6643
156	2	TGC_20x	4961
234	2	TGC_20x	4068
264	2	TGC_20x	6755
277	2	TGC_20x	12230
351	2	TGC_20x	8946
364	2	TGC_20x	12693
309	2	TGC_20x	9388
392	2	TGC_20x	8177
102	2	TGC_20x	9941
129	2	TGC_20x	6739
193	2	TGC_20x	13100
222	2	TGC_20x	7732
6	2	TGC_20x	13810
32	2	TGC_20x	12055
175	2	TGC_20x	4432
187	2	TGC_20x	13860
239	2	TGC_20x	4404
289	2	TGC_20x	8100
301	2	TGC_20x	7001
355	2	TGC_20x	9523
97	2	TGC_20x	2108
375	2	TGC_20x	12191
338	2	TGC_20x	4842
149	2	TGC_20x	5993
81	2	TGC_20x	8530
106	2	TGC_20x	6612
133	2	TGC_20x	8161
195	2	TGC_20x	5128
225	2	TGC_20x	6892
5	2	TGC_20x	6738
35	2	TGC_20x	6855
124	2	TGC_20x	1878
177	2	TGC_20x	7257
167	2	TGC_20x	4855
242	2	TGC_20x	8896
308	2	TGC_20x	4517
279	2	TGC_20x	5424
357	2	TGC_20x	4848
378	2	TGC_20x	8822
311	2	TGC_20x	7902
192	2	TGC_20x	3408
218	2	TGC_20x	6712
71	2	TGC_20x	8490
28	2	TGC_20x	4060
172	2	TGC_20x	4775
178	2	TGC_20x	13047
162	2	TGC_20x	7722
243	2	TGC_20x	10777
Excluded_QC	2	TGC_20x	8401
303	2	TGC_20x	6383
358	2	TGC_20x	10938
328	2	TGC_20x	14190
317	2	TGC_20x	10288
82	2	TGC_20x	5559
112	2	TGC_20x	9042
138	2	TGC_20x	7241
201	2	TGC_20x	8911
68	2	TGC_20x	10690
10	2	TGC_20x	11115
40	2	TGC_20x	10842
159	2	TGC_20x	9288
161	2	TGC_20x	3583
248	2	TGC_20x	12450
286	2	TGC_20x	14887
305	2	TGC_20x	12839
1	2	TGC_20x	4783
361	2	TGC_20x	9518
379	2	TGC_20x	14080
395	2	TGC_20x	13847
98	2	TGC_20x	6566
199	2	TGC_20x	12467
219	2	TGC_20x	8556
72	2	TGC_20x	10477
29	2	TGC_20x	6676
158	2	TGC_20x	6108
107	2	TGC_20x	2245
231	2	TGC_20x	10854
235	2	TGC_20x	9290
265	2	TGC_20x	8133
299	2	TGC_20x	9993
352	2	TGC_20x	4600
382	2	TGC_20x	6158
335	2	TGC_20x	3161
393	2	TGC_20x	5222
134	2	TGC_20x	6077
196	2	TGC_20x	10626
226	2	TGC_20x	6631
170	2	TGC_20x	8909
36	2	TGC_20x	10082
157	2	TGC_20x	11620
Excluded_QC	2	TGC_20x	3274
282	2	TGC_20x	10166
288	2	TGC_20x	8199
324	2	TGC_20x	10148
372	2	TGC_20x	8271
318	2	TGC_20x	16052
398	2	TGC_20x	3629
88	2	TGC_20x	11846
114	2	TGC_20x	8013
145	2	TGC_20x	5686
210	2	TGC_20x	8002
59	2	TGC_20x	5678
19	2	TGC_20x	11496
47	2	TGC_20x	8925
184	2	TGC_20x	14477
Excluded_QC	2	TGC_20x	3312
255	2	TGC_20x	9838
291	2	TGC_20x	11149
350	2	TGC_20x	8216
84	2	TGC_20x	1297
Excluded_QC	2	TGC_20x	1110
322	2	TGC_20x	4203
402	2	TGC_20x	10387
91	2	TGC_20x	9474
117	2	TGC_20x	6745
148	2	TGC_20x	8279
212	2	TGC_20x	3399
63	2	TGC_20x	8154
22	2	TGC_20x	3817
50	2	TGC_20x	2753
131	2	TGC_20x	8218
185	2	TGC_20x	9464
269	2	TGC_20x	2817
258	2	TGC_20x	6456
275	2	TGC_20x	4469
343	2	TGC_20x	5168
371	2	TGC_20x	7713
383	2	TGC_20x	5728
389	2	TGC_20x	7465
141	2	TGC_20x	3733
55	2	TGC_20x	10188
14	2	TGC_20x	7490
43	2	TGC_20x	12744
185	2	TGC_20x	13422
269	2	TGC_20x	3008
258	2	TGC_20x	7627
275	2	TGC_20x	6789
343	2	TGC_20x	7676
371	2	TGC_20x	10880
383	2	TGC_20x	11874
389	2	TGC_20x	11248
95	2	TGC_20x	5446
122	2	TGC_20x	4687
4	2	TGC_20x	5651
216	2	TGC_20x	10099
67	2	TGC_20x	15222
26	2	TGC_20x	12336
171	2	TGC_20x	12849
166	2	TGC_20x	16632
Excluded_QC	2	TGC_20x	4015
262	2	TGC_20x	14844
297	2	TGC_20x	13847
348	2	TGC_20x	5607
91	2	TGC_20x	7762
374	2	TGC_20x	7612
334	2	TGC_20x	12613
391	2	TGC_20x	11342
84	2	TGC_20x	5990
131	2	TGC_20x	13652
141	2	TGC_20x	5217
205	2	TGC_20x	12246
55	2	TGC_20x	13017
14	2	TGC_20x	6257
43	2	TGC_20x	12812
117	2	TGC_20x	5616
157	2	TGC_20x	10201
Excluded_QC	2	TGC_20x	3253
282	2	TGC_20x	8548
288	2	TGC_20x	7467
324	2	TGC_20x	11097
372	2	TGC_20x	7363
318	2	TGC_20x	10327
398	2	TGC_20x	2391
148	2	TGC_20x	7523
212	2	TGC_20x	2999
63	2	TGC_20x	6843
22	2	TGC_20x	4043
50	2	TGC_20x	2256
231	2	TGC_20x	13972
235	2	TGC_20x	13575
265	2	TGC_20x	10749
299	2	TGC_20x	16083
352	2	TGC_20x	9298
382	2	TGC_20x	9389
335	2	TGC_20x	6364
393	2	TGC_20x	8393
103	2	TGC_20x	9518
130	2	TGC_20x	9356
2	2	TGC_20x	11447
223	2	TGC_20x	8706
13	2	TGC_20x	12724
33	2	TGC_20x	7152
176	2	TGC_20x	13613
160	2	TGC_20x	15880
240	2	TGC_20x	16684
293	2	TGC_20x	8438
278	2	TGC_20x	3289
356	2	TGC_20x	7985
98	2	TGC_20x	2539
376	2	TGC_20x	14635
310	2	TGC_20x	13456
23	2	TGC_20x	9759
1	2	TGC_20x	10384
107	2	TGC_20x	6199
134	2	TGC_20x	10696
196	2	TGC_20x	13456
226	2	TGC_20x	7856
170	2	TGC_20x	10613
36	2	TGC_20x	15696
126	2	TGC_20x	4296
178	2	TGC_20x	17024
162	2	TGC_20x	6537
243	2	TGC_20x	11625
Excluded_QC	2	TGC_20x	7542
303	2	TGC_20x	5176
358	2	TGC_20x	8039
328	2	TGC_20x	9658
317	2	TGC_20x	8474
199	2	TGC_20x	11466
219	2	TGC_20x	9579
72	2	TGC_20x	13023
29	2	TGC_20x	7330
158	2	TGC_20x	8211
179	2	TGC_20x	13727
79	2	TGC_20x	14636
244	2	TGC_20x	13133
283	2	TGC_20x	12746
304	2	TGC_20x	8834
381	2	TGC_20x	10874
315	2	TGC_20x	14806
312	2	TGC_20x	15574
Excluded_QC	2	TGC_20x	7333
118	2	TGC_20x	10968
139	2	TGC_20x	7103
202	2	TGC_20x	11200
70	2	TGC_20x	15477
11	2	TGC_20x	12896
41	2	TGC_20x	14023
181	2	TGC_20x	13909
190	2	TGC_20x	17063
249	2	TGC_20x	14620
287	2	TGC_20x	16798
306	2	TGC_20x	17822
101	2	TGC_20x	4684
362	2	TGC_20x	9284
380	2	TGC_20x	6579
396	2	TGC_20x	11756
99	2	TGC_20x	15239
127	2	TGC_20x	12247
204	2	TGC_20x	2398
220	2	TGC_20x	13634
75	2	TGC_20x	10702
30	2	TGC_20x	8694
173	2	TGC_20x	6306
108	2	TGC_20x	4317
232	2	TGC_20x	13705
236	2	TGC_20x	5095
266	2	TGC_20x	13200
Excluded_QC	2	TGC_20x	1400
353	2	TGC_20x	9744
368	2	TGC_20x	7264
336	2	TGC_20x	2747
394	2	TGC_20x	9429
135	2	TGC_20x	6786
197	2	TGC_20x	12101
7	2	TGC_20x	10973
37	2	TGC_20x	5601
182	2	TGC_20x	7256
Excluded_QC	2	TGC_20x	9511
252	2	TGC_20x	9553
273	2	TGC_20x	10757
340	2	TGC_20x	6658
363	2	TGC_20x	10201
319	2	TGC_20x	11709
399	2	TGC_20x	9654
89	2	TGC_20x	4581
115	2	TGC_20x	6829
146	2	TGC_20x	6345
211	2	TGC_20x	9993
61	2	TGC_20x	11444
20	2	TGC_20x	6660
48	2	TGC_20x	12918
165	2	TGC_20x	6649
233	2	TGC_20x	4068
256	2	TGC_20x	16860
292	2	TGC_20x	18480
341	2	TGC_20x	14865
85	2	TGC_20x	3246
369	2	TGC_20x	16159
323	2	TGC_20x	8720
403	2	TGC_20x	2990
119	2	TGC_20x	8777
3	2	TGC_20x	7537
213	2	TGC_20x	8971
64	2	TGC_20x	12526
23	2	TGC_20x	7150
51	2	TGC_20x	13508
151	2	TGC_20x	4189
228	2	TGC_20x	14154
272	2	TGC_20x	5269
259	2	TGC_20x	7656
344	2	TGC_20x	5163
Excluded_QC	2	TGC_20x	8715
384	2	TGC_20x	7108
405	2	TGC_20x	4904
142	2	TGC_20x	1494
206	2	TGC_20x	3489
56	2	TGC_20x	4761
15	2	TGC_20x	5874
44	2	TGC_20x	7130
228	2	TGC_20x	14306
272	2	TGC_20x	5574
259	2	TGC_20x	6929
344	2	TGC_20x	6735
Excluded_QC	2	TGC_20x	14953
384	2	TGC_20x	12873
405	2	TGC_20x	8334
96	2	TGC_20x	4444
123	2	TGC_20x	7100
152	2	TGC_20x	11435
217	2	TGC_20x	15274
69	2	TGC_20x	9990
27	2	TGC_20x	9099
Excluded_QC	2	TGC_20x	4116
78	2	TGC_20x	4164
268	2	TGC_20x	6001
263	2	TGC_20x	2388
298	2	TGC_20x	12299
349	2	TGC_20x	10495
92	2	TGC_20x	3546
366	2	TGC_20x	14517
386	2	TGC_20x	16910
388	2	TGC_20x	5336
85	2	TGC_20x	7406
151	2	TGC_20x	11765
142	2	TGC_20x	2622
206	2	TGC_20x	4074
56	2	TGC_20x	6238
15	2	TGC_20x	6714
44	2	TGC_20x	8222
119	2	TGC_20x	6154
182	2	TGC_20x	8926
Excluded_QC	2	TGC_20x	1533
252	2	TGC_20x	8937
273	2	TGC_20x	7713
340	2	TGC_20x	4262
363	2	TGC_20x	6127
319	2	TGC_20x	6441
399	2	TGC_20x	4830
3	2	TGC_20x	11466
213	2	TGC_20x	8719
64	2	TGC_20x	8950
23	2	TGC_20x	9891
51	2	TGC_20x	12914
232	2	TGC_20x	18201
236	2	TGC_20x	5698
266	2	TGC_20x	17628
Excluded_QC	2	TGC_20x	1720
353	2	TGC_20x	16537
368	2	TGC_20x	13221
336	2	TGC_20x	3403
394	2	TGC_20x	18193
104	2	TGC_20x	7027
132	2	TGC_20x	14813
194	2	TGC_20x	19791
224	2	TGC_20x	14835
17	2	TGC_20x	15072
34	2	TGC_20x	16940
188	2	TGC_20x	5859
302	2	TGC_20x	14632
ATCC_19977	2	TGC_20x	2215
99	2	TGC_20x	3755
377	2	TGC_20x	13077
ATCC_19977	2	TGC_20x	8859
101	2	TGC_20x	11012
108	2	TGC_20x	8092
135	2	TGC_20x	8973
197	2	TGC_20x	17073
54	2	TGC_20x	8655
7	2	TGC_20x	10813
37	2	TGC_20x	6157
127	2	TGC_20x	6076
179	2	TGC_20x	14458
79	2	TGC_20x	12422
244	2	TGC_20x	12089
283	2	TGC_20x	9292
304	2	TGC_20x	5545
381	2	TGC_20x	10579
315	2	TGC_20x	8713
312	2	TGC_20x	9517
204	2	TGC_20x	10452
220	2	TGC_20x	13093
75	2	TGC_20x	11918
30	2	TGC_20x	9375
173	2	TGC_20x	6675
180	2	TGC_20x	9283
189	2	TGC_20x	14373
246	2	TGC_20x	6394
284	2	TGC_20x	13352
280	2	TGC_20x	14638
359	2	TGC_20x	14506
316	2	TGC_20x	16050
313	2	TGC_20x	7845
81	2	TGC_20x	1043
106	2	TGC_20x	14527
133	2	TGC_20x	16357
195	2	TGC_20x	7764
225	2	TGC_20x	14434
5	2	TGC_20x	12798
35	2	TGC_20x	13929
177	2	TGC_20x	11808
167	2	TGC_20x	8012
242	2	TGC_20x	19708
308	2	TGC_20x	8845
279	2	TGC_20x	12209
105	2	TGC_20x	6315
357	2	TGC_20x	9390
378	2	TGC_20x	13185
311	2	TGC_20x	11031
100	2	TGC_20x	13433
128	2	TGC_20x	11088
208	2	TGC_20x	8981
221	2	TGC_20x	13620
74	2	TGC_20x	12950
31	2	TGC_20x	11457
174	2	TGC_20x	14630
109	2	TGC_20x	5639
186	2	TGC_20x	10883
238	2	TGC_20x	5641
267	2	TGC_20x	14124
300	2	TGC_20x	11780
354	2	TGC_20x	11807
327	2	TGC_20x	7462
337	2	TGC_20x	5697
128	2	TGC_20x	14605
136	2	TGC_20x	6573
198	2	TGC_20x	2068
60	2	TGC_20x	10773
8	2	TGC_20x	10480
38	2	TGC_20x	10237
163	2	TGC_20x	12045
191	2	TGC_20x	10971
253	2	TGC_20x	4564
290	2	TGC_20x	12445
345	2	TGC_20x	15588
373	2	TGC_20x	11685
320	2	TGC_20x	7896
400	2	TGC_20x	13972
83	2	TGC_20x	7306
125	2	TGC_20x	18922
140	2	TGC_20x	14494
203	2	TGC_20x	2147
73	2	TGC_20x	16545
42	2	TGC_20x	9623
169	2	TGC_20x	9005
164	2	TGC_20x	6569
271	2	TGC_20x	11463
307	2	TGC_20x	8335
86	2	TGC_20x	6294
367	2	TGC_20x	8896
330	2	TGC_20x	15909
397	2	TGC_20x	17382
93	2	TGC_20x	12938
120	2	TGC_20x	11404
149	2	TGC_20x	10827
214	2	TGC_20x	13488
65	2	TGC_20x	13942
24	2	TGC_20x	9041
52	2	TGC_20x	5479
229	2	TGC_20x	14637
245	2	TGC_20x	12439
260	2	TGC_20x	13156
296	2	TGC_20x	8110
346	2	TGC_20x	7065
326	2	TGC_20x	11252
385	2	TGC_20x	6189
390	2	TGC_20x	4916
143	2	TGC_20x	2663
207	2	TGC_20x	11123
57	2	TGC_20x	13056
16	2	TGC_20x	9400
45	2	TGC_20x	8319
229	2	TGC_20x	18169
245	2	TGC_20x	13500
260	2	TGC_20x	15315
296	2	TGC_20x	12031
346	2	TGC_20x	9736
326	2	TGC_20x	6882
385	2	TGC_20x	11908
390	2	TGC_20x	11165
90	2	TGC_20x	6680
116	2	TGC_20x	7832
147	2	TGC_20x	8715
227	2	TGC_20x	10106
62	2	TGC_20x	16857
21	2	TGC_20x	11540
49	2	TGC_20x	9846
155	2	TGC_20x	6557
237	2	TGC_20x	6777
257	2	TGC_20x	16800
294	2	TGC_20x	10603
342	2	TGC_20x	11007
93	2	TGC_20x	6108
370	2	TGC_20x	9602
332	2	TGC_20x	14418
404	2	TGC_20x	14275
86	2	TGC_20x	6603
153	2	TGC_20x	10076
143	2	TGC_20x	3706
207	2	TGC_20x	4544
57	2	TGC_20x	17155
16	2	TGC_20x	11987
45	2	TGC_20x	9909
120	2	TGC_20x	6692
163	2	TGC_20x	10602
191	2	TGC_20x	9802
253	2	TGC_20x	17358
290	2	TGC_20x	10413
345	2	TGC_20x	12560
373	2	TGC_20x	6839
320	2	TGC_20x	3897
400	2	TGC_20x	7547
149	2	TGC_20x	8270
214	2	TGC_20x	8940
65	2	TGC_20x	8495
24	2	TGC_20x	7157
52	2	TGC_20x	5511
186	2	TGC_20x	11311
238	2	TGC_20x	6603
267	2	TGC_20x	13158
300	2	TGC_20x	15071
354	2	TGC_20x	15694
327	2	TGC_20x	12722
337	2	TGC_20x	13282
97	2	TGC_20x	13755
192	2	TGC_20x	11042
71	2	TGC_20x	15700
28	2	TGC_20x	7569
172	2	TGC_20x	10268
156	2	TGC_20x	11682
234	2	TGC_20x	9609
264	2	TGC_20x	16404
277	2	TGC_20x	4708
351	2	TGC_20x	15814
100	2	TGC_20x	7054
364	2	TGC_20x	11373
309	2	TGC_20x	17882
392	2	TGC_20x	16707
105	2	TGC_20x	7045
136	2	TGC_20x	10484
198	2	TGC_20x	4291
60	2	TGC_20x	15796
8	2	TGC_20x	14408
38	2	TGC_20x	12462
128	2	TGC_20x	4888
180	2	TGC_20x	9888
189	2	TGC_20x	12410
246	2	TGC_20x	4896
284	2	TGC_20x	9188
280	2	TGC_20x	10705
359	2	TGC_20x	10036
316	2	TGC_20x	8486
313	2	TGC_20x	4031
208	2	TGC_20x	6299
221	2	TGC_20x	9337
74	2	TGC_20x	11091
31	2	TGC_20x	10118
174	2	TGC_20x	15391
77	2	TGC_20x	16050
168	2	TGC_20x	12719
247	2	TGC_20x	20591
285	2	TGC_20x	17289
360	2	TGC_20x	11348
329	2	TGC_20x	13143
314	2	TGC_20x	1864
1	2	TGC_20x	5238
107	2	TGC_20x	7512
196	2	TGC_20x	13153
226	2	TGC_20x	12048
170	2	TGC_20x	15208
36	2	TGC_20x	13741
178	2	TGC_20x	4477
162	2	TGC_20x	2110
243	2	TGC_20x	17936
Excluded_QC	2	TGC_20x	13719
303	2	TGC_20x	7809
111	2	TGC_20x	4031
358	2	TGC_20x	16036
328	2	TGC_20x	2487
317	2	TGC_20x	1490
102	2	TGC_20x	5304
129	2	TGC_20x	9696
193	2	TGC_20x	7829
222	2	TGC_20x	13295
6	2	TGC_20x	18336
32	2	TGC_20x	11980
175	2	TGC_20x	5049
110	2	TGC_20x	5055
187	2	TGC_20x	8695
239	2	TGC_20x	5706
289	2	TGC_20x	8035
301	2	TGC_20x	10630
355	2	TGC_20x	7715
375	2	TGC_20x	10405
338	2	TGC_20x	3448
149	2	TGC_20x	4383
137	2	TGC_20x	6683
[truncated: 16,174 more rows]

## Sheet: ED 1f ASCT
Conditions	Timestep	Time (h)	piNEG (number)	piPOS (number)
7H9gel	0	0.0327747	449506	32381
7H9gel	1	2.53236	411513	47850
7H9gel	2	5.03163	375722	49452
7H9gel	3	7.53267	351033	51600
7H9gel	4	10.0324	274534	51408
7H9gel	5	12.5315	208118	52035
7H9gel	6	15.0336	164589	52165
7H9gel	7	17.5335	120523	51286
7H9gel	8	20.0338	94768	49317
7H9gel	9	22.5322	76753	47034
7H9gel	10	25.0312	67081	45495
7H9gel	11	27.5323	57184	43344
7H9gel	12	30.0331	48922	40806
7H9gel	13	32.5329	43676	38823
7H9gel	14	35.0331	42145	37518
7H9gel	15	37.5324	40893	36021
7H9gel	16	40.0319	42367	33704
7H9gel	17	42.5314	45549	31632
7H9gel	18	45.0325	50136	29911
7H9gel	19	47.5327	56507	28882
PBSgel	0	0.0327747	478372	34040
PBSgel	1	2.53236	472236	55012
PBSgel	2	5.03163	467408	61870
PBSgel	3	7.53267	460792	63211
PBSgel	4	10.0324	455248	64988
PBSgel	5	12.5315	444501	66412
PBSgel	6	15.0336	423511	67871
PBSgel	7	17.5335	396566	68154
PBSgel	8	20.0338	362037	67480
PBSgel	9	22.5322	324682	69147
PBSgel	10	25.0312	292093	71295
PBSgel	11	27.5323	258691	71334
PBSgel	12	30.0331	224776	72079
PBSgel	13	32.5329	195300	72764
PBSgel	14	35.0331	171976	74049
PBSgel	15	37.5324	146437	75694
PBSgel	16	40.0319	122106	75605
PBSgel	17	42.5314	108268	76584
PBSgel	18	45.0325	96721	76300
PBSgel	19	47.5327	86674	77920

## Sheet: ED 1f broth culture
Time (h)	Conditions	piNEG (number)	piPOS (number)
24	Broth culture starvation condition	5535	655
48	Broth culture starvation condition	3833	377

## Sheet: ED 1g
Condition	Gel.volume (µl)	Gel.concentration	Timestep	Time (h)	Fraction of live cells
FOX_20x	4	0.004	1	0.241469	0.961979
FOX_20x	4	0.004	2	2.7523	0.535506
FOX_20x	4	0.004	3	5.25496	0.298633
FOX_20x	4	0.004	4	7.75318	0.184517
FOX_20x	4	0.004	5	10.2535	0.136227
FOX_20x	4	0.004	6	12.756	0.107508
FOX_20x	4	0.004	7	15.2578	0.0909877
FOX_20x	4	0.004	8	17.7542	0.0803131
FOX_20x	4	0.004	9	20.2544	0.071926
FOX_20x	4	0.004	10	22.7525	0.0678595
FOX_20x	4	0.004	11	25.2554	0.0620139
FOX_20x	4	0.004	12	27.7556	0.0569308
FOX_20x	4	0.004	13	30.2549	0.0533727
FOX_20x	4	0.004	14	32.7531	0.0503228
FOX_20x	4	0.004	15	35.2569	0.0482895
FOX_20x	4	0.004	16	37.7543	0.0472729
FOX_20x	4	0.004	17	40.2559	0.0452397
FOX_20x	4	0.004	18	42.7559	0.0426981
FOX_20x	4	0.004	19	45.2566	0.0411732
FOX_20x	4	0.004	20	47.7565	0.0406649
FOX_20x	4	0.004	21	50.2551	0.0399024
FOX_20x	4	0.004	22	52.7587	0.0388858
FOX_20x	4	0.004	23	55.2584	0.0381233
FOX_20x	4	0.004	24	57.7564	0.0378692
FOX_20x	4	0.004	25	60.2571	0.0365984
FOX_20x	4	0.004	26	62.757	0.0363442
FOX_20x	4	0.004	27	65.2597	0.0353276
FOX_20x	4	0.004	28	67.7562	0.0345652
FOX_20x	4	0.004	29	70.2566	0.0340568
FOX_20x	4	0.004	0	0	1
FOX_20x	4	0.004	31	72	0.0337024
FOX_20x	4	0.004	1	0.243035	0.961732
FOX_20x	4	0.004	2	2.75394	0.529139
FOX_20x	4	0.004	3	5.25658	0.304575
FOX_20x	4	0.004	4	7.75486	0.185892
FOX_20x	4	0.004	5	10.2551	0.133885
FOX_20x	4	0.004	6	12.7576	0.107215
FOX_20x	4	0.004	7	15.2595	0.0933462
FOX_20x	4	0.004	8	17.7559	0.0834781
FOX_20x	4	0.004	9	20.2561	0.0741435
FOX_20x	4	0.004	10	22.7541	0.070143
FOX_20x	4	0.004	11	25.2571	0.0672092
FOX_20x	4	0.004	12	27.7572	0.0626753
FOX_20x	4	0.004	13	30.2565	0.0586747
FOX_20x	4	0.004	14	32.7547	0.0562744
FOX_20x	4	0.004	15	35.2586	0.0536074
FOX_20x	4	0.004	16	37.756	0.051207
FOX_20x	4	0.004	17	40.2576	0.0469398
FOX_20x	4	0.004	18	42.7576	0.0450728
FOX_20x	4	0.004	19	45.2582	0.044006
FOX_20x	4	0.004	20	47.7581	0.0432059
FOX_20x	4	0.004	21	50.2567	0.041339
FOX_20x	4	0.004	22	52.7604	0.0405389
FOX_20x	4	0.004	23	55.2601	0.0394721
FOX_20x	4	0.004	24	57.7581	0.0384053
FOX_20x	4	0.004	25	60.2588	0.0378719
FOX_20x	4	0.004	26	62.7587	0.0370718
FOX_20x	4	0.004	27	65.2613	0.036805
FOX_20x	4	0.004	28	67.758	0.0365383
FOX_20x	4	0.004	29	70.2583	0.0362717
FOX_20x	4	0.004	0	0	1
FOX_20x	4	0.004	31	72	0.0360859
FOX_20x	5	0.004	1	0.247787	0.960984
FOX_20x	5	0.004	2	2.75878	0.550842
FOX_20x	5	0.004	3	5.26149	0.295859
FOX_20x	5	0.004	4	7.76003	0.172955
FOX_20x	5	0.004	5	10.26	0.118733
FOX_20x	5	0.004	6	12.7625	0.0950974
FOX_20x	5	0.004	7	15.2645	0.0831407
FOX_20x	5	0.004	8	17.7608	0.0739646
FOX_20x	5	0.004	9	20.2609	0.0686814
FOX_20x	5	0.004	10	22.759	0.0620079
FOX_20x	5	0.004	11	25.2621	0.057837
FOX_20x	5	0.004	12	27.7624	0.0545003
FOX_20x	5	0.004	13	30.2614	0.0514416
FOX_20x	5	0.004	14	32.7597	0.0500512
FOX_20x	5	0.004	15	35.2636	0.0467145
FOX_20x	5	0.004	16	37.7609	0.0458803
FOX_20x	5	0.004	17	40.2626	0.0450461
FOX_20x	5	0.004	18	42.7625	0.0433777
FOX_20x	5	0.004	19	45.2632	0.0428216
FOX_20x	5	0.004	20	47.7631	0.0408752
FOX_20x	5	0.004	21	50.2617	0.0392068
FOX_20x	5	0.004	22	52.7655	0.0386507
FOX_20x	5	0.004	23	55.265	0.0383726
FOX_20x	5	0.004	24	57.7631	0.0380946
FOX_20x	5	0.004	25	60.2637	0.0372604
FOX_20x	5	0.004	26	62.7637	0.0367043
FOX_20x	5	0.004	27	65.2664	0.0364262
FOX_20x	5	0.004	28	67.763	0.035592
FOX_20x	5	0.004	29	70.2632	0.0347578
FOX_20x	5	0.004	0	0	1
FOX_20x	5	0.004	31	72	0.0341783
FOX_20x	5	0.004	1	0.249316	0.960743
FOX_20x	5	0.004	2	2.76039	0.545368
FOX_20x	5	0.004	3	5.26309	0.30424
FOX_20x	5	0.004	4	7.76162	0.181035
FOX_20x	5	0.004	5	10.2617	0.132759
FOX_20x	5	0.004	6	12.7642	0.104347
FOX_20x	5	0.004	7	15.2661	0.0882546
FOX_20x	5	0.004	8	17.7624	0.0776943
FOX_20x	5	0.004	9	20.2626	0.0701511
FOX_20x	5	0.004	10	22.7606	0.064368
FOX_20x	5	0.004	11	25.2637	0.060345
FOX_20x	5	0.004	12	27.764	0.0575792
FOX_20x	5	0.004	13	30.263	0.056322
FOX_20x	5	0.004	14	32.7613	0.054562
FOX_20x	5	0.004	15	35.2652	0.0525505
FOX_20x	5	0.004	16	37.7625	0.0507904
FOX_20x	5	0.004	17	40.2642	0.0492818
FOX_20x	5	0.004	18	42.7641	0.0477732
FOX_20x	5	0.004	19	45.2649	0.0470189
FOX_20x	5	0.004	20	47.7648	0.046516
FOX_20x	5	0.004	21	50.2634	0.0460131
FOX_20x	5	0.004	22	52.7671	0.0450074
FOX_20x	5	0.004	23	55.2666	0.0437502
FOX_20x	5	0.004	24	57.7647	0.0432473
FOX_20x	5	0.004	25	60.2654	0.0427444
FOX_20x	5	0.004	26	62.7653	0.0419901
FOX_20x	5	0.004	27	65.268	0.0412358
FOX_20x	5	0.004	28	67.7647	0.0407329
FOX_20x	5	0.004	29	70.2648	0.0397272
FOX_20x	5	0.004	0	0	1
FOX_20x	5	0.004	31	72	0.0390291
FOX_20x	6	0.004	1	0.254028	0.958773
FOX_20x	6	0.004	2	2.76535	0.542502
FOX_20x	6	0.004	3	5.26805	0.28645
FOX_20x	6	0.004	4	7.76667	0.170139
FOX_20x	6	0.004	5	10.2666	0.124754
FOX_20x	6	0.004	6	12.7692	0.0954129
FOX_20x	6	0.004	7	15.271	0.0789478
FOX_20x	6	0.004	8	17.7673	0.0696598
FOX_20x	6	0.004	9	20.2677	0.0622717
FOX_20x	6	0.004	10	22.7654	0.0572055
FOX_20x	6	0.004	11	25.2687	0.0531948
FOX_20x	6	0.004	12	27.769	0.0508728
FOX_20x	6	0.004	13	30.268	0.0481286
FOX_20x	6	0.004	14	32.7663	0.0447512
FOX_20x	6	0.004	15	35.2703	0.0428514
FOX_20x	6	0.004	16	37.7675	0.0411626
FOX_20x	6	0.004	17	40.2691	0.0398961
FOX_20x	6	0.004	18	42.769	0.0386295
FOX_20x	6	0.004	19	45.2699	0.0382074
FOX_20x	6	0.004	20	47.7698	0.0369408
FOX_20x	6	0.004	21	50.2683	0.0363076
FOX_20x	6	0.004	22	52.772	0.0354632
FOX_20x	6	0.004	23	55.2715	0.035041
FOX_20x	6	0.004	24	57.7698	0.0348299
FOX_20x	6	0.004	25	60.2703	0.0344077
FOX_20x	6	0.004	26	62.7704	0.0331412
FOX_20x	6	0.004	27	65.2729	0.032719
FOX_20x	6	0.004	28	67.7696	0.0325079
FOX_20x	6	0.004	29	70.2698	0.0325079
FOX_20x	6	0.004	0	0	1
FOX_20x	6	0.004	31	72	0.0325079
FOX_20x	6	0.004	1	0.255596	0.959755
FOX_20x	6	0.004	2	2.76703	0.531147
FOX_20x	6	0.004	3	5.26974	0.296639
FOX_20x	6	0.004	4	7.76837	0.17518
FOX_20x	6	0.004	5	10.2682	0.12286
FOX_20x	6	0.004	6	12.7709	0.0990353
FOX_20x	6	0.004	7	15.2727	0.0831523
FOX_20x	6	0.004	8	17.7689	0.0717072
FOX_20x	6	0.004	9	20.2694	0.0628314
FOX_20x	6	0.004	10	22.767	0.0565249
FOX_20x	6	0.004	11	25.2704	0.0516198
FOX_20x	6	0.004	12	27.7707	0.0481162
FOX_20x	6	0.004	13	30.2696	0.0448462
FOX_20x	6	0.004	14	32.768	0.0415761
FOX_20x	6	0.004	15	35.272	0.0404083
FOX_20x	6	0.004	16	37.7692	0.037839
FOX_20x	6	0.004	17	40.2708	0.0371382
FOX_20x	6	0.004	18	42.7707	0.0364375
FOX_20x	6	0.004	19	45.2716	0.0345689
FOX_20x	6	0.004	20	47.7715	0.0343354
FOX_20x	6	0.004	21	50.27	0.0329339
FOX_20x	6	0.004	22	52.7737	0.0319996
FOX_20x	6	0.004	23	55.2732	0.0308318
FOX_20x	6	0.004	24	57.7715	0.0303646
FOX_20x	6	0.004	25	60.272	0.0294303
FOX_20x	6	0.004	26	62.7721	0.0287296
FOX_20x	6	0.004	27	65.2746	0.028496
FOX_20x	6	0.004	28	67.7712	0.028496
FOX_20x	6	0.004	29	70.2714	0.0282624
FOX_20x	6	0.004	0	0	1
FOX_20x	6	0.004	31	72	0.0281009
FOX_20x	7	0.004	1	0.260442	0.957732
FOX_20x	7	0.004	2	2.77203	0.531007
FOX_20x	7	0.004	3	5.27487	0.288748
FOX_20x	7	0.004	4	7.77342	0.167832
FOX_20x	7	0.004	5	10.2732	0.11857
FOX_20x	7	0.004	6	12.776	0.089994
FOX_20x	7	0.004	7	15.2778	0.0759191
FOX_20x	7	0.004	8	17.774	0.0656828
FOX_20x	7	0.004	9	20.2745	0.0620575
FOX_20x	7	0.004	10	22.772	0.0569393
FOX_20x	7	0.004	11	25.2755	0.0539537
FOX_20x	7	0.004	12	27.7758	0.0496886
FOX_20x	7	0.004	13	30.2745	0.0469163
FOX_20x	7	0.004	14	32.773	0.044997
FOX_20x	7	0.004	15	35.2771	0.0435042
FOX_20x	7	0.004	16	37.7743	0.0411584
FOX_20x	7	0.004	17	40.2759	0.0392391
FOX_20x	7	0.004	18	42.7757	0.0381728
FOX_20x	7	0.004	19	45.2767	0.0373198
FOX_20x	7	0.004	20	47.7767	0.0362535
FOX_20x	7	0.004	21	50.2751	0.0354005
FOX_20x	7	0.004	22	52.7789	0.0345475
FOX_20x	7	0.004	23	55.2782	0.0339077
FOX_20x	7	0.004	24	57.7764	0.0324149
FOX_20x	7	0.004	25	60.2771	0.0319884
FOX_20x	7	0.004	26	62.7772	0.0313486
FOX_20x	7	0.004	27	65.2797	0.0311354
FOX_20x	7	0.004	28	67.7764	0.0302823
FOX_20x	7	0.004	29	70.2765	0.0298558
FOX_20x	7	0.004	0	0	1
FOX_20x	7	0.004	31	72	0.0295618
FOX_20x	7	0.004	1	0.262049	0.958739
FOX_20x	7	0.004	2	2.77367	0.538519
FOX_20x	7	0.004	3	5.27654	0.29754
FOX_20x	7	0.004	4	7.77511	0.183025
FOX_20x	7	0.004	5	10.2748	0.13463
FOX_20x	7	0.004	6	12.7777	0.114316
FOX_20x	7	0.004	7	15.2794	0.10157
FOX_20x	7	0.004	8	17.7757	0.0926078
FOX_20x	7	0.004	9	20.2762	0.0830483
FOX_20x	7	0.004	10	22.7736	0.0758786
FOX_20x	7	0.004	11	25.2772	0.0703022
FOX_20x	7	0.004	12	27.7774	0.0675141
FOX_20x	7	0.004	13	30.2761	0.0637301
FOX_20x	7	0.004	14	32.7746	0.0605436
FOX_20x	7	0.004	15	35.2787	0.0583528
FOX_20x	7	0.004	16	37.776	0.0565604
FOX_20x	7	0.004	17	40.2775	0.0553655
FOX_20x	7	0.004	18	42.7774	0.0527765
FOX_20x	7	0.004	19	45.2784	0.0513824
FOX_20x	7	0.004	20	47.7784	0.0503866
FOX_20x	7	0.004	21	50.2768	0.04959
FOX_20x	7	0.004	22	52.7806	0.0473992
FOX_20x	7	0.004	23	55.2799	0.0468018
FOX_20x	7	0.004	24	57.7781	0.0460052
FOX_20x	7	0.004	25	60.2787	0.0452085
FOX_20x	7	0.004	26	62.7789	0.0444119
FOX_20x	7	0.004	27	65.2813	0.0440136
FOX_20x	7	0.004	28	67.7781	0.043217
FOX_20x	7	0.004	29	70.2783	0.0422212
FOX_20x	7	0.004	0	0	1
FOX_20x	7	0.004	31	72	0.0415354
FOX_20x	4	0.004	1	0.332199	0.949312
FOX_20x	4	0.004	2	2.84758	0.537666
FOX_20x	4	0.004	3	5.35126	0.310253
FOX_20x	4	0.004	4	7.85002	0.185193
FOX_20x	4	0.004	5	10.3496	0.12794
FOX_20x	4	0.004	6	12.8523	0.103311
FOX_20x	4	0.004	7	15.3541	0.0873188
FOX_20x	4	0.004	8	17.8504	0.0764439
FOX_20x	4	0.004	9	20.3508	0.0668484
FOX_20x	4	0.004	10	22.8481	0.0623705
FOX_20x	4	0.004	11	25.3522	0.0594919
FOX_20x	4	0.004	12	27.8521	0.0562934
FOX_20x	4	0.004	13	30.351	0.0534148
FOX_20x	4	0.004	14	32.8493	0.0521354
FOX_20x	4	0.004	15	35.3534	0.0502163
FOX_20x	4	0.004	16	37.8504	0.0482972
FOX_20x	4	0.004	17	40.3528	0.0466979
FOX_20x	4	0.004	18	42.8524	0.0457384
FOX_20x	4	0.004	19	45.3536	0.0434995
FOX_20x	4	0.004	20	47.8531	0.0425399
FOX_20x	4	0.004	21	50.3517	0.0419002
FOX_20x	4	0.004	22	52.8558	0.0419002
FOX_20x	4	0.004	23	55.3556	0.0412605
FOX_20x	4	0.004	24	57.8537	0.040301
FOX_20x	4	0.004	25	60.3541	0.0396613
FOX_20x	4	0.004	26	62.8547	0.0396613
FOX_20x	4	0.004	27	65.3571	0.0396613
FOX_20x	4	0.004	28	67.8529	0.0390216
FOX_20x	4	0.004	29	70.3535	0.038062
FOX_20x	4	0.004	0	0	1
FOX_20x	4	0.004	31	72	0.0374302
FOX_20x	4	0.004	1	0.330603	0.946355
FOX_20x	4	0.004	2	2.84592	0.512127
FOX_20x	4	0.004	3	5.34964	0.284222
FOX_20x	4	0.004	4	7.84834	0.169744
FOX_20x	4	0.004	5	10.3479	0.121847
FOX_20x	4	0.004	6	12.8506	0.0955303
FOX_20x	4	0.004	7	15.3524	0.0823719
FOX_20x	4	0.004	8	17.8488	0.0742136
FOX_20x	4	0.004	9	20.3492	0.0644764
FOX_20x	4	0.004	10	22.8465	0.0597393
FOX_20x	4	0.004	11	25.3505	0.054476
FOX_20x	4	0.004	12	27.8504	0.0518443
FOX_20x	4	0.004	13	30.3494	0.0478967
FOX_20x	4	0.004	14	32.8476	0.0455282
FOX_20x	4	0.004	15	35.3517	0.0418439
FOX_20x	4	0.004	16	37.8487	0.0402648
FOX_20x	4	0.004	17	40.3512	0.038949
FOX_20x	4	0.004	18	42.8508	0.0360541
FOX_20x	4	0.004	19	45.3519	0.034212
FOX_20x	4	0.004	20	47.8514	0.0336856
FOX_20x	4	0.004	21	50.35	0.0331593
FOX_20x	4	0.004	22	52.8542	0.0328961
FOX_20x	4	0.004	23	55.354	0.0326329
FOX_20x	4	0.004	24	57.8521	0.0321066
FOX_20x	4	0.004	25	60.3524	0.0315803
FOX_20x	4	0.004	26	62.8531	0.0315803
FOX_20x	4	0.004	27	65.3554	0.0313171
FOX_20x	4	0.004	28	67.8513	0.0313171
FOX_20x	4	0.004	29	70.3519	0.0302644
FOX_20x	4	0.004	0	0	1
FOX_20x	4	0.004	31	72	0.0295706
FOX_20x	5	0.004	1	0.325994	0.948679
FOX_20x	5	0.004	2	2.84089	0.523498
FOX_20x	5	0.004	3	5.34473	0.29495
FOX_20x	5	0.004	4	7.84329	0.178617
FOX_20x	5	0.004	5	10.3429	0.125856
FOX_20x	5	0.004	6	12.8456	0.10089
FOX_20x	5	0.004	7	15.3474	0.0893086
FOX_20x	5	0.004	8	17.8437	0.0790137
FOX_20x	5	0.004	9	20.3443	0.0718072
FOX_20x	5	0.004	10	22.8415	0.0671745
FOX_20x	5	0.004	11	25.3455	0.0622844
FOX_20x	5	0.004	12	27.8454	0.0579091
FOX_20x	5	0.004	13	30.3444	0.0535337
FOX_20x	5	0.004	14	32.8428	0.0491584
FOX_20x	5	0.004	15	35.3467	0.0470994
FOX_20x	5	0.004	16	37.8438	0.0437535
FOX_20x	5	0.004	17	40.3462	0.040665
FOX_20x	5	0.004	18	42.8457	0.0396355
FOX_20x	5	0.004	19	45.3469	0.0383487
FOX_20x	5	0.004	20	47.8464	0.0375766
FOX_20x	5	0.004	21	50.345	0.0368044
FOX_20x	5	0.004	22	52.8492	0.0360323
FOX_20x	5	0.004	23	55.3489	0.0350028
FOX_20x	5	0.004	24	57.8469	0.0344881
FOX_20x	5	0.004	25	60.3474	0.0332012
FOX_20x	5	0.004	26	62.848	0.0324291
FOX_20x	5	0.004	27	65.3504	0.0321717
FOX_20x	5	0.004	28	67.8462	0.0308848
FOX_20x	5	0.004	29	70.3468	0.0301127
FOX_20x	5	0.004	0	0	1
FOX_20x	5	0.004	31	72	0.0296023
FOX_20x	5	0.004	1	0.324492	0.948915
FOX_20x	5	0.004	2	2.83923	0.532307
FOX_20x	5	0.004	3	5.34313	0.296833
FOX_20x	5	0.004	4	7.84164	0.181813
FOX_20x	5	0.004	5	10.3412	0.130643
FOX_20x	5	0.004	6	12.8439	0.104831
FOX_20x	5	0.004	7	15.3457	0.0892085
FOX_20x	5	0.004	8	17.8421	0.0785668
FOX_20x	5	0.004	9	20.3426	0.0715479
FOX_20x	5	0.004	10	22.8398	0.0647554
FOX_20x	5	0.004	11	25.3438	0.0588685
FOX_20x	5	0.004	12	27.8438	0.0568308
FOX_20x	5	0.004	13	30.3427	0.052076
FOX_20x	5	0.004	14	32.8412	0.0491326
FOX_20x	5	0.004	15	35.3451	0.0468684
FOX_20x	5	0.004	16	37.8422	0.0455099
FOX_20x	5	0.004	17	40.3445	0.0423401
FOX_20x	5	0.004	18	42.8441	0.0416608
FOX_20x	5	0.004	19	45.3453	0.0398495
FOX_20x	5	0.004	20	47.8448	0.0387174
FOX_20x	5	0.004	21	50.3435	0.0378117
FOX_20x	5	0.004	22	52.8475	0.0373589
FOX_20x	5	0.004	23	55.3472	0.0366796
FOX_20x	5	0.004	24	57.8454	0.0360004
FOX_20x	5	0.004	25	60.3457	0.0348683
FOX_20x	5	0.004	26	62.8463	0.034189
FOX_20x	5	0.004	27	65.3487	0.0330569
FOX_20x	5	0.004	28	67.8445	0.0328305
FOX_20x	5	0.004	29	70.3452	0.0326041
FOX_20x	5	0.004	0	0	1
FOX_20x	5	0.004	31	72	0.0324543
FOX_20x	6	0.004	1	0.319837	0.951196
FOX_20x	6	0.004	2	2.83434	0.534354
FOX_20x	6	0.004	3	5.33815	0.30331
FOX_20x	6	0.004	4	7.83668	0.182656
FOX_20x	6	0.004	5	10.3364	0.131756
FOX_20x	6	0.004	6	12.839	0.1062
FOX_20x	6	0.004	7	15.3408	0.0913282
FOX_20x	6	0.004	8	17.8372	0.0823211
FOX_20x	6	0.004	9	20.3376	0.0749897
FOX_20x	6	0.004	10	22.8349	0.0670299
FOX_20x	6	0.004	11	25.3389	0.0620026
FOX_20x	6	0.004	12	27.8389	0.0580227
FOX_20x	6	0.004	13	30.3378	0.0546712
FOX_20x	6	0.004	14	32.8361	0.0517387
FOX_20x	6	0.004	15	35.3402	0.0492251
FOX_20x	6	0.004	16	37.8373	0.0469209
FOX_20x	6	0.004	17	40.3397	0.0454546
FOX_20x	6	0.004	18	42.8392	0.0446168
FOX_20x	6	0.004	19	45.3404	0.0437789
FOX_20x	6	0.004	20	47.8399	0.0423126
FOX_20x	6	0.004	21	50.3385	0.0418937
FOX_20x	6	0.004	22	52.8425	0.0410558
FOX_20x	6	0.004	23	55.3423	0.0404274
FOX_20x	6	0.004	24	57.8403	0.039799
FOX_20x	6	0.004	25	60.3407	0.0389611
FOX_20x	6	0.004	26	62.8413	0.0387517
FOX_20x	6	0.004	27	65.3436	0.0379138
FOX_20x	6	0.004	28	67.8396	0.0372854
FOX_20x	6	0.004	29	70.3401	0.036238
FOX_20x	6	0.004	0	0	1
FOX_20x	6	0.004	31	72	0.0355428
FOX_20x	6	0.004	1	0.318263	0.951436
FOX_20x	6	0.004	2	2.83271	0.548994
FOX_20x	6	0.004	3	5.33645	0.307574
FOX_20x	6	0.004	4	7.83503	0.186979
FOX_20x	6	0.004	5	10.3347	0.136674
FOX_20x	6	0.004	6	12.8374	0.110488
FOX_20x	6	0.004	7	15.3392	0.0957868
FOX_20x	6	0.004	8	17.8355	0.0829233
FOX_20x	6	0.004	9	20.3359	0.0751134
FOX_20x	6	0.004	10	22.8332	0.0698302
FOX_20x	6	0.004	11	25.3371	0.0647767
FOX_20x	6	0.004	12	27.8372	0.0594935
FOX_20x	6	0.004	13	30.3362	0.0553588
FOX_20x	6	0.004	14	32.8345	0.0535212
FOX_20x	6	0.004	15	35.3385	0.0512241
FOX_20x	6	0.004	16	37.8357	0.0498459
FOX_20x	6	0.004	17	40.338	0.0484677
FOX_20x	6	0.004	18	42.8376	0.0459409
FOX_20x	6	0.004	19	45.3388	0.0441033
FOX_20x	6	0.004	20	47.8383	0.0424953
FOX_20x	6	0.004	21	50.3369	0.0411171
FOX_20x	6	0.004	22	52.8408	0.0399686
FOX_20x	6	0.004	23	55.3407	0.0383607
FOX_20x	6	0.004	24	57.8386	0.0374418
FOX_20x	6	0.004	25	60.3391	0.0358339
FOX_20x	6	0.004	26	62.8396	0.0356042
FOX_20x	6	0.004	27	65.3419	0.0353745
FOX_20x	6	0.004	28	67.8379	0.0346854
FOX_20x	6	0.004	29	70.3385	0.034226
FOX_20x	6	0.004	0	0	1
FOX_20x	6	0.004	31	72	0.0339207
FOX_20x	7	0.004	1	0.31352	0.950641
FOX_20x	7	0.004	2	2.82783	0.545229
FOX_20x	7	0.004	3	5.33149	0.291471
FOX_20x	7	0.004	4	7.82994	0.177531
FOX_20x	7	0.004	5	10.3297	0.134803
FOX_20x	7	0.004	6	12.8324	0.112336
FOX_20x	7	0.004	7	15.3341	0.1003
FOX_20x	7	0.004	8	17.8305	0.0900692
FOX_20x	7	0.004	9	20.3309	0.081644
FOX_20x	7	0.004	10	22.8282	0.0758266
FOX_20x	7	0.004	11	25.3321	0.0728176
FOX_20x	7	0.004	12	27.8321	0.0682038
FOX_20x	7	0.004	13	30.3312	0.0663984
FOX_20x	7	0.004	14	32.8295	0.064593
FOX_20x	7	0.004	15	35.3335	0.0613834
FOX_20x	7	0.004	16	37.8307	0.0581739
FOX_20x	7	0.004	17	40.333	0.0567697
FOX_20x	7	0.004	18	42.8326	0.0551649
FOX_20x	7	0.004	19	45.3337	0.0545631
FOX_20x	7	0.004	20	47.8333	0.0535601
FOX_20x	7	0.004	21	50.3319	0.0523565
FOX_20x	7	0.004	22	52.8356	0.0519553
FOX_20x	7	0.004	23	55.3356	0.0507517
FOX_20x	7	0.004	24	57.8336	0.0501499
FOX_20x	7	0.004	25	60.3341	0.0487457
FOX_20x	7	0.004	26	62.8346	0.0475421
FOX_20x	7	0.004	27	65.3368	0.0469403
FOX_20x	7	0.004	28	67.833	0.0461379
FOX_20x	7	0.004	29	70.3334	0.0457367
FOX_20x	7	0.004	0	0	1
FOX_20x	7	0.004	31	72	0.0454693
FOX_20x	7	0.004	1	0.311956	0.950887
FOX_20x	7	0.004	2	2.82616	0.537797
FOX_20x	7	0.004	3	5.32985	0.295272
FOX_20x	7	0.004	4	7.82829	0.17274
FOX_20x	7	0.004	5	10.328	0.128513
FOX_20x	7	0.004	6	12.8308	0.107306
FOX_20x	7	0.004	7	15.3325	0.0955237
FOX_20x	7	0.004	8	17.8289	0.0857357
FOX_20x	7	0.004	9	20.3292	0.0770353
FOX_20x	7	0.004	10	22.8266	0.0694224
FOX_20x	7	0.004	11	25.3305	0.0641658
FOX_20x	7	0.004	12	27.8304	0.0592718
FOX_20x	7	0.004	13	30.3295	0.0561904
FOX_20x	7	0.004	14	32.8278	0.0545591
FOX_20x	7	0.004	15	35.3318	0.0529278
FOX_20x	7	0.004	16	37.829	0.051659
FOX_20x	7	0.004	17	40.3313	0.0503901
FOX_20x	7	0.004	18	42.831	0.0487588
FOX_20x	7	0.004	19	45.3321	0.0471275
FOX_20x	7	0.004	20	47.8317	0.0453149
FOX_20x	7	0.004	21	50.3303	0.0444086
FOX_20x	7	0.004	22	52.8339	0.0436835
FOX_20x	7	0.004	23	55.334	0.0427772
FOX_20x	7	0.004	24	57.8319	0.0420522
FOX_20x	7	0.004	25	60.3324	0.0418709
FOX_20x	7	0.004	26	62.8329	0.0411459
FOX_20x	7	0.004	27	65.3351	0.0406021
FOX_20x	7	0.004	28	67.8314	0.0400583
FOX_20x	7	0.004	29	70.3317	0.0393333
FOX_20x	7	0.004	0	0	1
FOX_20x	7	0.004	31	72	0.0388495
FOX_20x	4	0.004	1	0.352301	0.944542
FOX_20x	4	0.004	2	2.86841	0.516772
FOX_20x	4	0.004	3	5.37219	0.290073
FOX_20x	4	0.004	4	7.87133	0.177539
FOX_20x	4	0.004	5	10.3708	0.128844
FOX_20x	4	0.004	6	12.8737	0.106011
FOX_20x	4	0.004	7	15.3752	0.0899342
FOX_20x	4	0.004	8	17.8716	0.0815466
FOX_20x	4	0.004	9	20.3717	0.0759548
FOX_20x	4	0.004	10	22.869	0.0691981
FOX_20x	4	0.004	11	25.3732	0.0636063
FOX_20x	4	0.004	12	27.8733	0.0584805
FOX_20x	4	0.004	13	30.3723	0.0545197
FOX_20x	4	0.004	14	32.8705	0.0512579
FOX_20x	4	0.004	15	35.3746	0.0489279
FOX_20x	4	0.004	16	37.8717	0.048229
FOX_20x	4	0.004	17	40.3741	0.047064
FOX_20x	4	0.004	18	42.8737	0.0442681
FOX_20x	4	0.004	19	45.3748	0.0431032
FOX_20x	4	0.004	20	47.8745	0.0414723
FOX_20x	4	0.004	21	50.373	0.0405403
FOX_20x	4	0.004	22	52.8771	0.0391424
FOX_20x	4	0.004	23	55.3772	0.0382104
FOX_20x	4	0.004	24	57.8754	0.0372784
FOX_20x	4	0.004	25	60.3757	0.0365795
FOX_20x	4	0.004	26	62.8764	0.0361135
FOX_20x	4	0.004	27	65.3787	0.0356475
FOX_20x	4	0.004	28	67.8741	0.0351815
FOX_20x	4	0.004	29	70.3749	0.0351815
FOX_20x	4	0.004	0	0	1
FOX_20x	4	0.004	31	72	0.0351815
FOX_20x	4	0.004	1	0.353817	0.944304
FOX_20x	4	0.004	2	2.87003	0.530034
FOX_20x	4	0.004	3	5.37382	0.294291
FOX_20x	4	0.004	4	7.87301	0.176974
FOX_20x	4	0.004	5	10.3724	0.122196
FOX_20x	4	0.004	6	12.8753	0.100241
FOX_20x	4	0.004	7	15.3768	0.0849386
FOX_20x	4	0.004	8	17.8732	0.0765113
FOX_20x	4	0.004	9	20.3734	0.0698581
FOX_20x	4	0.004	10	22.8707	0.0638703
FOX_20x	4	0.004	11	25.3749	0.0601001
FOX_20x	4	0.004	12	27.875	0.05633
FOX_20x	4	0.004	13	30.3738	0.0536688
FOX_20x	4	0.004	14	32.8721	0.0496769
FOX_20x	4	0.004	15	35.3762	0.0483462
FOX_20x	4	0.004	16	37.8733	0.0474591
FOX_20x	4	0.004	17	40.3757	0.0454632
FOX_20x	4	0.004	18	42.8753	0.043689
FOX_20x	4	0.004	19	45.3764	0.0430237
FOX_20x	4	0.004	20	47.8762	0.0414713
FOX_20x	4	0.004	21	50.3746	0.040806
FOX_20x	4	0.004	22	52.8787	0.0401407
FOX_20x	4	0.004	23	55.3789	0.0396971
FOX_20x	4	0.004	24	57.877	0.0396971
FOX_20x	4	0.004	25	60.3773	0.0390318
FOX_20x	4	0.004	26	62.878	0.0383665
FOX_20x	4	0.004	27	65.3804	0.037923
FOX_20x	4	0.004	28	67.8757	0.0372577
FOX_20x	4	0.004	29	70.3765	0.035927
FOX_20x	4	0.004	0	0	1
FOX_20x	4	0.004	31	72	0.0350632
FOX_20x	5	0.004	1	0.358492	0.945304
FOX_20x	5	0.004	2	2.87492	0.539949
FOX_20x	5	0.004	3	5.37882	0.299565
FOX_20x	5	0.004	4	7.87799	0.180856
FOX_20x	5	0.004	5	10.3773	0.130929
FOX_20x	5	0.004	6	12.8802	0.103695
FOX_20x	5	0.004	7	15.3816	0.087984
FOX_20x	5	0.004	8	17.8782	0.0775097
FOX_20x	5	0.004	9	20.3784	0.0707014
FOX_20x	5	0.004	10	22.8756	0.0633694
FOX_20x	5	0.004	11	25.3798	0.057434
FOX_20x	5	0.004	12	27.8799	0.0523714
FOX_20x	5	0.004	13	30.3787	0.0495783
FOX_20x	5	0.004	14	32.877	0.046436
FOX_20x	5	0.004	15	35.3811	0.0441666
FOX_20x	5	0.004	16	37.8783	0.0418971
FOX_20x	5	0.004	17	40.3805	0.0413734
FOX_20x	5	0.004	18	42.8802	0.0394531
FOX_20x	5	0.004	19	45.3814	0.037882
FOX_20x	5	0.004	20	47.8812	0.0373583
FOX_20x	5	0.004	21	50.3795	0.0371837
FOX_20x	5	0.004	22	52.8837	0.0364854
FOX_20x	5	0.004	23	55.3839	0.0359617
FOX_20x	5	0.004	24	57.882	0.0345651
FOX_20x	5	0.004	25	60.3823	0.0338668
FOX_20x	5	0.004	26	62.883	0.0338668
FOX_20x	5	0.004	27	65.3853	0.0331686
FOX_20x	5	0.004	28	67.8805	0.0322957
FOX_20x	5	0.004	29	70.3816	0.0319466
FOX_20x	5	0.004	0	0	1
FOX_20x	5	0.004	31	72	0.0317206
FOX_20x	5	0.004	1	0.360065	0.943322
FOX_20x	5	0.004	2	2.87655	0.533114
FOX_20x	5	0.004	3	5.38044	0.284562
FOX_20x	5	0.004	4	7.87958	0.166745
FOX_20x	5	0.004	5	10.3789	0.119579
FOX_20x	5	0.004	6	12.8819	0.0953107
FOX_20x	5	0.004	7	15.3833	0.0812196
FOX_20x	5	0.004	8	17.8797	0.0716298
FOX_20x	5	0.004	9	20.3801	0.0651714
FOX_20x	5	0.004	10	22.8773	0.0616486
FOX_20x	5	0.004	11	25.3814	0.0571473
FOX_20x	5	0.004	12	27.8816	0.0549945
FOX_20x	5	0.004	13	30.3802	0.0522545
FOX_20x	5	0.004	14	32.8787	0.0504932
FOX_20x	5	0.004	15	35.3827	0.0487318
FOX_20x	5	0.004	16	37.8799	0.0467747
FOX_20x	5	0.004	17	40.3822	0.0456004
FOX_20x	5	0.004	18	42.8819	0.0440347
FOX_20x	5	0.004	19	45.383	0.0422733
FOX_20x	5	0.004	20	47.8828	0.0410991
FOX_20x	5	0.004	21	50.3812	0.0409034
FOX_20x	5	0.004	22	52.8854	0.0399248
FOX_20x	5	0.004	23	55.3855	0.0393377
FOX_20x	5	0.004	24	57.8836	0.0387506
FOX_20x	5	0.004	25	60.3839	0.0387506
FOX_20x	5	0.004	26	62.8847	0.0385549
FOX_20x	5	0.004	27	65.387	0.0379677
FOX_20x	5	0.004	28	67.8822	0.037772
FOX_20x	5	0.004	29	70.3833	0.0373806
FOX_20x	5	0.004	0	0	1
FOX_20x	5	0.004	31	72	0.0371276
FOX_20x	6	0.004	1	0.364566	0.944379
FOX_20x	6	0.004	2	2.88121	0.535141
FOX_20x	6	0.004	3	5.3853	0.29871
FOX_20x	6	0.004	4	7.88427	0.173383
FOX_20x	6	0.004	5	10.3838	0.124943
FOX_20x	6	0.004	6	12.8867	0.0976479
FOX_20x	6	0.004	7	15.3881	0.0813092
FOX_20x	6	0.004	8	17.8844	0.0718904
FOX_20x	6	0.004	9	20.385	0.0649705
FOX_20x	6	0.004	10	22.882	0.0597805
FOX_20x	6	0.004	11	25.3863	0.0538217
FOX_20x	6	0.004	12	27.8864	0.0480551
FOX_20x	6	0.004	13	30.385	0.0457484
FOX_20x	6	0.004	14	32.8835	0.0434418
FOX_20x	6	0.004	15	35.3877	0.0420963
FOX_20x	6	0.004	16	37.8847	0.0394052
FOX_20x	6	0.004	17	40.387	0.0378674
FOX_20x	6	0.004	18	42.8867	0.0370985
FOX_20x	6	0.004	19	45.3878	0.0359452
FOX_20x	6	0.004	20	47.8877	0.0353685
FOX_20x	6	0.004	21	50.3859	0.0349841
FOX_20x	6	0.004	22	52.8902	0.0344074
FOX_20x	6	0.004	23	55.3903	0.034023
FOX_20x	6	0.004	24	57.8887	0.0334463
FOX_20x	6	0.004	25	60.3888	0.0326775
FOX_20x	6	0.004	26	62.8896	0.0326775
FOX_20x	6	0.004	27	65.3918	0.032293
FOX_20x	6	0.004	28	67.8871	0.0319086
FOX_20x	6	0.004	29	70.3882	0.0317164
FOX_20x	6	0.004	0	0	1
FOX_20x	6	0.004	31	72	0.0315925
FOX_20x	6	0.004	1	0.366064	0.94415
FOX_20x	6	0.004	2	2.88279	0.534218
FOX_20x	6	0.004	3	5.38691	0.301836
FOX_20x	6	0.004	4	7.88582	0.18608
FOX_20x	6	0.004	5	10.3854	0.132815
FOX_20x	6	0.004	6	12.8883	0.106704
FOX_20x	6	0.004	7	15.3897	0.0861641
FOX_20x	6	0.004	8	17.886	0.0758941
FOX_20x	6	0.004	9	20.3866	0.0682351
FOX_20x	6	0.004	10	22.8836	0.063013
FOX_20x	6	0.004	11	25.3879	0.057965
FOX_20x	6	0.004	12	27.888	0.0550058
FOX_20x	6	0.004	13	30.3866	0.0515244
FOX_20x	6	0.004	14	32.8852	0.0483912
FOX_20x	6	0.004	15	35.3892	0.0475208
FOX_20x	6	0.004	16	37.8863	0.0461283
FOX_20x	6	0.004	17	40.3886	0.0445617
FOX_20x	6	0.004	18	42.8884	0.0436913
FOX_20x	6	0.004	19	45.3894	0.042821
FOX_20x	6	0.004	20	47.8893	0.0416025
FOX_20x	6	0.004	21	50.3874	0.0409062
FOX_20x	6	0.004	22	52.8918	0.0398618
FOX_20x	6	0.004	23	55.392	0.0391655
FOX_20x	6	0.004	24	57.8904	0.0386433
FOX_20x	6	0.004	25	60.3904	0.0381211
FOX_20x	6	0.004	26	62.8912	0.0375989
FOX_20x	6	0.004	27	65.3935	0.0367286
FOX_20x	6	0.004	28	67.8887	0.0360323
FOX_20x	6	0.004	29	70.3898	0.035336
FOX_20x	6	0.004	0	0	1
FOX_20x	6	0.004	31	72	0.0348877
FOX_20x	7	0.004	1	0.370738	0.941644
FOX_20x	7	0.004	2	2.88766	0.522171
FOX_20x	7	0.004	3	5.39189	0.287553
FOX_20x	7	0.004	4	7.89077	0.170161
FOX_20x	7	0.004	5	10.3903	0.122903
FOX_20x	7	0.004	6	12.8932	0.0971869
FOX_20x	7	0.004	7	15.3946	0.081824
FOX_20x	7	0.004	8	17.8909	0.0723057
FOX_20x	7	0.004	9	20.3915	0.0647912
FOX_20x	7	0.004	10	22.8885	0.0602826
FOX_20x	7	0.004	11	25.3928	0.0562749
FOX_20x	7	0.004	12	27.8928	0.0531021
FOX_20x	7	0.004	13	30.3916	0.0502633
FOX_20x	7	0.004	14	32.8901	0.0485934
FOX_20x	7	0.004	15	35.3941	0.0462556
FOX_20x	7	0.004	16	37.8912	0.0449197
FOX_20x	7	0.004	17	40.3935	0.0425819
FOX_20x	7	0.004	18	42.8933	0.0399101
FOX_20x	7	0.004	19	45.3943	0.0387412
FOX_20x	7	0.004	20	47.8943	0.0384072
FOX_20x	7	0.004	21	50.3924	0.0379062
FOX_20x	7	0.004	22	52.8967	0.0365703
FOX_20x	7	0.004	23	55.3969	0.0359024
FOX_20x	7	0.004	24	57.8954	0.0347334
FOX_20x	7	0.004	25	60.3953	0.0343995
FOX_20x	7	0.004	26	62.8963	0.0340655
FOX_20x	7	0.004	27	65.3984	0.0340655
FOX_20x	7	0.004	28	67.8937	0.0338985
FOX_20x	7	0.004	29	70.3948	0.0332306
FOX_20x	7	0.004	0	0	1
FOX_20x	7	0.004	31	72	0.0328019
FOX_20x	7	0.004	1	0.372241	0.941408
FOX_20x	7	0.004	2	2.88926	0.523846
FOX_20x	7	0.004	3	5.39351	0.283147
FOX_20x	7	0.004	4	7.89237	0.171808
FOX_20x	7	0.004	5	10.3919	0.119592
FOX_20x	7	0.004	6	12.8948	0.0980317
FOX_20x	7	0.004	7	15.3963	0.0823669
FOX_20x	7	0.004	8	17.8925	0.0744502
FOX_20x	7	0.004	9	20.393	0.0678811
FOX_20x	7	0.004	10	22.8901	0.0636701
FOX_20x	7	0.004	11	25.3944	0.0604697
FOX_20x	7	0.004	12	27.8944	0.0569325
FOX_20x	7	0.004	13	30.3932	0.0532268
FOX_20x	7	0.004	14	32.8917	0.0512056
FOX_20x	7	0.004	15	35.3957	0.0483421
FOX_20x	7	0.004	16	37.8928	0.0453102
FOX_20x	7	0.004	17	40.3951	0.0437942
FOX_20x	7	0.004	18	42.8949	0.042952
FOX_20x	7	0.004	19	45.3959	0.0422783
FOX_20x	7	0.004	20	47.8959	0.0405939
FOX_20x	7	0.004	21	50.394	0.0390779
FOX_20x	7	0.004	22	52.8983	0.0389095
FOX_20x	7	0.004	23	55.3985	0.0382357
FOX_20x	7	0.004	24	57.897	0.0372251
FOX_20x	7	0.004	25	60.3969	0.0368882
FOX_20x	7	0.004	26	62.8979	0.0363829
FOX_20x	7	0.004	27	65.4001	0.036046
FOX_20x	7	0.004	28	67.8953	0.0353723
FOX_20x	7	0.004	29	70.3964	0.0340248
FOX_20x	7	0.004	0	0	1
FOX_20x	7	0.004	31	72	0.0331608
LZD_20x	4	0.004	1	0.687885	0.998994
LZD_20x	4	0.004	2	3.21762	0.992396
LZD_20x	4	0.004	3	5.72088	0.987837
LZD_20x	4	0.004	4	8.22193	0.982798
LZD_20x	4	0.004	5	10.7229	0.97824
LZD_20x	4	0.004	6	13.2275	0.974161
LZD_20x	4	0.004	7	15.7286	0.969242
LZD_20x	4	0.004	8	18.225	0.964203
LZD_20x	4	0.004	9	20.7254	0.957485
LZD_20x	4	0.004	10	23.2226	0.950406
LZD_20x	4	0.004	11	25.727	0.944888
LZD_20x	4	0.004	12	28.2272	0.93745
LZD_20x	4	0.004	13	30.7242	0.930131
LZD_20x	4	0.004	14	33.2212	0.922333
LZD_20x	4	0.004	15	35.7288	0.912856
LZD_20x	4	0.004	16	38.2261	0.904458
LZD_20x	4	0.004	17	40.7271	0.8957
LZD_20x	4	0.004	18	43.2313	0.886102
LZD_20x	4	0.004	19	45.7305	0.875665
LZD_20x	4	0.004	20	48.2296	0.866187
LZD_20x	4	0.004	21	50.728	0.85515
LZD_20x	4	0.004	22	53.2328	0.846152
LZD_20x	4	0.004	23	55.734	0.833795
LZD_20x	4	0.004	24	58.2337	0.820598
LZD_20x	4	0.004	25	60.7317	0.811001
LZD_20x	4	0.004	26	63.2359	0.801523
LZD_20x	4	0.004	27	65.7347	0.789166
LZD_20x	4	0.004	28	68.2289	0.777529
LZD_20x	4	0.004	29	70.7301	0.765532
LZD_20x	4	0.004	0	0	1
LZD_20x	4	0.004	31	72	0.75944
LZD_20x	4	0.004	1	0.689477	0.999217
LZD_20x	4	0.004	2	3.21922	0.994126
LZD_20x	4	0.004	3	5.7225	0.99069
LZD_20x	4	0.004	4	8.22356	0.98509
LZD_20x	4	0.004	5	10.7244	0.981781
LZD_20x	4	0.004	6	13.2291	0.976944
LZD_20x	4	0.004	7	15.7302	0.972362
LZD_20x	4	0.004	8	18.2267	0.969053
LZD_20x	4	0.004	9	20.727	0.963072
LZD_20x	4	0.004	10	23.2242	0.957217
LZD_20x	4	0.004	11	25.7287	0.950726
LZD_20x	4	0.004	12	28.2289	0.945126
LZD_20x	4	0.004	13	30.7259	0.936853
LZD_20x	4	0.004	14	33.2228	0.930999
LZD_20x	4	0.004	15	35.7305	0.922726
LZD_20x	4	0.004	16	38.2277	0.914326
LZD_20x	4	0.004	17	40.7288	0.907072
LZD_20x	4	0.004	18	43.2328	0.896381
LZD_20x	4	0.004	19	45.7322	0.888108
LZD_20x	4	0.004	20	48.2313	0.87869
LZD_20x	4	0.004	21	50.7297	0.868253
LZD_20x	4	0.004	22	53.2345	0.856035
LZD_20x	4	0.004	23	55.7357	0.844072
LZD_20x	4	0.004	24	58.2353	0.832108
LZD_20x	4	0.004	25	60.7334	0.81989
LZD_20x	4	0.004	26	63.2376	0.808944
LZD_20x	4	0.004	27	65.7364	0.795963
LZD_20x	4	0.004	28	68.2306	0.787563
LZD_20x	4	0.004	29	70.7317	0.774963
LZD_20x	4	0.004	0	0	1
LZD_20x	4	0.004	31	72	0.768573
LZD_20x	5	0.004	1	0.694237	0.998951
LZD_20x	5	0.004	2	3.22419	0.993286
LZD_20x	5	0.004	3	5.7274	0.987749
LZD_20x	5	0.004	4	8.22847	0.980796
LZD_20x	5	0.004	5	10.7294	0.97616
LZD_20x	5	0.004	6	13.2341	0.971396
LZD_20x	5	0.004	7	15.7351	0.966374
LZD_20x	5	0.004	8	18.2316	0.960966
LZD_20x	5	0.004	9	20.7319	0.955171
LZD_20x	5	0.004	10	23.2308	0.949892
LZD_20x	5	0.004	11	25.7337	0.94281
LZD_20x	5	0.004	12	28.2339	0.937273
LZD_20x	5	0.004	13	30.7309	0.930706
LZD_20x	5	0.004	14	33.2279	0.920791
LZD_20x	5	0.004	15	35.7356	0.911134
LZD_20x	5	0.004	16	38.2327	0.902765
LZD_20x	5	0.004	17	40.7337	0.891691
LZD_20x	5	0.004	18	43.2377	0.880231
LZD_20x	5	0.004	19	45.7371	0.870831
LZD_20x	5	0.004	20	48.2362	0.859371
LZD_20x	5	0.004	21	50.7346	0.84598
LZD_20x	5	0.004	22	53.2394	0.834391
LZD_20x	5	0.004	23	55.7406	0.825635
LZD_20x	5	0.004	24	58.2403	0.814432
LZD_20x	5	0.004	25	60.7384	0.803359
LZD_20x	5	0.004	26	63.2427	0.792671
LZD_20x	5	0.004	27	65.7414	0.781083
LZD_20x	5	0.004	28	68.2355	0.769365
LZD_20x	5	0.004	29	70.7367	0.757905
LZD_20x	5	0.004	0	0	1
LZD_20x	5	0.004	31	72	0.752117
LZD_20x	5	0.004	1	0.695797	0.999255
LZD_20x	5	0.004	2	3.22586	0.995342
LZD_20x	5	0.004	3	5.72899	0.990954
LZD_20x	5	0.004	4	8.23016	0.985854
LZD_20x	5	0.004	5	10.731	0.980992
LZD_20x	5	0.004	6	13.2357	0.975062
LZD_20x	5	0.004	7	15.7367	0.969133
LZD_20x	5	0.004	8	18.2332	0.96095
LZD_20x	5	0.004	9	20.7335	0.95419
LZD_20x	5	0.004	10	23.2324	0.947786
LZD_20x	5	0.004	11	25.7354	0.938892
LZD_20x	5	0.004	12	28.2356	0.93059
LZD_20x	5	0.004	13	30.7325	0.923119
LZD_20x	5	0.004	14	33.2295	0.913276
LZD_20x	5	0.004	15	35.7372	0.900824
LZD_20x	5	0.004	16	38.2344	0.88766
LZD_20x	5	0.004	17	40.7353	0.874852
LZD_20x	5	0.004	18	43.2393	0.861333
LZD_20x	5	0.004	19	45.7387	0.848525
LZD_20x	5	0.004	20	48.2379	0.836428
LZD_20x	5	0.004	21	50.7363	0.822197
LZD_20x	5	0.004	22	53.2411	0.807492
LZD_20x	5	0.004	23	55.7423	0.795989
LZD_20x	5	0.004	24	58.242	0.782944
LZD_20x	5	0.004	25	60.7401	0.768475
LZD_20x	5	0.004	26	63.2443	0.755312
LZD_20x	5	0.004	27	65.743	0.742385
LZD_20x	5	0.004	28	68.2371	0.73017
LZD_20x	5	0.004	29	70.7384	0.719378
LZD_20x	5	0.004	0	0	1
LZD_20x	5	0.004	31	72	0.713935
LZD_20x	6	0.004	1	0.700546	0.999029
LZD_20x	6	0.004	2	3.23075	0.992956
LZD_20x	6	0.004	3	5.73385	0.988276
LZD_20x	6	0.004	4	8.23503	0.983896
LZD_20x	6	0.004	5	10.7358	0.979813
LZD_20x	6	0.004	6	13.2405	0.97613
LZD_20x	6	0.004	7	15.7415	0.970952
LZD_20x	6	0.004	8	18.2381	0.966074
LZD_20x	6	0.004	9	20.7383	0.959801
LZD_20x	6	0.004	10	23.2373	0.95323
LZD_20x	6	0.004	11	25.7403	0.948948
LZD_20x	6	0.004	12	28.2405	0.942775
LZD_20x	6	0.004	13	30.7373	0.936503
LZD_20x	6	0.004	14	33.2344	0.929036
LZD_20x	6	0.004	15	35.7421	0.92117
LZD_20x	6	0.004	16	38.2392	0.910716
LZD_20x	6	0.004	17	40.7402	0.900958
LZD_20x	6	0.004	18	43.2441	0.892495
LZD_20x	6	0.004	19	45.7435	0.881742
LZD_20x	6	0.004	20	48.2428	0.87099
LZD_20x	6	0.004	21	50.7412	0.860336
LZD_20x	6	0.004	22	53.2461	0.847492
LZD_20x	6	0.004	23	55.7473	0.837536
LZD_20x	6	0.004	24	58.2468	0.826385
LZD_20x	6	0.004	25	60.745	0.814636
LZD_20x	6	0.004	26	63.2492	0.804082
LZD_20x	6	0.004	27	65.7479	0.793728
LZD_20x	6	0.004	28	68.2421	0.782676
LZD_20x	6	0.004	29	70.7434	0.769334
LZD_20x	6	0.004	0	0	1
LZD_20x	6	0.004	31	72	0.762631
LZD_20x	6	0.004	1	0.702089	0.999027
LZD_20x	6	0.004	2	3.23238	0.992921
LZD_20x	6	0.004	3	5.73552	0.989402
LZD_20x	6	0.004	4	8.23662	0.984434
LZD_20x	6	0.004	5	10.7375	0.980709
LZD_20x	6	0.004	6	13.2421	0.97719
LZD_20x	6	0.004	7	15.7432	0.973154
LZD_20x	6	0.004	8	18.2397	0.968186
LZD_20x	6	0.004	9	20.7399	0.962701
LZD_20x	6	0.004	10	23.239	0.95587
LZD_20x	6	0.004	11	25.7419	0.950178
LZD_20x	6	0.004	12	28.2421	0.941898
LZD_20x	6	0.004	13	30.7389	0.933412
LZD_20x	6	0.004	14	33.2359	0.925443
LZD_20x	6	0.004	15	35.7437	0.917474
LZD_20x	6	0.004	16	38.2408	0.909401
LZD_20x	6	0.004	17	40.7418	0.899776
LZD_20x	6	0.004	18	43.2457	0.888703
LZD_20x	6	0.004	19	45.7451	0.876076
LZD_20x	6	0.004	20	48.2445	0.865623
LZD_20x	6	0.004	21	50.7428	0.853308
LZD_20x	6	0.004	22	53.2477	0.841199
LZD_20x	6	0.004	23	55.7489	0.828366
LZD_20x	6	0.004	24	58.2484	0.816774
LZD_20x	6	0.004	25	60.7466	0.804769
LZD_20x	6	0.004	26	63.2508	0.793178
LZD_20x	6	0.004	27	65.7496	0.783553
LZD_20x	6	0.004	28	68.2437	0.773514
LZD_20x	6	0.004	29	70.745	0.761302
LZD_20x	6	0.004	0	0	1
LZD_20x	6	0.004	31	72	0.755174
LZD_20x	7	0.004	1	0.706754	0.99902
LZD_20x	7	0.004	2	3.23732	0.992911
LZD_20x	7	0.004	3	5.74036	0.988516
LZD_20x	7	0.004	4	8.24164	0.984335
LZD_20x	7	0.004	5	10.7424	0.979404
LZD_20x	7	0.004	6	13.247	0.974902
LZD_20x	7	0.004	7	15.7481	0.969864
LZD_20x	7	0.004	8	18.2447	0.964719
LZD_20x	7	0.004	9	20.7449	0.957645
LZD_20x	7	0.004	10	23.244	0.950892
LZD_20x	7	0.004	11	25.7468	0.944353
LZD_20x	7	0.004	12	28.247	0.93835
LZD_20x	7	0.004	13	30.7438	0.931919
LZD_20x	7	0.004	14	33.2408	0.923451
LZD_20x	7	0.004	15	35.7487	0.914661
LZD_20x	7	0.004	16	38.2458	0.903192
LZD_20x	7	0.004	17	40.7468	0.894188
LZD_20x	7	0.004	18	43.2507	0.883361
LZD_20x	7	0.004	19	45.75	0.872213
LZD_20x	7	0.004	20	48.2494	0.862566
LZD_20x	7	0.004	21	50.7478	0.849811
LZD_20x	7	0.004	22	53.2527	0.837269
LZD_20x	7	0.004	23	55.7539	0.825049
LZD_20x	7	0.004	24	58.2533	0.813687
LZD_20x	7	0.004	25	60.7515	0.800824
LZD_20x	7	0.004	26	63.2558	0.788926
LZD_20x	7	0.004	27	65.7545	0.77885
LZD_20x	7	0.004	28	68.2486	0.767595
LZD_20x	7	0.004	29	70.7499	0.756447
LZD_20x	7	0.004	0	0	1
LZD_20x	7	0.004	31	72	0.750875
LZD_20x	7	0.004	1	0.708305	0.998986
LZD_20x	7	0.004	2	3.2389	0.992663
LZD_20x	7	0.004	3	5.74192	0.987731
LZD_20x	7	0.004	4	8.24326	0.9828
LZD_20x	7	0.004	5	10.744	0.979132
LZD_20x	7	0.004	6	13.2487	0.973948
LZD_20x	7	0.004	7	15.7497	0.968637
LZD_20x	7	0.004	8	18.2464	0.962567
LZD_20x	7	0.004	9	20.7466	0.958394
LZD_20x	7	0.004	10	23.2455	0.952071
LZD_20x	7	0.004	11	25.7484	0.945496
LZD_20x	7	0.004	12	28.2486	0.936897
LZD_20x	7	0.004	13	30.7455	0.926275
LZD_20x	7	0.004	14	33.2424	0.916791
LZD_20x	7	0.004	15	35.7503	0.908192
LZD_20x	7	0.004	16	38.2474	0.897443
LZD_20x	7	0.004	17	40.7484	0.884545
LZD_20x	7	0.004	18	43.2523	0.870509
LZD_20x	7	0.004	19	45.7516	0.854196
LZD_20x	7	0.004	20	48.251	0.840665
LZD_20x	7	0.004	21	50.7494	0.825491
LZD_20x	7	0.004	22	53.2543	0.809558
LZD_20x	7	0.004	23	55.7555	0.794383
LZD_20x	7	0.004	24	58.2549	0.780094
LZD_20x	7	0.004	25	60.753	0.765805
LZD_20x	7	0.004	26	63.2574	0.751768
LZD_20x	7	0.004	27	65.7561	0.738111
LZD_20x	7	0.004	28	68.2502	0.72673
LZD_20x	7	0.004	29	70.7515	0.714717
LZD_20x	7	0.004	0	0	1
LZD_20x	7	0.004	31	72	0.708721
LZD_20x	4	0.004	1	0.78033	0.999066
LZD_20x	4	0.004	2	3.31323	0.994491
LZD_20x	4	0.004	3	5.81605	0.990278
LZD_20x	4	0.004	4	8.31749	0.983536
LZD_20x	4	0.004	5	10.8185	0.979563
LZD_20x	4	0.004	6	13.3235	0.975591
LZD_20x	4	0.004	7	15.8246	0.970294
LZD_20x	4	0.004	8	18.3209	0.965599
LZD_20x	4	0.004	9	20.8215	0.960663
LZD_20x	4	0.004	10	23.3206	0.954885
LZD_20x	4	0.004	11	25.823	0.948986
LZD_20x	4	0.004	12	28.3231	0.942124
LZD_20x	4	0.004	13	30.8205	0.935262
LZD_20x	4	0.004	14	33.3168	0.926956
LZD_20x	4	0.004	15	35.8254	0.920696
LZD_20x	4	0.004	16	38.3224	0.912269
LZD_20x	4	0.004	17	40.8231	0.906009
LZD_20x	4	0.004	18	43.3276	0.897823
LZD_20x	4	0.004	19	45.8265	0.889877
LZD_20x	4	0.004	20	48.326	0.88133
LZD_20x	4	0.004	21	50.8241	0.871459
LZD_20x	4	0.004	22	53.3293	0.858096
LZD_20x	4	0.004	23	55.8309	0.845817
LZD_20x	4	0.004	24	58.3303	0.836186
LZD_20x	4	0.004	25	60.8282	0.824991
LZD_20x	4	0.004	26	63.3333	0.812591
LZD_20x	4	0.004	27	65.8312	0.802479
LZD_20x	4	0.004	28	68.3258	0.79044
LZD_20x	4	0.004	29	70.8273	0.779967
LZD_20x	4	0.004	0	0	1
LZD_20x	4	0.004	31	72	0.775057
LZD_20x	4	0.004	1	0.778726	0.999045
LZD_20x	4	0.004	2	3.31153	0.993867
LZD_20x	4	0.004	3	5.8144	0.988905
LZD_20x	4	0.004	4	8.31581	0.98459
LZD_20x	4	0.004	5	10.8168	0.979627
LZD_20x	4	0.004	6	13.3218	0.974773
LZD_20x	4	0.004	7	15.8229	0.969595
LZD_20x	4	0.004	8	18.3192	0.964956
LZD_20x	4	0.004	9	20.8199	0.958268
LZD_20x	4	0.004	10	23.3189	0.952443
LZD_20x	4	0.004	11	25.8213	0.945107
LZD_20x	4	0.004	12	28.3214	0.939174
LZD_20x	4	0.004	13	30.8188	0.932377
LZD_20x	4	0.004	14	33.3151	0.924395
LZD_20x	4	0.004	15	35.8237	0.917491
LZD_20x	4	0.004	16	38.3207	0.909292
LZD_20x	4	0.004	17	40.8214	0.903143
LZD_20x	4	0.004	18	43.3259	0.892571
LZD_20x	4	0.004	19	45.8248	0.884265
LZD_20x	4	0.004	20	48.3244	0.872506
LZD_20x	4	0.004	21	50.8224	0.860963
LZD_20x	4	0.004	22	53.3276	0.849636
LZD_20x	4	0.004	23	55.8292	0.83928
LZD_20x	4	0.004	24	58.3286	0.829463
LZD_20x	4	0.004	25	60.8265	0.816518
LZD_20x	4	0.004	26	63.3316	0.804867
LZD_20x	4	0.004	27	65.8295	0.793001
LZD_20x	4	0.004	28	68.3241	0.781566
LZD_20x	4	0.004	29	70.8256	0.770239
LZD_20x	4	0.004	0	0	1
LZD_20x	4	0.004	31	72	0.764921
LZD_20x	5	0.004	1	0.773904	0.998923
LZD_20x	5	0.004	2	3.30656	0.992973
LZD_20x	5	0.004	3	5.80939	0.988723
LZD_20x	5	0.004	4	8.3108	0.984685
LZD_20x	5	0.004	5	10.8118	0.980222
LZD_20x	5	0.004	6	13.3169	0.975547
LZD_20x	5	0.004	7	15.8178	0.970872
LZD_20x	5	0.004	8	18.3142	0.966303
LZD_20x	5	0.004	9	20.8149	0.960777
LZD_20x	5	0.004	10	23.3137	0.955464
LZD_20x	5	0.004	11	25.8163	0.949514
LZD_20x	5	0.004	12	28.3165	0.942076
LZD_20x	5	0.004	13	30.8138	0.936338
LZD_20x	5	0.004	14	33.3101	0.930388
LZD_20x	5	0.004	15	35.8186	0.921356
LZD_20x	5	0.004	16	38.3158	0.913174
LZD_20x	5	0.004	17	40.8164	0.90308
LZD_20x	5	0.004	18	43.3208	0.893304
LZD_20x	5	0.004	19	45.8198	0.883422
LZD_20x	5	0.004	20	48.3195	0.87014
LZD_20x	5	0.004	21	50.8174	0.857495
LZD_20x	5	0.004	22	53.3226	0.846976
LZD_20x	5	0.004	23	55.824	0.833906
LZD_20x	5	0.004	24	58.3236	0.822643
LZD_20x	5	0.004	25	60.8216	0.809998
LZD_20x	5	0.004	26	63.3265	0.797672
LZD_20x	5	0.004	27	65.8246	0.785878
LZD_20x	5	0.004	28	68.319	0.774296
LZD_20x	5	0.004	29	70.8205	0.762289
LZD_20x	5	0.004	0	0	1
LZD_20x	5	0.004	31	72	0.756627
LZD_20x	6	0.004	1	0.767749	0.998848
LZD_20x	6	0.004	2	3.30003	0.993156
LZD_20x	6	0.004	3	5.80292	0.986964
LZD_20x	6	0.004	4	8.30442	0.981871
LZD_20x	6	0.004	5	10.8054	0.976379
LZD_20x	6	0.004	6	13.3104	0.972484
LZD_20x	6	0.004	7	15.8114	0.966891
LZD_20x	6	0.004	8	18.3077	0.961898
LZD_20x	6	0.004	9	20.8084	0.957404
LZD_20x	6	0.004	10	23.3072	0.952411
LZD_20x	6	0.004	11	25.8098	0.947218
LZD_20x	6	0.004	12	28.3099	0.939728
LZD_20x	6	0.004	13	30.8072	0.931539
LZD_20x	6	0.004	14	33.3037	0.922152
LZD_20x	6	0.004	15	35.8121	0.913963
LZD_20x	6	0.004	16	38.3092	0.905075
LZD_20x	6	0.004	17	40.8099	0.895488
LZD_20x	6	0.004	18	43.3142	0.8863
LZD_20x	6	0.004	19	45.8133	0.876414
LZD_20x	6	0.004	20	48.313	0.86443
LZD_20x	6	0.004	21	50.8107	0.851448
LZD_20x	6	0.004	22	53.3161	0.839763
LZD_20x	6	0.004	23	55.8175	0.828479
LZD_20x	6	0.004	24	58.3171	0.818592
LZD_20x	6	0.004	25	60.815	0.806708
LZD_20x	6	0.004	26	63.32	0.795823
LZD_20x	6	0.004	27	65.8181	0.78314
LZD_20x	6	0.004	28	68.3125	0.774052
LZD_20x	6	0.004	29	70.8138	0.761469
LZD_20x	6	0.004	0	0	1
LZD_20x	6	0.004	31	72	0.755502
LZD_20x	6	0.004	1	0.766166	0.999136
LZD_20x	6	0.004	2	3.29835	0.993889
LZD_20x	6	0.004	3	5.80128	0.990072
LZD_20x	6	0.004	4	8.3028	0.986065
LZD_20x	6	0.004	5	10.8037	0.980817
LZD_20x	6	0.004	6	13.3087	0.976429
LZD_20x	6	0.004	7	15.8097	0.971563
LZD_20x	6	0.004	8	18.3061	0.965933
LZD_20x	6	0.004	9	20.8067	0.959541
LZD_20x	6	0.004	10	23.3055	0.953435
LZD_20x	6	0.004	11	25.8081	0.946184
LZD_20x	6	0.004	12	28.3082	0.940745
LZD_20x	6	0.004	13	30.8055	0.933589
LZD_20x	6	0.004	14	33.302	0.926052
LZD_20x	6	0.004	15	35.8105	0.917847
LZD_20x	6	0.004	16	38.3075	0.908496
LZD_20x	6	0.004	17	40.8082	0.899623
LZD_20x	6	0.004	18	43.3125	0.890464
LZD_20x	6	0.004	19	45.8116	0.881209
LZD_20x	6	0.004	20	48.3113	0.871477
LZD_20x	6	0.004	21	50.8091	0.861364
LZD_20x	6	0.004	22	53.3144	0.851537
LZD_20x	6	0.004	23	55.8157	0.840183
LZD_20x	6	0.004	24	58.3154	0.82902
LZD_20x	6	0.004	25	60.8133	0.816807
LZD_20x	6	0.004	26	63.3182	0.804499
LZD_20x	6	0.004	27	65.8164	0.795626
LZD_20x	6	0.004	28	68.3108	0.785608
LZD_20x	6	0.004	29	70.8121	0.773014
LZD_20x	6	0.004	0	0	1
LZD_20x	6	0.004	31	72	0.767033
LZD_20x	7	0.004	1	0.76126	0.999068
LZD_20x	7	0.004	2	3.29336	0.994063
LZD_20x	7	0.004	3	5.79635	0.988948
LZD_20x	7	0.004	4	8.29783	0.984389
LZD_20x	7	0.004	5	10.7987	0.980274
LZD_20x	7	0.004	6	13.3036	0.975381
LZD_20x	7	0.004	7	15.8045	0.97071
LZD_20x	7	0.004	8	18.301	0.965817
LZD_20x	7	0.004	9	20.8017	0.959923
LZD_20x	7	0.004	10	23.3005	0.954363
LZD_20x	7	0.004	11	25.8029	0.947691
LZD_20x	7	0.004	12	28.3032	0.940351
LZD_20x	7	0.004	13	30.8005	0.931121
LZD_20x	7	0.004	14	33.297	0.922558
LZD_20x	7	0.004	15	35.8054	0.912661
LZD_20x	7	0.004	16	38.3025	0.903542
LZD_20x	7	0.004	17	40.8034	0.892755
LZD_20x	7	0.004	18	43.3075	0.881857
LZD_20x	7	0.004	19	45.8067	0.869402
LZD_20x	7	0.004	20	48.3062	0.857392
LZD_20x	7	0.004	21	50.8041	0.844937
LZD_20x	7	0.004	22	53.3093	0.833038
LZD_20x	7	0.004	23	55.8106	0.818915
LZD_20x	7	0.004	24	58.3104	0.806794
LZD_20x	7	0.004	25	60.8083	0.794784
LZD_20x	7	0.004	26	63.3131	0.783552
LZD_20x	7	0.004	27	65.8115	0.771431
LZD_20x	7	0.004	28	68.3057	0.75942
LZD_20x	7	0.004	29	70.8071	0.745965
LZD_20x	7	0.004	0	0	1
LZD_20x	7	0.004	31	72	0.739547
LZD_20x	7	0.004	1	0.759704	0.998944
LZD_20x	7	0.004	2	3.29175	0.992477
LZD_20x	7	0.004	3	5.79477	0.988641
LZD_20x	7	0.004	4	8.29621	0.984147
LZD_20x	7	0.004	5	10.7971	0.979653
LZD_20x	7	0.004	6	13.302	0.975927
LZD_20x	7	0.004	7	15.8029	0.970775
LZD_20x	7	0.004	8	18.2994	0.965076
LZD_20x	7	0.004	9	20.8	0.958061
LZD_20x	7	0.004	10	23.2989	0.952581
LZD_20x	7	0.004	11	25.8013	0.945785
LZD_20x	7	0.004	12	28.3015	0.938551
LZD_20x	7	0.004	13	30.7989	0.932414
LZD_20x	7	0.004	14	33.2954	0.924522
LZD_20x	7	0.004	15	35.8037	0.915863
LZD_20x	7	0.004	16	38.3009	0.905451
LZD_20x	7	0.004	17	40.8018	0.89449
LZD_20x	7	0.004	18	43.3058	0.883201
LZD_20x	7	0.004	19	45.8051	0.869281
LZD_20x	7	0.004	20	48.3046	0.856786
LZD_20x	7	0.004	21	50.8025	0.842208
LZD_20x	7	0.004	22	53.3077	0.828508
LZD_20x	7	0.004	23	55.8089	0.815684
LZD_20x	7	0.004	24	58.3087	0.801545
LZD_20x	7	0.004	25	60.8066	0.7862
LZD_20x	7	0.004	26	63.3115	0.77491
LZD_20x	7	0.004	27	65.8099	0.7611
LZD_20x	7	0.004	28	68.304	0.750578
LZD_20x	7	0.004	29	70.8055	0.73622
LZD_20x	7	0.004	0	0	1
LZD_20x	7	0.004	31	72	0.729364
LZD_20x	4	0.004	1	0.800479	0.998885
LZD_20x	4	0.004	2	3.33421	0.992932
LZD_20x	4	0.004	3	5.83685	0.98768
LZD_20x	4	0.004	4	8.33857	0.984062
LZD_20x	4	0.004	5	10.8394	0.980093
LZD_20x	4	0.004	6	13.3447	0.976825
LZD_20x	4	0.004	7	15.8459	0.971456
LZD_20x	4	0.004	8	18.3418	0.966437
LZD_20x	4	0.004	9	20.8426	0.961651
LZD_20x	4	0.004	10	23.3417	0.956866
LZD_20x	4	0.004	11	25.8443	0.95103
LZD_20x	4	0.004	12	28.3442	0.943793
LZD_20x	4	0.004	13	30.8413	0.935156
LZD_20x	4	0.004	14	33.3378	0.926519
LZD_20x	4	0.004	15	35.8467	0.918815
LZD_20x	4	0.004	16	38.3436	0.909595
LZD_20x	4	0.004	17	40.8442	0.901191
LZD_20x	4	0.004	18	43.3491	0.89197
LZD_20x	4	0.004	19	45.8478	0.883333
LZD_20x	4	0.004	20	48.347	0.873762
LZD_20x	4	0.004	21	50.8456	0.863374
LZD_20x	4	0.004	22	53.3504	0.852869
LZD_20x	4	0.004	23	55.852	0.841664
LZD_20x	4	0.004	24	58.3514	0.829875
LZD_20x	4	0.004	25	60.8495	0.819487
LZD_20x	4	0.004	26	63.3547	0.807232
LZD_20x	4	0.004	27	65.8525	0.794159
LZD_20x	4	0.004	28	68.3472	0.784004
LZD_20x	4	0.004	29	70.8483	0.772216
LZD_20x	4	0.004	0	0	1
LZD_20x	4	0.004	31	72	0.766788
LZD_20x	4	0.004	1	0.802083	0.999136
LZD_20x	4	0.004	2	3.33583	0.995435
LZD_20x	4	0.004	3	5.83854	0.99087
LZD_20x	4	0.004	4	8.34019	0.985319
LZD_20x	4	0.004	5	10.841	0.980384
LZD_20x	4	0.004	6	13.3464	0.975203
LZD_20x	4	0.004	7	15.8475	0.970145
LZD_20x	4	0.004	8	18.3434	0.964594
LZD_20x	4	0.004	9	20.8443	0.958055
LZD_20x	4	0.004	10	23.3434	0.952874
LZD_20x	4	0.004	11	25.8459	0.946829
LZD_20x	4	0.004	12	28.3458	0.940661
LZD_20x	4	0.004	13	30.8429	0.934122
LZD_20x	4	0.004	14	33.3394	0.926844
LZD_20x	4	0.004	15	35.8483	0.918208
LZD_20x	4	0.004	16	38.3453	0.908956
LZD_20x	4	0.004	17	40.8458	0.89995
LZD_20x	4	0.004	18	43.3507	0.890328
LZD_20x	4	0.004	19	45.8494	0.881445
LZD_20x	4	0.004	20	48.3486	0.871946
LZD_20x	4	0.004	21	50.8472	0.863434
LZD_20x	4	0.004	22	53.3521	0.854058
LZD_20x	4	0.004	23	55.8537	0.842462
LZD_20x	4	0.004	24	58.353	0.830372
LZD_20x	4	0.004	25	60.8512	0.820626
LZD_20x	4	0.004	26	63.3564	0.810387
LZD_20x	4	0.004	27	65.8542	0.801011
LZD_20x	4	0.004	28	68.3488	0.791635
LZD_20x	4	0.004	29	70.8499	0.779422
LZD_20x	4	0.004	0	0	1
LZD_20x	4	0.004	31	72	0.773806
LZD_20x	5	0.004	1	0.80702	0.998863
LZD_20x	5	0.004	2	3.34099	0.993514
LZD_20x	5	0.004	3	5.84344	0.987631
LZD_20x	5	0.004	4	8.34516	0.982683
LZD_20x	5	0.004	5	10.846	0.977602
LZD_20x	5	0.004	6	13.3513	0.972922
LZD_20x	5	0.004	7	15.8525	0.968376
LZD_20x	5	0.004	8	18.3483	0.962626
LZD_20x	5	0.004	9	20.8491	0.95808
LZD_20x	5	0.004	10	23.3483	0.952731
LZD_20x	5	0.004	11	25.8508	0.946847
LZD_20x	5	0.004	12	28.3509	0.940696
LZD_20x	5	0.004	13	30.8477	0.933743
LZD_20x	5	0.004	14	33.3444	0.926656
LZD_20x	5	0.004	15	35.8533	0.916093
LZD_20x	5	0.004	16	38.3502	0.906465
LZD_20x	5	0.004	17	40.8508	0.895099
LZD_20x	5	0.004	18	43.3558	0.884268
LZD_20x	5	0.004	19	45.8543	0.871832
LZD_20x	5	0.004	20	48.3536	0.860199
LZD_20x	5	0.004	21	50.8523	0.846827
LZD_20x	5	0.004	22	53.357	0.833723
LZD_20x	5	0.004	23	55.8588	0.820886
LZD_20x	5	0.004	24	58.358	0.808718
LZD_20x	5	0.004	25	60.8562	0.79548
LZD_20x	5	0.004	26	63.3615	0.78398
LZD_20x	5	0.004	27	65.8592	0.772347
LZD_20x	5	0.004	28	68.3539	0.761917
LZD_20x	5	0.004	29	70.8549	0.749348
LZD_20x	5	0.004	0	0	1
LZD_20x	5	0.004	31	72	0.743593
LZD_20x	5	0.004	1	0.808619	0.99903
LZD_20x	5	0.004	2	3.3426	0.995221
LZD_20x	5	0.004	3	5.84502	0.989745
LZD_20x	5	0.004	4	8.34676	0.983673
LZD_20x	5	0.004	5	10.8476	0.978197
LZD_20x	5	0.004	6	13.3529	0.973316
LZD_20x	5	0.004	7	15.854	0.969626
LZD_20x	5	0.004	8	18.3499	0.963555
LZD_20x	5	0.004	9	20.8507	0.959745
LZD_20x	5	0.004	10	23.3499	0.953912
LZD_20x	5	0.004	11	25.8523	0.94546
LZD_20x	5	0.004	12	28.3526	0.93796
LZD_20x	5	0.004	13	30.8493	0.930579
LZD_20x	5	0.004	14	33.346	0.921293
LZD_20x	5	0.004	15	35.8549	0.912484
LZD_20x	5	0.004	16	38.3519	0.904389
LZD_20x	5	0.004	17	40.8524	0.894984
LZD_20x	5	0.004	18	43.3574	0.885342
LZD_20x	5	0.004	19	45.856	0.872485
LZD_20x	5	0.004	20	48.3553	0.860461
LZD_20x	5	0.004	21	50.8539	0.84689
LZD_20x	5	0.004	22	53.3586	0.835819
LZD_20x	5	0.004	23	55.8604	0.824152
LZD_20x	5	0.004	24	58.3596	0.811652
LZD_20x	5	0.004	25	60.8579	0.800819
LZD_20x	5	0.004	26	63.3632	0.789391
LZD_20x	5	0.004	27	65.8609	0.777367
LZD_20x	5	0.004	28	68.3555	0.764272
LZD_20x	5	0.004	29	70.8565	0.74963
LZD_20x	5	0.004	0	0	1
LZD_20x	5	0.004	31	72	0.742934
LZD_20x	6	0.004	1	0.81339	0.998989
LZD_20x	6	0.004	2	3.34747	0.993859
LZD_20x	6	0.004	3	5.84982	0.988852
LZD_20x	6	0.004	4	8.3515	0.983845
LZD_20x	6	0.004	5	10.8523	0.980059
LZD_20x	6	0.004	6	13.3577	0.975785
LZD_20x	6	0.004	7	15.8589	0.971755
LZD_20x	6	0.004	8	18.3548	0.965282
LZD_20x	6	0.004	9	20.8555	0.960397
LZD_20x	6	0.004	10	23.3547	0.953802
LZD_20x	6	0.004	11	25.857	0.948429
LZD_20x	6	0.004	12	28.3574	0.940613
LZD_20x	6	0.004	13	30.8541	0.931453
LZD_20x	6	0.004	14	33.3509	0.923271
LZD_20x	6	0.004	15	35.8598	0.913745
LZD_20x	6	0.004	16	38.3567	0.904952
LZD_20x	6	0.004	17	40.8572	0.894205
LZD_20x	6	0.004	18	43.3623	0.883091
LZD_20x	6	0.004	19	45.8608	0.870635
LZD_20x	6	0.004	20	48.3603	0.857933
LZD_20x	6	0.004	21	50.8589	0.84511
LZD_20x	6	0.004	22	53.3636	0.832898
LZD_20x	6	0.004	23	55.8654	0.821662
LZD_20x	6	0.004	24	58.3645	0.809938
LZD_20x	6	0.004	25	60.8628	0.798458
LZD_20x	6	0.004	26	63.368	0.785879
LZD_20x	6	0.004	27	65.8657	0.773056
LZD_20x	6	0.004	28	68.3606	0.76353
LZD_20x	6	0.004	29	70.8613	0.750951
LZD_20x	6	0.004	0	0	1
LZD_20x	6	0.004	31	72	0.745224
LZD_20x	6	0.004	1	0.81501	0.999067
LZD_20x	6	0.004	2	3.34919	0.994137
LZD_20x	6	0.004	3	5.85153	0.989497
LZD_20x	6	0.004	4	8.3532	0.985341
LZD_20x	6	0.004	5	10.8541	0.981764
LZD_20x	6	0.004	6	13.3594	0.977027
LZD_20x	6	0.004	7	15.8606	0.972387
LZD_20x	6	0.004	8	18.3564	0.96736
LZD_20x	6	0.004	9	20.8572	0.961367
LZD_20x	6	0.004	10	23.3564	0.955373
LZD_20x	6	0.004	11	25.8587	0.94996
LZD_20x	6	0.004	12	28.3591	0.942806
LZD_20x	6	0.004	13	30.8558	0.93604
LZD_20x	6	0.004	14	33.3527	0.927823
LZD_20x	6	0.004	15	35.8614	0.918349
LZD_20x	6	0.004	16	38.3584	0.909843
LZD_20x	6	0.004	17	40.859	0.900562
LZD_20x	6	0.004	18	43.3641	0.889929
LZD_20x	6	0.004	19	45.8625	0.879102
LZD_20x	6	0.004	20	48.362	0.868855
LZD_20x	6	0.004	21	50.8605	0.857642
LZD_20x	6	0.004	22	53.3653	0.845655
LZD_20x	6	0.004	23	55.8671	0.833378
LZD_20x	6	0.004	24	58.3663	0.820231
LZD_20x	6	0.004	25	60.8645	0.808437
LZD_20x	6	0.004	26	63.3697	0.799254
LZD_20x	6	0.004	27	65.8673	0.789974
LZD_20x	6	0.004	28	68.3623	0.77934
LZD_20x	6	0.004	29	70.863	0.76774
LZD_20x	6	0.004	0	0	1
LZD_20x	6	0.004	31	72	0.762466
LZD_20x	7	0.004	1	0.819912	0.999094
LZD_20x	7	0.004	2	3.35416	0.994264
LZD_20x	7	0.004	3	5.85643	0.990185
LZD_20x	7	0.004	4	8.35817	0.986107
LZD_20x	7	0.004	5	10.8591	0.981169
LZD_20x	7	0.004	6	13.3644	0.977198
LZD_20x	7	0.004	7	15.8658	0.971294
LZD_20x	7	0.004	8	18.3613	0.966679
LZD_20x	7	0.004	9	20.8623	0.960453
LZD_20x	7	0.004	10	23.3614	0.953369
LZD_20x	7	0.004	11	25.8637	0.947465
LZD_20x	7	0.004	12	28.364	0.940274
LZD_20x	7	0.004	13	30.8608	0.931472
LZD_20x	7	0.004	14	33.3575	0.921812
LZD_20x	7	0.004	15	35.8664	0.914942
LZD_20x	7	0.004	16	38.3634	0.903028
LZD_20x	7	0.004	17	40.8641	0.891328
LZD_20x	7	0.004	18	43.3691	0.880165
LZD_20x	7	0.004	19	45.8676	0.869109
LZD_20x	7	0.004	20	48.3671	0.857517
LZD_20x	7	0.004	21	50.8655	0.845817
LZD_20x	7	0.004	22	53.3703	0.833795
LZD_20x	7	0.004	23	55.8722	0.822632
LZD_20x	7	0.004	24	58.3714	0.809322
LZD_20x	7	0.004	25	60.8696	0.796979
LZD_20x	7	0.004	26	63.3747	0.783669
LZD_20x	7	0.004	27	65.8724	0.771969
LZD_20x	7	0.004	28	68.3674	0.761772
LZD_20x	7	0.004	29	70.868	0.750072
LZD_20x	7	0.004	0	0	1
LZD_20x	7	0.004	31	72	0.744776
LZD_20x	7	0.004	1	0.821521	0.998816
LZD_20x	7	0.004	2	3.35576	0.99204
LZD_20x	7	0.004	3	5.85803	0.986933
LZD_20x	7	0.004	4	8.35986	0.983004
LZD_20x	7	0.004	5	10.8607	0.97996
LZD_20x	7	0.004	6	13.366	0.976129
LZD_20x	7	0.004	7	15.8674	0.972987
LZD_20x	7	0.004	8	18.363	0.969647
LZD_20x	7	0.004	9	20.8639	0.963755
LZD_20x	7	0.004	10	23.3631	0.956487
LZD_20x	7	0.004	11	25.8654	0.949809
LZD_20x	7	0.004	12	28.3657	0.944505
LZD_20x	7	0.004	13	30.8624	0.935764
LZD_20x	7	0.004	14	33.3592	0.92722
LZD_20x	7	0.004	15	35.8681	0.920738
LZD_20x	7	0.004	16	38.365	0.909738
LZD_20x	7	0.004	17	40.8658	0.897069
LZD_20x	7	0.004	18	43.3707	0.883515
LZD_20x	7	0.004	19	45.8692	0.867801
LZD_20x	7	0.004	20	48.3687	0.84865
LZD_20x	7	0.004	21	50.8671	0.830776
LZD_20x	7	0.004	22	53.372	0.814767
LZD_20x	7	0.004	23	55.874	0.798071
LZD_20x	7	0.004	24	58.373	0.783339
LZD_20x	7	0.004	25	60.8712	0.768902
LZD_20x	7	0.004	26	63.3764	0.753384
LZD_20x	7	0.004	27	65.874	0.739242
LZD_20x	7	0.004	28	68.3691	0.725001
LZD_20x	7	0.004	29	70.8697	0.711546
LZD_20x	7	0.004	0	0	1
LZD_20x	7	0.004	31	72	0.705464
MXF_20x	4	0.004	1	1.14244	0.997952
MXF_20x	4	0.004	2	3.68344	0.987801
MXF_20x	4	0.004	3	6.18556	0.97498
MXF_20x	4	0.004	4	8.68823	0.947199
MXF_20x	4	0.004	5	11.1916	0.883625
MXF_20x	4	0.004	6	13.6962	0.808298
MXF_20x	4	0.004	7	16.198	0.737779
MXF_20x	4	0.004	8	18.694	0.66913
MXF_20x	4	0.004	9	21.1949	0.621049
MXF_20x	4	0.004	10	23.692	0.572967
MXF_20x	4	0.004	11	26.1961	0.543852
MXF_20x	4	0.004	12	28.6961	0.516071
MXF_20x	4	0.004	13	31.1923	0.491497
MXF_20x	4	0.004	14	33.6889	0.47547
MXF_20x	4	0.004	15	36.2005	0.462114
MXF_20x	4	0.004	16	38.6974	0.445819
MXF_20x	4	0.004	17	41.1975	0.432731
MXF_20x	4	0.004	18	43.704	0.417772
MXF_20x	4	0.004	19	46.2027	0.408957
MXF_20x	4	0.004	20	48.7012	0.398807
MXF_20x	4	0.004	21	51.1989	0.390259
MXF_20x	4	0.004	22	53.7049	0.384649
MXF_20x	4	0.004	23	56.2088	0.377437
MXF_20x	4	0.004	24	58.7071	0.373431
MXF_20x	4	0.004	25	61.2048	0.367821
MXF_20x	4	0.004	26	63.7103	0.364616
MXF_20x	4	0.004	27	66.2069	0.35954
MXF_20x	4	0.004	28	68.7024	0.353397
MXF_20x	4	0.004	29	71.2024	0.348054
MXF_20x	4	0.004	0	0	1
MXF_20x	4	0.004	31	72	0.34635
MXF_20x	4	0.004	1	1.144	0.997631
MXF_20x	4	0.004	2	3.68506	0.986619
MXF_20x	4	0.004	3	6.18716	0.971336
MXF_20x	4	0.004	4	8.68984	0.935827
MXF_20x	4	0.004	5	11.1932	0.867281
MXF_20x	4	0.004	6	13.6978	0.792666
MXF_20x	4	0.004	7	16.1996	0.719175
MXF_20x	4	0.004	8	18.6956	0.66254
MXF_20x	4	0.004	9	21.1965	0.617817
MXF_20x	4	0.004	10	23.6936	0.578037
MXF_20x	4	0.004	11	26.1977	0.548596
MXF_20x	4	0.004	12	28.6977	0.519379
MXF_20x	4	0.004	13	31.1939	0.498029
MXF_20x	4	0.004	14	33.6905	0.481398
MXF_20x	4	0.004	15	36.2021	0.46252
MXF_20x	4	0.004	16	38.699	0.445889
MXF_20x	4	0.004	17	41.1991	0.430381
MXF_20x	4	0.004	18	43.7057	0.420043
MXF_20x	4	0.004	19	46.2043	0.407683
MXF_20x	4	0.004	20	48.7028	0.398693
MXF_20x	4	0.004	21	51.2005	0.389703
MXF_20x	4	0.004	22	53.7065	0.381837
MXF_20x	4	0.004	23	56.2104	0.375769
MXF_20x	4	0.004	24	58.7088	0.370825
MXF_20x	4	0.004	25	61.2064	0.367004
MXF_20x	4	0.004	26	63.7119	0.362734
MXF_20x	4	0.004	27	66.2085	0.358464
MXF_20x	4	0.004	28	68.704	0.354643
MXF_20x	4	0.004	29	71.2041	0.34925
MXF_20x	4	0.004	0	0	1
MXF_20x	4	0.004	31	72	0.347532
MXF_20x	5	0.004	1	1.14882	0.998207
MXF_20x	5	0.004	2	3.6899	0.987929
MXF_20x	5	0.004	3	6.19199	0.976895
MXF_20x	5	0.004	4	8.69485	0.9382
MXF_20x	5	0.004	5	11.1982	0.864438
MXF_20x	5	0.004	6	13.7029	0.788711
MXF_20x	5	0.004	7	16.2045	0.71903
MXF_20x	5	0.004	8	18.7006	0.661743
MXF_20x	5	0.004	9	21.2015	0.61277
MXF_20x	5	0.004	10	23.6987	0.576796
MXF_20x	5	0.004	11	26.2027	0.54581
MXF_20x	5	0.004	12	28.7027	0.521172
MXF_20x	5	0.004	13	31.1989	0.501069
MXF_20x	5	0.004	14	33.6954	0.481117
MXF_20x	5	0.004	15	36.2071	0.463583
MXF_20x	5	0.004	16	38.7039	0.449677
MXF_20x	5	0.004	17	41.204	0.436527
MXF_20x	5	0.004	18	43.7106	0.426551
MXF_20x	5	0.004	19	46.2092	0.418993
MXF_20x	5	0.004	20	48.7077	0.410075
MXF_20x	5	0.004	21	51.2054	0.403122
MXF_20x	5	0.004	22	53.7114	0.396018
MXF_20x	5	0.004	23	56.2154	0.38846
MXF_20x	5	0.004	24	58.7137	0.383019
MXF_20x	5	0.004	25	61.2115	0.378636
MXF_20x	5	0.004	26	63.7169	0.375461
MXF_20x	5	0.004	27	66.2134	0.370776
MXF_20x	5	0.004	28	68.7089	0.367753
MXF_20x	5	0.004	29	71.2091	0.36352
MXF_20x	5	0.004	0	0	1
MXF_20x	5	0.004	31	72	0.362182
MXF_20x	5	0.004	1	1.15042	0.998083
MXF_20x	5	0.004	2	3.69149	0.988603
MXF_20x	5	0.004	3	6.19361	0.976353
MXF_20x	5	0.004	4	8.69645	0.93377
MXF_20x	5	0.004	5	11.1998	0.861145
MXF_20x	5	0.004	6	13.7045	0.773937
MXF_20x	5	0.004	7	16.206	0.702916
MXF_20x	5	0.004	8	18.7023	0.648229
MXF_20x	5	0.004	9	21.2031	0.603166
MXF_20x	5	0.004	10	23.7004	0.568895
MXF_20x	5	0.004	11	26.2043	0.543812
MXF_20x	5	0.004	12	28.7043	0.51727
MXF_20x	5	0.004	13	31.2005	0.494229
MXF_20x	5	0.004	14	33.697	0.475125
MXF_20x	5	0.004	15	36.2087	0.458354
MXF_20x	5	0.004	16	38.7055	0.443041
MXF_20x	5	0.004	17	41.2056	0.429187
MXF_20x	5	0.004	18	43.7122	0.417521
MXF_20x	5	0.004	19	46.2109	0.409062
MXF_20x	5	0.004	20	48.7094	0.399437
MXF_20x	5	0.004	21	51.207	0.391125
MXF_20x	5	0.004	22	53.713	0.385875
MXF_20x	5	0.004	23	56.217	0.37975
MXF_20x	5	0.004	24	58.7154	0.375375
MXF_20x	5	0.004	25	61.2132	0.369979
MXF_20x	5	0.004	26	63.7185	0.36575
MXF_20x	5	0.004	27	66.2151	0.361812
MXF_20x	5	0.004	28	68.7105	0.35875
MXF_20x	5	0.004	29	71.2107	0.353937
MXF_20x	5	0.004	0	0	1
MXF_20x	5	0.004	31	72	0.352418
MXF_20x	6	0.004	1	1.15532	0.998102
MXF_20x	6	0.004	2	3.69645	0.988325
MXF_20x	6	0.004	3	6.19856	0.975127
MXF_20x	6	0.004	4	8.70131	0.925875
MXF_20x	6	0.004	5	11.2048	0.84546
MXF_20x	6	0.004	6	13.7095	0.759179
MXF_20x	6	0.004	7	16.2109	0.691596
MXF_20x	6	0.004	8	18.7073	0.637211
MXF_20x	6	0.004	9	21.208	0.594193
MXF_20x	6	0.004	10	23.7055	0.557529
MXF_20x	6	0.004	11	26.2092	0.528688
MXF_20x	6	0.004	12	28.7092	0.501923
MXF_20x	6	0.004	13	31.2061	0.480047
MXF_20x	6	0.004	14	33.702	0.461349
MXF_20x	6	0.004	15	36.2136	0.44595
MXF_20x	6	0.004	16	38.7106	0.432629
MXF_20x	6	0.004	17	41.2106	0.423708
MXF_20x	6	0.004	18	43.7173	0.411731
MXF_20x	6	0.004	19	46.2157	0.403421
MXF_20x	6	0.004	20	48.7142	0.395232
MXF_20x	6	0.004	21	51.2121	0.388144
MXF_20x	6	0.004	22	53.7181	0.383133
MXF_20x	6	0.004	23	56.2221	0.379712
MXF_20x	6	0.004	24	58.7204	0.374823
MXF_20x	6	0.004	25	61.2182	0.369079
MXF_20x	6	0.004	26	63.7236	0.365535
MXF_20x	6	0.004	27	66.22	0.363091
MXF_20x	6	0.004	28	68.7156	0.360158
MXF_20x	6	0.004	29	71.2157	0.355514
MXF_20x	6	0.004	0	0	1
MXF_20x	6	0.004	31	72	0.354057
MXF_20x	6	0.004	1	1.15696	0.99842
MXF_20x	6	0.004	2	3.69805	0.990087
MXF_20x	6	0.004	3	6.2002	0.976957
MXF_20x	6	0.004	4	8.70298	0.924687
MXF_20x	6	0.004	5	11.2065	0.839087
MXF_20x	6	0.004	6	13.7112	0.749068
MXF_20x	6	0.004	7	16.2125	0.681521
MXF_20x	6	0.004	8	18.7089	0.629
MXF_20x	6	0.004	9	21.2097	0.585189
MXF_20x	6	0.004	10	23.7071	0.550722
MXF_20x	6	0.004	11	26.2108	0.51979
MXF_20x	6	0.004	12	28.7109	0.497695
MXF_20x	6	0.004	13	31.2088	0.475222
MXF_20x	6	0.004	14	33.7037	0.457041
MXF_20x	6	0.004	15	36.2152	0.444542
MXF_20x	6	0.004	16	38.7122	0.433684
MXF_20x	6	0.004	17	41.2123	0.422447
MXF_20x	6	0.004	18	43.719	0.411211
MXF_20x	6	0.004	19	46.2174	0.402878
MXF_20x	6	0.004	20	48.7159	0.393535
MXF_20x	6	0.004	21	51.2137	0.386339
MXF_20x	6	0.004	22	53.7198	0.380783
MXF_20x	6	0.004	23	56.2238	0.375481
MXF_20x	6	0.004	24	58.7221	0.370052
MXF_20x	6	0.004	25	61.2198	0.3674
MXF_20x	6	0.004	26	63.7252	0.362855
MXF_20x	6	0.004	27	66.2217	0.358436
MXF_20x	6	0.004	28	68.7173	0.355406
MXF_20x	6	0.004	29	71.2174	0.350609
MXF_20x	6	0.004	0	0	1
MXF_20x	6	0.004	31	72	0.349107
MXF_20x	7	0.004	1	1.16179	0.998022
MXF_20x	7	0.004	2	3.70292	0.988501
MXF_20x	7	0.004	3	6.20515	0.97298
MXF_20x	7	0.004	4	8.70782	0.922244
MXF_20x	7	0.004	5	11.2114	0.837206
MXF_20x	7	0.004	6	13.7161	0.751255
MXF_20x	7	0.004	7	16.2173	0.682651
MXF_20x	7	0.004	8	18.7139	0.627611
MXF_20x	7	0.004	9	21.2146	0.584049
MXF_20x	7	0.004	10	23.7119	0.550921
MXF_20x	7	0.004	11	26.2157	0.522096
MXF_20x	7	0.004	12	28.7157	0.49875
MXF_20x	7	0.004	13	31.2137	0.475665
MXF_20x	7	0.004	14	33.7086	0.458057
MXF_20x	7	0.004	15	36.2202	0.443449
MXF_20x	7	0.004	16	38.7172	0.430407
MXF_20x	7	0.004	17	41.2172	0.420625
MXF_20x	7	0.004	18	43.724	0.409799
MXF_20x	7	0.004	19	46.2223	0.401191
MXF_20x	7	0.004	20	48.7208	0.394409
MXF_20x	7	0.004	21	51.2186	0.388149
MXF_20x	7	0.004	22	53.7246	0.382149
MXF_20x	7	0.004	23	56.2289	0.376019
MXF_20x	7	0.004	24	58.727	0.371584
MXF_20x	7	0.004	25	61.2248	0.367411
MXF_20x	7	0.004	26	63.7302	0.364411
MXF_20x	7	0.004	27	66.2267	0.361411
MXF_20x	7	0.004	28	68.7223	0.35802
MXF_20x	7	0.004	29	71.2224	0.352673
MXF_20x	7	0.004	0	0	1
MXF_20x	7	0.004	31	72	0.351009
MXF_20x	7	0.004	1	1.1633	0.998049
MXF_20x	7	0.004	2	3.7045	0.989129
MXF_20x	7	0.004	3	6.20676	0.973211
MXF_20x	7	0.004	4	8.70944	0.918458
MXF_20x	7	0.004	5	11.2129	0.828437
MXF_20x	7	0.004	6	13.7177	0.745827
MXF_20x	7	0.004	7	16.2189	0.673645
MXF_20x	7	0.004	8	18.7155	0.617657
MXF_20x	7	0.004	9	21.2162	0.578547
MXF_20x	7	0.004	10	23.7135	0.541633
MXF_20x	7	0.004	11	26.2174	0.510208
MXF_20x	7	0.004	12	28.7173	0.487566
MXF_20x	7	0.004	13	31.2153	0.464924
MXF_20x	7	0.004	14	33.7102	0.449554
MXF_20x	7	0.004	15	36.2218	0.434322
MXF_20x	7	0.004	16	38.7188	0.4206
MXF_20x	7	0.004	17	41.2188	0.411268
MXF_20x	7	0.004	18	43.7256	0.400976
MXF_20x	7	0.004	19	46.224	0.393154
MXF_20x	7	0.004	20	48.7224	0.38643
MXF_20x	7	0.004	21	51.2203	0.380118
MXF_20x	7	0.004	22	53.7263	0.374766
MXF_20x	7	0.004	23	56.2305	0.369277
MXF_20x	7	0.004	24	58.7286	0.363925
MXF_20x	7	0.004	25	61.2265	0.359671
MXF_20x	7	0.004	26	63.7319	0.356103
MXF_20x	7	0.004	27	66.2284	0.353496
MXF_20x	7	0.004	28	68.7239	0.350614
MXF_20x	7	0.004	29	71.2241	0.346085
MXF_20x	7	0.004	0	0	1
MXF_20x	7	0.004	31	72	0.34468
MXF_20x	4	0.004	1	1.23609	0.998018
MXF_20x	4	0.004	2	3.77903	0.988259
MXF_20x	4	0.004	3	6.28148	0.976358
MXF_20x	4	0.004	4	8.78346	0.942798
MXF_20x	4	0.004	5	11.289	0.878294
MXF_20x	4	0.004	6	13.7928	0.799509
MXF_20x	4	0.004	7	16.2937	0.73572
MXF_20x	4	0.004	8	18.7906	0.683118
MXF_20x	4	0.004	9	21.2915	0.630991
MXF_20x	4	0.004	10	23.7886	0.590766
MXF_20x	4	0.004	11	26.2925	0.556015
MXF_20x	4	0.004	12	28.7918	0.528881
MXF_20x	4	0.004	13	31.2895	0.504127
MXF_20x	4	0.004	14	33.7852	0.47961
MXF_20x	4	0.004	15	36.2968	0.460569
MXF_20x	4	0.004	16	38.7939	0.445574
MXF_20x	4	0.004	17	41.2962	0.431292
MXF_20x	4	0.004	18	43.8007	0.421534
MXF_20x	4	0.004	19	46.2991	0.412013
MXF_20x	4	0.004	20	48.7976	0.40035
MXF_20x	4	0.004	21	51.2982	0.391781
MXF_20x	4	0.004	22	53.8018	0.382022
MXF_20x	4	0.004	23	56.3059	0.375358
MXF_20x	4	0.004	24	58.8046	0.367979
MXF_20x	4	0.004	25	61.3019	0.362267
MXF_20x	4	0.004	26	63.8075	0.357506
MXF_20x	4	0.004	27	66.3041	0.352746
MXF_20x	4	0.004	28	68.7993	0.350604
MXF_20x	4	0.004	29	71.3016	0.343701
MXF_20x	4	0.004	0	0	1
MXF_20x	4	0.004	31	72	0.341774
MXF_20x	4	0.004	1	1.23442	0.998169
MXF_20x	4	0.004	2	3.77735	0.987614
MXF_20x	4	0.004	3	6.27981	0.978593
MXF_20x	4	0.004	4	8.78179	0.941553
MXF_20x	4	0.004	5	11.2874	0.871503
MXF_20x	4	0.004	6	13.7911	0.795311
MXF_20x	4	0.004	7	16.2921	0.728523
MXF_20x	4	0.004	8	18.7889	0.671907
MXF_20x	4	0.004	9	21.2898	0.631796
MXF_20x	4	0.004	10	23.7869	0.593413
MXF_20x	4	0.004	11	26.2908	0.559443
MXF_20x	4	0.004	12	28.7901	0.532574
MXF_20x	4	0.004	13	31.2879	0.510312
MXF_20x	4	0.004	14	33.7835	0.489968
MXF_20x	4	0.004	15	36.2951	0.47212
MXF_20x	4	0.004	16	38.7923	0.455999
MXF_20x	4	0.004	17	41.2945	0.4441
MXF_20x	4	0.004	18	43.799	0.433736
MXF_20x	4	0.004	19	46.2974	0.422989
MXF_20x	4	0.004	20	48.7959	0.412817
MXF_20x	4	0.004	21	51.2965	0.404565
MXF_20x	4	0.004	22	53.8002	0.397464
MXF_20x	4	0.004	23	56.3042	0.391322
MXF_20x	4	0.004	24	58.8029	0.383262
MXF_20x	4	0.004	25	61.3002	0.377696
MXF_20x	4	0.004	26	63.8058	0.370595
MXF_20x	4	0.004	27	66.3024	0.365221
MXF_20x	4	0.004	28	68.7975	0.360807
MXF_20x	4	0.004	29	71.2998	0.355241
MXF_20x	4	0.004	0	0	1
MXF_20x	4	0.004	31	72	0.353684
MXF_20x	5	0.004	1	1.22957	0.998315
MXF_20x	5	0.004	2	3.77238	0.989579
MXF_20x	5	0.004	3	6.27497	0.978367
MXF_20x	5	0.004	4	8.77684	0.93279
MXF_20x	5	0.004	5	11.2824	0.855325
MXF_20x	5	0.004	6	13.7862	0.774947
MXF_20x	5	0.004	7	16.2871	0.707965
MXF_20x	5	0.004	8	18.7839	0.649866
MXF_20x	5	0.004	9	21.2848	0.605163
MXF_20x	5	0.004	10	23.7819	0.568469
MXF_20x	5	0.004	11	26.2859	0.537162
MXF_20x	5	0.004	12	28.7851	0.511826
MXF_20x	5	0.004	13	31.2829	0.491731
MXF_20x	5	0.004	14	33.7785	0.47353
MXF_20x	5	0.004	15	36.2901	0.457658
MXF_20x	5	0.004	16	38.7872	0.442951
MXF_20x	5	0.004	17	41.2895	0.43072
MXF_20x	5	0.004	18	43.794	0.423876
MXF_20x	5	0.004	19	46.2925	0.413975
MXF_20x	5	0.004	20	48.7909	0.407277
MXF_20x	5	0.004	21	51.2915	0.396647
MXF_20x	5	0.004	22	53.7952	0.389803
MXF_20x	5	0.004	23	56.2992	0.383833
MXF_20x	5	0.004	24	58.7979	0.378009
MXF_20x	5	0.004	25	61.2952	0.373349
MXF_20x	5	0.004	26	63.8007	0.369854
MXF_20x	5	0.004	27	66.2973	0.36534
MXF_20x	5	0.004	28	68.7925	0.360681
MXF_20x	5	0.004	29	71.2948	0.354565
MXF_20x	5	0.004	0	0	1
MXF_20x	5	0.004	31	72	0.352842
MXF_20x	5	0.004	1	1.228	0.997926
MXF_20x	5	0.004	2	3.77082	0.987571
MXF_20x	5	0.004	3	6.27339	0.975398
MXF_20x	5	0.004	4	8.77524	0.932442
MXF_20x	5	0.004	5	11.2808	0.858423
MXF_20x	5	0.004	6	13.7845	0.776149
MXF_20x	5	0.004	7	16.2855	0.705348
MXF_20x	5	0.004	8	18.7823	0.653577
MXF_20x	5	0.004	9	21.2832	0.609501
MXF_20x	5	0.004	10	23.7803	0.574381
MXF_20x	5	0.004	11	26.2844	0.548355
MXF_20x	5	0.004	12	28.7836	0.525268
MXF_20x	5	0.004	13	31.2814	0.50414
MXF_20x	5	0.004	14	33.777	0.48525
MXF_20x	5	0.004	15	36.2886	0.46776
MXF_20x	5	0.004	16	38.7857	0.452509
MXF_20x	5	0.004	17	41.2879	0.439496
MXF_20x	5	0.004	18	43.7925	0.428022
MXF_20x	5	0.004	19	46.2909	0.417388
MXF_20x	5	0.004	20	48.7893	0.409692
MXF_20x	5	0.004	21	51.2898	0.400178
MXF_20x	5	0.004	22	53.7936	0.394721
MXF_20x	5	0.004	23	56.2977	0.387445
MXF_20x	5	0.004	24	58.7963	0.381568
MXF_20x	5	0.004	25	61.2936	0.37877
MXF_20x	5	0.004	26	63.7991	0.375271
MXF_20x	5	0.004	27	66.2957	0.369815
MXF_20x	5	0.004	28	68.7909	0.367296
MXF_20x	5	0.004	29	71.2932	0.362539
MXF_20x	5	0.004	0	0	1
MXF_20x	5	0.004	31	72	0.361195
MXF_20x	6	0.004	1	1.22316	0.997742
MXF_20x	6	0.004	2	3.76589	0.986365
MXF_20x	6	0.004	3	6.26843	0.969916
MXF_20x	6	0.004	4	8.77036	0.917281
MXF_20x	6	0.004	5	11.2758	0.825443
MXF_20x	6	0.004	6	13.7796	0.740733
MXF_20x	6	0.004	7	16.2806	0.671238
MXF_20x	6	0.004	8	18.7774	0.612846
MXF_20x	6	0.004	9	21.2781	0.573369
MXF_20x	6	0.004	10	23.7754	0.539238
MXF_20x	6	0.004	11	26.2795	0.507164
MXF_20x	6	0.004	12	28.7787	0.482628
MXF_20x	6	0.004	13	31.2765	0.462204
MXF_20x	6	0.004	14	33.772	0.442329
MXF_20x	6	0.004	15	36.2836	0.429033
MXF_20x	6	0.004	16	38.7806	0.41327
MXF_20x	6	0.004	17	41.2828	0.400248
MXF_20x	6	0.004	18	43.7875	0.39079
MXF_20x	6	0.004	19	46.2859	0.382703
MXF_20x	6	0.004	20	48.7843	0.376809
MXF_20x	6	0.004	21	51.2847	0.369544
MXF_20x	6	0.004	22	53.7885	0.365432
MXF_20x	6	0.004	23	56.2927	0.358716
MXF_20x	6	0.004	24	58.7913	0.354329
MXF_20x	6	0.004	25	61.2887	0.351725
MXF_20x	6	0.004	26	63.7942	0.347887
MXF_20x	6	0.004	27	66.2907	0.344871
MXF_20x	6	0.004	28	68.786	0.342267
MXF_20x	6	0.004	29	71.2882	0.338566
MXF_20x	6	0.004	0	0	1
MXF_20x	6	0.004	31	72	0.337513
MXF_20x	6	0.004	1	1.22153	0.998381
MXF_20x	6	0.004	2	3.76428	0.99155
MXF_20x	6	0.004	3	6.26672	0.976247
MXF_20x	6	0.004	4	8.76873	0.921183
MXF_20x	6	0.004	5	11.2742	0.830185
MXF_20x	6	0.004	6	13.778	0.747522
MXF_20x	6	0.004	7	16.2788	0.684534
MXF_20x	6	0.004	8	18.7757	0.627011
MXF_20x	6	0.004	9	21.2765	0.586978
MXF_20x	6	0.004	10	23.7738	0.554732
MXF_20x	6	0.004	11	26.2779	0.529182
MXF_20x	6	0.004	12	28.7771	0.503631
MXF_20x	6	0.004	13	31.2748	0.485322
MXF_20x	6	0.004	14	33.7703	0.465647
MXF_20x	6	0.004	15	36.2819	0.448705
MXF_20x	6	0.004	16	38.7789	0.437227
MXF_20x	6	0.004	17	41.2812	0.425204
MXF_20x	6	0.004	18	43.7858	0.414819
MXF_20x	6	0.004	19	46.2842	0.406485
MXF_20x	6	0.004	20	48.7827	0.396237
MXF_20x	6	0.004	21	51.283	0.390635
MXF_20x	6	0.004	22	53.7868	0.38476
MXF_20x	6	0.004	23	56.291	0.379431
MXF_20x	6	0.004	24	58.7896	0.374376
MXF_20x	6	0.004	25	61.287	0.370687
MXF_20x	6	0.004	26	63.7925	0.365905
MXF_20x	6	0.004	27	66.289	0.362216
MXF_20x	6	0.004	28	68.7843	0.357843
MXF_20x	6	0.004	29	71.2865	0.352788
MXF_20x	6	0.004	0	0	1
MXF_20x	6	0.004	31	72	0.351346
MXF_20x	7	0.004	1	1.21661	0.997786
MXF_20x	7	0.004	2	3.75923	0.990241
MXF_20x	7	0.004	3	6.26161	0.969115
MXF_20x	7	0.004	4	8.76375	0.913282
MXF_20x	7	0.004	5	11.2691	0.819556
MXF_20x	7	0.004	6	13.7729	0.728513
MXF_20x	7	0.004	7	16.2737	0.661111
MXF_20x	7	0.004	8	18.7705	0.608296
MXF_20x	7	0.004	9	21.2714	0.566714
MXF_20x	7	0.004	10	23.7686	0.528318
MXF_20x	7	0.004	11	26.2727	0.502498
MXF_20x	7	0.004	12	28.7721	0.476845
MXF_20x	7	0.004	13	31.2698	0.457395
MXF_20x	7	0.004	14	33.7652	0.440629
MXF_20x	7	0.004	15	36.2767	0.424365
MXF_20x	7	0.004	16	38.7739	0.41179
MXF_20x	7	0.004	17	41.2761	0.401898
MXF_20x	7	0.004	18	43.7807	0.394017
MXF_20x	7	0.004	19	46.279	0.386808
MXF_20x	7	0.004	20	48.7776	0.381107
MXF_20x	7	0.004	21	51.2779	0.373562
MXF_20x	7	0.004	22	53.7817	0.367526
MXF_20x	7	0.004	23	56.2858	0.362496
MXF_20x	7	0.004	24	58.7844	0.359478
MXF_20x	7	0.004	25	61.2818	0.355454
MXF_20x	7	0.004	26	63.7872	0.350424
MXF_20x	7	0.004	27	66.2838	0.346903
MXF_20x	7	0.004	28	68.7792	0.344053
MXF_20x	7	0.004	29	71.2814	0.33919
MXF_20x	7	0.004	0	0	1
MXF_20x	7	0.004	31	72	0.337794
MXF_20x	7	0.004	1	1.21504	0.997867
MXF_20x	7	0.004	2	3.75762	0.988587
MXF_20x	7	0.004	3	6.25994	0.97262
MXF_20x	7	0.004	4	8.7622	0.913256
MXF_20x	7	0.004	5	11.2675	0.822913
MXF_20x	7	0.004	6	13.7713	0.733389
MXF_20x	7	0.004	7	16.2721	0.666928
MXF_20x	7	0.004	8	18.7689	0.611385
MXF_20x	7	0.004	9	21.2697	0.569079
MXF_20x	7	0.004	10	23.7671	0.536053
MXF_20x	7	0.004	11	26.271	0.505621
MXF_20x	7	0.004	12	28.7705	0.481329
MXF_20x	7	0.004	13	31.2682	0.460586
MXF_20x	7	0.004	14	33.7636	0.444891
MXF_20x	7	0.004	15	36.2751	0.430016
MXF_20x	7	0.004	16	38.7723	0.416915
MXF_20x	7	0.004	17	41.2745	0.405588
MXF_20x	7	0.004	18	43.7791	0.396035
MXF_20x	7	0.004	19	46.2774	0.388802
MXF_20x	7	0.004	20	48.776	0.381024
MXF_20x	7	0.004	21	51.2762	0.372699
MXF_20x	7	0.004	22	53.78	0.367377
MXF_20x	7	0.004	23	56.2842	0.361372
MXF_20x	7	0.004	24	58.7828	0.356459
MXF_20x	7	0.004	25	61.2801	0.352092
MXF_20x	7	0.004	26	63.7856	0.349772
MXF_20x	7	0.004	27	66.2822	0.347725
MXF_20x	7	0.004	28	68.7776	0.345678
MXF_20x	7	0.004	29	71.2797	0.342949
MXF_20x	7	0.004	0	0	1
MXF_20x	7	0.004	31	72	0.342163
MXF_20x	4	0.004	1	1.2573	0.998463
MXF_20x	4	0.004	2	3.8005	0.989946
MXF_20x	4	0.004	3	6.30288	0.979926
MXF_20x	4	0.004	4	8.80479	0.952622
MXF_20x	4	0.004	5	11.3103	0.889749
MXF_20x	4	0.004	6	13.8141	0.818359
MXF_20x	4	0.004	7	16.315	0.752479
MXF_20x	4	0.004	8	18.8121	0.69687
MXF_20x	4	0.004	9	21.3129	0.636
MXF_20x	4	0.004	10	23.81	0.600681
MXF_20x	4	0.004	11	26.3139	0.566864
MXF_20x	4	0.004	12	28.8133	0.537056
MXF_20x	4	0.004	13	31.3113	0.513509
MXF_20x	4	0.004	14	33.8065	0.490965
MXF_20x	4	0.004	15	36.3182	0.476186
MXF_20x	4	0.004	16	38.8155	0.461657
MXF_20x	4	0.004	17	41.3175	0.45264
MXF_20x	4	0.004	18	43.8223	0.441117
MXF_20x	4	0.004	19	46.3206	0.431348
MXF_20x	4	0.004	20	48.8195	0.421328
MXF_20x	4	0.004	21	51.3199	0.413312
MXF_20x	4	0.004	22	53.8231	0.40705
MXF_20x	4	0.004	23	56.3275	0.401038
MXF_20x	4	0.004	24	58.8264	0.393523
MXF_20x	4	0.004	25	61.3233	0.389516
MXF_20x	4	0.004	26	63.829	0.386259
MXF_20x	4	0.004	27	66.3259	0.381249
MXF_20x	4	0.004	28	68.8209	0.378995
MXF_20x	4	0.004	29	71.3233	0.373484
MXF_20x	4	0.004	0	0	1
MXF_20x	4	0.004	31	72	0.371994
MXF_20x	4	0.004	1	1.25893	0.997889
MXF_20x	4	0.004	2	3.80215	0.986847
MXF_20x	4	0.004	3	6.30458	0.977462
MXF_20x	4	0.004	4	8.80638	0.951514
MXF_20x	4	0.004	5	11.312	0.892717
MXF_20x	4	0.004	6	13.8158	0.818738
MXF_20x	4	0.004	7	16.3166	0.756905
MXF_20x	4	0.004	8	18.8138	0.70004
MXF_20x	4	0.004	9	21.3146	0.651733
MXF_20x	4	0.004	10	23.8117	0.612259
MXF_20x	4	0.004	11	26.3157	0.578582
MXF_20x	4	0.004	12	28.815	0.554291
MXF_20x	4	0.004	13	31.313	0.529171
MXF_20x	4	0.004	14	33.8082	0.512056
MXF_20x	4	0.004	15	36.3199	0.492733
[truncated: 202 more rows]

## Sheet: ED 1h
Condition	Gel.volume (µl)	Gel.percent	Timestep	Time (h)	LiveCellFraction
FOX_20x	5	0.004	1	0.247787	0.960984
FOX_20x	5	0.004	2	2.75878	0.550842
FOX_20x	5	0.004	3	5.26149	0.295859
FOX_20x	5	0.004	4	7.76003	0.172955
FOX_20x	5	0.004	5	10.26	0.118733
FOX_20x	5	0.004	6	12.7625	0.0950974
FOX_20x	5	0.004	7	15.2645	0.0831407
FOX_20x	5	0.004	8	17.7608	0.0739646
FOX_20x	5	0.004	9	20.2609	0.0686814
FOX_20x	5	0.004	10	22.759	0.0620079
FOX_20x	5	0.004	11	25.2621	0.057837
FOX_20x	5	0.004	12	27.7624	0.0545003
FOX_20x	5	0.004	13	30.2614	0.0514416
FOX_20x	5	0.004	14	32.7597	0.0500512
FOX_20x	5	0.004	15	35.2636	0.0467145
FOX_20x	5	0.004	16	37.7609	0.0458803
FOX_20x	5	0.004	17	40.2626	0.0450461
FOX_20x	5	0.004	18	42.7625	0.0433777
FOX_20x	5	0.004	19	45.2632	0.0428216
FOX_20x	5	0.004	20	47.7631	0.0408752
FOX_20x	5	0.004	21	50.2617	0.0392068
FOX_20x	5	0.004	22	52.7655	0.0386507
FOX_20x	5	0.004	23	55.265	0.0383726
FOX_20x	5	0.004	24	57.7631	0.0380946
FOX_20x	5	0.004	25	60.2637	0.0372604
FOX_20x	5	0.004	26	62.7637	0.0367043
FOX_20x	5	0.004	27	65.2664	0.0364262
FOX_20x	5	0.004	28	67.763	0.035592
FOX_20x	5	0.004	29	70.2632	0.0347578
FOX_20x	5	0.004	0	0	1
FOX_20x	5	0.004	31	72	0.0341783
FOX_20x	5	0.004	1	0.249316	0.960743
FOX_20x	5	0.004	2	2.76039	0.545368
FOX_20x	5	0.004	3	5.26309	0.30424
FOX_20x	5	0.004	4	7.76162	0.181035
FOX_20x	5	0.004	5	10.2617	0.132759
FOX_20x	5	0.004	6	12.7642	0.104347
FOX_20x	5	0.004	7	15.2661	0.0882546
FOX_20x	5	0.004	8	17.7624	0.0776943
FOX_20x	5	0.004	9	20.2626	0.0701511
FOX_20x	5	0.004	10	22.7606	0.064368
FOX_20x	5	0.004	11	25.2637	0.060345
FOX_20x	5	0.004	12	27.764	0.0575792
FOX_20x	5	0.004	13	30.263	0.056322
FOX_20x	5	0.004	14	32.7613	0.054562
FOX_20x	5	0.004	15	35.2652	0.0525505
FOX_20x	5	0.004	16	37.7625	0.0507904
FOX_20x	5	0.004	17	40.2642	0.0492818
FOX_20x	5	0.004	18	42.7641	0.0477732
FOX_20x	5	0.004	19	45.2649	0.0470189
FOX_20x	5	0.004	20	47.7648	0.046516
FOX_20x	5	0.004	21	50.2634	0.0460131
FOX_20x	5	0.004	22	52.7671	0.0450074
FOX_20x	5	0.004	23	55.2666	0.0437502
FOX_20x	5	0.004	24	57.7647	0.0432473
FOX_20x	5	0.004	25	60.2654	0.0427444
FOX_20x	5	0.004	26	62.7653	0.0419901
FOX_20x	5	0.004	27	65.268	0.0412358
FOX_20x	5	0.004	28	67.7647	0.0407329
FOX_20x	5	0.004	29	70.2648	0.0397272
FOX_20x	5	0.004	0	0	1
FOX_20x	5	0.004	31	72	0.0390291
FOX_20x	5	0.003	1	0.266688	0.952856
FOX_20x	5	0.003	2	2.77852	0.472767
FOX_20x	5	0.003	3	5.28144	0.252374
FOX_20x	5	0.003	4	7.77996	0.1337
FOX_20x	5	0.003	5	10.2796	0.0967112
FOX_20x	5	0.003	6	12.7825	0.0801431
FOX_20x	5	0.003	7	15.2842	0.0724371
FOX_20x	5	0.003	8	17.7807	0.0631898
FOX_20x	5	0.003	9	20.2811	0.0574102
FOX_20x	5	0.003	10	22.7784	0.0527866
FOX_20x	5	0.003	11	25.282	0.0504748
FOX_20x	5	0.003	12	27.7824	0.0462364
FOX_20x	5	0.003	13	30.2809	0.0439246
FOX_20x	5	0.003	14	32.7795	0.0423834
FOX_20x	5	0.003	15	35.2836	0.039301
FOX_20x	5	0.003	16	37.7808	0.038145
FOX_20x	5	0.003	17	40.2824	0.0358332
FOX_20x	5	0.003	18	42.7822	0.0346773
FOX_20x	5	0.003	19	45.2832	0.0335214
FOX_20x	5	0.003	20	47.7831	0.0327508
FOX_20x	5	0.003	21	50.2818	0.0319802
FOX_20x	5	0.003	22	52.7854	0.0308243
FOX_20x	5	0.003	23	55.2849	0.030439
FOX_20x	5	0.003	24	57.7831	0.030439
FOX_20x	5	0.003	25	60.2837	0.0296684
FOX_20x	5	0.003	26	62.7838	0.0292831
FOX_20x	5	0.003	27	65.2862	0.0288978
FOX_20x	5	0.003	28	67.783	0.0288978
FOX_20x	5	0.003	29	70.2831	0.0288978
FOX_20x	5	0.003	0	0	1
FOX_20x	5	0.003	31	72	0.0288978
FOX_20x	5	0.003	1	0.268264	0.951284
FOX_20x	5	0.003	2	2.78016	0.473061
FOX_20x	5	0.003	3	5.28305	0.241693
FOX_20x	5	0.003	4	7.78158	0.12202
FOX_20x	5	0.003	5	10.2812	0.0863524
FOX_20x	5	0.003	6	12.7842	0.0713346
FOX_20x	5	0.003	7	15.2858	0.0638257
FOX_20x	5	0.003	8	17.7823	0.0563168
FOX_20x	5	0.003	9	20.2827	0.052093
FOX_20x	5	0.003	10	22.78	0.0488079
FOX_20x	5	0.003	11	25.2837	0.045992
FOX_20x	5	0.003	12	27.7841	0.0441148
FOX_20x	5	0.003	13	30.2825	0.0394217
FOX_20x	5	0.003	14	32.7811	0.0380138
FOX_20x	5	0.003	15	35.2852	0.0361366
FOX_20x	5	0.003	16	37.7824	0.0347287
FOX_20x	5	0.003	17	40.2841	0.0337901
FOX_20x	5	0.003	18	42.7839	0.0333208
FOX_20x	5	0.003	19	45.2848	0.0314435
FOX_20x	5	0.003	20	47.7848	0.0309742
FOX_20x	5	0.003	21	50.2834	0.0309742
FOX_20x	5	0.003	22	52.787	0.0309742
FOX_20x	5	0.003	23	55.2865	0.0305049
FOX_20x	5	0.003	24	57.7847	0.0305049
FOX_20x	5	0.003	25	60.2853	0.0300356
FOX_20x	5	0.003	26	62.7855	0.0295663
FOX_20x	5	0.003	27	65.2878	0.029097
FOX_20x	5	0.003	28	67.7846	0.029097
FOX_20x	5	0.003	29	70.2848	0.0286277
FOX_20x	5	0.003	0	0	1
FOX_20x	5	0.003	31	72	0.0283057
FOX_20x	5	0.003	1	0.272844	0.951768
FOX_20x	5	0.003	2	2.78509	0.468043
FOX_20x	5	0.003	3	5.28782	0.249949
FOX_20x	5	0.003	4	7.7866	0.133796
FOX_20x	5	0.003	5	10.2861	0.0950788
FOX_20x	5	0.003	6	12.7891	0.0784155
FOX_20x	5	0.003	7	15.2907	0.0642027
FOX_20x	5	0.003	8	17.7873	0.0578314
FOX_20x	5	0.003	9	20.2876	0.0524404
FOX_20x	5	0.003	10	22.7848	0.0509701
FOX_20x	5	0.003	11	25.2886	0.0460691
FOX_20x	5	0.003	12	27.7891	0.0431285
FOX_20x	5	0.003	13	30.2874	0.0411681
FOX_20x	5	0.003	14	32.786	0.0387177
FOX_20x	5	0.003	15	35.2901	0.0372474
FOX_20x	5	0.003	16	37.7873	0.0347969
FOX_20x	5	0.003	17	40.289	0.0333266
FOX_20x	5	0.003	18	42.7888	0.0313662
FOX_20x	5	0.003	19	45.2897	0.0313662
FOX_20x	5	0.003	20	47.7896	0.0308761
FOX_20x	5	0.003	21	50.2884	0.0298959
FOX_20x	5	0.003	22	52.7919	0.0298959
FOX_20x	5	0.003	23	55.2915	0.0284256
FOX_20x	5	0.003	24	57.7897	0.0269553
FOX_20x	5	0.003	25	60.2903	0.0264652
FOX_20x	5	0.003	26	62.7905	0.0259751
FOX_20x	5	0.003	27	65.2928	0.0249949
FOX_20x	5	0.003	28	67.7896	0.0249949
FOX_20x	5	0.003	29	70.2897	0.0245049
FOX_20x	5	0.003	0	0	1
FOX_20x	5	0.003	31	72	0.0241696
FOX_20x	5	0.003	1	0.27434	0.951504
FOX_20x	5	0.003	2	2.78671	0.4831
FOX_20x	5	0.003	3	5.28944	0.248899
FOX_20x	5	0.003	4	7.78819	0.133694
FOX_20x	5	0.003	5	10.2877	0.0900776
FOX_20x	5	0.003	6	12.7907	0.071588
FOX_20x	5	0.003	7	15.2922	0.0658989
FOX_20x	5	0.003	8	17.7889	0.0583134
FOX_20x	5	0.003	9	20.2892	0.0493056
FOX_20x	5	0.003	10	22.7865	0.0450388
FOX_20x	5	0.003	11	25.2902	0.0421942
FOX_20x	5	0.003	12	27.7907	0.0398238
FOX_20x	5	0.003	13	30.2889	0.036031
FOX_20x	5	0.003	14	32.7876	0.0336606
FOX_20x	5	0.003	15	35.2917	0.0312901
FOX_20x	5	0.003	16	37.7889	0.0303419
FOX_20x	5	0.003	17	40.2906	0.0293937
FOX_20x	5	0.003	18	42.7903	0.0289197
FOX_20x	5	0.003	19	45.2913	0.0289197
FOX_20x	5	0.003	20	47.7913	0.0284456
FOX_20x	5	0.003	21	50.29	0.0270233
FOX_20x	5	0.003	22	52.7935	0.0260751
FOX_20x	5	0.003	23	55.2931	0.025601
FOX_20x	5	0.003	24	57.7914	0.0251269
FOX_20x	5	0.003	25	60.2919	0.0246528
FOX_20x	5	0.003	26	62.7922	0.0241787
FOX_20x	5	0.003	27	65.2944	0.0237046
FOX_20x	5	0.003	28	67.7912	0.0232305
FOX_20x	5	0.003	29	70.2913	0.0227565
FOX_20x	5	0.003	0	0	1
FOX_20x	5	0.003	31	72	0.0224324
FOX_20x	5	0.005	1	0.278886	0.953393
FOX_20x	5	0.005	2	2.79139	0.503108
FOX_20x	5	0.005	3	5.29416	0.289255
FOX_20x	5	0.005	4	7.79289	0.143563
FOX_20x	5	0.005	5	10.2925	0.10011
FOX_20x	5	0.005	6	12.7954	0.0830704
FOX_20x	5	0.005	7	15.2969	0.0685863
FOX_20x	5	0.005	8	17.7936	0.0596403
FOX_20x	5	0.005	9	20.294	0.0541023
FOX_20x	5	0.005	10	22.7913	0.0515463
FOX_20x	5	0.005	11	25.295	0.0472862
FOX_20x	5	0.005	12	27.7954	0.0421742
FOX_20x	5	0.005	13	30.2938	0.0400442
FOX_20x	5	0.005	14	32.7924	0.0391922
FOX_20x	5	0.005	15	35.2964	0.0383402
FOX_20x	5	0.005	16	37.7936	0.0383402
FOX_20x	5	0.005	17	40.2955	0.0366362
FOX_20x	5	0.005	18	42.7951	0.0362102
FOX_20x	5	0.005	19	45.2962	0.0353582
FOX_20x	5	0.005	20	47.7962	0.0349322
FOX_20x	5	0.005	21	50.2947	0.0340802
FOX_20x	5	0.005	22	52.7984	0.0332282
FOX_20x	5	0.005	23	55.298	0.0323762
FOX_20x	5	0.005	24	57.7962	0.0323762
FOX_20x	5	0.005	25	60.2968	0.0323762
FOX_20x	5	0.005	26	62.7972	0.0319501
FOX_20x	5	0.005	27	65.2992	0.0310982
FOX_20x	5	0.005	28	67.796	0.0306721
FOX_20x	5	0.005	29	70.2961	0.0302461
FOX_20x	5	0.005	0	0	1
FOX_20x	5	0.005	31	72	0.0299558
FOX_20x	5	0.005	1	0.280368	0.951792
FOX_20x	5	0.005	2	2.79294	0.483412
FOX_20x	5	0.005	3	5.29572	0.260694
FOX_20x	5	0.005	4	7.79449	0.138061
FOX_20x	5	0.005	5	10.2941	0.0953374
FOX_20x	5	0.005	6	12.797	0.0775358
FOX_20x	5	0.005	7	15.2985	0.0668548
FOX_20x	5	0.005	8	17.7952	0.058943
FOX_20x	5	0.005	9	20.2955	0.0545915
FOX_20x	5	0.005	10	22.7929	0.0490533
FOX_20x	5	0.005	11	25.2966	0.0470753
FOX_20x	5	0.005	12	27.7969	0.0427238
FOX_20x	5	0.005	13	30.2954	0.0419326
FOX_20x	5	0.005	14	32.794	0.0375811
FOX_20x	5	0.005	15	35.298	0.0359988
FOX_20x	5	0.005	16	37.7952	0.0344164
FOX_20x	5	0.005	17	40.2971	0.032834
FOX_20x	5	0.005	18	42.7967	0.0320429
FOX_20x	5	0.005	19	45.2978	0.0300649
FOX_20x	5	0.005	20	47.7978	0.0300649
FOX_20x	5	0.005	21	50.2963	0.0292737
FOX_20x	5	0.005	22	52.8	0.0292737
FOX_20x	5	0.005	23	55.2996	0.0288781
FOX_20x	5	0.005	24	57.7978	0.0284825
FOX_20x	5	0.005	25	60.2983	0.0280869
FOX_20x	5	0.005	26	62.7988	0.0280869
FOX_20x	5	0.005	27	65.3008	0.0280869
FOX_20x	5	0.005	28	67.7976	0.0280869
FOX_20x	5	0.005	29	70.2977	0.0280869
FOX_20x	5	0.005	0	0	1
FOX_20x	5	0.005	31	72	0.0280869
FOX_20x	5	0.005	1	0.2848	0.949656
FOX_20x	5	0.005	2	2.79758	0.490319
FOX_20x	5	0.005	3	5.30041	0.240445
FOX_20x	5	0.005	4	7.79922	0.134029
FOX_20x	5	0.005	5	10.2989	0.0963126
FOX_20x	5	0.005	6	12.8017	0.0713926
FOX_20x	5	0.005	7	15.3032	0.0612899
FOX_20x	5	0.005	8	17.7999	0.0538812
FOX_20x	5	0.005	9	20.3002	0.0484931
FOX_20x	5	0.005	10	22.7977	0.044452
FOX_20x	5	0.005	11	25.3014	0.0424315
FOX_20x	5	0.005	12	27.8016	0.0410844
FOX_20x	5	0.005	13	30.3002	0.0390639
FOX_20x	5	0.005	14	32.7988	0.0343493
FOX_20x	5	0.005	15	35.3028	0.0309817
FOX_20x	5	0.005	16	37.8	0.0309817
FOX_20x	5	0.005	17	40.3018	0.0303082
FOX_20x	5	0.005	18	42.8014	0.0296347
FOX_20x	5	0.005	19	45.3027	0.0289612
FOX_20x	5	0.005	20	47.8026	0.0289612
FOX_20x	5	0.005	21	50.3011	0.0276141
FOX_20x	5	0.005	22	52.8048	0.0262671
FOX_20x	5	0.005	23	55.3043	0.0255936
FOX_20x	5	0.005	24	57.8026	0.0242465
FOX_20x	5	0.005	25	60.3031	0.0242465
FOX_20x	5	0.005	26	62.8037	0.0242465
FOX_20x	5	0.005	27	65.3057	0.0242465
FOX_20x	5	0.005	28	67.8023	0.0242465
FOX_20x	5	0.005	29	70.3024	0.0242465
FOX_20x	5	0.005	0	0	1
FOX_20x	5	0.005	31	72	0.0242465
FOX_20x	5	0.005	1	0.286239	0.948023
FOX_20x	5	0.005	2	2.7991	0.469647
FOX_20x	5	0.005	3	5.30201	0.235696
FOX_20x	5	0.005	4	7.80083	0.130069
FOX_20x	5	0.005	5	10.3005	0.102135
FOX_20x	5	0.005	6	12.8033	0.085549
FOX_20x	5	0.005	7	15.3048	0.0759466
FOX_20x	5	0.005	8	17.8015	0.06809
FOX_20x	5	0.005	9	20.3018	0.0628524
FOX_20x	5	0.005	10	22.7992	0.0567417
FOX_20x	5	0.005	11	25.303	0.052377
FOX_20x	5	0.005	12	27.8031	0.0497581
FOX_20x	5	0.005	13	30.3018	0.0471393
FOX_20x	5	0.005	14	32.8003	0.0436475
FOX_20x	5	0.005	15	35.3044	0.0410286
FOX_20x	5	0.005	16	37.8016	0.0410286
FOX_20x	5	0.005	17	40.3035	0.0375368
FOX_20x	5	0.005	18	42.8031	0.0357909
FOX_20x	5	0.005	19	45.3042	0.034045
FOX_20x	5	0.005	20	47.8042	0.0296803
FOX_20x	5	0.005	21	50.3027	0.0296803
FOX_20x	5	0.005	22	52.8064	0.0270614
FOX_20x	5	0.005	23	55.306	0.0261885
FOX_20x	5	0.005	24	57.8042	0.0261885
FOX_20x	5	0.005	25	60.3048	0.0253155
FOX_20x	5	0.005	26	62.8052	0.0253155
FOX_20x	5	0.005	27	65.3073	0.0253155
FOX_20x	5	0.005	28	67.8039	0.0244426
FOX_20x	5	0.005	29	70.304	0.0235696
FOX_20x	5	0.005	0	0	1
FOX_20x	5	0.005	31	72	0.0229774
FOX_20x	5	0.004	1	0.325994	0.948679
FOX_20x	5	0.004	2	2.84089	0.523498
FOX_20x	5	0.004	3	5.34473	0.29495
FOX_20x	5	0.004	4	7.84329	0.178617
FOX_20x	5	0.004	5	10.3429	0.125856
FOX_20x	5	0.004	6	12.8456	0.10089
FOX_20x	5	0.004	7	15.3474	0.0893086
FOX_20x	5	0.004	8	17.8437	0.0790137
FOX_20x	5	0.004	9	20.3443	0.0718072
FOX_20x	5	0.004	10	22.8415	0.0671745
FOX_20x	5	0.004	11	25.3455	0.0622844
FOX_20x	5	0.004	12	27.8454	0.0579091
FOX_20x	5	0.004	13	30.3444	0.0535337
FOX_20x	5	0.004	14	32.8428	0.0491584
FOX_20x	5	0.004	15	35.3467	0.0470994
FOX_20x	5	0.004	16	37.8438	0.0437535
FOX_20x	5	0.004	17	40.3462	0.040665
FOX_20x	5	0.004	18	42.8457	0.0396355
FOX_20x	5	0.004	19	45.3469	0.0383487
FOX_20x	5	0.004	20	47.8464	0.0375766
FOX_20x	5	0.004	21	50.345	0.0368044
FOX_20x	5	0.004	22	52.8492	0.0360323
FOX_20x	5	0.004	23	55.3489	0.0350028
FOX_20x	5	0.004	24	57.8469	0.0344881
FOX_20x	5	0.004	25	60.3474	0.0332012
FOX_20x	5	0.004	26	62.848	0.0324291
FOX_20x	5	0.004	27	65.3504	0.0321717
FOX_20x	5	0.004	28	67.8462	0.0308848
FOX_20x	5	0.004	29	70.3468	0.0301127
FOX_20x	5	0.004	0	0	1
FOX_20x	5	0.004	31	72	0.0296023
FOX_20x	5	0.004	1	0.324492	0.948915
FOX_20x	5	0.004	2	2.83923	0.532307
FOX_20x	5	0.004	3	5.34313	0.296833
FOX_20x	5	0.004	4	7.84164	0.181813
FOX_20x	5	0.004	5	10.3412	0.130643
FOX_20x	5	0.004	6	12.8439	0.104831
FOX_20x	5	0.004	7	15.3457	0.0892085
FOX_20x	5	0.004	8	17.8421	0.0785668
FOX_20x	5	0.004	9	20.3426	0.0715479
FOX_20x	5	0.004	10	22.8398	0.0647554
FOX_20x	5	0.004	11	25.3438	0.0588685
FOX_20x	5	0.004	12	27.8438	0.0568308
FOX_20x	5	0.004	13	30.3427	0.052076
FOX_20x	5	0.004	14	32.8412	0.0491326
FOX_20x	5	0.004	15	35.3451	0.0468684
FOX_20x	5	0.004	16	37.8422	0.0455099
FOX_20x	5	0.004	17	40.3445	0.0423401
FOX_20x	5	0.004	18	42.8441	0.0416608
FOX_20x	5	0.004	19	45.3453	0.0398495
FOX_20x	5	0.004	20	47.8448	0.0387174
FOX_20x	5	0.004	21	50.3435	0.0378117
FOX_20x	5	0.004	22	52.8475	0.0373589
FOX_20x	5	0.004	23	55.3472	0.0366796
FOX_20x	5	0.004	24	57.8454	0.0360004
FOX_20x	5	0.004	25	60.3457	0.0348683
FOX_20x	5	0.004	26	62.8463	0.034189
FOX_20x	5	0.004	27	65.3487	0.0330569
FOX_20x	5	0.004	28	67.8445	0.0328305
FOX_20x	5	0.004	29	70.3452	0.0326041
FOX_20x	5	0.004	0	0	1
FOX_20x	5	0.004	31	72	0.0324543
FOX_20x	5	0.003	1	0.307441	0.944177
FOX_20x	5	0.003	2	2.82136	0.470171
FOX_20x	5	0.003	3	5.32491	0.242514
FOX_20x	5	0.003	4	7.82339	0.130364
FOX_20x	5	0.003	5	10.3231	0.0886664
FOX_20x	5	0.003	6	12.8259	0.074288
FOX_20x	5	0.003	7	15.3275	0.0647025
FOX_20x	5	0.003	8	17.8241	0.0584719
FOX_20x	5	0.003	9	20.3244	0.051762
FOX_20x	5	0.003	10	22.8217	0.0479278
FOX_20x	5	0.003	11	25.3257	0.043135
FOX_20x	5	0.003	12	27.8255	0.0407386
FOX_20x	5	0.003	13	30.3246	0.03978
FOX_20x	5	0.003	14	32.8229	0.0369044
FOX_20x	5	0.003	15	35.3269	0.0349873
FOX_20x	5	0.003	16	37.8241	0.0325909
FOX_20x	5	0.003	17	40.3265	0.0321116
FOX_20x	5	0.003	18	42.8261	0.0301945
FOX_20x	5	0.003	19	45.3272	0.0297152
FOX_20x	5	0.003	20	47.8268	0.0292359
FOX_20x	5	0.003	21	50.3254	0.0282774
FOX_20x	5	0.003	22	52.829	0.0273188
FOX_20x	5	0.003	23	55.329	0.0273188
FOX_20x	5	0.003	24	57.827	0.0263603
FOX_20x	5	0.003	25	60.3275	0.025881
FOX_20x	5	0.003	26	62.828	0.0249224
FOX_20x	5	0.003	27	65.3302	0.0239639
FOX_20x	5	0.003	28	67.8265	0.0234846
FOX_20x	5	0.003	29	70.3268	0.0215675
FOX_20x	5	0.003	0	0	1
FOX_20x	5	0.003	31	72	0.0202846
FOX_20x	5	0.003	1	0.305921	0.94298
FOX_20x	5	0.003	2	2.81971	0.46205
FOX_20x	5	0.003	3	5.32325	0.223573
FOX_20x	5	0.003	4	7.8217	0.127685
FOX_20x	5	0.003	5	10.3215	0.0859513
FOX_20x	5	0.003	6	12.8242	0.069556
FOX_20x	5	0.003	7	15.3259	0.0566384
FOX_20x	5	0.003	8	17.8224	0.0526638
FOX_20x	5	0.003	9	20.3227	0.0467019
FOX_20x	5	0.003	10	22.8201	0.0427273
FOX_20x	5	0.003	11	25.324	0.0407399
FOX_20x	5	0.003	12	27.8239	0.0397463
FOX_20x	5	0.003	13	30.3228	0.0357717
FOX_20x	5	0.003	14	32.8212	0.034778
FOX_20x	5	0.003	15	35.3253	0.0342812
FOX_20x	5	0.003	16	37.8225	0.0327907
FOX_20x	5	0.003	17	40.3248	0.0313002
FOX_20x	5	0.003	18	42.8244	0.0303065
FOX_20x	5	0.003	19	45.3255	0.0293129
FOX_20x	5	0.003	20	47.8252	0.028816
FOX_20x	5	0.003	21	50.3237	0.0283192
FOX_20x	5	0.003	22	52.8273	0.0283192
FOX_20x	5	0.003	23	55.3274	0.0273256
FOX_20x	5	0.003	24	57.8254	0.0268287
FOX_20x	5	0.003	25	60.3259	0.0258351
FOX_20x	5	0.003	26	62.8264	0.0258351
FOX_20x	5	0.003	27	65.3285	0.0258351
FOX_20x	5	0.003	28	67.8249	0.0248414
FOX_20x	5	0.003	29	70.3252	0.0238478
FOX_20x	5	0.003	0	0	1
FOX_20x	5	0.003	31	72	0.0231822
FOX_20x	5	0.003	1	0.301227	0.943855
FOX_20x	5	0.003	2	2.81479	0.455654
FOX_20x	5	0.003	3	5.31824	0.217656
FOX_20x	5	0.003	4	7.81679	0.124593
FOX_20x	5	0.003	5	10.3165	0.0889949
FOX_20x	5	0.003	6	12.8193	0.0701788
FOX_20x	5	0.003	7	15.3209	0.0569567
FOX_20x	5	0.003	8	17.8175	0.0518713
FOX_20x	5	0.003	9	20.3179	0.0462774
FOX_20x	5	0.003	10	22.8151	0.0437346
FOX_20x	5	0.003	11	25.3192	0.0411919
FOX_20x	5	0.003	12	27.8189	0.0371236
FOX_20x	5	0.003	13	30.3178	0.035598
FOX_20x	5	0.003	14	32.8162	0.0325467
FOX_20x	5	0.003	15	35.3203	0.0320382
FOX_20x	5	0.003	16	37.8177	0.030004
FOX_20x	5	0.003	17	40.3199	0.0294954
FOX_20x	5	0.003	18	42.8193	0.0284784
FOX_20x	5	0.003	19	45.3204	0.0274613
FOX_20x	5	0.003	20	47.8202	0.0259357
FOX_20x	5	0.003	21	50.3188	0.0254271
FOX_20x	5	0.003	22	52.8225	0.0254271
FOX_20x	5	0.003	23	55.3224	0.0254271
FOX_20x	5	0.003	24	57.8203	0.02441
FOX_20x	5	0.003	25	60.3209	0.0239015
FOX_20x	5	0.003	26	62.8213	0.0233929
FOX_20x	5	0.003	27	65.3235	0.0228844
FOX_20x	5	0.003	28	67.82	0.0223759
FOX_20x	5	0.003	29	70.3202	0.0218673
FOX_20x	5	0.003	0	0	1
FOX_20x	5	0.003	31	72	0.0215257
FOX_20x	5	0.003	1	0.299654	0.944147
FOX_20x	5	0.003	2	2.81319	0.46352
FOX_20x	5	0.003	3	5.31663	0.224008
FOX_20x	5	0.003	4	7.81516	0.120825
FOX_20x	5	0.003	5	10.3149	0.0844707
FOX_20x	5	0.003	6	12.8177	0.064155
FOX_20x	5	0.003	7	15.3193	0.055601
FOX_20x	5	0.003	8	17.8159	0.0475816
FOX_20x	5	0.003	9	20.3162	0.0417007
FOX_20x	5	0.003	10	22.8135	0.0400969
FOX_20x	5	0.003	11	25.3175	0.0374237
FOX_20x	5	0.003	12	27.8173	0.0320775
FOX_20x	5	0.003	13	30.3163	0.0304736
FOX_20x	5	0.003	14	32.8146	0.0261966
FOX_20x	5	0.003	15	35.3187	0.0251274
FOX_20x	5	0.003	16	37.8161	0.0251274
FOX_20x	5	0.003	17	40.3182	0.0251274
FOX_20x	5	0.003	18	42.8177	0.0245927
FOX_20x	5	0.003	19	45.3187	0.0245927
FOX_20x	5	0.003	20	47.8186	0.0245927
FOX_20x	5	0.003	21	50.3172	0.0240581
FOX_20x	5	0.003	22	52.8208	0.0235235
FOX_20x	5	0.003	23	55.3207	0.0229889
FOX_20x	5	0.003	24	57.8187	0.0224542
FOX_20x	5	0.003	25	60.3192	0.0219196
FOX_20x	5	0.003	26	62.8197	0.0219196
FOX_20x	5	0.003	27	65.3219	0.021385
FOX_20x	5	0.003	28	67.8183	0.021385
FOX_20x	5	0.003	29	70.3186	0.021385
FOX_20x	5	0.003	0	0	1
FOX_20x	5	0.003	31	72	0.021385
FOX_20x	5	0.005	1	0.295195	0.949244
FOX_20x	5	0.005	2	2.80847	0.496715
FOX_20x	5	0.005	3	5.31166	0.265479
FOX_20x	5	0.005	4	7.81048	0.136606
FOX_20x	5	0.005	5	10.3102	0.0902113
FOX_20x	5	0.005	6	12.8129	0.0736419
FOX_20x	5	0.005	7	15.3145	0.0651731
FOX_20x	5	0.005	8	17.8112	0.0592817
FOX_20x	5	0.005	9	20.3114	0.052654
FOX_20x	5	0.005	10	22.8089	0.047499
FOX_20x	5	0.005	11	25.3126	0.0445533
FOX_20x	5	0.005	12	27.8126	0.0393984
FOX_20x	5	0.005	13	30.3114	0.0364527
FOX_20x	5	0.005	14	32.8099	0.0357163
FOX_20x	5	0.005	15	35.314	0.0353481
FOX_20x	5	0.005	16	37.8112	0.0342435
FOX_20x	5	0.005	17	40.3134	0.0327706
FOX_20x	5	0.005	18	42.8128	0.0324024
FOX_20x	5	0.005	19	45.3139	0.0312978
FOX_20x	5	0.005	20	47.8138	0.0305614
FOX_20x	5	0.005	21	50.3122	0.0294568
FOX_20x	5	0.005	22	52.8161	0.0290886
FOX_20x	5	0.005	23	55.3158	0.0287203
FOX_20x	5	0.005	24	57.8139	0.0276157
FOX_20x	5	0.005	25	60.3145	0.0268793
FOX_20x	5	0.005	26	62.8148	0.0265111
FOX_20x	5	0.005	27	65.317	0.0265111
FOX_20x	5	0.005	28	67.8135	0.0261429
FOX_20x	5	0.005	29	70.3138	0.0250383
FOX_20x	5	0.005	0	0	1
FOX_20x	5	0.005	31	72	0.0242933
FOX_20x	5	0.005	1	0.293702	0.948084
FOX_20x	5	0.005	2	2.80687	0.483847
FOX_20x	5	0.005	3	5.31005	0.240123
FOX_20x	5	0.005	4	7.80889	0.140072
FOX_20x	5	0.005	5	10.3086	0.090046
FOX_20x	5	0.005	6	12.8113	0.0692354
FOX_20x	5	0.005	7	15.3128	0.0584298
FOX_20x	5	0.005	8	17.8095	0.052827
FOX_20x	5	0.005	9	20.3098	0.0476243
FOX_20x	5	0.005	10	22.8072	0.0420215
FOX_20x	5	0.005	11	25.311	0.0412211
FOX_20x	5	0.005	12	27.811	0.0396202
FOX_20x	5	0.005	13	30.3097	0.037219
FOX_20x	5	0.005	14	32.8083	0.0344176
FOX_20x	5	0.005	15	35.3124	0.033217
FOX_20x	5	0.005	16	37.8096	0.0312159
FOX_20x	5	0.005	17	40.3117	0.0304155
FOX_20x	5	0.005	18	42.8112	0.0300153
FOX_20x	5	0.005	19	45.3123	0.0292149
FOX_20x	5	0.005	20	47.8122	0.0280143
FOX_20x	5	0.005	21	50.3106	0.0276141
FOX_20x	5	0.005	22	52.8145	0.0268137
FOX_20x	5	0.005	23	55.3142	0.0260133
FOX_20x	5	0.005	24	57.8123	0.0252129
FOX_20x	5	0.005	25	60.3129	0.0248127
FOX_20x	5	0.005	26	62.8132	0.0248127
FOX_20x	5	0.005	27	65.3154	0.0240123
FOX_20x	5	0.005	28	67.8119	0.0236121
FOX_20x	5	0.005	29	70.3121	0.0232118
FOX_20x	5	0.005	0	0	1
FOX_20x	5	0.005	31	72	0.0229417
FOX_20x	5	0.005	1	0.289265	0.947474
FOX_20x	5	0.005	2	2.80224	0.488824
FOX_20x	5	0.005	3	5.30519	0.236164
FOX_20x	5	0.005	4	7.80399	0.12633
FOX_20x	5	0.005	5	10.3038	0.0836835
FOX_20x	5	0.005	6	12.8065	0.0631649
FOX_20x	5	0.005	7	15.308	0.0563254
FOX_20x	5	0.005	8	17.8047	0.0502906
FOX_20x	5	0.005	9	20.3051	0.0482789
FOX_20x	5	0.005	10	22.8025	0.0442557
FOX_20x	5	0.005	11	25.3062	0.0430487
FOX_20x	5	0.005	12	27.8063	0.0414394
FOX_20x	5	0.005	13	30.3049	0.0390255
FOX_20x	5	0.005	14	32.8035	0.0362092
FOX_20x	5	0.005	15	35.3076	0.0350022
FOX_20x	5	0.005	16	37.8048	0.0341976
FOX_20x	5	0.005	17	40.3068	0.0317836
FOX_20x	5	0.005	18	42.8063	0.030979
FOX_20x	5	0.005	19	45.3075	0.029772
FOX_20x	5	0.005	20	47.8074	0.028565
FOX_20x	5	0.005	21	50.3058	0.0281627
FOX_20x	5	0.005	22	52.8097	0.0281627
FOX_20x	5	0.005	23	55.3092	0.0273581
FOX_20x	5	0.005	24	57.8075	0.0273581
FOX_20x	5	0.005	25	60.308	0.0265534
FOX_20x	5	0.005	26	62.8085	0.0265534
FOX_20x	5	0.005	27	65.3106	0.0265534
FOX_20x	5	0.005	28	67.8072	0.0261511
FOX_20x	5	0.005	29	70.3072	0.0261511
FOX_20x	5	0.005	0	0	1
FOX_20x	5	0.005	31	72	0.0261511
FOX_20x	5	0.005	1	0.287747	0.947749
FOX_20x	5	0.005	2	2.80066	0.486723
FOX_20x	5	0.005	3	5.30358	0.239835
FOX_20x	5	0.005	4	7.80241	0.122437
FOX_20x	5	0.005	5	10.3021	0.0801128
FOX_20x	5	0.005	6	12.8049	0.0649972
FOX_20x	5	0.005	7	15.3064	0.0534085
FOX_20x	5	0.005	8	17.8031	0.0488738
FOX_20x	5	0.005	9	20.3035	0.0443392
FOX_20x	5	0.005	10	22.8009	0.0398045
FOX_20x	5	0.005	11	25.3046	0.0372852
FOX_20x	5	0.005	12	27.8047	0.0362775
FOX_20x	5	0.005	13	30.3034	0.0347659
FOX_20x	5	0.005	14	32.802	0.0327505
FOX_20x	5	0.005	15	35.306	0.0322467
FOX_20x	5	0.005	16	37.8032	0.0322467
FOX_20x	5	0.005	17	40.3052	0.0317428
FOX_20x	5	0.005	18	42.8047	0.0307351
FOX_20x	5	0.005	19	45.3059	0.0302312
FOX_20x	5	0.005	20	47.8058	0.0292235
FOX_20x	5	0.005	21	50.3042	0.0292235
FOX_20x	5	0.005	22	52.8081	0.0292235
FOX_20x	5	0.005	23	55.3076	0.0292235
FOX_20x	5	0.005	24	57.8058	0.0292235
FOX_20x	5	0.005	25	60.3064	0.0287197
FOX_20x	5	0.005	26	62.8068	0.0282158
FOX_20x	5	0.005	27	65.309	0.027712
FOX_20x	5	0.005	28	67.8055	0.0272081
FOX_20x	5	0.005	29	70.3056	0.0267043
FOX_20x	5	0.005	0	0	1
FOX_20x	5	0.005	31	72	0.0263628
FOX_20x	5	0.004	1	0.358492	0.945304
FOX_20x	5	0.004	2	2.87492	0.539949
FOX_20x	5	0.004	3	5.37882	0.299565
FOX_20x	5	0.004	4	7.87799	0.180856
FOX_20x	5	0.004	5	10.3773	0.130929
FOX_20x	5	0.004	6	12.8802	0.103695
FOX_20x	5	0.004	7	15.3816	0.087984
FOX_20x	5	0.004	8	17.8782	0.0775097
FOX_20x	5	0.004	9	20.3784	0.0707014
FOX_20x	5	0.004	10	22.8756	0.0633694
FOX_20x	5	0.004	11	25.3798	0.057434
FOX_20x	5	0.004	12	27.8799	0.0523714
FOX_20x	5	0.004	13	30.3787	0.0495783
FOX_20x	5	0.004	14	32.877	0.046436
FOX_20x	5	0.004	15	35.3811	0.0441666
FOX_20x	5	0.004	16	37.8783	0.0418971
FOX_20x	5	0.004	17	40.3805	0.0413734
FOX_20x	5	0.004	18	42.8802	0.0394531
FOX_20x	5	0.004	19	45.3814	0.037882
FOX_20x	5	0.004	20	47.8812	0.0373583
FOX_20x	5	0.004	21	50.3795	0.0371837
FOX_20x	5	0.004	22	52.8837	0.0364854
FOX_20x	5	0.004	23	55.3839	0.0359617
FOX_20x	5	0.004	24	57.882	0.0345651
FOX_20x	5	0.004	25	60.3823	0.0338668
FOX_20x	5	0.004	26	62.883	0.0338668
FOX_20x	5	0.004	27	65.3853	0.0331686
FOX_20x	5	0.004	28	67.8805	0.0322957
FOX_20x	5	0.004	29	70.3816	0.0319466
FOX_20x	5	0.004	0	0	1
FOX_20x	5	0.004	31	72	0.0317206
FOX_20x	5	0.004	1	0.360065	0.943322
FOX_20x	5	0.004	2	2.87655	0.533114
FOX_20x	5	0.004	3	5.38044	0.284562
FOX_20x	5	0.004	4	7.87958	0.166745
FOX_20x	5	0.004	5	10.3789	0.119579
FOX_20x	5	0.004	6	12.8819	0.0953107
FOX_20x	5	0.004	7	15.3833	0.0812196
FOX_20x	5	0.004	8	17.8797	0.0716298
FOX_20x	5	0.004	9	20.3801	0.0651714
FOX_20x	5	0.004	10	22.8773	0.0616486
FOX_20x	5	0.004	11	25.3814	0.0571473
FOX_20x	5	0.004	12	27.8816	0.0549945
FOX_20x	5	0.004	13	30.3802	0.0522545
FOX_20x	5	0.004	14	32.8787	0.0504932
FOX_20x	5	0.004	15	35.3827	0.0487318
FOX_20x	5	0.004	16	37.8799	0.0467747
FOX_20x	5	0.004	17	40.3822	0.0456004
FOX_20x	5	0.004	18	42.8819	0.0440347
FOX_20x	5	0.004	19	45.383	0.0422733
FOX_20x	5	0.004	20	47.8828	0.0410991
FOX_20x	5	0.004	21	50.3812	0.0409034
FOX_20x	5	0.004	22	52.8854	0.0399248
FOX_20x	5	0.004	23	55.3855	0.0393377
FOX_20x	5	0.004	24	57.8836	0.0387506
FOX_20x	5	0.004	25	60.3839	0.0387506
FOX_20x	5	0.004	26	62.8847	0.0385549
FOX_20x	5	0.004	27	65.387	0.0379677
FOX_20x	5	0.004	28	67.8822	0.037772
FOX_20x	5	0.004	29	70.3833	0.0373806
FOX_20x	5	0.004	0	0	1
FOX_20x	5	0.004	31	72	0.0371276
FOX_20x	5	0.003	1	0.376754	0.933426
FOX_20x	5	0.003	2	2.89398	0.469756
FOX_20x	5	0.003	3	5.39825	0.239533
FOX_20x	5	0.003	4	7.89726	0.132477
FOX_20x	5	0.003	5	10.3965	0.0870052
FOX_20x	5	0.003	6	12.8997	0.0748316
FOX_20x	5	0.003	7	15.4011	0.0630161
FOX_20x	5	0.003	8	17.8973	0.0569293
FOX_20x	5	0.003	9	20.3978	0.0526327
FOX_20x	5	0.003	10	22.8949	0.046904
FOX_20x	5	0.003	11	25.3993	0.0429655
FOX_20x	5	0.003	12	27.8992	0.0379529
FOX_20x	5	0.003	13	30.398	0.0350885
FOX_20x	5	0.003	14	32.8965	0.0336563
FOX_20x	5	0.003	15	35.4005	0.0318661
FOX_20x	5	0.003	16	37.8976	0.0286437
FOX_20x	5	0.003	17	40.3999	0.0272115
FOX_20x	5	0.003	18	42.8996	0.0261374
FOX_20x	5	0.003	19	45.4007	0.0261374
FOX_20x	5	0.003	20	47.9007	0.0250632
FOX_20x	5	0.003	21	50.3988	0.0247052
FOX_20x	5	0.003	22	52.9031	0.0239891
FOX_20x	5	0.003	23	55.4034	0.0229149
FOX_20x	5	0.003	24	57.902	0.0221988
FOX_20x	5	0.003	25	60.4019	0.0204086
FOX_20x	5	0.003	26	62.9027	0.0200506
FOX_20x	5	0.003	27	65.4049	0.0200506
FOX_20x	5	0.003	28	67.9001	0.0200506
FOX_20x	5	0.003	29	70.4013	0.0200506
FOX_20x	5	0.003	0	0	1
FOX_20x	5	0.003	31	72	0.0200506
FOX_20x	5	0.003	1	0.378253	0.931341
FOX_20x	5	0.003	2	2.89553	0.468631
FOX_20x	5	0.003	3	5.39977	0.217537
FOX_20x	5	0.003	4	7.89883	0.125153
FOX_20x	5	0.003	5	10.3981	0.0872515
FOX_20x	5	0.003	6	12.9013	0.0730386
FOX_20x	5	0.003	7	15.4026	0.0611945
FOX_20x	5	0.003	8	17.8989	0.0544828
FOX_20x	5	0.003	9	20.3995	0.0493504
FOX_20x	5	0.003	10	22.8965	0.0454024
FOX_20x	5	0.003	11	25.4009	0.0426387
FOX_20x	5	0.003	12	27.9008	0.0394803
FOX_20x	5	0.003	13	30.3996	0.0375063
FOX_20x	5	0.003	14	32.898	0.0347427
FOX_20x	5	0.003	15	35.4021	0.0331635
FOX_20x	5	0.003	16	37.8992	0.0307946
FOX_20x	5	0.003	17	40.4015	0.0296102
FOX_20x	5	0.003	18	42.9013	0.0292154
FOX_20x	5	0.003	19	45.4024	0.0284258
FOX_20x	5	0.003	20	47.9023	0.0268466
FOX_20x	5	0.003	21	50.4004	0.0264518
FOX_20x	5	0.003	22	52.9047	0.0256622
FOX_20x	5	0.003	23	55.405	0.024083
FOX_20x	5	0.003	24	57.9036	0.024083
FOX_20x	5	0.003	25	60.4035	0.024083
FOX_20x	5	0.003	26	62.9043	0.024083
FOX_20x	5	0.003	27	65.4065	0.0232934
FOX_20x	5	0.003	28	67.9017	0.0232934
FOX_20x	5	0.003	29	70.4029	0.0228986
FOX_20x	5	0.003	0	0	1
FOX_20x	5	0.003	31	72	0.0226465
FOX_20x	5	0.003	1	0.382931	0.930493
FOX_20x	5	0.003	2	2.90042	0.45438
FOX_20x	5	0.003	3	5.40462	0.226184
FOX_20x	5	0.003	4	7.90366	0.132008
FOX_20x	5	0.003	5	10.4029	0.0885418
FOX_20x	5	0.003	6	12.9061	0.0716383
FOX_20x	5	0.003	7	15.4075	0.0607718
FOX_20x	5	0.003	8	17.9037	0.0543324
FOX_20x	5	0.003	9	20.4043	0.0482955
FOX_20x	5	0.003	10	22.9014	0.0442709
FOX_20x	5	0.003	11	25.4057	0.0402462
FOX_20x	5	0.003	12	27.9057	0.0382339
FOX_20x	5	0.003	13	30.4045	0.0362216
FOX_20x	5	0.003	14	32.9029	0.0358192
FOX_20x	5	0.003	15	35.407	0.032197
FOX_20x	5	0.003	16	37.9042	0.0317945
FOX_20x	5	0.003	17	40.4065	0.0301847
FOX_20x	5	0.003	18	42.9062	0.0277699
FOX_20x	5	0.003	19	45.4072	0.0277699
FOX_20x	5	0.003	20	47.9071	0.0273675
FOX_20x	5	0.003	21	50.4053	0.026965
FOX_20x	5	0.003	22	52.9097	0.0253551
FOX_20x	5	0.003	23	55.4099	0.0253551
FOX_20x	5	0.003	24	57.9085	0.0249527
FOX_20x	5	0.003	25	60.4085	0.0241477
FOX_20x	5	0.003	26	62.9092	0.0241477
FOX_20x	5	0.003	27	65.4114	0.0241477
FOX_20x	5	0.003	28	67.9065	0.0237453
FOX_20x	5	0.003	29	70.4077	0.0233428
FOX_20x	5	0.003	0	0	1
FOX_20x	5	0.003	31	72	0.0230866
FOX_20x	5	0.003	1	0.384423	0.928375
FOX_20x	5	0.003	2	2.90197	0.462394
FOX_20x	5	0.003	3	5.40622	0.217966
FOX_20x	5	0.003	4	7.90526	0.118401
FOX_20x	5	0.003	5	10.4045	0.0811768
FOX_20x	5	0.003	6	12.9076	0.0645826
FOX_20x	5	0.003	7	15.4091	0.0538189
FOX_20x	5	0.003	8	17.9053	0.0497824
FOX_20x	5	0.003	9	20.4059	0.0452975
FOX_20x	5	0.003	10	22.903	0.0426066
FOX_20x	5	0.003	11	25.4072	0.0394672
FOX_20x	5	0.003	12	27.9073	0.0376732
FOX_20x	5	0.003	13	30.4061	0.0363277
FOX_20x	5	0.003	14	32.9045	0.0345338
FOX_20x	5	0.003	15	35.4087	0.0331883
FOX_20x	5	0.003	16	37.9058	0.0313943
FOX_20x	5	0.003	17	40.4081	0.0304973
FOX_20x	5	0.003	18	42.9078	0.0291519
FOX_20x	5	0.003	19	45.4088	0.0287034
FOX_20x	5	0.003	20	47.9087	0.0269094
FOX_20x	5	0.003	21	50.4069	0.0251155
FOX_20x	5	0.003	22	52.9114	0.024667
FOX_20x	5	0.003	23	55.4115	0.024667
FOX_20x	5	0.003	24	57.9102	0.02377
FOX_20x	5	0.003	25	60.4101	0.0233215
FOX_20x	5	0.003	26	62.9108	0.021976
FOX_20x	5	0.003	27	65.413	0.021079
FOX_20x	5	0.003	28	67.9082	0.021079
FOX_20x	5	0.003	29	70.4094	0.021079
FOX_20x	5	0.003	0	0	1
FOX_20x	5	0.003	31	72	0.021079
FOX_20x	5	0.005	1	0.388952	0.931274
FOX_20x	5	0.005	2	2.90666	0.464692
FOX_20x	5	0.005	3	5.4109	0.24161
FOX_20x	5	0.005	4	7.91002	0.144436
FOX_20x	5	0.005	5	10.4093	0.0998199
FOX_20x	5	0.005	6	12.9124	0.0805365
FOX_20x	5	0.005	7	15.4139	0.0695715
FOX_20x	5	0.005	8	17.9101	0.0627656
FOX_20x	5	0.005	9	20.4108	0.0555815
FOX_20x	5	0.005	10	22.9079	0.0487756
FOX_20x	5	0.005	11	25.412	0.0461289
FOX_20x	5	0.005	12	27.9121	0.0412135
FOX_20x	5	0.005	13	30.4109	0.0378106
FOX_20x	5	0.005	14	32.9092	0.0355419
FOX_20x	5	0.005	15	35.4135	0.0351638
FOX_20x	5	0.005	16	37.9105	0.0336514
FOX_20x	5	0.005	17	40.413	0.0313828
FOX_20x	5	0.005	18	42.9126	0.0306266
FOX_20x	5	0.005	19	45.4137	0.0291141
FOX_20x	5	0.005	20	47.9135	0.0276017
FOX_20x	5	0.005	21	50.4117	0.0272236
FOX_20x	5	0.005	22	52.9161	0.0257112
FOX_20x	5	0.005	23	55.4163	0.024955
FOX_20x	5	0.005	24	57.915	0.0234425
FOX_20x	5	0.005	25	60.4149	0.0226863
FOX_20x	5	0.005	26	62.9156	0.0226863
FOX_20x	5	0.005	27	65.4179	0.0211739
FOX_20x	5	0.005	28	67.913	0.0204177
FOX_20x	5	0.005	29	70.4141	0.0204177
FOX_20x	5	0.005	0	0	1
FOX_20x	5	0.005	31	72	0.0204177
FOX_20x	5	0.005	1	0.390424	0.931015
FOX_20x	5	0.005	2	2.90828	0.485509
FOX_20x	5	0.005	3	5.41245	0.234122
FOX_20x	5	0.005	4	7.91155	0.133904
FOX_20x	5	0.005	5	10.4109	0.091375
FOX_20x	5	0.005	6	12.914	0.0736896
FOX_20x	5	0.005	7	15.4155	0.0669522
FOX_20x	5	0.005	8	17.9117	0.0597938
FOX_20x	5	0.005	9	20.4124	0.0517932
FOX_20x	5	0.005	10	22.9095	0.0467402
FOX_20x	5	0.005	11	25.4136	0.0446348
FOX_20x	5	0.005	12	27.9137	0.0421083
FOX_20x	5	0.005	13	30.4125	0.0408451
FOX_20x	5	0.005	14	32.9109	0.0387397
FOX_20x	5	0.005	15	35.4151	0.0362131
FOX_20x	5	0.005	16	37.912	0.0349499
FOX_20x	5	0.005	17	40.4146	0.0336866
FOX_20x	5	0.005	18	42.9142	0.0320023
FOX_20x	5	0.005	19	45.4153	0.0311602
FOX_20x	5	0.005	20	47.915	0.030318
FOX_20x	5	0.005	21	50.4133	0.0298969
FOX_20x	5	0.005	22	52.9177	0.0294758
FOX_20x	5	0.005	23	55.4179	0.0294758
FOX_20x	5	0.005	24	57.9167	0.0286337
FOX_20x	5	0.005	25	60.4165	0.0282126
FOX_20x	5	0.005	26	62.9172	0.0265282
FOX_20x	5	0.005	27	65.4195	0.0261071
FOX_20x	5	0.005	28	67.9146	0.0261071
FOX_20x	5	0.005	29	70.4157	0.0256861
FOX_20x	5	0.005	0	0	1
FOX_20x	5	0.005	31	72	0.0254193
FOX_20x	5	0.005	1	0.394881	0.926431
FOX_20x	5	0.005	2	2.91303	0.461553
FOX_20x	5	0.005	3	5.41714	0.216647
FOX_20x	5	0.005	4	7.91631	0.123007
FOX_20x	5	0.005	5	10.4156	0.0930864
FOX_20x	5	0.005	6	12.9188	0.0714771
FOX_20x	5	0.005	7	15.4203	0.0603953
FOX_20x	5	0.005	8	17.9164	0.052084
FOX_20x	5	0.005	9	20.4171	0.0493136
FOX_20x	5	0.005	10	22.9142	0.0448809
FOX_20x	5	0.005	11	25.4184	0.0415564
FOX_20x	5	0.005	12	27.9184	0.0360156
FOX_20x	5	0.005	13	30.4172	0.032691
FOX_20x	5	0.005	14	32.9155	0.0304747
FOX_20x	5	0.005	15	35.4199	0.0293665
FOX_20x	5	0.005	16	37.9168	0.0293665
FOX_20x	5	0.005	17	40.4193	0.0288124
FOX_20x	5	0.005	18	42.919	0.0288124
FOX_20x	5	0.005	19	45.4201	0.0265961
FOX_20x	5	0.005	20	47.9197	0.0265961
FOX_20x	5	0.005	21	50.4181	0.026042
FOX_20x	5	0.005	22	52.9224	0.0254879
FOX_20x	5	0.005	23	55.4228	0.0254879
FOX_20x	5	0.005	24	57.9215	0.0249339
FOX_20x	5	0.005	25	60.4213	0.0249339
FOX_20x	5	0.005	26	62.9221	0.0243798
FOX_20x	5	0.005	27	65.4242	0.0243798
FOX_20x	5	0.005	28	67.9194	0.0243798
FOX_20x	5	0.005	29	70.4204	0.0238257
FOX_20x	5	0.005	0	0	1
FOX_20x	5	0.005	31	72	0.0234757
FOX_20x	5	0.005	1	0.396384	0.928057
FOX_20x	5	0.005	2	2.91461	0.443117
FOX_20x	5	0.005	3	5.41867	0.22604
FOX_20x	5	0.005	4	7.91791	0.126463
FOX_20x	5	0.005	5	10.4172	0.0826488
FOX_20x	5	0.005	6	12.9204	0.0716954
FOX_20x	5	0.005	7	15.4219	0.064725
FOX_20x	5	0.005	8	17.918	0.0597461
FOX_20x	5	0.005	9	20.4187	0.0527758
FOX_20x	5	0.005	10	22.9158	0.0497884
FOX_20x	5	0.005	11	25.42	0.0468011
FOX_20x	5	0.005	12	27.92	0.0458054
FOX_20x	5	0.005	13	30.4189	0.0428181
FOX_20x	5	0.005	14	32.9171	0.038835
FOX_20x	5	0.005	15	35.4215	0.0378392
FOX_20x	5	0.005	16	37.9185	0.0378392
FOX_20x	5	0.005	17	40.4209	0.0348519
FOX_20x	5	0.005	18	42.9205	0.0338562
FOX_20x	5	0.005	19	45.4217	0.0318646
FOX_20x	5	0.005	20	47.9214	0.0308688
FOX_20x	5	0.005	21	50.4197	0.0308688
FOX_20x	5	0.005	22	52.924	0.0298731
FOX_20x	5	0.005	23	55.4244	0.0288773
FOX_20x	5	0.005	24	57.9231	0.0278815
FOX_20x	5	0.005	25	60.423	0.0268858
FOX_20x	5	0.005	26	62.9237	0.0268858
FOX_20x	5	0.005	27	65.4258	0.02589
FOX_20x	5	0.005	28	67.921	0.0248942
FOX_20x	5	0.005	29	70.4219	0.0248942
FOX_20x	5	0.005	0	0	1
FOX_20x	5	0.005	31	72	0.0248942
LZD_20x	5	0.004	1	0.694237	0.998951
LZD_20x	5	0.004	2	3.22419	0.993286
LZD_20x	5	0.004	3	5.7274	0.987749
LZD_20x	5	0.004	4	8.22847	0.980796
LZD_20x	5	0.004	5	10.7294	0.97616
LZD_20x	5	0.004	6	13.2341	0.971396
LZD_20x	5	0.004	7	15.7351	0.966374
LZD_20x	5	0.004	8	18.2316	0.960966
LZD_20x	5	0.004	9	20.7319	0.955171
LZD_20x	5	0.004	10	23.2308	0.949892
LZD_20x	5	0.004	11	25.7337	0.94281
LZD_20x	5	0.004	12	28.2339	0.937273
LZD_20x	5	0.004	13	30.7309	0.930706
LZD_20x	5	0.004	14	33.2279	0.920791
LZD_20x	5	0.004	15	35.7356	0.911134
LZD_20x	5	0.004	16	38.2327	0.902765
LZD_20x	5	0.004	17	40.7337	0.891691
LZD_20x	5	0.004	18	43.2377	0.880231
LZD_20x	5	0.004	19	45.7371	0.870831
LZD_20x	5	0.004	20	48.2362	0.859371
LZD_20x	5	0.004	21	50.7346	0.84598
LZD_20x	5	0.004	22	53.2394	0.834391
LZD_20x	5	0.004	23	55.7406	0.825635
LZD_20x	5	0.004	24	58.2403	0.814432
LZD_20x	5	0.004	25	60.7384	0.803359
LZD_20x	5	0.004	26	63.2427	0.792671
LZD_20x	5	0.004	27	65.7414	0.781083
LZD_20x	5	0.004	28	68.2355	0.769365
LZD_20x	5	0.004	29	70.7367	0.757905
LZD_20x	5	0.004	0	0	1
LZD_20x	5	0.004	31	72	0.752117
LZD_20x	5	0.004	1	0.695797	0.999255
LZD_20x	5	0.004	2	3.22586	0.995342
LZD_20x	5	0.004	3	5.72899	0.990954
LZD_20x	5	0.004	4	8.23016	0.985854
LZD_20x	5	0.004	5	10.731	0.980992
LZD_20x	5	0.004	6	13.2357	0.975062
LZD_20x	5	0.004	7	15.7367	0.969133
LZD_20x	5	0.004	8	18.2332	0.96095
LZD_20x	5	0.004	9	20.7335	0.95419
LZD_20x	5	0.004	10	23.2324	0.947786
LZD_20x	5	0.004	11	25.7354	0.938892
LZD_20x	5	0.004	12	28.2356	0.93059
LZD_20x	5	0.004	13	30.7325	0.923119
LZD_20x	5	0.004	14	33.2295	0.913276
LZD_20x	5	0.004	15	35.7372	0.900824
LZD_20x	5	0.004	16	38.2344	0.88766
LZD_20x	5	0.004	17	40.7353	0.874852
LZD_20x	5	0.004	18	43.2393	0.861333
LZD_20x	5	0.004	19	45.7387	0.848525
LZD_20x	5	0.004	20	48.2379	0.836428
LZD_20x	5	0.004	21	50.7363	0.822197
LZD_20x	5	0.004	22	53.2411	0.807492
LZD_20x	5	0.004	23	55.7423	0.795989
LZD_20x	5	0.004	24	58.242	0.782944
LZD_20x	5	0.004	25	60.7401	0.768475
LZD_20x	5	0.004	26	63.2443	0.755312
LZD_20x	5	0.004	27	65.743	0.742385
LZD_20x	5	0.004	28	68.2371	0.73017
LZD_20x	5	0.004	29	70.7384	0.719378
LZD_20x	5	0.004	0	0	1
LZD_20x	5	0.004	31	72	0.713935
LZD_20x	5	0.003	1	0.71302	0.998811
LZD_20x	5	0.003	2	3.24381	0.993819
LZD_20x	5	0.003	3	5.74665	0.986331
LZD_20x	5	0.003	4	8.24805	0.978011
LZD_20x	5	0.003	5	10.7489	0.973435
LZD_20x	5	0.003	6	13.2536	0.968027
LZD_20x	5	0.003	7	15.7547	0.96262
LZD_20x	5	0.003	8	18.2512	0.954716
LZD_20x	5	0.003	9	20.7515	0.949724
LZD_20x	5	0.003	10	23.2505	0.942652
LZD_20x	5	0.003	11	25.7532	0.936412
LZD_20x	5	0.003	12	28.2535	0.9335
LZD_20x	5	0.003	13	30.7504	0.92726
LZD_20x	5	0.003	14	33.2472	0.919772
LZD_20x	5	0.003	15	35.7553	0.908956
LZD_20x	5	0.003	16	38.2523	0.898556
LZD_20x	5	0.003	17	40.7533	0.888988
LZD_20x	5	0.003	18	43.2572	0.876508
LZD_20x	5	0.003	19	45.7565	0.863196
LZD_20x	5	0.003	20	48.2559	0.846972
LZD_20x	5	0.003	21	50.7543	0.838236
LZD_20x	5	0.003	22	53.2592	0.82742
LZD_20x	5	0.003	23	55.7604	0.815356
LZD_20x	5	0.003	24	58.2599	0.802876
LZD_20x	5	0.003	25	60.758	0.790812
LZD_20x	5	0.003	26	63.2625	0.778332
LZD_20x	5	0.003	27	65.7611	0.767932
LZD_20x	5	0.003	28	68.2551	0.76086
LZD_20x	5	0.003	29	70.7564	0.746717
LZD_20x	5	0.003	0	0	1
LZD_20x	5	0.003	31	72	0.739684
LZD_20x	5	0.003	1	0.714551	0.998896
LZD_20x	5	0.003	2	3.24539	0.992854
LZD_20x	5	0.003	3	5.74827	0.986141
LZD_20x	5	0.003	4	8.24962	0.982113
LZD_20x	5	0.003	5	10.7505	0.976743
LZD_20x	5	0.003	6	13.2553	0.971372
LZD_20x	5	0.003	7	15.7563	0.966002
LZD_20x	5	0.003	8	18.2529	0.960967
LZD_20x	5	0.003	9	20.7531	0.95459
LZD_20x	5	0.003	10	23.2521	0.946199
LZD_20x	5	0.003	11	25.7548	0.938143
LZD_20x	5	0.003	12	28.2552	0.930759
LZD_20x	5	0.003	13	30.752	0.923039
LZD_20x	5	0.003	14	33.2489	0.914983
LZD_20x	5	0.003	15	35.757	0.904914
LZD_20x	5	0.003	16	38.2539	0.894844
LZD_20x	5	0.003	17	40.7549	0.883432
LZD_20x	5	0.003	18	43.2588	0.870342
LZD_20x	5	0.003	19	45.7582	0.855573
LZD_20x	5	0.003	20	48.2575	0.844832
LZD_20x	5	0.003	21	50.7559	0.828721
LZD_20x	5	0.003	22	53.2609	0.813617
LZD_20x	5	0.003	23	55.7621	0.801869
LZD_20x	5	0.003	24	58.2615	0.788443
LZD_20x	5	0.003	25	60.7597	0.775688
LZD_20x	5	0.003	26	63.2641	0.764612
LZD_20x	5	0.003	27	65.7627	0.755885
LZD_20x	5	0.003	28	68.2567	0.744808
LZD_20x	5	0.003	29	70.7581	0.730375
LZD_20x	5	0.003	0	0	1
LZD_20x	5	0.003	31	72	0.72321
LZD_20x	5	0.003	1	0.719286	0.999162
LZD_20x	5	0.003	2	3.2503	0.994523
LZD_20x	5	0.003	3	5.75312	0.988814
LZD_20x	5	0.003	4	8.25452	0.985959
LZD_20x	5	0.003	5	10.7554	0.980963
LZD_20x	5	0.003	6	13.2601	0.977751
LZD_20x	5	0.003	7	15.7611	0.972399
LZD_20x	5	0.003	8	18.2576	0.967403
LZD_20x	5	0.003	9	20.7581	0.962407
LZD_20x	5	0.003	10	23.257	0.955627
LZD_20x	5	0.003	11	25.7596	0.947777
LZD_20x	5	0.003	12	28.26	0.937785
LZD_20x	5	0.003	13	30.7569	0.931005
LZD_20x	5	0.003	14	33.2537	0.922441
LZD_20x	5	0.003	15	35.7618	0.916731
LZD_20x	5	0.003	16	38.2588	0.905669
LZD_20x	5	0.003	17	40.7598	0.894607
LZD_20x	5	0.003	18	43.2636	0.884258
LZD_20x	5	0.003	19	45.763	0.871769
LZD_20x	5	0.003	20	48.2625	0.86142
LZD_20x	5	0.003	21	50.7607	0.852499
LZD_20x	5	0.003	22	53.2656	0.836441
LZD_20x	5	0.003	23	55.7669	0.821097
LZD_20x	5	0.003	24	58.2664	0.805396
LZD_20x	5	0.003	25	60.7646	0.79255
LZD_20x	5	0.003	26	63.2691	0.775778
LZD_20x	5	0.003	27	65.7675	0.762932
LZD_20x	5	0.003	28	68.2616	0.751513
LZD_20x	5	0.003	29	70.7631	0.738666
LZD_20x	5	0.003	0	0	1
LZD_20x	5	0.003	31	72	0.732314
LZD_20x	5	0.003	1	0.720807	0.998861
LZD_20x	5	0.003	2	3.25188	0.990864
LZD_20x	5	0.003	3	5.75466	0.986465
LZD_20x	5	0.003	4	8.25616	0.982067
LZD_20x	5	0.003	5	10.7569	0.977269
LZD_20x	5	0.003	6	13.2617	0.971271
LZD_20x	5	0.003	7	15.7627	0.969671
LZD_20x	5	0.003	8	18.2592	0.964073
LZD_20x	5	0.003	9	20.7597	0.957275
LZD_20x	5	0.003	10	23.2586	0.952077
LZD_20x	5	0.003	11	25.7612	0.94488
LZD_20x	5	0.003	12	28.2617	0.934483
LZD_20x	5	0.003	13	30.7585	0.928085
LZD_20x	5	0.003	14	33.2553	0.924087
LZD_20x	5	0.003	15	35.7634	0.91369
LZD_20x	5	0.003	16	38.2604	0.904493
LZD_20x	5	0.003	17	40.7614	0.895696
LZD_20x	5	0.003	18	43.2652	0.8833
LZD_20x	5	0.003	19	45.7646	0.872504
LZD_20x	5	0.003	20	48.2641	0.861308
LZD_20x	5	0.003	21	50.7623	0.849712
LZD_20x	5	0.003	22	53.2672	0.836116
LZD_20x	5	0.003	23	55.7685	0.822921
LZD_20x	5	0.003	24	58.268	0.806926
LZD_20x	5	0.003	25	60.7662	0.791731
LZD_20x	5	0.003	26	63.2707	0.776137
LZD_20x	5	0.003	27	65.7692	0.764941
LZD_20x	5	0.003	28	68.2633	0.751345
LZD_20x	5	0.003	29	70.7647	0.738949
LZD_20x	5	0.003	0	0	1
LZD_20x	5	0.003	31	72	0.732828
LZD_20x	5	0.005	1	0.725431	0.999194
LZD_20x	5	0.005	2	3.25664	0.994547
LZD_20x	5	0.005	3	5.7594	0.989901
LZD_20x	5	0.005	4	8.26086	0.986369
LZD_20x	5	0.005	5	10.7616	0.981909
LZD_20x	5	0.005	6	13.2664	0.978749
LZD_20x	5	0.005	7	15.7674	0.973545
LZD_20x	5	0.005	8	18.264	0.968712
LZD_20x	5	0.005	9	20.7644	0.96072
LZD_20x	5	0.005	10	23.2634	0.954401
LZD_20x	5	0.005	11	25.7659	0.948268
LZD_20x	5	0.005	12	28.2663	0.93916
LZD_20x	5	0.005	13	30.7633	0.931726
LZD_20x	5	0.005	14	33.26	0.923548
LZD_20x	5	0.005	15	35.768	0.914627
LZD_20x	5	0.005	16	38.2652	0.905333
LZD_20x	5	0.005	17	40.7662	0.897341
LZD_20x	5	0.005	18	43.27	0.887862
LZD_20x	5	0.005	19	45.7695	0.876339
LZD_20x	5	0.005	20	48.2689	0.865559
LZD_20x	5	0.005	21	50.7671	0.854407
LZD_20x	5	0.005	22	53.272	0.840468
LZD_20x	5	0.005	23	55.7733	0.828201
LZD_20x	5	0.005	24	58.2729	0.818164
LZD_20x	5	0.005	25	60.771	0.808685
LZD_20x	5	0.005	26	63.2756	0.794188
LZD_20x	5	0.005	27	65.7739	0.784337
LZD_20x	5	0.005	28	68.2682	0.775044
LZD_20x	5	0.005	29	70.7695	0.763335
LZD_20x	5	0.005	0	0	1
LZD_20x	5	0.005	31	72	0.757575
LZD_20x	5	0.005	1	0.726958	0.998991
LZD_20x	5	0.005	2	3.25824	0.99197
LZD_20x	5	0.005	3	5.76099	0.987758
LZD_20x	5	0.005	4	8.26245	0.984347
LZD_20x	5	0.005	5	10.7632	0.980536
LZD_20x	5	0.005	6	13.268	0.977326
LZD_20x	5	0.005	7	15.769	0.973114
LZD_20x	5	0.005	8	18.2656	0.968299
LZD_20x	5	0.005	9	20.766	0.963485
LZD_20x	5	0.005	10	23.265	0.957668
LZD_20x	5	0.005	11	25.7676	0.950446
LZD_20x	5	0.005	12	28.2679	0.943024
LZD_20x	5	0.005	13	30.7648	0.936003
LZD_20x	5	0.005	14	33.2616	0.927778
LZD_20x	5	0.005	15	35.7696	0.917949
LZD_20x	5	0.005	16	38.2668	0.906916
LZD_20x	5	0.005	17	40.7678	0.899694
LZD_20x	5	0.005	18	43.2716	0.89167
LZD_20x	5	0.005	19	45.771	0.88164
LZD_20x	5	0.005	20	48.2704	0.872011
LZD_20x	5	0.005	21	50.7686	0.86178
LZD_20x	5	0.005	22	53.2736	0.851951
LZD_20x	5	0.005	23	55.7749	0.841119
LZD_20x	5	0.005	24	58.2745	0.829083
LZD_20x	5	0.005	25	60.7725	0.818451
LZD_20x	5	0.005	26	63.2772	0.803205
LZD_20x	5	0.005	27	65.7756	0.792172
LZD_20x	5	0.005	28	68.2698	0.782343
LZD_20x	5	0.005	29	70.7711	0.769905
LZD_20x	5	0.005	0	0	1
LZD_20x	5	0.005	31	72	0.763795
LZD_20x	5	0.005	1	0.731478	0.998818
LZD_20x	5	0.005	2	3.26284	0.990866
LZD_20x	5	0.005	3	5.76563	0.986889
LZD_20x	5	0.005	4	8.26719	0.980676
LZD_20x	5	0.005	5	10.7679	0.976451
LZD_20x	5	0.005	6	13.2727	0.972972
LZD_20x	5	0.005	7	15.7737	0.967504
LZD_20x	5	0.005	8	18.2704	0.960546
LZD_20x	5	0.005	9	20.7708	0.957066
LZD_20x	5	0.005	10	23.2697	0.951847
LZD_20x	5	0.005	11	25.7723	0.943895
LZD_20x	5	0.005	12	28.2726	0.937681
LZD_20x	5	0.005	13	30.7696	0.932462
LZD_20x	5	0.005	14	33.2663	0.92277
LZD_20x	5	0.005	15	35.7743	0.913823
LZD_20x	5	0.005	16	38.2715	0.907113
LZD_20x	5	0.005	17	40.7726	0.895929
LZD_20x	5	0.005	18	43.2763	0.886734
LZD_20x	5	0.005	19	45.7757	0.87555
LZD_20x	5	0.005	20	48.2752	0.864615
LZD_20x	5	0.005	21	50.7733	0.854426
LZD_20x	5	0.005	22	53.2783	0.841503
LZD_20x	5	0.005	23	55.7796	0.829325
LZD_20x	5	0.005	24	58.2792	0.817893
LZD_20x	5	0.005	25	60.7772	0.806958
LZD_20x	5	0.005	26	63.2819	0.797017
LZD_20x	5	0.005	27	65.7803	0.784591
LZD_20x	5	0.005	28	68.2745	0.775892
LZD_20x	5	0.005	29	70.7759	0.761726
LZD_20x	5	0.005	0	0	1
LZD_20x	5	0.005	31	72	0.754794
LZD_20x	5	0.005	1	0.732915	0.999114
LZD_20x	5	0.005	2	3.26435	0.993893
LZD_20x	5	0.005	3	5.76711	0.989715
LZD_20x	5	0.005	4	8.26876	0.984841
LZD_20x	5	0.005	5	10.7694	0.979271
LZD_20x	5	0.005	6	13.2742	0.975442
LZD_20x	5	0.005	7	15.7753	0.97022
LZD_20x	5	0.005	8	18.272	0.967087
LZD_20x	5	0.005	9	20.7724	0.961517
LZD_20x	5	0.005	10	23.2713	0.953858
LZD_20x	5	0.005	11	25.7738	0.950029
LZD_20x	5	0.005	12	28.2741	0.944111
LZD_20x	5	0.005	13	30.7711	0.935756
LZD_20x	5	0.005	14	33.2678	0.92566
LZD_20x	5	0.005	15	35.7759	0.917654
LZD_20x	5	0.005	16	38.2732	0.90895
LZD_20x	5	0.005	17	40.7742	0.899203
LZD_20x	5	0.005	18	43.2779	0.891892
LZD_20x	5	0.005	19	45.7773	0.882841
LZD_20x	5	0.005	20	48.2767	0.873094
LZD_20x	5	0.005	21	50.7748	0.864739
LZD_20x	5	0.005	22	53.2799	0.849073
LZD_20x	5	0.005	23	55.7812	0.837237
LZD_20x	5	0.005	24	58.2807	0.82192
LZD_20x	5	0.005	25	60.7788	0.815653
LZD_20x	5	0.005	26	63.2835	0.798943
LZD_20x	5	0.005	27	65.7819	0.789892
LZD_20x	5	0.005	28	68.2761	0.780145
LZD_20x	5	0.005	29	70.7775	0.771442
LZD_20x	5	0.005	0	0	1
LZD_20x	5	0.005	31	72	0.767188
LZD_20x	5	0.004	1	0.773904	0.998923
LZD_20x	5	0.004	2	3.30656	0.992973
LZD_20x	5	0.004	3	5.80939	0.988723
LZD_20x	5	0.004	4	8.3108	0.984685
LZD_20x	5	0.004	5	10.8118	0.980222
LZD_20x	5	0.004	6	13.3169	0.975547
LZD_20x	5	0.004	7	15.8178	0.970872
LZD_20x	5	0.004	8	18.3142	0.966303
LZD_20x	5	0.004	9	20.8149	0.960777
LZD_20x	5	0.004	10	23.3137	0.955464
LZD_20x	5	0.004	11	25.8163	0.949514
LZD_20x	5	0.004	12	28.3165	0.942076
LZD_20x	5	0.004	13	30.8138	0.936338
LZD_20x	5	0.004	14	33.3101	0.930388
LZD_20x	5	0.004	15	35.8186	0.921356
LZD_20x	5	0.004	16	38.3158	0.913174
LZD_20x	5	0.004	17	40.8164	0.90308
LZD_20x	5	0.004	18	43.3208	0.893304
LZD_20x	5	0.004	19	45.8198	0.883422
LZD_20x	5	0.004	20	48.3195	0.87014
LZD_20x	5	0.004	21	50.8174	0.857495
LZD_20x	5	0.004	22	53.3226	0.846976
LZD_20x	5	0.004	23	55.824	0.833906
LZD_20x	5	0.004	24	58.3236	0.822643
LZD_20x	5	0.004	25	60.8216	0.809998
LZD_20x	5	0.004	26	63.3265	0.797672
LZD_20x	5	0.004	27	65.8246	0.785878
LZD_20x	5	0.004	28	68.319	0.774296
LZD_20x	5	0.004	29	70.8205	0.762289
LZD_20x	5	0.004	0	0	1
LZD_20x	5	0.004	31	72	0.756627
LZD_20x	5	0.003	1	0.754891	0.99888
LZD_20x	5	0.003	2	3.28689	0.99243
LZD_20x	5	0.003	3	5.78987	0.986841
LZD_20x	5	0.003	4	8.29136	0.982971
LZD_20x	5	0.003	5	10.7921	0.977381
LZD_20x	5	0.003	6	13.297	0.970501
LZD_20x	5	0.003	7	15.798	0.964911
LZD_20x	5	0.003	8	18.2944	0.958891
LZD_20x	5	0.003	9	20.7951	0.952011
LZD_20x	5	0.003	10	23.294	0.947281
LZD_20x	5	0.003	11	25.7963	0.939111
LZD_20x	5	0.003	12	28.2966	0.932231
LZD_20x	5	0.003	13	30.794	0.924061
LZD_20x	5	0.003	14	33.2904	0.915461
LZD_20x	5	0.003	15	35.7989	0.903421
LZD_20x	5	0.003	16	38.2959	0.895681
LZD_20x	5	0.003	17	40.7969	0.887941
LZD_20x	5	0.003	18	43.3009	0.876762
LZD_20x	5	0.003	19	45.8001	0.865152
LZD_20x	5	0.003	20	48.2996	0.855692
LZD_20x	5	0.003	21	50.7976	0.841072
LZD_20x	5	0.003	22	53.3027	0.827312
LZD_20x	5	0.003	23	55.8039	0.817422
LZD_20x	5	0.003	24	58.3037	0.802372
LZD_20x	5	0.003	25	60.8016	0.788612
LZD_20x	5	0.003	26	63.3064	0.773993
LZD_20x	5	0.003	27	65.8049	0.761523
LZD_20x	5	0.003	28	68.2991	0.744323
LZD_20x	5	0.003	29	70.8006	0.728413
LZD_20x	5	0.003	0	0	1
LZD_20x	5	0.003	31	72	0.720785
LZD_20x	5	0.003	1	0.753286	0.998942
LZD_20x	5	0.003	2	3.28519	0.995825
LZD_20x	5	0.003	3	5.78819	0.986475
LZD_20x	5	0.003	4	8.28961	0.982838
LZD_20x	5	0.003	5	10.7904	0.977124
LZD_20x	5	0.003	6	13.2953	0.971929
LZD_20x	5	0.003	7	15.7963	0.966735
LZD_20x	5	0.003	8	18.2928	0.960501
LZD_20x	5	0.003	9	20.7934	0.955826
LZD_20x	5	0.003	10	23.2923	0.949592
LZD_20x	5	0.003	11	25.7946	0.943878
LZD_20x	5	0.003	12	28.2949	0.936605
LZD_20x	5	0.003	13	30.7923	0.929333
LZD_20x	5	0.003	14	33.2887	0.919463
LZD_20x	5	0.003	15	35.7972	0.909073
LZD_20x	5	0.003	16	38.2942	0.900762
LZD_20x	5	0.003	17	40.7952	0.889334
LZD_20x	5	0.003	18	43.2992	0.879983
LZD_20x	5	0.003	19	45.7984	0.868035
LZD_20x	5	0.003	20	48.2979	0.859724
LZD_20x	5	0.003	21	50.7959	0.845179
LZD_20x	5	0.003	22	53.301	0.832711
LZD_20x	5	0.003	23	55.8022	0.815569
LZD_20x	5	0.003	24	58.302	0.798946
LZD_20x	5	0.003	25	60.7999	0.786478
LZD_20x	5	0.003	26	63.3047	0.772972
LZD_20x	5	0.003	27	65.8032	0.759466
LZD_20x	5	0.003	28	68.2973	0.748038
LZD_20x	5	0.003	29	70.7989	0.732973
LZD_20x	5	0.003	0	0	1
LZD_20x	5	0.003	31	72	0.72574
LZD_20x	5	0.003	1	0.748555	0.998828
LZD_20x	5	0.003	2	3.28033	0.992648
LZD_20x	5	0.003	3	5.78326	0.986468
LZD_20x	5	0.003	4	8.28481	0.980763
LZD_20x	5	0.003	5	10.7855	0.97696
LZD_20x	5	0.003	6	13.2904	0.972206
LZD_20x	5	0.003	7	15.7915	0.965075
LZD_20x	5	0.003	8	18.2878	0.95937
LZD_20x	5	0.003	9	20.7884	0.95414
LZD_20x	5	0.003	10	23.2875	0.946058
LZD_20x	5	0.003	11	25.7898	0.937976
LZD_20x	5	0.003	12	28.29	0.933698
LZD_20x	5	0.003	13	30.7873	0.92514
LZD_20x	5	0.003	14	33.2837	0.914206
LZD_20x	5	0.003	15	35.7923	0.904698
LZD_20x	5	0.003	16	38.2893	0.893288
LZD_20x	5	0.003	17	40.7902	0.887583
LZD_20x	5	0.003	18	43.2942	0.881878
LZD_20x	5	0.003	19	45.7934	0.867616
LZD_20x	5	0.003	20	48.2929	0.853354
LZD_20x	5	0.003	21	50.7911	0.845272
LZD_20x	5	0.003	22	53.296	0.832436
LZD_20x	5	0.003	23	55.7973	0.8196
LZD_20x	5	0.003	24	58.2971	0.804387
LZD_20x	5	0.003	25	60.795	0.792027
LZD_20x	5	0.003	26	63.2998	0.778715
LZD_20x	5	0.003	27	65.7982	0.765879
LZD_20x	5	0.003	28	68.2924	0.757322
LZD_20x	5	0.003	29	70.7939	0.744011
LZD_20x	5	0.003	0	0	1
LZD_20x	5	0.003	31	72	0.737593
LZD_20x	5	0.003	1	0.746955	0.998868
LZD_20x	5	0.003	2	3.27872	0.993082
LZD_20x	5	0.003	3	5.7816	0.988874
LZD_20x	5	0.003	4	8.28322	0.980458
LZD_20x	5	0.003	5	10.7839	0.973095
LZD_20x	5	0.003	6	13.2887	0.967835
LZD_20x	5	0.003	7	15.7899	0.960997
LZD_20x	5	0.003	8	18.2862	0.955737
LZD_20x	5	0.003	9	20.7869	0.949425
LZD_20x	5	0.003	10	23.2858	0.943113
LZD_20x	5	0.003	11	25.7882	0.934697
LZD_20x	5	0.003	12	28.2885	0.926807
LZD_20x	5	0.003	13	30.7857	0.922073
LZD_20x	5	0.003	14	33.2821	0.914183
LZD_20x	5	0.003	15	35.7907	0.905241
LZD_20x	5	0.003	16	38.2876	0.886305
LZD_20x	5	0.003	17	40.7886	0.875259
LZD_20x	5	0.003	18	43.2926	0.861583
LZD_20x	5	0.003	19	45.7918	0.850011
LZD_20x	5	0.003	20	48.2913	0.838965
LZD_20x	5	0.003	21	50.7895	0.824763
LZD_20x	5	0.003	22	53.2944	0.813717
LZD_20x	5	0.003	23	55.7957	0.802145
LZD_20x	5	0.003	24	58.2955	0.788996
LZD_20x	5	0.003	25	60.7934	0.774794
LZD_20x	5	0.003	26	63.2982	0.763222
LZD_20x	5	0.003	27	65.7965	0.749546
LZD_20x	5	0.003	28	68.2907	0.7385
LZD_20x	5	0.003	29	70.7922	0.721142
LZD_20x	5	0.003	0	0	1
LZD_20x	5	0.003	31	72	0.712761
LZD_20x	5	0.005	1	0.742203	0.998969
LZD_20x	5	0.005	2	3.27387	0.992416
LZD_20x	5	0.005	3	5.77675	0.988696
LZD_20x	5	0.005	4	8.27833	0.984091
LZD_20x	5	0.005	5	10.7791	0.980726
LZD_20x	5	0.005	6	13.2839	0.976829
LZD_20x	5	0.005	7	15.785	0.972755
LZD_20x	5	0.005	8	18.2814	0.966556
LZD_20x	5	0.005	9	20.782	0.961242
LZD_20x	5	0.005	10	23.2809	0.953626
LZD_20x	5	0.005	11	25.7834	0.947073
LZD_20x	5	0.005	12	28.2837	0.939633
LZD_20x	5	0.005	13	30.7808	0.93308
LZD_20x	5	0.005	14	33.2773	0.923161
LZD_20x	5	0.005	15	35.7856	0.914128
LZD_20x	5	0.005	16	38.2829	0.905095
LZD_20x	5	0.005	17	40.7838	0.894821
LZD_20x	5	0.005	18	43.2877	0.884548
LZD_20x	5	0.005	19	45.7868	0.871264
LZD_20x	5	0.005	20	48.2864	0.86046
LZD_20x	5	0.005	21	50.7845	0.849655
LZD_20x	5	0.005	22	53.2896	0.837611
LZD_20x	5	0.005	23	55.7908	0.823087
LZD_20x	5	0.005	24	58.2905	0.812637
LZD_20x	5	0.005	25	60.7885	0.802009
LZD_20x	5	0.005	26	63.2933	0.791205
LZD_20x	5	0.005	27	65.7916	0.778984
LZD_20x	5	0.005	28	68.2859	0.768356
LZD_20x	5	0.005	29	70.7873	0.754895
LZD_20x	5	0.005	0	0	1
LZD_20x	5	0.005	31	72	0.748368
LZD_20x	5	0.005	1	0.740576	0.999146
LZD_20x	5	0.005	2	3.27221	0.993924
LZD_20x	5	0.005	3	5.77511	0.98979
LZD_20x	5	0.005	4	8.27675	0.985656
LZD_20x	5	0.005	5	10.7774	0.981304
LZD_20x	5	0.005	6	13.2822	0.975865
LZD_20x	5	0.005	7	15.7834	0.970643
LZD_20x	5	0.005	8	18.2798	0.965856
LZD_20x	5	0.005	9	20.7804	0.959328
LZD_20x	5	0.005	10	23.2793	0.952583
LZD_20x	5	0.005	11	25.7818	0.945185
LZD_20x	5	0.005	12	28.282	0.937352
LZD_20x	5	0.005	13	30.7792	0.928214
LZD_20x	5	0.005	14	33.2757	0.921034
LZD_20x	5	0.005	15	35.7839	0.911895
LZD_20x	5	0.005	16	38.2812	0.900798
LZD_20x	5	0.005	17	40.7821	0.891007
LZD_20x	5	0.005	18	43.286	0.880998
LZD_20x	5	0.005	19	45.7852	0.869249
LZD_20x	5	0.005	20	48.2848	0.85924
LZD_20x	5	0.005	21	50.7829	0.84836
LZD_20x	5	0.005	22	53.2879	0.834
LZD_20x	5	0.005	23	55.7892	0.821598
LZD_20x	5	0.005	24	58.2888	0.80876
LZD_20x	5	0.005	25	60.7869	0.795488
LZD_20x	5	0.005	26	63.2916	0.785914
LZD_20x	5	0.005	27	65.79	0.775905
LZD_20x	5	0.005	28	68.2843	0.764808
LZD_20x	5	0.005	29	70.7856	0.750012
LZD_20x	5	0.005	0	0	1
LZD_20x	5	0.005	31	72	0.742829
LZD_20x	5	0.005	1	0.735928	0.998978
LZD_20x	5	0.005	2	3.26747	0.992962
LZD_20x	5	0.005	3	5.77028	0.989038
LZD_20x	5	0.005	4	8.27187	0.983807
LZD_20x	5	0.005	5	10.7726	0.979883
LZD_20x	5	0.005	6	13.2773	0.974651
LZD_20x	5	0.005	7	15.7785	0.970728
LZD_20x	5	0.005	8	18.275	0.967327
LZD_20x	5	0.005	9	20.7755	0.961311
LZD_20x	5	0.005	10	23.2745	0.957125
LZD_20x	5	0.005	11	25.777	0.951632
LZD_20x	5	0.005	12	28.2773	0.942738
LZD_20x	5	0.005	13	30.7742	0.936199
LZD_20x	5	0.005	14	33.2709	0.927567
LZD_20x	5	0.005	15	35.7791	0.918935
LZD_20x	5	0.005	16	38.2763	0.911872
LZD_20x	5	0.005	17	40.7773	0.903763
LZD_20x	5	0.005	18	43.2811	0.895654
LZD_20x	5	0.005	19	45.7803	0.885714
LZD_20x	5	0.005	20	48.2799	0.873419
LZD_20x	5	0.005	21	50.778	0.861387
LZD_20x	5	0.005	22	53.2831	0.852231
LZD_20x	5	0.005	23	55.7843	0.84203
LZD_20x	5	0.005	24	58.2839	0.831043
LZD_20x	5	0.005	25	60.7819	0.819795
LZD_20x	5	0.005	26	63.2868	0.808024
LZD_20x	5	0.005	27	65.7851	0.799654
LZD_20x	5	0.005	28	68.2794	0.784482
LZD_20x	5	0.005	29	70.7807	0.768787
LZD_20x	5	0.005	0	0	1
LZD_20x	5	0.005	31	72	0.761136
LZD_20x	5	0.005	1	0.734399	0.998981
LZD_20x	5	0.005	2	3.26592	0.992751
LZD_20x	5	0.005	3	5.76867	0.988701
LZD_20x	5	0.005	4	8.27032	0.983717
LZD_20x	5	0.005	5	10.771	0.981225
LZD_20x	5	0.005	6	13.2757	0.976241
LZD_20x	5	0.005	7	15.7769	0.971257
LZD_20x	5	0.005	8	18.2735	0.965339
LZD_20x	5	0.005	9	20.7739	0.960666
LZD_20x	5	0.005	10	23.2729	0.954748
LZD_20x	5	0.005	11	25.7754	0.945403
LZD_20x	5	0.005	12	28.2757	0.935435
LZD_20x	5	0.005	13	30.7727	0.927647
LZD_20x	5	0.005	14	33.2694	0.91986
LZD_20x	5	0.005	15	35.7775	0.911761
LZD_20x	5	0.005	16	38.2747	0.900547
LZD_20x	5	0.005	17	40.7758	0.891202
LZD_20x	5	0.005	18	43.2795	0.88248
LZD_20x	5	0.005	19	45.7788	0.873446
LZD_20x	5	0.005	20	48.2783	0.862855
LZD_20x	5	0.005	21	50.7763	0.852264
LZD_20x	5	0.005	22	53.2815	0.841362
LZD_20x	5	0.005	23	55.7828	0.82859
LZD_20x	5	0.005	24	58.2823	0.82236
LZD_20x	5	0.005	25	60.7803	0.813638
LZD_20x	5	0.005	26	63.2852	0.803047
LZD_20x	5	0.005	27	65.7835	0.792456
LZD_20x	5	0.005	28	68.2778	0.780931
LZD_20x	5	0.005	29	70.7791	0.765979
LZD_20x	5	0.005	0	0	1
LZD_20x	5	0.005	31	72	0.75868
LZD_20x	5	0.004	1	0.80702	0.998863
LZD_20x	5	0.004	2	3.34099	0.993514
LZD_20x	5	0.004	3	5.84344	0.987631
LZD_20x	5	0.004	4	8.34516	0.982683
LZD_20x	5	0.004	5	10.846	0.977602
LZD_20x	5	0.004	6	13.3513	0.972922
LZD_20x	5	0.004	7	15.8525	0.968376
LZD_20x	5	0.004	8	18.3483	0.962626
LZD_20x	5	0.004	9	20.8491	0.95808
LZD_20x	5	0.004	10	23.3483	0.952731
LZD_20x	5	0.004	11	25.8508	0.946847
LZD_20x	5	0.004	12	28.3509	0.940696
LZD_20x	5	0.004	13	30.8477	0.933743
LZD_20x	5	0.004	14	33.3444	0.926656
LZD_20x	5	0.004	15	35.8533	0.916093
LZD_20x	5	0.004	16	38.3502	0.906465
LZD_20x	5	0.004	17	40.8508	0.895099
LZD_20x	5	0.004	18	43.3558	0.884268
LZD_20x	5	0.004	19	45.8543	0.871832
LZD_20x	5	0.004	20	48.3536	0.860199
LZD_20x	5	0.004	21	50.8523	0.846827
LZD_20x	5	0.004	22	53.357	0.833723
LZD_20x	5	0.004	23	55.8588	0.820886
LZD_20x	5	0.004	24	58.358	0.808718
LZD_20x	5	0.004	25	60.8562	0.79548
LZD_20x	5	0.004	26	63.3615	0.78398
LZD_20x	5	0.004	27	65.8592	0.772347
LZD_20x	5	0.004	28	68.3539	0.761917
LZD_20x	5	0.004	29	70.8549	0.749348
LZD_20x	5	0.004	0	0	1
LZD_20x	5	0.004	31	72	0.743593
LZD_20x	5	0.004	1	0.808619	0.99903
LZD_20x	5	0.004	2	3.3426	0.995221
LZD_20x	5	0.004	3	5.84502	0.989745
LZD_20x	5	0.004	4	8.34676	0.983673
LZD_20x	5	0.004	5	10.8476	0.978197
LZD_20x	5	0.004	6	13.3529	0.973316
LZD_20x	5	0.004	7	15.854	0.969626
LZD_20x	5	0.004	8	18.3499	0.963555
LZD_20x	5	0.004	9	20.8507	0.959745
LZD_20x	5	0.004	10	23.3499	0.953912
LZD_20x	5	0.004	11	25.8523	0.94546
LZD_20x	5	0.004	12	28.3526	0.93796
LZD_20x	5	0.004	13	30.8493	0.930579
LZD_20x	5	0.004	14	33.346	0.921293
LZD_20x	5	0.004	15	35.8549	0.912484
LZD_20x	5	0.004	16	38.3519	0.904389
LZD_20x	5	0.004	17	40.8524	0.894984
LZD_20x	5	0.004	18	43.3574	0.885342
LZD_20x	5	0.004	19	45.856	0.872485
LZD_20x	5	0.004	20	48.3553	0.860461
LZD_20x	5	0.004	21	50.8539	0.84689
LZD_20x	5	0.004	22	53.3586	0.835819
LZD_20x	5	0.004	23	55.8604	0.824152
LZD_20x	5	0.004	24	58.3596	0.811652
LZD_20x	5	0.004	25	60.8579	0.800819
LZD_20x	5	0.004	26	63.3632	0.789391
LZD_20x	5	0.004	27	65.8609	0.777367
LZD_20x	5	0.004	28	68.3555	0.764272
LZD_20x	5	0.004	29	70.8565	0.74963
LZD_20x	5	0.004	0	0	1
LZD_20x	5	0.004	31	72	0.742934
LZD_20x	5	0.003	1	0.826148	0.998848
LZD_20x	5	0.003	2	3.3606	0.99266
LZD_20x	5	0.003	3	5.86305	0.98802
LZD_20x	5	0.003	4	8.36483	0.983766
LZD_20x	5	0.003	5	10.8657	0.977579
LZD_20x	5	0.003	6	13.371	0.972939
LZD_20x	5	0.003	7	15.8723	0.968298
LZD_20x	5	0.003	8	18.3679	0.964044
LZD_20x	5	0.003	9	20.8689	0.959404
LZD_20x	5	0.003	10	23.368	0.953217
LZD_20x	5	0.003	11	25.8703	0.949737
LZD_20x	5	0.003	12	28.3705	0.943163
LZD_20x	5	0.003	13	30.8674	0.934269
LZD_20x	5	0.003	14	33.3642	0.926148
LZD_20x	5	0.003	15	35.8731	0.916867
LZD_20x	5	0.003	16	38.3702	0.907199
LZD_20x	5	0.003	17	40.8707	0.899079
LZD_20x	5	0.003	18	43.3758	0.887864
LZD_20x	5	0.003	19	45.8742	0.871623
LZD_20x	5	0.003	20	48.3738	0.859249
LZD_20x	5	0.003	21	50.8721	0.846101
LZD_20x	5	0.003	22	53.3769	0.83218
LZD_20x	5	0.003	23	55.8791	0.819032
LZD_20x	5	0.003	24	58.3781	0.806271
LZD_20x	5	0.003	25	60.8763	0.788482
LZD_20x	5	0.003	26	63.3814	0.773788
LZD_20x	5	0.003	27	65.8791	0.7618
LZD_20x	5	0.003	28	68.3741	0.752133
LZD_20x	5	0.003	29	70.8747	0.737825
LZD_20x	5	0.003	0	0	1
LZD_20x	5	0.003	31	72	0.731386
LZD_20x	5	0.003	1	0.827729	0.998845
LZD_20x	5	0.003	2	3.36222	0.994901
LZD_20x	5	0.003	3	5.86471	0.988448
LZD_20x	5	0.003	4	8.36643	0.981636
LZD_20x	5	0.003	5	10.8673	0.9759
LZD_20x	5	0.003	6	13.3727	0.970522
LZD_20x	5	0.003	7	15.8739	0.965503
LZD_20x	5	0.003	8	18.3695	0.9612
LZD_20x	5	0.003	9	20.8705	0.954747
LZD_20x	5	0.003	10	23.3696	0.949728
LZD_20x	5	0.003	11	25.872	0.943633
LZD_20x	5	0.003	12	28.3722	0.935387
LZD_20x	5	0.003	13	30.8691	0.930726
LZD_20x	5	0.003	14	33.3658	0.923914
LZD_20x	5	0.003	15	35.8747	0.916743
LZD_20x	5	0.003	16	38.3718	0.906705
LZD_20x	5	0.003	17	40.8724	0.894156
LZD_20x	5	0.003	18	43.3775	0.880533
LZD_20x	5	0.003	19	45.8759	0.864399
LZD_20x	5	0.003	20	48.3754	0.855077
LZD_20x	5	0.003	21	50.8737	0.84002
LZD_20x	5	0.003	22	53.3786	0.829622
LZD_20x	5	0.003	23	55.8807	0.814206
LZD_20x	5	0.003	24	58.3797	0.80345
LZD_20x	5	0.003	25	60.8779	0.794487
LZD_20x	5	0.003	26	63.383	0.782656
LZD_20x	5	0.003	27	65.8807	0.770107
LZD_20x	5	0.003	28	68.3759	0.75971
LZD_20x	5	0.003	29	70.8764	0.742143
LZD_20x	5	0.003	0	0	1
LZD_20x	5	0.003	31	72	0.734249
LZD_20x	5	0.003	1	0.832555	0.998838
LZD_20x	5	0.003	2	3.36712	0.992176
LZD_20x	5	0.003	3	5.86959	0.989956
LZD_20x	5	0.003	4	8.37131	0.98285
LZD_20x	5	0.003	5	10.8723	0.976632
LZD_20x	5	0.003	6	13.3776	0.972191
LZD_20x	5	0.003	7	15.8788	0.966417
LZD_20x	5	0.003	8	18.3744	0.958423
LZD_20x	5	0.003	9	20.8754	0.952205
LZD_20x	5	0.003	10	23.3745	0.947764
LZD_20x	5	0.003	11	25.877	0.941546
LZD_20x	5	0.003	12	28.3771	0.933108
LZD_20x	5	0.003	13	30.874	0.928666
LZD_20x	5	0.003	14	33.3707	0.920228
LZD_20x	5	0.003	15	35.8797	0.91179
LZD_20x	5	0.003	16	38.3767	0.902019
LZD_20x	5	0.003	17	40.8772	0.894913
LZD_20x	5	0.003	18	43.3823	0.88381
LZD_20x	5	0.003	19	45.8809	0.871818
LZD_20x	5	0.003	20	48.3803	0.860715
LZD_20x	5	0.003	21	50.8787	0.847836
LZD_20x	5	0.003	22	53.3836	0.836732
LZD_20x	5	0.003	23	55.8857	0.824297
LZD_20x	5	0.003	24	58.3847	0.811417
LZD_20x	5	0.003	25	60.8828	0.79454
LZD_20x	5	0.003	26	63.3879	0.777664
LZD_20x	5	0.003	27	65.8857	0.762119
LZD_20x	5	0.003	28	68.3809	0.753237
LZD_20x	5	0.003	29	70.8814	0.74169
LZD_20x	5	0.003	0	0	1
LZD_20x	5	0.003	31	72	0.736524
LZD_20x	5	0.003	1	0.834137	0.999089
LZD_20x	5	0.003	2	3.36867	0.993783
LZD_20x	5	0.003	3	5.8712	0.989992
LZD_20x	5	0.003	4	8.37294	0.986581
LZD_20x	5	0.003	5	10.8739	0.982033
LZD_20x	5	0.003	6	13.3793	0.977864
LZD_20x	5	0.003	7	15.8803	0.973695
LZD_20x	5	0.003	8	18.376	0.966872
LZD_20x	5	0.003	9	20.877	0.96005
LZD_20x	5	0.003	10	23.3761	0.954744
LZD_20x	5	0.003	11	25.8786	0.946405
LZD_20x	5	0.003	12	28.3788	0.937309
LZD_20x	5	0.003	13	30.8756	0.927834
LZD_20x	5	0.003	14	33.3723	0.9176
LZD_20x	5	0.003	15	35.8813	0.909262
LZD_20x	5	0.003	16	38.3783	0.903198
LZD_20x	5	0.003	17	40.8789	0.89069
LZD_20x	5	0.003	18	43.3839	0.880836
LZD_20x	5	0.003	19	45.8825	0.868707
LZD_20x	5	0.003	20	48.3819	0.854683
LZD_20x	5	0.003	21	50.8803	0.841797
LZD_20x	5	0.003	22	53.3852	0.82891
LZD_20x	5	0.003	23	55.8873	0.814887
LZD_20x	5	0.003	24	58.3863	0.802379
LZD_20x	5	0.003	25	60.8845	0.788355
LZD_20x	5	0.003	26	63.3895	0.778501
LZD_20x	5	0.003	27	65.8873	0.764098
LZD_20x	5	0.003	28	68.3825	0.750833
LZD_20x	5	0.003	29	70.883	0.739083
LZD_20x	5	0.003	0	0	1
LZD_20x	5	0.003	31	72	0.733835
LZD_20x	5	0.005	1	0.83874	0.999136
LZD_20x	5	0.005	2	3.37348	0.995557
LZD_20x	5	0.005	3	5.87597	0.99149
LZD_20x	5	0.005	4	8.37764	0.986771
LZD_20x	5	0.005	5	10.8787	0.982378
LZD_20x	5	0.005	6	13.3841	0.978148
LZD_20x	5	0.005	7	15.8851	0.973918
LZD_20x	5	0.005	8	18.3807	0.969037
LZD_20x	5	0.005	9	20.8818	0.963343
LZD_20x	5	0.005	10	23.3809	0.957323
LZD_20x	5	0.005	11	25.8835	0.951791
LZD_20x	5	0.005	12	28.3836	0.944144
LZD_20x	5	0.005	13	30.8804	0.938124
LZD_20x	5	0.005	14	33.377	0.93064
LZD_20x	5	0.005	15	35.8862	0.923807
LZD_20x	5	0.005	16	38.3831	0.916322
LZD_20x	5	0.005	17	40.8837	0.909489
LZD_20x	5	0.005	18	43.3887	0.901029
LZD_20x	5	0.005	19	45.8873	0.890291
LZD_20x	5	0.005	20	48.3867	0.880203
LZD_20x	5	0.005	21	50.8851	0.866048
LZD_20x	5	0.005	22	53.39	0.856286
LZD_20x	5	0.005	23	55.8921	0.844897
LZD_20x	5	0.005	24	58.3911	0.832695
LZD_20x	5	0.005	25	60.8894	0.820655
LZD_20x	5	0.005	26	63.3943	0.8065
LZD_20x	5	0.005	27	65.8922	0.794135
LZD_20x	5	0.005	28	68.3873	0.783885
LZD_20x	5	0.005	29	70.8878	0.770544
LZD_20x	5	0.005	0	0	1
LZD_20x	5	0.005	31	72	0.76461
LZD_20x	5	0.005	1	0.840269	0.999026
LZD_20x	5	0.005	2	3.37502	0.99402
LZD_20x	5	0.005	3	5.87754	0.989532
LZD_20x	5	0.005	4	8.37918	0.984872
LZD_20x	5	0.005	5	10.8803	0.981247
LZD_20x	5	0.005	6	13.3856	0.976587
LZD_20x	5	0.005	7	15.8867	0.973308
LZD_20x	5	0.005	8	18.3823	0.96882
LZD_20x	5	0.005	9	20.8833	0.963987
LZD_20x	5	0.005	10	23.3825	0.958119
LZD_20x	5	0.005	11	25.8851	0.950869
LZD_20x	5	0.005	12	28.3851	0.943447
LZD_20x	5	0.005	13	30.882	0.93499
LZD_20x	5	0.005	14	33.3786	0.923598
LZD_20x	5	0.005	15	35.8879	0.913587
LZD_20x	5	0.005	16	38.3847	0.904094
LZD_20x	5	0.005	17	40.8853	0.894601
LZD_20x	5	0.005	18	43.3902	0.883209
LZD_20x	5	0.005	19	45.8889	0.873716
LZD_20x	5	0.005	20	48.3883	0.866639
LZD_20x	5	0.005	21	50.8867	0.852658
LZD_20x	5	0.005	22	53.3916	0.84351
LZD_20x	5	0.005	23	55.8937	0.834535
LZD_20x	5	0.005	24	58.3927	0.823661
LZD_20x	5	0.005	25	60.891	0.810371
LZD_20x	5	0.005	26	63.3959	0.797598
LZD_20x	5	0.005	27	65.8938	0.786897
LZD_20x	5	0.005	28	68.389	0.774987
LZD_20x	5	0.005	29	70.8893	0.765321
LZD_20x	5	0.005	0	0	1
LZD_20x	5	0.005	31	72	0.761028
LZD_20x	5	0.005	1	0.844732	0.999077
LZD_20x	5	0.005	2	3.37972	0.994446
LZD_20x	5	0.005	3	5.88219	0.990105
LZD_20x	5	0.005	4	8.38379	0.986053
LZD_20x	5	0.005	5	10.885	0.981422
LZD_20x	5	0.005	6	13.3903	0.975923
LZD_20x	5	0.005	7	15.8914	0.971003
LZD_20x	5	0.005	8	18.387	0.968109
LZD_20x	5	0.005	9	20.888	0.963767
LZD_20x	5	0.005	10	23.3871	0.956532
LZD_20x	5	0.005	11	25.8897	0.948428
LZD_20x	5	0.005	12	28.3897	0.941772
LZD_20x	5	0.005	13	30.8867	0.934825
LZD_20x	5	0.005	14	33.3832	0.927301
LZD_20x	5	0.005	15	35.8925	0.920355
LZD_20x	5	0.005	16	38.3893	0.908778
LZD_20x	5	0.005	17	40.89	0.899516
LZD_20x	5	0.005	18	43.395	0.891413
LZD_20x	5	0.005	19	45.8937	0.87781
LZD_20x	5	0.005	20	48.393	0.869417
LZD_20x	5	0.005	21	50.8915	0.855814
LZD_20x	5	0.005	22	53.3964	0.845105
LZD_20x	5	0.005	23	55.8984	0.833818
LZD_20x	5	0.005	24	58.3974	0.824846
LZD_20x	5	0.005	25	60.8956	0.813269
LZD_20x	5	0.005	26	63.4006	0.80314
LZD_20x	5	0.005	27	65.8985	0.793299
LZD_20x	5	0.005	28	68.3937	0.783459
LZD_20x	5	0.005	29	70.8941	0.770146
LZD_20x	5	0.005	0	0	1
LZD_20x	5	0.005	31	72	0.764258
LZD_20x	5	0.005	1	0.846219	0.998971
LZD_20x	5	0.005	2	3.38135	0.992115
LZD_20x	5	0.005	3	5.88372	0.989068
LZD_20x	5	0.005	4	8.38533	0.984879
LZD_20x	5	0.005	5	10.8866	0.982213
LZD_20x	5	0.005	6	13.3919	0.978024
LZD_20x	5	0.005	7	15.893	0.973454
LZD_20x	5	0.005	8	18.3885	0.968883
LZD_20x	5	0.005	9	20.8896	0.963171
LZD_20x	5	0.005	10	23.3887	0.960124
LZD_20x	5	0.005	11	25.8913	0.950603
LZD_20x	5	0.005	12	28.3912	0.945652
LZD_20x	5	0.005	13	30.8883	0.937654
LZD_20x	5	0.005	14	33.3848	0.928894
LZD_20x	5	0.005	15	35.8941	0.919373
LZD_20x	5	0.005	16	38.3908	0.915945
LZD_20x	5	0.005	17	40.8915	0.90909
LZD_20x	5	0.005	18	43.3965	0.896141
LZD_20x	5	0.005	19	45.8953	0.888143
LZD_20x	5	0.005	20	48.3945	0.879764
LZD_20x	5	0.005	21	50.893	0.869101
LZD_20x	5	0.005	22	53.3979	0.860722
LZD_20x	5	0.005	23	55.9	0.851962
LZD_20x	5	0.005	24	58.399	0.842822
LZD_20x	5	0.005	25	60.8971	0.83292
LZD_20x	5	0.005	26	63.4021	0.821494
LZD_20x	5	0.005	27	65.9001	0.813116
LZD_20x	5	0.005	28	68.3953	0.801309
LZD_20x	5	0.005	29	70.8957	0.793311
LZD_20x	5	0.005	0	0	1
LZD_20x	5	0.005	31	72	0.789779
MXF_20x	5	0.004	1	1.14882	0.998207
MXF_20x	5	0.004	2	3.6899	0.987929
MXF_20x	5	0.004	3	6.19199	0.976895
MXF_20x	5	0.004	4	8.69485	0.9382
MXF_20x	5	0.004	5	11.1982	0.864438
MXF_20x	5	0.004	6	13.7029	0.788711
MXF_20x	5	0.004	7	16.2045	0.71903
MXF_20x	5	0.004	8	18.7006	0.661743
MXF_20x	5	0.004	9	21.2015	0.61277
MXF_20x	5	0.004	10	23.6987	0.576796
MXF_20x	5	0.004	11	26.2027	0.54581
MXF_20x	5	0.004	12	28.7027	0.521172
MXF_20x	5	0.004	13	31.1989	0.501069
MXF_20x	5	0.004	14	33.6954	0.481117
MXF_20x	5	0.004	15	36.2071	0.463583
MXF_20x	5	0.004	16	38.7039	0.449677
MXF_20x	5	0.004	17	41.204	0.436527
MXF_20x	5	0.004	18	43.7106	0.426551
MXF_20x	5	0.004	19	46.2092	0.418993
MXF_20x	5	0.004	20	48.7077	0.410075
MXF_20x	5	0.004	21	51.2054	0.403122
MXF_20x	5	0.004	22	53.7114	0.396018
MXF_20x	5	0.004	23	56.2154	0.38846
MXF_20x	5	0.004	24	58.7137	0.383019
MXF_20x	5	0.004	25	61.2115	0.378636
MXF_20x	5	0.004	26	63.7169	0.375461
MXF_20x	5	0.004	27	66.2134	0.370776
MXF_20x	5	0.004	28	68.7089	0.367753
MXF_20x	5	0.004	29	71.2091	0.36352
MXF_20x	5	0.004	0	0	1
MXF_20x	5	0.004	31	72	0.362182
MXF_20x	5	0.004	1	1.15042	0.998083
MXF_20x	5	0.004	2	3.69149	0.988603
MXF_20x	5	0.004	3	6.19361	0.976353
MXF_20x	5	0.004	4	8.69645	0.93377
MXF_20x	5	0.004	5	11.1998	0.861145
MXF_20x	5	0.004	6	13.7045	0.773937
MXF_20x	5	0.004	7	16.206	0.702916
MXF_20x	5	0.004	8	18.7023	0.648229
MXF_20x	5	0.004	9	21.2031	0.603166
MXF_20x	5	0.004	10	23.7004	0.568895
MXF_20x	5	0.004	11	26.2043	0.543812
MXF_20x	5	0.004	12	28.7043	0.51727
MXF_20x	5	0.004	13	31.2005	0.494229
MXF_20x	5	0.004	14	33.697	0.475125
MXF_20x	5	0.004	15	36.2087	0.458354
MXF_20x	5	0.004	16	38.7055	0.443041
MXF_20x	5	0.004	17	41.2056	0.429187
MXF_20x	5	0.004	18	43.7122	0.417521
MXF_20x	5	0.004	19	46.2109	0.409062
MXF_20x	5	0.004	20	48.7094	0.399437
MXF_20x	5	0.004	21	51.207	0.391125
MXF_20x	5	0.004	22	53.713	0.385875
MXF_20x	5	0.004	23	56.217	0.37975
MXF_20x	5	0.004	24	58.7154	0.375375
MXF_20x	5	0.004	25	61.2132	0.369979
MXF_20x	5	0.004	26	63.7185	0.36575
MXF_20x	5	0.004	27	66.2151	0.361812
MXF_20x	5	0.004	28	68.7105	0.35875
MXF_20x	5	0.004	29	71.2107	0.353937
MXF_20x	5	0.004	0	0	1
MXF_20x	5	0.004	31	72	0.352418
MXF_20x	5	0.003	1	1.16791	0.997229
MXF_20x	5	0.003	2	3.70929	0.986241
MXF_20x	5	0.003	3	6.21156	0.964266
MXF_20x	5	0.003	4	8.71418	0.911526
MXF_20x	5	0.003	5	11.2177	0.823186
MXF_20x	5	0.003	6	13.7224	0.730891
MXF_20x	5	0.003	7	16.2238	0.657494
MXF_20x	5	0.003	8	18.7203	0.602996
MXF_20x	5	0.003	9	21.2211	0.552014
MXF_20x	5	0.003	10	23.7185	0.513777
MXF_20x	5	0.003	11	26.2223	0.480815
MXF_20x	5	0.003	12	28.7221	0.451807
MXF_20x	5	0.003	13	31.2201	0.430711
MXF_20x	5	0.003	14	33.715	0.410055
MXF_20x	5	0.003	15	36.2266	0.390717
MXF_20x	5	0.003	16	38.7236	0.380608
MXF_20x	5	0.003	17	41.2238	0.3705
MXF_20x	5	0.003	18	43.7306	0.355996
MXF_20x	5	0.003	19	46.2289	0.346767
MXF_20x	5	0.003	20	48.7273	0.338856
MXF_20x	5	0.003	21	51.2261	0.332263
MXF_20x	5	0.003	22	53.7311	0.323473
MXF_20x	5	0.003	23	56.2354	0.318199
MXF_20x	5	0.003	24	58.7334	0.312046
MXF_20x	5	0.003	25	61.2314	0.307651
MXF_20x	5	0.003	26	63.7368	0.303695
MXF_20x	5	0.003	27	66.2332	0.2993
MXF_20x	5	0.003	28	68.7288	0.296224
MXF_20x	5	0.003	29	71.2309	0.29095
MXF_20x	5	0.003	0	0	1
MXF_20x	5	0.003	31	72	0.289329
MXF_20x	5	0.003	1	1.16947	0.997543
MXF_20x	5	0.003	2	3.71091	0.987131
MXF_20x	5	0.003	3	6.21322	0.96871
MXF_20x	5	0.003	4	8.71578	0.900232
MXF_20x	5	0.003	5	11.2193	0.814133
MXF_20x	5	0.003	6	13.724	0.724831
MXF_20x	5	0.003	7	16.2253	0.651146
MXF_20x	5	0.003	8	18.7219	0.594281
MXF_20x	5	0.003	9	21.2227	0.548228
MXF_20x	5	0.003	10	23.7201	0.507382
MXF_20x	5	0.003	11	26.2239	0.476546
MXF_20x	5	0.003	12	28.7237	0.449715
MXF_20x	5	0.003	13	31.2217	0.428491
MXF_20x	5	0.003	14	33.7167	0.404063
MXF_20x	5	0.003	15	36.2283	0.393251
MXF_20x	5	0.003	16	38.7252	0.378033
MXF_20x	5	0.003	17	41.2254	0.36642
MXF_20x	5	0.003	18	43.7322	0.356809
MXF_20x	5	0.003	19	46.2305	0.349601
MXF_20x	5	0.003	20	48.729	0.341191
MXF_20x	5	0.003	21	51.229	0.336386
MXF_20x	5	0.003	22	53.7328	0.331981
MXF_20x	5	0.003	23	56.237	0.327175
MXF_20x	5	0.003	24	58.735	0.321969
MXF_20x	5	0.003	25	61.233	0.318765
MXF_20x	5	0.003	26	63.7384	0.314761
MXF_20x	5	0.003	27	66.2348	0.311157
MXF_20x	5	0.003	28	68.7304	0.309955
MXF_20x	5	0.003	29	71.2326	0.303548
MXF_20x	5	0.003	0	0	1
MXF_20x	5	0.003	31	72	0.301583
MXF_20x	5	0.003	1	1.17432	0.997382
MXF_20x	5	0.003	2	3.71572	0.982329
MXF_20x	5	0.003	3	6.21811	0.968136
MXF_20x	5	0.003	4	8.72059	0.919536
MXF_20x	5	0.003	5	11.2242	0.829216
MXF_20x	5	0.003	6	13.729	0.737607
MXF_20x	5	0.003	7	16.2302	0.65718
MXF_20x	5	0.003	8	18.7268	0.594386
MXF_20x	5	0.003	9	21.2276	0.550517
MXF_20x	5	0.003	10	23.725	0.520411
MXF_20x	5	0.003	11	26.2288	0.487724
MXF_20x	5	0.003	12	28.7286	0.461918
MXF_20x	5	0.003	13	31.2264	0.438693
MXF_20x	5	0.003	14	33.7215	0.416329
MXF_20x	5	0.003	15	36.2332	0.403856
MXF_20x	5	0.003	16	38.7302	0.390523
MXF_20x	5	0.003	17	41.2303	0.37848
MXF_20x	5	0.003	18	43.737	0.367298
MXF_20x	5	0.003	19	46.2352	0.357406
MXF_20x	5	0.003	20	48.7339	0.350525
MXF_20x	5	0.003	21	51.2339	0.344933
MXF_20x	5	0.003	22	53.7377	0.341063
MXF_20x	5	0.003	23	56.2419	0.335041
MXF_20x	5	0.003	24	58.7399	0.32859
MXF_20x	5	0.003	25	61.238	0.324289
MXF_20x	5	0.003	26	63.7433	0.320418
MXF_20x	5	0.003	27	66.2397	0.316547
MXF_20x	5	0.003	28	68.7352	0.313107
MXF_20x	5	0.003	29	71.2375	0.307085
MXF_20x	5	0.003	0	0	1
MXF_20x	5	0.003	31	72	0.30525
MXF_20x	5	0.003	1	1.17592	0.997215
MXF_20x	5	0.003	2	3.71734	0.985868
MXF_20x	5	0.003	3	6.2197	0.965793
MXF_20x	5	0.003	4	8.72223	0.917787
MXF_20x	5	0.003	5	11.2264	0.833558
MXF_20x	5	0.003	6	13.7306	0.734055
MXF_20x	5	0.003	7	16.2318	0.64939
MXF_20x	5	0.003	8	18.7284	0.588728
MXF_20x	5	0.003	9	21.2293	0.542031
MXF_20x	5	0.003	10	23.7267	0.5093
MXF_20x	5	0.003	11	26.2304	0.485733
MXF_20x	5	0.003	12	28.7302	0.46173
MXF_20x	5	0.003	13	31.2281	0.443401
MXF_20x	5	0.003	14	33.7231	0.422453
MXF_20x	5	0.003	15	36.2348	0.411542
[truncated: 760 more rows]
