# Supplementary material for: Large-scale testing of antimicrobial lethality at single-cell resolution predicts mycobacterial infection outcomes
Source: Nat Microbiol. 2026 Jan 9;11(2):566–83. doi: 10.1038/s41564-025-02217-y (PMC12872448; doi:10.1038/s41564-025-02217-y)
Supplement: Supplementary file 13 — Source Data Extended Data Fig. 2 [file 41564_2025_2217_MOESM13_ESM.xlsx]

## Sheet: ED 2a
	Bacteria PI- not growing	Bacteria PI- and growing	Bacteria PI+ not growing	Bacteria PI+ and growing
AMK	4213	143	325	0
AZM	4061	120	134	0
FOX	1755	73	470	0
IPM	1729	70	226	0
LZD	4577	540	199	0
MIN	104	2	40	0
MXF	7375	201	144	0
TGC	5817	67	199	1
