# Supplementary material for: Large-scale testing of antimicrobial lethality at single-cell resolution predicts mycobacterial infection outcomes
Source: Nat Microbiol. 2026 Jan 9;11(2):566–83. doi: 10.1038/s41564-025-02217-y (PMC12872448; doi:10.1038/s41564-025-02217-y)
Supplement: Supplementary file 14 — Source Data Extended Data Fig. 5 [file 41564_2025_2217_MOESM14_ESM.xlsx]

## Sheet: ED 5 abc
RegimenAbbreviation	RegimenName	mc27000_PBSstarved_mean_log10CFU_day_0	mc27000_PBSstarved_mean_log10CFU_day_3	mc27000_PBSstarved_mean_log10CFU_day_7	mc27000_logGrowth_mean_log10CFU_day_0	mc27000_logGrowth_mean_log10CFU_day_3	mc27000_logGrowth_mean_log10CFU_day_7	mc27000_PBSstarved_LiveCellFraction.d3	mc27000_PBSstarved_LiveCellFraction.d7	mc27000_logGrowth_LiveCellFraction.d3	mc27000_logGrowth_LiveCellFraction.d7	mc27000_PBSstarved_logFC_d0_to_d3	mc27000_PBSstarved_logFC_d0_to_d7	mc27000_logGrowth_logFC_d0_to_d3	RMM 2021 (similar vs better than SOC)	BMM 2021 (similar vs better than SOC)	BMM in C3HeB/FeJ 2021 (similar vs better than SOC)	Clinical 2022 (similar vs better than SOC)
BCZ	Bedaquiline-Clofazimine-Pyrazinamide	7.56017	5.45744	1.30103	6.78443	6.65294	6.82337	0.0078935	5.50629774583104e-07	0.738782	1.09381	-2.10273	-6.25914	-0.131484	B	B	NA	NA
BMPa	Bedaquiline-Moxifloxacin-Pretomanid	7.56017	5.06334	1.30103	6.78443	6.47448	6.43244	0.00318548	5.50629774583104e-07	0.489838	0.444643	-2.49683	-6.25914	-0.309948	B	B	NA	NA
HMZ	Isoniazid-Moxifloxacin-Pyrazinamide	7.56017	5.72	2.64272	6.78443	6.56514	6.51842	0.0144487	1.20934135462762e-05	0.603545	0.541987	-1.84017	-4.91745	-0.21929	S	S	NA	NA
HMR	Isoniazid-Moxifloxacin-Rifampicin	7.56017	4.24557	1.30103	6.78443	6.55359	5.69011	0.000484616	5.50629774583104e-07	0.587706	0.0804783	-3.3146	-6.25914	-0.23084	S	S	NA	NA
HPZ	Isoniazid-Rifapentin-Pyrazinamide	7.56017	4.69011	1.30103	6.78443	6.2628	5.42031	0.00134876	5.50629774583104e-07	0.300865	0.0432398	-2.87006	-6.25914	-0.521628	B	B	NA	NA
HPaR	Isoniazid-Pretomanid-Rifampicin	7.56017	4.55939	2.12398	6.78443	6.43283	4.26536	0.000998196	3.66279628923738e-06	0.445047	0.00302647	-3.00078	-5.43619	-0.351594	S	S	NA	NA
BCPaZ	Bedaquiline-Clofazimine-Pretomanid-Pyrazinamide	7.56017	5.09882	1.41752	6.78443	6.3288	6.75455	0.00345658	7.20036798643928e-07	0.350246	0.93351	-2.46135	-6.14265	-0.455627	NA	NA	NA	B
BCEZ	Bedaquiline-Clofazimine-Ethambutol-Pyrazinamide	7.56017	5.52676	1.30103	6.78443	6.50081	6.79393	0.00925944	5.50629774583104e-07	0.520452	1.02213	-2.03342	-6.25914	-0.283619	B	B	NA	NA
BCSqZ	Bedaquiline-Clofazimine-SQ109-Pyrazinamide	7.56017	5.85065	1.30103	6.78443	6.36902	6.79134	0.0195202	5.50629774583104e-07	0.38423	1.01605	-1.70952	-6.25914	-0.415409	B	B	NA	NA
EMRZ	Ethambutol-Moxifloxacin-Rifampicin-Pyrazinamide	7.56017	5.09443	1.30103	6.8014	5.92031	5.90309	0.00342187	5.50629774583104e-07	0.131494	0.126382	-2.46574	-6.25914	-0.881093	B	B	B	S
EHRZ	Ethambutol-Isoniazid-Rifampicin-Pyrazinamide	7.56017	5.05067	1.8663	6.8014	6.55174	5.7327	0.00309384	2.0236394731661e-06	0.562774	0.0853688	-2.5095	-5.69387	-0.249666	S	S	S	S
HLRZ	Isoniazid-Linezolid-Rifampicin-Pyrazinamide	7.56017	5.25271	1.38055	6.78443	6.5134	5.80275	0.00492647	6.61271644917077e-07	0.535762	0.104308	-2.30746	-6.17962	-0.271028	S	S	NA	B
P	Rifapentin	7.56017	5.26873	1.30103	6.8014	6.08117	6.02252	0.00511159	5.50629774583104e-07	0.190445	0.166386	-2.29144	-6.25914	-0.72023	NA	S	S	NA
R	Rifampicin	7.56017	5.35259	2.86518	6.8014	6.30365	6.33326	0.00620034	2.01839172332036e-05	0.317865	0.340295	-2.20758	-4.69499	-0.497758	NA	NA	S	NA
BCPa	Bedaquiline-Clofazimine-Pretomanid	7.56017	5.77842	1.30103	6.8014	6.34752	6.31747	0.016529	5.50629774583104e-07	0.351654	0.328142	-1.78175	-6.25914	-0.453884	B	B	NA	B
RZ	Rifampicin-Pyrazinamide	7.56017	4.7821	2.10875	6.8014	6.22593	5.99409	0.00166698	3.53657232117076e-06	0.265781	0.155843	-2.77807	-5.45142	-0.575476	S	S	S	NA
ERZ	Ethambutol-Rifampicin-Pyrazinamide	7.56017	4.84062	1.89565	6.8014	6.57352	5.74557	0.00190744	2.16511857210534e-06	0.591721	0.0879355	-2.71955	-5.66452	-0.227883	NA	NA	NA	S
EHR	Ethambutol-Isoniazid-Rifampicin	7.56017	5.06748	3.0698	6.8014	5.92014	5.88833	0.00321593	3.23316185793328e-05	0.131443	0.12216	-2.49269	-4.49037	-0.881263	S	S	S	S
BCDZ	Bedaquiline-Clofazimine-Delamanid-Pyrazinamide	7.56017	5.20518	1.30103	6.8014	6.01653	6.35341	0.00441577	5.50629774583104e-07	0.164106	0.356453	-2.35499	-6.25914	-0.784875	B	B	NA	NA
HMPZ	Isoniazid-Moxifloxacin-Rifapentin-Pyrazinamide	7.56017	1.30103	1.30103	6.8014	6.25916	6.04884	5.50629774583104e-07	5.50629774583104e-07	0.286915	0.17678	-6.25914	-6.25914	-0.542246	NA	NA	NA	B
BCPZ	Bedaquiline-Clofazimine-Rifapentin-Pyrazinamide	7.56017	1.49205	1.30103	6.78443	6.12514	6.35769	8.54832510956195e-07	5.50629774583104e-07	0.219138	0.374337	-6.06812	-6.25914	-0.659282	B	NA	NA	NA
MPaRZ	Moxifloxacin-Pretomanid-Rifampicin-Pyrazinamide	7.56017	1.30103	1.30103	6.8014	6.02571	5.60206	5.50629774583104e-07	5.50629774583104e-07	0.167613	0.0631912	-6.25914	-6.25914	-0.775692	B	B	NA	NA
PaRZ	Pretomanid-Rifampicin-Pyrazinamide	7.56017	1.30103	1.30103	6.8014	6.11485	5.60206	5.50629774583104e-07	5.50629774583104e-07	0.2058	0.0631912	-6.25914	-6.25914	-0.686555	S	B	NA	NA
CHRZ	Clofazimine-Isoniazid-Rifampicin-Pyrazinamide	7.56017	1.30103	1.30103	6.8014	6.05311	5.95684	5.50629774583104e-07	5.50629774583104e-07	0.17853	0.143034	-6.25914	-6.25914	-0.748289	B	S	NA	NA
CEHRZ	Clofazimine-Ethambutol-Isoniazid-Rifampicin-Pyrazinamide	7.56017	1.30103	1.45666	6.8014	6.11291	5.8665	5.50629774583104e-07	7.87934182564381e-07	0.204884	0.116172	-6.25914	-6.10351	-0.688491	B	S	NA	NA
EHPZ	Ethambutol-Isoniazid-Rifapentin-Pyrazinamide	7.56017	1.43072	1.30103	6.8014	5.96951	5.86144	7.42252325042535e-07	5.50629774583104e-07	0.147269	0.114826	-6.12945	-6.25914	-0.831889	B	B	NA	S
B	Bedaquiline	7.56017	6.57371	5.85888	6.78443	6.66252	7.03195	0.103166	0.0198935	0.755246	1.76817	-0.986463	-1.70129	-0.121912	NA	S	NA	NA
D	Delamanid	7.56017	6.47611	5.92956	6.78443	6.73061	7.42281	0.0824016	0.0234093	0.883456	4.34897	-1.08406	-1.63061	-0.0538151	NA	S	NA	NA
Su	Sutezolid	7.56017	6.64354	5.64523	6.78443	6.80834	6.97527	0.121162	0.0121635	1.05661	1.55184	-0.916632	-1.91494	0.0239146	NA	S	NA	NA
Sq	SQ109	7.56017	6.68594	6.35155	6.78443	6.99598	7.60402	0.133589	0.0618561	1.62761	6.60069	-0.874229	-1.20862	0.211549	NA	NA	NA	NA
BPa	Bedaquiline-Pretomanid	7.56017	6.13431	4.90309	6.78443	6.57524	6.88312	0.0375093	0.00220252	0.617753	1.25514	-1.42586	-2.65708	-0.209185	B	S	NA	NA
BL	Bedaquiline-Linezolid	7.56017	6.58206	5.69334	6.78443	6.55086	7.0195	0.105171	0.0135884	0.584022	1.71819	-0.978106	-1.86683	-0.233571	B	S	NA	NA
BLPa	Bedaquiline-Linezolid-Pretomanid	7.56017	5.46494	5	6.78443	6.6399	6.4568	0.00803104	0.00275315	0.716932	0.470294	-2.09523	-2.56017	-0.144522	B	B	NA	NA
BLZ	Bedaquiline-Linezolid-Pyrazinamide	7.56017	6.36897	5.21881	6.78443	6.86967	6.89063	0.0643872	0.00455663	1.21687	1.27703	-1.1912	-2.34136	0.0852434	B	B	NA	NA
C	Clofazimine	7.56017	5.51232	5.5903	6.78443	6.60261	7.18665	0.00895669	0.0107185	0.657927	2.52476	-2.04785	-1.96987	-0.181822	NA	NA	NA	NA
E	Ethambutol	7.56017	6.04813	6.09615	6.78443	6.58731	7.01024	0.030758	0.0343539	0.635159	1.68197	-1.51204	-1.46402	-0.197118	NA	NA	NA	NA
Z	Pyrazinamide	6.45975	5.50049	3.25668	6.8014	7.12487	6.80514	0.109833	0.000626512	2.10604	1.00864	-0.959266	-3.20307	0.323467	NA	NA	S	NA
HZ	Isoniazid-Pyrazinamide	6.45975	5.55504	3.25032	6.8014	6.51794	6.16993	0.124533	0.000617405	0.52064	0.233631	-0.904716	-3.20943	-0.283463	S	NA	NA	NA
BRZ	Bedaquiline-Rifampicin-Pyrazinamide	6.45975	4.31217	1.51416	6.8014	6.40497	6.37562	0.00711901	1.13345454393417e-05	0.401394	0.375161	-2.14758	-4.9456	-0.396429	B	B	NA	NA
BPaSuZ	Bedaquiline-Pretomanid-Sutezolid-Pyrazinamide	6.45975	3.72134	1.43072	6.8014	6.30019	5.93738	0.00182637	9.35341885215621e-06	0.315343	0.136765	-2.73841	-5.02903	-0.501217	NA	NA	NA	NA
CEHPZ	Clofazimine-Ethambutol-Isoniazid-Rifapentin-Pyrazinamide	6.45975	3.80103	1.30103	6.8014	6.05279	5.69748	0.00219421	6.93870634066251e-06	0.178396	0.0787192	-2.65872	-5.15872	-0.748616	NA	NA	NA	NA
M	Moxifloxacin	6.45975	4.64801	2.78258	6.8014	6.14546	6.35096	0.0154262	0.000210293	0.220831	0.354448	-1.81174	-3.67718	-0.65594	NA	NA	NA	NA
BZ	Bedaquiline-Pyrazinamide	6.45975	4.79431	1.30103	6.8014	6.29269	6.64949	0.021605	6.93870634066251e-06	0.309947	0.704834	-1.66545	-5.15872	-0.508713	B	B	S	NA
BSu	Bedaquiline-Sutezolid	6.45975	4.78437	1.3512	6.8014	6.16425	6.25172	0.0211164	7.78843453175734e-06	0.230592	0.282044	-1.67538	-5.10855	-0.637156	B	B	NA	NA
HR	Isoniazid-Rifampicin	6.45975	4.0725	1.40137	6.8014	6.13688	5.68736	0.00409963	8.74222217763965e-06	0.21651	0.0769048	-2.38725	-5.05838	-0.664521	S	NA	NA	NA
BPaSu	Bedaquiline-Pretomanid-Sutezolid	6.45975	4.57126	1.30103	6.8014	6.27325	6.08512	0.0129272	6.93870634066251e-06	0.296378	0.192185	-1.88849	-5.15872	-0.528153	B	B	NA	NA
BMZ	Bedaquiline-Moxifloxacin-Pyrazinamide	6.45975	4.42182	2.14894	6.8014	6.29052	6.08753	0.00916372	4.88860879253267e-05	0.308404	0.193255	-2.03793	-4.31081	-0.51088	B	B	B	NA
BPaZ	Bedaquiline-Pretomanid-Pyrazinamide	6.45975	4.54994	1.30103	6.8014	6.17734	6.68248	0.012308	6.93870634066251e-06	0.23765	0.760459	-1.90981	-5.15872	-0.624062	B	B	NA	B
HRZ	Isoniazid-Rifampicin-Pyrazinamide	6.45975	3.69011	1.59739	6.8014	6.35941	5.83396	0.00169963	1.37289413409574e-05	0.361415	0.107784	-2.76965	-4.86236	-0.441993	S	S	S	S
MPaZ	Moxifloxacin-Pretomanid-Pyrazinamide	6.45975	4.19011	1.45154	6.8014	6.20823	6.27745	0.0053747	9.81281261228911e-06	0.25517	0.299261	-2.26965	-5.00821	-0.593171	B	B	NA	S
BLPaZ	Bedaquiline-Linezolid-Pretomanid-Pyrazinamide	6.45975	4.41274	1.30103	6.8014	6.20006	6.08458	0.008974	6.93870634066251e-06	0.250412	0.191943	-2.04701	-5.15872	-0.601344	B	B	NA	NA
BCSuZ	Bedaquiline-Clofazimine-Sutezolid-Pyrazinamide	6.45975	4.49188	1.30103	6.8014	6.2438	6.05991	0.0107678	6.93870634066251e-06	0.27695	0.181347	-1.96787	-5.15872	-0.557599	NA	NA	NA	NA
HMRZ	Isoniazid-Moxifloxacin-Rifampicin-Pyrazinamide	6.45975	1.30103	1.30103	6.8014	6.43183	5.89375	6.93870634066251e-06	6.93870634066251e-06	0.427003	0.123693	-5.15872	-5.15872	-0.369569	S	S	B	S
MPaR	Moxifloxacin-Pretomanid-Rifampicin	6.45975	1.71118	1.30103	6.8014	6.07945	5.79291	1.78413678767293e-05	6.93870634066251e-06	0.18969	0.098063	-4.74857	-5.15872	-0.721955	S	S	NA	NA
HPaRZ	Isoniazid-Pretomanid-Rifampicin-Pyrazinamide	6.45975	2.05439	1.30103	6.8014	6.28817	5.89375	3.93220034566118e-05	6.93870634066251e-06	0.306738	0.123693	-4.40536	-5.15872	-0.513232	S	S	NA	NA
BMPaZ	Bedaquiline-Moxifloxacin-Pretomanid-Pyrazinamide	6.45975	1.30103	1.30103	6.8014	6.1081	6.14382	6.93870634066251e-06	6.93870634066251e-06	0.202626	0.219996	-5.15872	-5.15872	-0.693305	B	B	B	B
HRSuZ	Isoniazid-Rifampicin-Sutezolid-Pyrazinamide	6.45975	1.69011	1.30103	6.8014	6.4454	6.12674	1.69962900096374e-05	6.93870634066251e-06	0.440554	0.211511	-4.76965	-5.15872	-0.356001	B	B	NA	NA
BPZ	Bedaquiline-Rifapentin-Pyrazinamide	6.45975	1.30103	1.30103	6.8014	6.35097	5.60912	6.93870634066251e-06	6.93870634066251e-06	0.354458	0.0642273	-5.15872	-5.15872	-0.450435	B	B	NA	NA
MPZ	Moxifloxacin-Rifapentin-Pyrazinamide	6.45975	1.30103	1.30103	6.8014	6.35088	6.06659	6.93870634066251e-06	6.93870634066251e-06	0.354386	0.184154	-5.15872	-5.15872	-0.450524	B	B	B	NA
BMPZ	Bedaquiline-Moxifloxacin-Rifapentin-Pyrazinamide	6.45975	1.30103	1.30103	6.8014	6.42118	5.86144	6.93870634066251e-06	6.93870634066251e-06	0.416651	0.114826	-5.15872	-5.15872	-0.380228	B	B	NA	NA
MRZ	Moxifloxacin-Rifampicin-Pyrazinamide	6.45975	1.90227	1.30103	6.8014	6.20743	5.8198	2.77026306384666e-05	6.93870634066251e-06	0.254697	0.104326	-4.55748	-5.15872	-0.593976	S	B	NA	NA
L	Linezolid	6.45975	5.7154	4.96427	6.8014	6.27958	6.30863	0.180156	0.0319537	0.30073	0.32153	-0.744352	-1.49548	-0.521823	NA	S	S	NA
H	Isoniazid	6.45975	5.66353	4.81289	6.8014	6.2978	6.2984	0.159876	0.0225495	0.313617	0.314045	-0.796218	-1.64686	-0.5036	NA	NA	S	NA
Pa	Pretomanid	6.45975	4.9265	4.53372	6.8014	6.25912	7.14578	0.0292923	0.0118567	0.286891	2.20993	-1.53325	-1.92604	-0.542283	NA	S	NA	NA
EH	Isoniazid-Ethambutol	6.45975	5.64608	4.74265	6.8014	6.21047	6.42715	0.153578	0.019182	0.256488	0.422422	-0.81367	-1.71711	-0.590933	S	NA	NA	NA
