# Supplementary material for: Large-scale testing of antimicrobial lethality at single-cell resolution predicts mycobacterial infection outcomes
Source: Nat Microbiol. 2026 Jan 9;11(2):566–83. doi: 10.1038/s41564-025-02217-y (PMC12872448; doi:10.1038/s41564-025-02217-y)
Supplement: Supplementary file 15 — Source Data Extended Data Fig. 7 [file 41564_2025_2217_MOESM15_ESM.xlsx]

## Sheet: ED 7a
SamplePlate	Normalized_OD_Value	Drug1	Drug2	xFoldInputConcentration_Drug1	xFoldInputConcentration_Drug2	µM_Concentration_Drug1	µM_Concentration_Drug2	Welltype
1	0	Bedaquiline	Clofazimine	0.7071	2	0.00852	0.092	Combination
1	0.00811688	Bedaquiline	Clofazimine	2	0.5	0.024	0.02254	Combination
1	0.857143	Bedaquiline	Delamanid	0.3536	0.7071	0.0042	0.00355	Combination
1	0.923701	Bedaquiline	Delamanid	1	0.1768	0.012	0.0009	Combination
1	0	Bedaquiline	Delamanid	2	1	0.024	0.005	Combination
1	1	Bedaquiline	NA	0.1768	NA	0.00216	NA	Control
1	0.780032	Bedaquiline	Ethambutol	0.3536	0.7071	0.0042	0.2343	Combination
1	0.859578	Bedaquiline	Ethambutol	1	0.1768	0.012	0.0594	Combination
1	0	Bedaquiline	Ethambutol	2	1	0.024	0.33	Combination
1	0.957792	Bedaquiline	Isoniazid	0.1768	0.1768	0.00216	0.009	Combination
1	0.339286	Bedaquiline	Isoniazid	0.3536	1	0.0042	0.05	Combination
1	0.670455	Bedaquiline	Isoniazid	1	0.25	0.012	0.0125	Combination
1	0	Bedaquiline	Clofazimine	0.7071	2.8284	0.00852	0.12972	Combination
1	0.0267857	Bedaquiline	Clofazimine	2	0.7071	0.024	0.03266	Combination
1	1	Bedaquiline	Delamanid	0.1768	0.1768	0.00216	0.0009	Combination
1	0.409903	Bedaquiline	Delamanid	0.3536	1	0.0042	0.005	Combination
1	0.813312	Bedaquiline	Delamanid	1	0.25	0.012	0.00125	Combination
1	0	Bedaquiline	Delamanid	2	1.4142	0.024	0.00705	Combination
1	1	Bedaquiline	Ethambutol	0.1768	0.1768	0.00216	0.0594	Combination
1	0.746753	Bedaquiline	Ethambutol	0.3536	1	0.0042	0.33	Combination
1	0.719968	Bedaquiline	Ethambutol	1	0.25	0.012	0.0825	Combination
1	0	Bedaquiline	Ethambutol	2	1.4142	0.024	0.4653	Combination
1	0.80276	Bedaquiline	Isoniazid	0.1768	0.25	0.00216	0.0125	Combination
1	0.0121753	Bedaquiline	Isoniazid	0.3536	1.4142	0.0042	0.0705	Combination
1	0.482143	Bedaquiline	Isoniazid	1	0.3536	0.012	0.0175	Combination
1	0.961851	Bedaquiline	Isoniazid	2	1.4142	0.024	0.0705	Combination
1	0.978896	Bedaquiline	Clofazimine	0.1768	0.1768	0.00216	0.00828	Combination
1	0.974026	Bedaquiline	Clofazimine	0.3536	0.5	0.0042	0.02254	Combination
1	0.820617	Bedaquiline	Clofazimine	1	0.1768	0.012	0.00828	Combination
1	0	Bedaquiline	Clofazimine	2	1	0.024	0.046	Combination
1	1	Bedaquiline	Delamanid	0.1768	0.25	0.00216	0.00125	Combination
1	0.575487	Bedaquiline	Delamanid	0.3536	1.4142	0.0042	0.00705	Combination
1	0.765422	Bedaquiline	Delamanid	1	0.3536	0.012	0.00175	Combination
1	0	Bedaquiline	Delamanid	2	2	0.024	0.01	Combination
1	1	Bedaquiline	Ethambutol	0.1768	0.25	0.00216	0.0825	Combination
1	0.837662	Bedaquiline	Ethambutol	0.3536	1.4142	0.0042	0.4653	Combination
1	0.637175	Bedaquiline	Ethambutol	1	0.3536	0.012	0.1155	Combination
1	0	Bedaquiline	Ethambutol	2	2	0.024	0.66	Combination
1	0.685877	Bedaquiline	Isoniazid	0.1768	0.3536	0.00216	0.0175	Combination
1	1	Bedaquiline	Isoniazid	0.3536	2	0.0042	0.1	Combination
1	0.257305	Bedaquiline	Isoniazid	1	0.5	0.012	0.0245	Combination
1	0	Bedaquiline	Isoniazid	2	2	0.024	0.1	Combination
1	1	Bedaquiline	Clofazimine	0.1768	0.25	0.00216	0.0115	Combination
1	0.80763	Bedaquiline	Clofazimine	0.3536	0.7071	0.0042	0.03266	Combination
1	0.784903	Bedaquiline	Clofazimine	1	0.25	0.012	0.0115	Combination
1	0	Bedaquiline	Clofazimine	2	1.4142	0.024	0.06486	Combination
1	0.888799	Bedaquiline	Delamanid	0.1768	0.3536	0.00216	0.00175	Combination
1	0.396916	Bedaquiline	Delamanid	0.3536	2	0.0042	0.01	Combination
1	0.621753	Bedaquiline	Delamanid	1	0.5	0.012	0.00245	Combination
1	0	Bedaquiline	Delamanid	2	2.8284	0.024	0.0141	Combination
1	1	Bedaquiline	Ethambutol	0.1768	0.3536	0.00216	0.1155	Combination
1	0.45211	Bedaquiline	Ethambutol	0.3536	2	0.0042	0.66	Combination
1	0.892857	Bedaquiline	Ethambutol	1	0.5	0.012	0.1617	Combination
1	0	Bedaquiline	Ethambutol	2	2.8284	0.024	0.9306	Combination
1	0.637175	Bedaquiline	Isoniazid	0.1768	0.5	0.00216	0.0245	Combination
1	0	Bedaquiline	Isoniazid	0.3536	2.8284	0.0042	0.141	Combination
1	0.185877	Bedaquiline	Isoniazid	1	0.7071	0.012	0.0355	Combination
1	1	Bedaquiline	Isoniazid	2	2.8284	0.024	0.141	Combination
1	1	Bedaquiline	Clofazimine	0.1768	0.3536	0.00216	0.0161	Combination
1	0.724838	Bedaquiline	Clofazimine	0.3536	1	0.0042	0.046	Combination
1	0.75974	Bedaquiline	Clofazimine	1	0.3536	0.012	0.0161	Combination
1	0	Bedaquiline	Clofazimine	2	2	0.024	0.092	Combination
1	0.80763	Bedaquiline	Delamanid	0.1768	0.5	0.00216	0.00245	Combination
1	0.301136	Bedaquiline	Delamanid	0.3536	2.8284	0.0042	0.0141	Combination
1	0.536526	Bedaquiline	Delamanid	1	0.7071	0.012	0.00355	Combination
1	1	Bedaquiline	NA	0.25	NA	0.003	NA	Control
1	0.967532	Bedaquiline	Ethambutol	0.1768	0.5	0.00216	0.1617	Combination
1	0	Bedaquiline	Ethambutol	0.3536	2.8284	0.0042	0.9306	Combination
1	0.577922	Bedaquiline	Ethambutol	1	0.7071	0.012	0.2343	Combination
1	0.57224	Bedaquiline	Isoniazid	0.1768	0.7071	0.00216	0.0355	Combination
1	0.710227	Bedaquiline	Isoniazid	0.5	0.1768	0.00588	0.009	Combination
1	1	Bedaquiline	Isoniazid	1	1	0.012	0.05	Combination
1	0.952922	Bedaquiline	NA	0.3536	NA	0.0042	NA	Control
1	1	Bedaquiline	Clofazimine	0.1768	0.5	0.00216	0.02254	Combination
1	0.453734	Bedaquiline	Clofazimine	0.3536	1.4142	0.0042	0.06486	Combination
1	0.704545	Bedaquiline	Clofazimine	1	0.5	0.012	0.02254	Combination
1	0	Bedaquiline	Clofazimine	2	2.8284	0.024	0.12972	Combination
1	0.659903	Bedaquiline	Delamanid	0.1768	0.7071	0.00216	0.00355	Combination
1	0.883929	Bedaquiline	Delamanid	0.5	0.1768	0.00588	0.0009	Combination
1	0.379058	Bedaquiline	Delamanid	1	1	0.012	0.005	Combination
1	0	Bedaquiline	Delamanid	2.8284	0.1768	0.03384	0.0009	Combination
1	0.869318	Bedaquiline	Ethambutol	0.1768	0.7071	0.00216	0.2343	Combination
1	0.87987	Bedaquiline	Ethambutol	0.5	0.1768	0.00588	0.0594	Combination
1	0.341721	Bedaquiline	Ethambutol	1	1	0.012	0.33	Combination
1	0	Bedaquiline	Ethambutol	2.8284	0.1768	0.03384	0.0594	Combination
1	0.577922	Bedaquiline	Isoniazid	0.1768	1	0.00216	0.05	Combination
1	0.728896	Bedaquiline	Isoniazid	0.5	0.25	0.00588	0.0125	Combination
1	0.00974026	Bedaquiline	Isoniazid	1	1.4142	0.012	0.0705	Combination
1	0	Bedaquiline	Isoniazid	2.8284	0.1768	0.03384	0.009	Combination
1	0.958604	Bedaquiline	Clofazimine	0.1768	0.7071	0.00216	0.03266	Combination
1	0	Bedaquiline	Clofazimine	0.3536	2	0.0042	0.092	Combination
1	0.400974	Bedaquiline	Clofazimine	1	0.7071	0.012	0.03266	Combination
1	0	Bedaquiline	Clofazimine	2.8284	0.1768	0.03384	0.00828	Combination
1	0.568994	Bedaquiline	Delamanid	0.1768	1	0.00216	0.005	Combination
1	0.977273	Bedaquiline	Delamanid	0.5	0.25	0.00588	0.00125	Combination
1	0.219156	Bedaquiline	Delamanid	1	1.4142	0.012	0.00705	Combination
1	0	Bedaquiline	Delamanid	2.8284	0.25	0.03384	0.00125	Combination
1	0.809253	Bedaquiline	Ethambutol	0.1768	1	0.00216	0.33	Combination
1	0.929383	Bedaquiline	Ethambutol	0.5	0.25	0.00588	0.0825	Combination
1	0	Bedaquiline	Ethambutol	1	1.4142	0.012	0.4653	Combination
1	0	Bedaquiline	Ethambutol	2.8284	0.25	0.03384	0.0825	Combination
1	0.517045	Bedaquiline	Isoniazid	0.1768	1.4142	0.00216	0.0705	Combination
1	0.803571	Bedaquiline	Isoniazid	0.5	0.3536	0.00588	0.0175	Combination
1	0	Bedaquiline	Isoniazid	1	2	0.012	0.1	Combination
1	0	Bedaquiline	Isoniazid	2.8284	0.25	0.03384	0.0125	Combination
1	0.8125	Bedaquiline	Clofazimine	0.1768	1	0.00216	0.046	Combination
1	0	Bedaquiline	Clofazimine	0.3536	2.8284	0.0042	0.12972	Combination
1	0.246753	Bedaquiline	Clofazimine	1	1	0.012	0.046	Combination
1	0	Bedaquiline	Clofazimine	2.8284	0.25	0.03384	0.0115	Combination
1	0.498377	Bedaquiline	Delamanid	0.1768	1.4142	0.00216	0.00705	Combination
1	0.964286	Bedaquiline	Delamanid	0.5	0.3536	0.00588	0.00175	Combination
1	0.168019	Bedaquiline	Delamanid	1	2	0.012	0.01	Combination
1	0	Bedaquiline	Delamanid	2.8284	0.3536	0.03384	0.00175	Combination
1	0.57711	Bedaquiline	Ethambutol	0.1768	1.4142	0.00216	0.4653	Combination
1	0.844968	Bedaquiline	Ethambutol	0.5	0.3536	0.00588	0.1155	Combination
1	0	Bedaquiline	Ethambutol	1	2	0.012	0.66	Combination
1	0	Bedaquiline	Ethambutol	2.8284	0.3536	0.03384	0.1155	Combination
1	0.724026	Bedaquiline	Isoniazid	0.1768	2	0.00216	0.1	Combination
1	0.661526	Bedaquiline	Isoniazid	0.5	0.5	0.00588	0.0245	Combination
1	0	Bedaquiline	Isoniazid	1	2.8284	0.012	0.141	Combination
1	0	Bedaquiline	Isoniazid	2.8284	0.3536	0.03384	0.0175	Combination
1	0.607955	Bedaquiline	Clofazimine	0.1768	1.4142	0.00216	0.06486	Combination
1	0.971591	Bedaquiline	Clofazimine	0.5	0.1768	0.00588	0.00828	Combination
1	0	Bedaquiline	Clofazimine	1	1.4142	0.012	0.06486	Combination
1	0	Bedaquiline	Clofazimine	2.8284	0.3536	0.03384	0.0161	Combination
1	0.371753	Bedaquiline	Delamanid	0.1768	2	0.00216	0.01	Combination
1	0.845779	Bedaquiline	Delamanid	0.5	0.5	0.00588	0.00245	Combination
1	0.0600649	Bedaquiline	Delamanid	1	2.8284	0.012	0.0141	Combination
1	0	Bedaquiline	Delamanid	2.8284	0.5	0.03384	0.00245	Combination
1	0.243506	Bedaquiline	Ethambutol	0.1768	2	0.00216	0.66	Combination
1	0.880682	Bedaquiline	Ethambutol	0.5	0.5	0.00588	0.1617	Combination
1	0	Bedaquiline	Ethambutol	1	2.8284	0.012	0.9306	Combination
1	0	Bedaquiline	Ethambutol	2.8284	0.5	0.03384	0.1617	Combination
1	0.181818	Bedaquiline	Isoniazid	0.1768	2.8284	0.00216	0.141	Combination
1	0.638799	Bedaquiline	Isoniazid	0.5	0.7071	0.00588	0.0355	Combination
1	0.538149	Bedaquiline	Isoniazid	1.4142	0.1768	0.01692	0.009	Combination
1	0	Bedaquiline	Isoniazid	2.8284	0.5	0.03384	0.0245	Combination
1	0.0219156	Bedaquiline	Clofazimine	0.1768	2	0.00216	0.092	Combination
1	1	Bedaquiline	Clofazimine	0.5	0.25	0.00588	0.0115	Combination
1	0	Bedaquiline	Clofazimine	2.8284	0.5	0.03384	0.02254	Combination
1	0.24513	Bedaquiline	Delamanid	0.1768	2.8284	0.00216	0.0141	Combination
1	0.388799	Bedaquiline	Delamanid	0.5	0.7071	0.00588	0.00355	Combination
1	1	Bedaquiline	NA	0.5	NA	0.00588	NA	Control
1	0	Bedaquiline	Delamanid	2.8284	0.7071	0.03384	0.00355	Combination
1	0	Bedaquiline	Ethambutol	0.1768	2.8284	0.00216	0.9306	Combination
1	0.263799	Bedaquiline	Ethambutol	0.5	0.7071	0.00588	0.2343	Combination
1	0	Bedaquiline	Ethambutol	2.8284	0.7071	0.03384	0.2343	Combination
1	1	Bedaquiline	Isoniazid	0.25	0.1768	0.003	0.009	Combination
1	0.202922	Bedaquiline	Isoniazid	0.5	1	0.00588	0.05	Combination
1	0.894481	Bedaquiline	NA	0.7071	NA	0.00852	NA	Control
1	0	Bedaquiline	Isoniazid	2.8284	0.7071	0.03384	0.0355	Combination
1	0	Bedaquiline	Clofazimine	0.1768	2.8284	0.00216	0.12972	Combination
1	0.909903	Bedaquiline	Clofazimine	0.5	0.3536	0.00588	0.0161	Combination
1	0	Bedaquiline	Clofazimine	1	2	0.012	0.092	Combination
1	0	Bedaquiline	Clofazimine	2.8284	0.7071	0.03384	0.03266	Combination
1	0.905844	Bedaquiline	Delamanid	0.25	0.1768	0.003	0.0009	Combination
1	0.510552	Bedaquiline	Delamanid	0.5	1	0.00588	0.005	Combination
1	0.452922	Bedaquiline	Delamanid	1.4142	0.1768	0.01692	0.0009	Combination
1	0	Bedaquiline	Delamanid	2.8284	1	0.03384	0.005	Combination
1	0.956169	Bedaquiline	Ethambutol	0.25	0.1768	0.003	0.0594	Combination
1	0.19724	Bedaquiline	Ethambutol	0.5	1	0.00588	0.33	Combination
1	0.287338	Bedaquiline	Ethambutol	1.4142	0.1768	0.01692	0.0594	Combination
1	0	Bedaquiline	Ethambutol	2.8284	1	0.03384	0.33	Combination
1	0.801136	Bedaquiline	Isoniazid	0.25	0.25	0.003	0.0125	Combination
1	0.0413961	Bedaquiline	Isoniazid	0.5	1.4142	0.00588	0.0705	Combination
1	0.548701	Bedaquiline	Isoniazid	1.4142	0.25	0.01692	0.0125	Combination
1	0	Bedaquiline	Isoniazid	2.8284	1	0.03384	0.05	Combination
1	0.974026	Bedaquiline	Clofazimine	0.25	0.1768	0.003	0.00828	Combination
1	0.900162	Bedaquiline	Clofazimine	0.5	0.5	0.00588	0.02254	Combination
1	0	Bedaquiline	Clofazimine	1	2.8284	0.012	0.12972	Combination
1	0	Bedaquiline	Clofazimine	2.8284	1	0.03384	0.046	Combination
1	0.891234	Bedaquiline	Delamanid	0.25	0.25	0.003	0.00125	Combination
1	0.161526	Bedaquiline	Delamanid	0.5	1.4142	0.00588	0.00705	Combination
1	0.342532	Bedaquiline	Delamanid	1.4142	0.25	0.01692	0.00125	Combination
1	0	Bedaquiline	Delamanid	2.8284	1.4142	0.03384	0.00705	Combination
1	0.887175	Bedaquiline	Ethambutol	0.25	0.25	0.003	0.0825	Combination
1	0.524351	Bedaquiline	Ethambutol	0.5	1.4142	0.00588	0.4653	Combination
1	0.566558	Bedaquiline	Ethambutol	1.4142	0.25	0.01692	0.0825	Combination
1	0	Bedaquiline	Ethambutol	2.8284	1.4142	0.03384	0.4653	Combination
1	0.775162	Bedaquiline	Isoniazid	0.25	0.3536	0.003	0.0175	Combination
1	0.163961	Bedaquiline	Isoniazid	0.5	2	0.00588	0.1	Combination
1	0.381494	Bedaquiline	Isoniazid	1.4142	0.3536	0.01692	0.0175	Combination
1	0	Bedaquiline	Isoniazid	2.8284	1.4142	0.03384	0.0705	Combination
1	0.970779	Bedaquiline	Clofazimine	0.25	0.25	0.003	0.0115	Combination
1	0.819805	Bedaquiline	Clofazimine	0.5	0.7071	0.00588	0.03266	Combination
1	0.276786	Bedaquiline	Clofazimine	1.4142	0.1768	0.01692	0.00828	Combination
1	0	Bedaquiline	Clofazimine	2.8284	1.4142	0.03384	0.06486	Combination
1	0.909091	Bedaquiline	Delamanid	0.25	0.3536	0.003	0.00175	Combination
1	0.247565	Bedaquiline	Delamanid	0.5	2	0.00588	0.01	Combination
1	0.288149	Bedaquiline	Delamanid	1.4142	0.3536	0.01692	0.00175	Combination
1	0	Bedaquiline	Delamanid	2.8284	2	0.03384	0.01	Combination
1	0.896104	Bedaquiline	Ethambutol	0.25	0.3536	0.003	0.1155	Combination
1	0.11526	Bedaquiline	Ethambutol	0.5	2	0.00588	0.66	Combination
1	0.390422	Bedaquiline	Ethambutol	1.4142	0.3536	0.01692	0.1155	Combination
1	0	Bedaquiline	Ethambutol	2.8284	2	0.03384	0.66	Combination
1	0.660714	Bedaquiline	Isoniazid	0.25	0.5	0.003	0.0245	Combination
1	0.0162338	Bedaquiline	Isoniazid	0.5	2.8284	0.00588	0.141	Combination
1	0.105519	Bedaquiline	Isoniazid	1.4142	0.5	0.01692	0.0245	Combination
1	0	Bedaquiline	Isoniazid	2.8284	2	0.03384	0.1	Combination
1	1	Bedaquiline	Clofazimine	0.25	0.3536	0.003	0.0161	Combination
1	0.57711	Bedaquiline	Clofazimine	0.5	1	0.00588	0.046	Combination
1	0.371753	Bedaquiline	Clofazimine	1.4142	0.25	0.01692	0.0115	Combination
1	0	Bedaquiline	Clofazimine	2.8284	2	0.03384	0.092	Combination
1	0.685065	Bedaquiline	Delamanid	0.25	0.5	0.003	0.00245	Combination
1	0.0730519	Bedaquiline	Delamanid	0.5	2.8284	0.00588	0.0141	Combination
1	0.155032	Bedaquiline	Delamanid	1.4142	0.5	0.01692	0.00245	Combination
1	0	Bedaquiline	Delamanid	2.8284	2.8284	0.03384	0.0141	Combination
1	0.911526	Bedaquiline	Ethambutol	0.25	0.5	0.003	0.1617	Combination
1	0	Bedaquiline	Ethambutol	0.5	2.8284	0.00588	0.9306	Combination
1	0.293831	Bedaquiline	Ethambutol	1.4142	0.5	0.01692	0.1617	Combination
1	0	Bedaquiline	Ethambutol	2.8284	2.8284	0.03384	0.9306	Combination
1	0.901786	Bedaquiline	Isoniazid	0.25	0.7071	0.003	0.0355	Combination
1	0.833604	Bedaquiline	Isoniazid	0.7071	0.1768	0.00852	0.009	Combination
1	0.107955	Bedaquiline	Isoniazid	1.4142	0.7071	0.01692	0.0355	Combination
1	0	Bedaquiline	Isoniazid	2.8284	2.8284	0.03384	0.141	Combination
1	0.919643	Bedaquiline	Clofazimine	0.25	0.5	0.003	0.02254	Combination
1	0.301136	Bedaquiline	Clofazimine	0.5	1.4142	0.00588	0.06486	Combination
1	0.0852273	Bedaquiline	Clofazimine	1.4142	0.3536	0.01692	0.0161	Combination
1	0	Bedaquiline	Clofazimine	2.8284	2.8284	0.03384	0.12972	Combination
1	0.542208	Bedaquiline	Delamanid	0.25	0.7071	0.003	0.00355	Combination
1	0.722403	Bedaquiline	NA	1	NA	0.012	NA	Control
1	0.0373377	Bedaquiline	Delamanid	1.4142	0.7071	0.01692	0.00355	Combination
1	0.9375	Delamanid	NA	0.1768	NA	0.0009	NA	Control
1	1	Bedaquiline	Ethambutol	0.25	0.7071	0.003	0.2343	Combination
1	0.455357	Bedaquiline	NA	1.4142	NA	0.01692	NA	Control
1	0.023539	Bedaquiline	Ethambutol	1.4142	0.7071	0.01692	0.2343	Combination
1	1	Ethambutol	NA	0.1768	NA	0.0594	NA	Control
1	0.713474	Bedaquiline	Isoniazid	0.25	1	0.003	0.05	Combination
1	0.0397727	Bedaquiline	Isoniazid	1.4142	1	0.01692	0.05	Combination
1	0.987013	Isoniazid	NA	0.1768	NA	0.009	NA	Control
1	0.963474	Bedaquiline	Clofazimine	0.25	0.7071	0.003	0.03266	Combination
1	0	Bedaquiline	Clofazimine	0.5	2	0.00588	0.092	Combination
1	0.0998377	Bedaquiline	Clofazimine	1.4142	0.5	0.01692	0.02254	Combination
1	0.962662	Clofazimine	NA	0.1768	NA	0.00828	NA	Control
1	0.451299	Bedaquiline	Delamanid	0.25	1	0.003	0.005	Combination
1	0.826299	Bedaquiline	Delamanid	0.7071	0.1768	0.00852	0.0009	Combination
1	0.0186688	Bedaquiline	Delamanid	1.4142	1	0.01692	0.005	Combination
1	0.75	Delamanid	NA	0.25	NA	0.00125	NA	Control
1	0.522727	Bedaquiline	Ethambutol	0.25	1	0.003	0.33	Combination
1	0.784903	Bedaquiline	Ethambutol	0.7071	0.1768	0.00852	0.0594	Combination
1	0	Bedaquiline	Ethambutol	1.4142	1	0.01692	0.33	Combination
1	0.923701	Ethambutol	NA	0.25	NA	0.0825	NA	Control
1	0.293019	Bedaquiline	Isoniazid	0.25	1.4142	0.003	0.0705	Combination
1	0.724026	Bedaquiline	Isoniazid	0.7071	0.25	0.00852	0.0125	Combination
1	0.784091	Bedaquiline	Isoniazid	1.4142	1.4142	0.01692	0.0705	Combination
1	0.946429	Isoniazid	NA	0.25	NA	0.0125	NA	Control
1	0.831981	Bedaquiline	Clofazimine	0.25	1	0.003	0.046	Combination
1	0	Bedaquiline	Clofazimine	0.5	2.8284	0.00588	0.12972	Combination
1	0.00324675	Bedaquiline	Clofazimine	1.4142	0.7071	0.01692	0.03266	Combination
1	0.982955	Clofazimine	NA	0.25	NA	0.0115	NA	Control
1	0.373377	Bedaquiline	Delamanid	0.25	1.4142	0.003	0.00705	Combination
1	0.719156	Bedaquiline	Delamanid	0.7071	0.25	0.00852	0.00125	Combination
1	0	Bedaquiline	Delamanid	1.4142	1.4142	0.01692	0.00705	Combination
1	0.818994	Delamanid	NA	0.3536	NA	0.00175	NA	Control
1	0.516234	Bedaquiline	Ethambutol	0.25	1.4142	0.003	0.4653	Combination
1	0.830357	Bedaquiline	Ethambutol	0.7071	0.25	0.00852	0.0825	Combination
1	0	Bedaquiline	Ethambutol	1.4142	1.4142	0.01692	0.4653	Combination
1	0.900974	Ethambutol	NA	0.3536	NA	0.1155	NA	Control
1	0.0300325	Bedaquiline	Isoniazid	0.25	2	0.003	0.1	Combination
1	0.954545	Bedaquiline	Isoniazid	0.7071	0.3536	0.00852	0.0175	Combination
1	0	Bedaquiline	Isoniazid	1.4142	2	0.01692	0.1	Combination
1	0.854708	Isoniazid	NA	0.3536	NA	0.0175	NA	Control
1	0.657468	Bedaquiline	Clofazimine	0.25	1.4142	0.003	0.06486	Combination
1	1	Bedaquiline	Clofazimine	0.7071	0.1768	0.00852	0.00828	Combination
1	0.0121753	Bedaquiline	Clofazimine	1.4142	1	0.01692	0.046	Combination
1	0.926136	Clofazimine	NA	0.3536	NA	0.0161	NA	Control
1	0.341721	Bedaquiline	Delamanid	0.25	2	0.003	0.01	Combination
1	0.658279	Bedaquiline	Delamanid	0.7071	0.3536	0.00852	0.00175	Combination
1	0	Bedaquiline	Delamanid	1.4142	2	0.01692	0.01	Combination
1	0.44724	Delamanid	NA	0.5	NA	0.00245	NA	Control
1	0.280844	Bedaquiline	Ethambutol	0.25	2	0.003	0.66	Combination
1	0.594156	Bedaquiline	Ethambutol	0.7071	0.3536	0.00852	0.1155	Combination
1	0	Bedaquiline	Ethambutol	1.4142	2	0.01692	0.66	Combination
1	0.975649	Ethambutol	NA	0.5	NA	0.1617	NA	Control
1	0.178571	Bedaquiline	Isoniazid	0.25	2.8284	0.003	0.141	Combination
1	0.843344	Bedaquiline	Isoniazid	0.7071	0.5	0.00852	0.0245	Combination
1	0	Bedaquiline	Isoniazid	1.4142	2.8284	0.01692	0.141	Combination
1	0.75974	Isoniazid	NA	0.5	NA	0.0245	NA	Control
1	0.000811688	Bedaquiline	Clofazimine	0.25	2	0.003	0.092	Combination
1	0.982955	Bedaquiline	Clofazimine	0.7071	0.25	0.00852	0.0115	Combination
1	0	Bedaquiline	Clofazimine	1.4142	1.4142	0.01692	0.06486	Combination
1	0.9375	Clofazimine	NA	0.5	NA	0.02254	NA	Control
1	0.232955	Bedaquiline	Delamanid	0.25	2.8284	0.003	0.0141	Combination
1	0.642045	Bedaquiline	Delamanid	0.7071	0.5	0.00852	0.00245	Combination
1	0	Bedaquiline	Delamanid	1.4142	2.8284	0.01692	0.0141	Combination
1	0.555195	Delamanid	NA	0.7071	NA	0.00355	NA	Control
1	0	Bedaquiline	Ethambutol	0.25	2.8284	0.003	0.9306	Combination
1	0.75974	Bedaquiline	Ethambutol	0.7071	0.5	0.00852	0.1617	Combination
1	0	Bedaquiline	Ethambutol	1.4142	2.8284	0.01692	0.9306	Combination
1	1	Ethambutol	NA	0.7071	NA	0.2343	NA	Control
1	0.958604	Bedaquiline	Isoniazid	0.3536	0.1768	0.0042	0.009	Combination
1	0.529221	Bedaquiline	Isoniazid	0.7071	0.7071	0.00852	0.0355	Combination
1	0.194805	Bedaquiline	Isoniazid	2	0.1768	0.024	0.009	Combination
1	1	Isoniazid	NA	0.7071	NA	0.0355	NA	Control
1	0	Bedaquiline	Clofazimine	0.25	2.8284	0.003	0.12972	Combination
1	0.887175	Bedaquiline	Clofazimine	0.7071	0.3536	0.00852	0.0161	Combination
1	0	Bedaquiline	Clofazimine	1.4142	2	0.01692	0.092	Combination
1	1	Clofazimine	NA	0.7071	NA	0.03266	NA	Control
1	0.664773	Bedaquiline	Delamanid	0.7071	0.7071	0.00852	0.00355	Combination
1	0.345779	Bedaquiline	Delamanid	2	0.1768	0.024	0.0009	Combination
1	0.456981	Delamanid	NA	1	NA	0.005	NA	Control
1	0.00974026	Bedaquiline	NA	2	NA	0.024	NA	Control
1	0.730519	Bedaquiline	Ethambutol	0.7071	0.7071	0.00852	0.2343	Combination
1	0.382305	Bedaquiline	Ethambutol	2	0.1768	0.024	0.0594	Combination
1	0.979708	Ethambutol	NA	1	NA	0.33	NA	Control
1	0.671266	Bedaquiline	Isoniazid	0.7071	1	0.00852	0.05	Combination
1	0.0925325	Bedaquiline	Isoniazid	2	0.25	0.024	0.0125	Combination
1	1	Isoniazid	NA	1	NA	0.05	NA	Control
1	1	Bedaquiline	Clofazimine	0.3536	0.1768	0.0042	0.00828	Combination
1	0.818182	Bedaquiline	Clofazimine	0.7071	0.5	0.00852	0.02254	Combination
1	0	Bedaquiline	Clofazimine	1.4142	2.8284	0.01692	0.12972	Combination
1	0.745942	Clofazimine	NA	1	NA	0.046	NA	Control
1	0.755682	Bedaquiline	Delamanid	0.3536	0.1768	0.0042	0.0009	Combination
1	0.457792	Bedaquiline	Delamanid	0.7071	1	0.00852	0.005	Combination
1	0.550325	Bedaquiline	Delamanid	2	0.25	0.024	0.00125	Combination
1	0.450487	Delamanid	NA	1.4142	NA	0.00705	NA	Control
1	0.934253	Bedaquiline	Ethambutol	0.3536	0.1768	0.0042	0.0594	Combination
1	0.711039	Bedaquiline	Ethambutol	0.7071	1	0.00852	0.33	Combination
1	0.105519	Bedaquiline	Ethambutol	2	0.25	0.024	0.0825	Combination
1	0.648539	Ethambutol	NA	1.4142	NA	0.4653	NA	Control
1	0.794643	Bedaquiline	Isoniazid	0.3536	0.25	0.0042	0.0125	Combination
1	0.0186688	Bedaquiline	Isoniazid	0.7071	1.4142	0.00852	0.0705	Combination
1	0.0332792	Bedaquiline	Isoniazid	2	0.3536	0.024	0.0175	Combination
1	0.376623	Isoniazid	NA	1.4142	NA	0.0705	NA	Control
1	0.982143	Bedaquiline	Clofazimine	0.3536	0.25	0.0042	0.0115	Combination
1	0.661526	Bedaquiline	Clofazimine	0.7071	0.7071	0.00852	0.03266	Combination
1	0.184253	Bedaquiline	Clofazimine	2	0.1768	0.024	0.00828	Combination
1	0.676136	Clofazimine	NA	1.4142	NA	0.06486	NA	Control
1	0.793019	Bedaquiline	Delamanid	0.3536	0.25	0.0042	0.00125	Combination
1	0.372565	Bedaquiline	Delamanid	0.7071	1.4142	0.00852	0.00705	Combination
1	0.148539	Bedaquiline	Delamanid	2	0.3536	0.024	0.00175	Combination
1	0.383117	Delamanid	NA	2	NA	0.01	NA	Control
1	0.933442	Bedaquiline	Ethambutol	0.3536	0.25	0.0042	0.0825	Combination
1	0.73539	Bedaquiline	Ethambutol	0.7071	1.4142	0.00852	0.4653	Combination
1	0	Bedaquiline	Ethambutol	2	0.3536	0.024	0.1155	Combination
1	0.19724	Ethambutol	NA	2	NA	0.66	NA	Control
1	0.776786	Bedaquiline	Isoniazid	0.3536	0.3536	0.0042	0.0175	Combination
1	0.0592532	Bedaquiline	Isoniazid	0.7071	2	0.00852	0.1	Combination
1	0.00487013	Bedaquiline	Isoniazid	2	0.5	0.024	0.0245	Combination
1	0.496753	Isoniazid	NA	2	NA	0.1	NA	Control
1	0.941558	Bedaquiline	Clofazimine	0.3536	0.3536	0.0042	0.0161	Combination
1	0.428571	Bedaquiline	Clofazimine	0.7071	1	0.00852	0.046	Combination
1	0.00324675	Bedaquiline	Clofazimine	2	0.25	0.024	0.0115	Combination
1	0.551948	Clofazimine	NA	2	NA	0.092	NA	Control
1	0.827922	Bedaquiline	Delamanid	0.3536	0.3536	0.0042	0.00175	Combination
1	0.292208	Bedaquiline	Delamanid	0.7071	2	0.00852	0.01	Combination
1	0.0300325	Bedaquiline	Delamanid	2	0.5	0.024	0.00245	Combination
1	0.268669	Delamanid	NA	2.8284	NA	0.0141	NA	Control
1	0.976461	Bedaquiline	Ethambutol	0.3536	0.3536	0.0042	0.1155	Combination
1	0.00649351	Bedaquiline	Ethambutol	0.7071	2	0.00852	0.66	Combination
1	0.0146104	Bedaquiline	Ethambutol	2	0.5	0.024	0.1617	Combination
1	0	Ethambutol	NA	2.8284	NA	0.9306	NA	Control
1	0.564123	Bedaquiline	Isoniazid	0.3536	0.5	0.0042	0.0245	Combination
1	0.0121753	Bedaquiline	Isoniazid	0.7071	2.8284	0.00852	0.141	Combination
1	0	Bedaquiline	Isoniazid	2	0.7071	0.024	0.0355	Combination
1	0.222403	Isoniazid	NA	2.8284	NA	0.141	NA	Control
1	0.142045	Bedaquiline	Clofazimine	0.7071	1.4142	0.00852	0.06486	Combination
1	0.146916	Bedaquiline	Clofazimine	2	0.3536	0.024	0.0161	Combination
1	0.00974026	Clofazimine	NA	2.8284	NA	0.12972	NA	Control
1	0.891234	Bedaquiline	Delamanid	0.3536	0.5	0.0042	0.00245	Combination
1	0.370942	Bedaquiline	Delamanid	0.7071	2.8284	0.00852	0.0141	Combination
1	0.000811688	Bedaquiline	Delamanid	2	0.7071	0.024	0.00355	Combination
1	1	Bedaquiline	Ethambutol	0.3536	0.5	0.0042	0.1617	Combination
1	0	Bedaquiline	Ethambutol	0.7071	2.8284	0.00852	0.9306	Combination
1	0	Bedaquiline	Ethambutol	2	0.7071	0.024	0.2343	Combination
1	0	Bedaquiline	NA	2.8284	NA	0.03384	NA	Control
1	0.487013	Bedaquiline	Isoniazid	0.3536	0.7071	0.0042	0.0355	Combination
1	0.741883	Bedaquiline	Isoniazid	1	0.1768	0.012	0.009	Combination
1	0	Bedaquiline	Isoniazid	2	1	0.024	0.05	Combination
10	0	Bedaquiline	Rifampin	2.8284	0.25	0.03384	0.0002	Combination
10	0	Bedaquiline	Rifampin	0.1768	2.8284	0.00216	0.002256	Combination
10	0.784013	Bedaquiline	Rifapentin	1.4142	0.3536	0.01692	0.00035	Combination
10	0	Bedaquiline	Rifapentin	2.8284	2	0.03384	0.002	Combination
10	1	Bedaquiline	Rifapentin	0.25	0.3536	0.003	0.00035	Combination
10	0	Bedaquiline	Rifapentin	0.5	2	0.00588	0.002	Combination
10	0.825999	Bedaquiline	SQ109	1.4142	0.3536	0.01692	0.021	Combination
10	0	Bedaquiline	SQ109	2.8284	2	0.03384	0.12	Combination
10	1	Bedaquiline	SQ109	0.25	0.3536	0.003	0.021	Combination
10	0.975373	Bedaquiline	SQ109	0.5	2	0.00588	0.12	Combination
10	0.528866	Bedaquiline	Sutezolid	1.4142	0.5	0.01692	0.0882	Combination
10	0	Bedaquiline	Sutezolid	2.8284	2	0.03384	0.36	Combination
10	0.710537	Bedaquiline	Sutezolid	0.25	1	0.003	0.18	Combination
10	0	Bedaquiline	Rifampin	2.8284	0.3536	0.03384	0.00028	Combination
10	1	Bedaquiline	Rifampin	0.25	0.1768	0.003	0.000144	Combination
10	0.517562	Bedaquiline	Rifapentin	1.4142	0.5	0.01692	0.00049	Combination
10	0	Bedaquiline	Rifapentin	2.8284	2.8284	0.03384	0.00282	Combination
10	0.993944	Bedaquiline	Rifapentin	0.25	0.5	0.003	0.00049	Combination
10	0	Bedaquiline	Rifapentin	0.5	2.8284	0.00588	0.00282	Combination
10	0.573274	Bedaquiline	SQ109	1.4142	0.5	0.01692	0.0294	Combination
10	0	Bedaquiline	SQ109	2.8284	2.8284	0.03384	0.1692	Combination
10	0.918046	Bedaquiline	SQ109	0.25	0.5	0.003	0.0294	Combination
10	0.36415	Bedaquiline	SQ109	0.5	2.8284	0.00588	0.1692	Combination
10	0.117077	Bedaquiline	Sutezolid	1.4142	0.7071	0.01692	0.1278	Combination
10	0	Bedaquiline	Sutezolid	2.8284	2.8284	0.03384	0.5076	Combination
10	0.110618	Bedaquiline	Sutezolid	0.25	1.4142	0.003	0.2538	Combination
10	0.770287	Bedaquiline	Rifampin	1.4142	0.1768	0.01692	0.000144	Combination
10	0.0403714	Bedaquiline	Rifampin	2.8284	0.5	0.03384	0.000392	Combination
10	0.947113	Bedaquiline	Rifampin	0.5	0.7071	0.00588	0.000568	Combination
10	0.222043	Bedaquiline	Rifapentin	1.4142	0.7071	0.01692	0.00071	Combination
10	1	Rifapentin	NA	0.1768	NA	0.00018	NA	Control
10	0.968914	Bedaquiline	Rifapentin	0.25	0.7071	0.003	0.00071	Combination
10	0.882519	Bedaquiline	NA	1	NA	0.012	NA	Control
10	0.280178	Bedaquiline	SQ109	1.4142	0.7071	0.01692	0.0426	Combination
10	0.949536	SQ109	NA	0.1768	NA	0.0108	NA	Control
10	0.883327	Bedaquiline	SQ109	0.25	0.7071	0.003	0.0426	Combination
10	0.7283	Bedaquiline	NA	1.4142	NA	0.01692	NA	Control
10	0.0266451	Bedaquiline	Sutezolid	1.4142	1	0.01692	0.18	Combination
10	1	Sutezolid	NA	0.1768	NA	0.0324	NA	Control
10	0.0331046	Bedaquiline	Sutezolid	0.25	2	0.003	0.36	Combination
10	1	Bedaquiline	Sutezolid	0.7071	0.25	0.00852	0.045	Combination
10	0.765442	Bedaquiline	Rifampin	1.4142	0.25	0.01692	0.0002	Combination
10	0	Bedaquiline	Rifampin	1	2	0.012	0.0016	Combination
10	0	Bedaquiline	Rifampin	2.8284	0.7071	0.03384	0.000568	Combination
10	0.853452	Bedaquiline	Rifampin	0.5	1	0.00588	0.0008	Combination
10	0.0121114	Bedaquiline	Rifapentin	1.4142	1	0.01692	0.001	Combination
10	0.95438	Rifapentin	NA	0.25	NA	0.00025	NA	Control
10	0.532095	Bedaquiline	Rifapentin	0.25	1	0.003	0.001	Combination
10	0.747679	Bedaquiline	Rifapentin	0.7071	0.1768	0.00852	0.00018	Combination
10	0.119499	Bedaquiline	SQ109	1.4142	1	0.01692	0.06	Combination
10	0.800969	SQ109	NA	0.25	NA	0.015	NA	Control
10	0.698426	Bedaquiline	SQ109	0.25	1	0.003	0.06	Combination
10	0.807428	Bedaquiline	SQ109	0.7071	0.1768	0.00852	0.0108	Combination
10	0	Bedaquiline	Sutezolid	1.4142	1.4142	0.01692	0.2538	Combination
10	0.626564	Sutezolid	NA	0.25	NA	0.045	NA	Control
10	0	Bedaquiline	Sutezolid	0.25	2.8284	0.003	0.5076	Combination
10	0.792087	Bedaquiline	Sutezolid	0.7071	0.3536	0.00852	0.063	Combination
10	0.620912	Bedaquiline	Rifampin	1.4142	0.3536	0.01692	0.00028	Combination
10	0	Bedaquiline	Rifampin	1	2.8284	0.012	0.002256	Combination
10	0	Bedaquiline	Rifampin	2.8284	1	0.03384	0.0008	Combination
10	0.494146	Bedaquiline	Rifampin	0.5	1.4142	0.00588	0.001128	Combination
10	0	Bedaquiline	Rifapentin	1.4142	1.4142	0.01692	0.00141	Combination
10	1	Rifapentin	NA	0.3536	NA	0.00035	NA	Control
10	0.308438	Bedaquiline	Rifapentin	0.25	1.4142	0.003	0.00141	Combination
10	0.87606	Bedaquiline	Rifapentin	0.7071	0.25	0.00852	0.00025	Combination
10	0.0920468	Bedaquiline	SQ109	1.4142	1.4142	0.01692	0.0846	Combination
10	0.73799	SQ109	NA	0.3536	NA	0.021	NA	Control
10	0.806621	Bedaquiline	SQ109	0.25	1.4142	0.003	0.0846	Combination
10	0.761405	Bedaquiline	SQ109	0.7071	0.25	0.00852	0.015	Combination
10	0	Bedaquiline	Sutezolid	1.4142	2	0.01692	0.36	Combination
10	0.662091	Sutezolid	NA	0.3536	NA	0.063	NA	Control
10	0.931772	Bedaquiline	Sutezolid	0.3536	0.1768	0.0042	0.0324	Combination
10	0.838111	Bedaquiline	Sutezolid	0.7071	0.5	0.00852	0.0882	Combination
10	0.651595	Bedaquiline	Rifampin	1.4142	0.5	0.01692	0.000392	Combination
10	0	Bedaquiline	Rifampin	2.8284	1.4142	0.03384	0.001128	Combination
10	0.991522	Bedaquiline	Rifampin	0.25	0.25	0.003	0.0002	Combination
10	0.202665	Bedaquiline	Rifampin	0.5	2	0.00588	0.0016	Combination
10	0	Bedaquiline	Rifapentin	1.4142	2	0.01692	0.002	Combination
10	0.931772	Rifapentin	NA	0.5	NA	0.00049	NA	Control
10	0	Bedaquiline	Rifapentin	0.25	2	0.003	0.002	Combination
10	0.644328	Bedaquiline	Rifapentin	0.7071	0.3536	0.00852	0.00035	Combination
10	0	Bedaquiline	SQ109	1.4142	2	0.01692	0.12	Combination
10	0.773516	SQ109	NA	0.5	NA	0.0294	NA	Control
10	0.658862	Bedaquiline	SQ109	0.25	2	0.003	0.12	Combination
10	0.696003	Bedaquiline	SQ109	0.7071	0.3536	0.00852	0.021	Combination
10	0	Bedaquiline	Sutezolid	1.4142	2.8284	0.01692	0.5076	Combination
10	0.557126	Sutezolid	NA	0.5	NA	0.0882	NA	Control
10	0.607186	Bedaquiline	Sutezolid	0.7071	0.7071	0.00852	0.1278	Combination
10	0.535325	Bedaquiline	Rifampin	1.4142	0.7071	0.01692	0.000568	Combination
10	0.0427937	Bedaquiline	Rifampin	2.8284	2	0.03384	0.0016	Combination
10	0.900283	Bedaquiline	Rifampin	0.25	0.3536	0.003	0.00028	Combination
10	0	Bedaquiline	Rifampin	0.5	2.8284	0.00588	0.002256	Combination
10	0	Bedaquiline	Rifapentin	1.4142	2.8284	0.01692	0.00282	Combination
10	0.996367	Rifapentin	NA	0.7071	NA	0.00071	NA	Control
10	0	Bedaquiline	Rifapentin	0.25	2.8284	0.003	0.00282	Combination
10	0.814695	Bedaquiline	Rifapentin	0.7071	0.5	0.00852	0.00049	Combination
10	0	Bedaquiline	SQ109	1.4142	2.8284	0.01692	0.1692	Combination
10	0.810658	SQ109	NA	0.7071	NA	0.0426	NA	Control
10	0.453775	Bedaquiline	SQ109	0.25	2.8284	0.003	0.1692	Combination
10	0.743642	Bedaquiline	SQ109	0.7071	0.5	0.00852	0.0294	Combination
10	0.206702	Bedaquiline	Sutezolid	2	0.1768	0.024	0.0324	Combination
10	0.635446	Sutezolid	NA	0.7071	NA	0.1278	NA	Control
10	0.905935	Bedaquiline	Sutezolid	0.3536	0.25	0.0042	0.045	Combination
10	0.434396	Bedaquiline	Sutezolid	0.7071	1	0.00852	0.18	Combination
10	0.0371417	Bedaquiline	Rifampin	1.4142	1	0.01692	0.0008	Combination
10	0.00645943	Bedaquiline	Rifampin	2.8284	2.8284	0.03384	0.002256	Combination
10	0.92935	Bedaquiline	Rifampin	0.25	0.5	0.003	0.000392	Combination
10	0.64675	Bedaquiline	Rifampin	0.7071	0.1768	0.00852	0.000144	Combination
10	0.0322971	Bedaquiline	Rifapentin	2	0.1768	0.024	0.00018	Combination
10	0.805006	Rifapentin	NA	1	NA	0.001	NA	Control
10	0.725878	Bedaquiline	Rifapentin	0.7071	0.7071	0.00852	0.00071	Combination
10	0.00968914	Bedaquiline	SQ109	2	0.1768	0.024	0.0108	Combination
10	0.570852	SQ109	NA	1	NA	0.06	NA	Control
10	0.0872023	Bedaquiline	NA	2	NA	0.024	NA	Control
10	0.676625	Bedaquiline	SQ109	0.7071	0.7071	0.00852	0.0426	Combination
10	0.155834	Bedaquiline	Sutezolid	2	0.25	0.024	0.045	Combination
10	0.449738	Sutezolid	NA	1	NA	0.18	NA	Control
10	0.969721	Bedaquiline	Sutezolid	0.3536	0.3536	0.0042	0.063	Combination
10	0.039564	Bedaquiline	Sutezolid	0.7071	1.4142	0.00852	0.2538	Combination
10	0	Bedaquiline	Rifampin	1.4142	1.4142	0.01692	0.001128	Combination
10	1	Rifampin	NA	0.1768	NA	0.000144	NA	Control
10	0.800969	Bedaquiline	Rifampin	0.25	0.7071	0.003	0.000568	Combination
10	0.725878	Bedaquiline	Rifampin	0.7071	0.25	0.00852	0.0002	Combination
10	0	Bedaquiline	Rifapentin	2	0.25	0.024	0.00025	Combination
10	0.0807428	Rifapentin	NA	1.4142	NA	0.00141	NA	Control
10	1	Bedaquiline	Rifapentin	0.3536	0.1768	0.0042	0.00018	Combination
10	0.386758	Bedaquiline	Rifapentin	0.7071	1	0.00852	0.001	Combination
10	0	Bedaquiline	SQ109	2	0.25	0.024	0.015	Combination
10	0.784013	SQ109	NA	1.4142	NA	0.0846	NA	Control
10	0.845377	Bedaquiline	SQ109	0.3536	0.1768	0.0042	0.0108	Combination
10	0.692774	Bedaquiline	SQ109	0.7071	1	0.00852	0.06	Combination
10	0.079128	Bedaquiline	Sutezolid	2	0.3536	0.024	0.063	Combination
10	0.182479	Sutezolid	NA	1.4142	NA	0.2538	NA	Control
10	0.716996	Bedaquiline	Sutezolid	0.3536	0.5	0.0042	0.0882	Combination
10	0	Bedaquiline	Sutezolid	0.7071	2	0.00852	0.36	Combination
10	0	Bedaquiline	Rifampin	1.4142	2	0.01692	0.0016	Combination
10	1	Rifampin	NA	0.25	NA	0.0002	NA	Control
10	0.611223	Bedaquiline	Rifampin	0.25	1	0.003	0.0008	Combination
10	0.729108	Bedaquiline	Rifampin	0.7071	0.3536	0.00852	0.00028	Combination
10	0.045216	Bedaquiline	Rifapentin	2	0.3536	0.024	0.00035	Combination
10	0	Rifapentin	NA	2	NA	0.002	NA	Control
10	0.973759	Bedaquiline	Rifapentin	0.3536	0.25	0.0042	0.00025	Combination
10	0.777553	Bedaquiline	Rifapentin	0.7071	1.4142	0.00852	0.00141	Combination
10	0.0468308	Bedaquiline	SQ109	2	0.3536	0.024	0.021	Combination
10	0.64998	SQ109	NA	2	NA	0.12	NA	Control
10	0.732338	Bedaquiline	SQ109	0.3536	0.25	0.0042	0.015	Combination
10	0.446508	Bedaquiline	SQ109	0.7071	1.4142	0.00852	0.0846	Combination
10	0.0161486	Bedaquiline	Sutezolid	2	0.5	0.024	0.0882	Combination
10	0	Sutezolid	NA	2	NA	0.36	NA	Control
10	0.628987	Bedaquiline	Sutezolid	0.3536	0.7071	0.0042	0.1278	Combination
10	0	Bedaquiline	Sutezolid	0.7071	2.8284	0.00852	0.5076	Combination
10	0.00161486	Bedaquiline	Rifampin	1.4142	2.8284	0.01692	0.002256	Combination
10	0.84134	Rifampin	NA	0.3536	NA	0.00028	NA	Control
10	0.403714	Bedaquiline	Rifampin	0.25	1.4142	0.003	0.001128	Combination
10	0.755753	Bedaquiline	Rifampin	0.7071	0.5	0.00852	0.000392	Combination
10	0	Bedaquiline	Rifapentin	2	0.5	0.024	0.00049	Combination
10	0	Rifapentin	NA	2.8284	NA	0.00282	NA	Control
10	1	Bedaquiline	Rifapentin	0.3536	0.3536	0.0042	0.00035	Combination
10	0	Bedaquiline	Rifapentin	0.7071	2	0.00852	0.002	Combination
10	0	Bedaquiline	SQ109	2	0.5	0.024	0.0294	Combination
10	0.216391	SQ109	NA	2.8284	NA	0.1692	NA	Control
10	1	Bedaquiline	SQ109	0.3536	0.3536	0.0042	0.021	Combination
10	0.330238	Bedaquiline	SQ109	0.7071	2	0.00852	0.12	Combination
10	0	Bedaquiline	Sutezolid	2	0.7071	0.024	0.1278	Combination
10	0	Sutezolid	NA	2.8284	NA	0.5076	NA	Control
10	0.843763	Bedaquiline	Sutezolid	0.1768	0.1768	0.00216	0.0324	Combination
10	0.859911	Bedaquiline	Sutezolid	1	0.1768	0.012	0.0324	Combination
10	0.205894	Bedaquiline	Rifampin	2	0.1768	0.024	0.000144	Combination
10	0.878482	Rifampin	NA	0.5	NA	0.000392	NA	Control
10	0.00242229	Bedaquiline	Rifampin	0.25	2	0.003	0.0016	Combination
10	0.830036	Bedaquiline	Rifampin	0.7071	0.7071	0.00852	0.000568	Combination
10	0	Bedaquiline	Rifapentin	2	0.7071	0.024	0.00071	Combination
10	0.910779	Bedaquiline	Rifapentin	0.3536	0.5	0.0042	0.00049	Combination
10	0.11627	Bedaquiline	Rifapentin	0.7071	2.8284	0.00852	0.00282	Combination
10	0	Bedaquiline	SQ109	2	0.7071	0.024	0.0426	Combination
10	0	Bedaquiline	NA	2.8284	NA	0.03384	NA	Control
10	0.794509	Bedaquiline	SQ109	0.3536	0.5	0.0042	0.0294	Combination
10	0.331046	Bedaquiline	SQ109	0.7071	2.8284	0.00852	0.1692	Combination
10	0	Bedaquiline	Sutezolid	2	1	0.024	0.18	Combination
10	0	Bedaquiline	Sutezolid	2	1.4142	0.024	0.2538	Combination
10	0.859911	Bedaquiline	Sutezolid	0.1768	0.25	0.00216	0.045	Combination
10	0.193783	Bedaquiline	Sutezolid	0.3536	1	0.0042	0.18	Combination
10	0.328623	Bedaquiline	Rifampin	2	0.25	0.024	0.0002	Combination
10	0.833266	Rifampin	NA	0.7071	NA	0.000568	NA	Control
10	0.159063	Bedaquiline	Rifampin	0.25	2.8284	0.003	0.002256	Combination
10	0.419055	Bedaquiline	Rifampin	0.7071	1	0.00852	0.0008	Combination
10	0.749294	Bedaquiline	Rifapentin	1	0.1768	0.012	0.00018	Combination
10	0	Bedaquiline	Rifapentin	2	1	0.024	0.001	Combination
10	0.802584	Bedaquiline	Rifapentin	0.3536	0.7071	0.0042	0.00071	Combination
10	0.768672	Bedaquiline	SQ109	1	0.1768	0.012	0.0108	Combination
10	0	Bedaquiline	SQ109	2	1	0.024	0.06	Combination
10	0.942269	Bedaquiline	NA	0.1768	NA	0.00216	NA	Control
10	0.619298	Bedaquiline	SQ109	0.3536	0.7071	0.0042	0.0426	Combination
10	0.5652	Bedaquiline	Sutezolid	1	0.25	0.012	0.045	Combination
10	0	Bedaquiline	Sutezolid	2	2	0.024	0.36	Combination
10	1	Bedaquiline	Sutezolid	0.1768	0.3536	0.00216	0.063	Combination
10	0.149374	Bedaquiline	Sutezolid	0.3536	1.4142	0.0042	0.2538	Combination
10	0.115462	Bedaquiline	Rifampin	2	0.3536	0.024	0.00028	Combination
10	0.736375	Rifampin	NA	1	NA	0.0008	NA	Control
10	0.924505	Bedaquiline	Rifampin	0.3536	0.1768	0.0042	0.000144	Combination
10	0.164715	Bedaquiline	Rifampin	0.7071	1.4142	0.00852	0.001128	Combination
10	0.787243	Bedaquiline	Rifapentin	1	0.25	0.012	0.00025	Combination
10	0.0129189	Bedaquiline	Rifapentin	2	1.4142	0.024	0.00141	Combination
10	1	Bedaquiline	Rifapentin	0.1768	0.1768	0.00216	0.00018	Combination
10	0.44893	Bedaquiline	Rifapentin	0.3536	1	0.0042	0.001	Combination
10	0.679855	Bedaquiline	SQ109	1	0.25	0.012	0.015	Combination
10	0	Bedaquiline	SQ109	2	1.4142	0.024	0.0846	Combination
10	0.613646	Bedaquiline	SQ109	0.1768	0.1768	0.00216	0.0108	Combination
10	0.416633	Bedaquiline	SQ109	0.3536	1	0.0042	0.06	Combination
10	0.501413	Bedaquiline	Sutezolid	1	0.3536	0.012	0.063	Combination
10	0	Bedaquiline	Sutezolid	2	2.8284	0.024	0.5076	Combination
10	0.711344	Bedaquiline	Sutezolid	0.1768	0.5	0.00216	0.0882	Combination
10	0	Bedaquiline	Sutezolid	0.3536	2	0.0042	0.36	Combination
10	0	Bedaquiline	Rifampin	0.7071	2	0.00852	0.0016	Combination
10	0.651595	Rifampin	NA	1.4142	NA	0.001128	NA	Control
10	0.883327	Bedaquiline	Rifampin	0.3536	0.25	0.0042	0.0002	Combination
10	0.953573	Bedaquiline	Rifampin	0.3536	0.5	0.0042	0.000392	Combination
10	0.714574	Bedaquiline	Rifapentin	1	0.3536	0.012	0.00035	Combination
10	0	Bedaquiline	Rifapentin	2	2	0.024	0.002	Combination
10	1	Bedaquiline	Rifapentin	0.1768	0.25	0.00216	0.00025	Combination
10	0.0250303	Bedaquiline	Rifapentin	0.3536	1.4142	0.0042	0.00141	Combination
10	0.760597	Bedaquiline	SQ109	1	0.3536	0.012	0.021	Combination
10	0	Bedaquiline	SQ109	2	2	0.024	0.12	Combination
10	0.763827	Bedaquiline	SQ109	0.1768	0.25	0.00216	0.015	Combination
10	0.555511	Bedaquiline	SQ109	0.3536	1.4142	0.0042	0.0846	Combination
10	0.431167	Bedaquiline	Sutezolid	1	0.5	0.012	0.0882	Combination
10	0.912394	Bedaquiline	NA	0.3536	NA	0.0042	NA	Control
10	0.67824	Bedaquiline	Sutezolid	0.1768	0.7071	0.00216	0.1278	Combination
10	0	Bedaquiline	Sutezolid	0.3536	2.8284	0.0042	0.5076	Combination
10	0.0104966	Bedaquiline	Rifampin	0.7071	2.8284	0.00852	0.002256	Combination
10	0.137263	Rifampin	NA	2	NA	0.0016	NA	Control
10	0.920468	Bedaquiline	Rifampin	0.3536	0.3536	0.0042	0.00028	Combination
10	0.951958	Bedaquiline	Rifampin	0.3536	0.7071	0.0042	0.000568	Combination
10	0.833266	Bedaquiline	Rifapentin	1	0.5	0.012	0.00049	Combination
10	0	Bedaquiline	Rifapentin	2	2.8284	0.024	0.00282	Combination
10	1	Bedaquiline	Rifapentin	0.1768	0.3536	0.00216	0.00035	Combination
10	0.17279	Bedaquiline	Rifapentin	0.3536	2	0.0042	0.002	Combination
10	0.512717	Bedaquiline	SQ109	1	0.5	0.012	0.0294	Combination
10	0	Bedaquiline	SQ109	2	2.8284	0.024	0.1692	Combination
10	0.757368	Bedaquiline	SQ109	0.1768	0.3536	0.00216	0.021	Combination
10	0.598304	Bedaquiline	SQ109	0.3536	2	0.0042	0.12	Combination
10	0.319742	Bedaquiline	Sutezolid	1	0.7071	0.012	0.1278	Combination
10	0	Bedaquiline	Sutezolid	2.8284	0.1768	0.03384	0.0324	Combination
10	0.5652	Bedaquiline	Sutezolid	0.1768	1	0.00216	0.18	Combination
10	0.853452	Bedaquiline	Sutezolid	0.5	0.1768	0.00588	0.0324	Combination
10	1	Bedaquiline	Rifampin	1	0.1768	0.012	0.000144	Combination
10	0.022608	Rifampin	NA	2.8284	NA	0.002256	NA	Control
10	0.955995	Bedaquiline	Rifampin	0.1768	0.1768	0.00216	0.000144	Combination
10	0.776746	Bedaquiline	Rifampin	0.3536	1	0.0042	0.0008	Combination
10	0.589423	Bedaquiline	Rifapentin	1	0.7071	0.012	0.00071	Combination
10	1	Bedaquiline	NA	0.25	NA	0.003	NA	Control
10	1	Bedaquiline	Rifapentin	0.1768	0.5	0.00216	0.00049	Combination
10	0	Bedaquiline	Rifapentin	0.3536	2.8284	0.0042	0.00282	Combination
10	0.493339	Bedaquiline	SQ109	1	0.7071	0.012	0.0426	Combination
10	0.753331	Bedaquiline	SQ109	0.1768	0.5	0.00216	0.0294	Combination
10	0.432782	Bedaquiline	SQ109	0.3536	2.8284	0.0042	0.1692	Combination
10	0.0645943	Bedaquiline	Sutezolid	1	1	0.012	0.18	Combination
10	0	Bedaquiline	Sutezolid	2.8284	0.25	0.03384	0.045	Combination
10	0.193783	Bedaquiline	Sutezolid	0.1768	1.4142	0.00216	0.2538	Combination
10	1	Bedaquiline	Sutezolid	0.5	0.25	0.00588	0.045	Combination
10	0.953573	Bedaquiline	Rifampin	1	0.25	0.012	0.0002	Combination
10	0.016956	Bedaquiline	Rifampin	2	0.5	0.024	0.000392	Combination
10	0.9891	Bedaquiline	Rifampin	0.1768	0.25	0.00216	0.0002	Combination
10	0.415018	Bedaquiline	Rifampin	0.3536	1.4142	0.0042	0.001128	Combination
10	0.1413	Bedaquiline	Rifapentin	1	1	0.012	0.001	Combination
10	0	Bedaquiline	Rifapentin	2.8284	0.1768	0.03384	0.00018	Combination
10	1	Bedaquiline	Rifapentin	0.1768	0.7071	0.00216	0.00071	Combination
10	0.826807	Bedaquiline	Rifapentin	0.5	0.1768	0.00588	0.00018	Combination
10	0.440856	Bedaquiline	SQ109	1	1	0.012	0.06	Combination
10	0	Bedaquiline	SQ109	2.8284	0.1768	0.03384	0.0108	Combination
10	0.666128	Bedaquiline	SQ109	0.1768	0.7071	0.00216	0.0426	Combination
10	0.685507	Bedaquiline	SQ109	0.5	0.1768	0.00588	0.0108	Combination
10	0	Bedaquiline	Sutezolid	1	1.4142	0.012	0.2538	Combination
10	0	Bedaquiline	Sutezolid	2.8284	0.3536	0.03384	0.063	Combination
10	0	Bedaquiline	Sutezolid	0.1768	2	0.00216	0.36	Combination
10	0.667743	Bedaquiline	Sutezolid	0.5	0.3536	0.00588	0.063	Combination
10	0.914816	Bedaquiline	Rifampin	1	0.3536	0.012	0.00028	Combination
10	0.0444086	Bedaquiline	Rifampin	2	0.7071	0.024	0.000568	Combination
10	1	Bedaquiline	Rifampin	0.1768	0.3536	0.00216	0.00028	Combination
10	0.0597497	Bedaquiline	Rifampin	0.3536	2	0.0042	0.0016	Combination
10	0.171982	Bedaquiline	Rifapentin	1	1.4142	0.012	0.00141	Combination
10	0	Bedaquiline	Rifapentin	2.8284	0.25	0.03384	0.00025	Combination
10	0.893016	Bedaquiline	Rifapentin	0.1768	1	0.00216	0.001	Combination
10	0.873637	Bedaquiline	Rifapentin	0.5	0.25	0.00588	0.00025	Combination
10	0.581348	Bedaquiline	SQ109	1	1.4142	0.012	0.0846	Combination
10	0	Bedaquiline	SQ109	2.8284	0.25	0.03384	0.015	Combination
10	0.726686	Bedaquiline	SQ109	0.1768	1	0.00216	0.06	Combination
10	0.712152	Bedaquiline	SQ109	0.5	0.25	0.00588	0.015	Combination
10	0	Bedaquiline	Sutezolid	1	2	0.012	0.36	Combination
10	0	Bedaquiline	Sutezolid	2.8284	0.5	0.03384	0.0882	Combination
10	0	Bedaquiline	Sutezolid	0.1768	2.8284	0.00216	0.5076	Combination
10	0.814695	Bedaquiline	Sutezolid	0.5	0.5	0.00588	0.0882	Combination
10	0.951151	Bedaquiline	Rifampin	1	0.5	0.012	0.000392	Combination
10	0	Bedaquiline	Rifampin	2	1	0.024	0.0008	Combination
10	0.694388	Bedaquiline	Rifampin	0.1768	0.5	0.00216	0.000392	Combination
10	0	Bedaquiline	Rifampin	0.3536	2.8284	0.0042	0.002256	Combination
10	0.0968914	Bedaquiline	Rifapentin	1	2	0.012	0.002	Combination
10	0	Bedaquiline	Rifapentin	2.8284	0.3536	0.03384	0.00035	Combination
10	0.134841	Bedaquiline	Rifapentin	0.1768	1.4142	0.00216	0.00141	Combination
10	0.821155	Bedaquiline	Rifapentin	0.5	0.3536	0.00588	0.00035	Combination
10	0.36092	Bedaquiline	SQ109	1	2	0.012	0.12	Combination
10	0	Bedaquiline	SQ109	2.8284	0.3536	0.03384	0.021	Combination
10	0.817925	Bedaquiline	SQ109	0.1768	1.4142	0.00216	0.0846	Combination
10	0.679047	Bedaquiline	SQ109	0.5	0.3536	0.00588	0.021	Combination
10	0	Bedaquiline	Sutezolid	1	2.8284	0.012	0.5076	Combination
10	0	Bedaquiline	Sutezolid	2.8284	0.7071	0.03384	0.1278	Combination
10	1	Bedaquiline	Sutezolid	0.25	0.1768	0.003	0.0324	Combination
10	0.487687	Bedaquiline	Sutezolid	0.5	0.7071	0.00588	0.1278	Combination
10	0.955188	Bedaquiline	Rifampin	1	0.7071	0.012	0.000568	Combination
10	0	Bedaquiline	Rifampin	2	1.4142	0.024	0.001128	Combination
10	0.911587	Bedaquiline	Rifampin	0.1768	0.7071	0.00216	0.000568	Combination
10	0.896245	Bedaquiline	Rifampin	0.5	0.1768	0.00588	0.000144	Combination
10	0	Bedaquiline	Rifapentin	1	2.8284	0.012	0.00282	Combination
10	0.050868	Bedaquiline	Rifapentin	2.8284	0.5	0.03384	0.00049	Combination
10	0	Bedaquiline	Rifapentin	0.1768	2	0.00216	0.002	Combination
10	0.920468	Bedaquiline	Rifapentin	0.5	0.5	0.00588	0.00049	Combination
10	0.126766	Bedaquiline	SQ109	1	2.8284	0.012	0.1692	Combination
10	0	Bedaquiline	SQ109	2.8284	0.5	0.03384	0.0294	Combination
10	0.714574	Bedaquiline	SQ109	0.1768	2	0.00216	0.12	Combination
10	0.683084	Bedaquiline	SQ109	0.5	0.5	0.00588	0.0294	Combination
10	0.694388	Bedaquiline	Sutezolid	1.4142	0.1768	0.01692	0.0324	Combination
10	0	Bedaquiline	Sutezolid	2.8284	1	0.03384	0.18	Combination
10	0.758983	Bedaquiline	Sutezolid	0.25	0.25	0.003	0.045	Combination
10	0.379491	Bedaquiline	Sutezolid	0.5	1	0.00588	0.18	Combination
10	0.766249	Bedaquiline	Rifampin	1	1	0.012	0.0008	Combination
10	0	Bedaquiline	Rifampin	2	2	0.024	0.0016	Combination
10	0.947921	Bedaquiline	Rifampin	0.1768	1	0.00216	0.0008	Combination
10	0.862333	Bedaquiline	Rifampin	0.5	0.25	0.00588	0.0002	Combination
10	0.974566	Bedaquiline	NA	0.5	NA	0.00588	NA	Control
10	0	Bedaquiline	Rifapentin	2.8284	0.7071	0.03384	0.00071	Combination
10	0	Bedaquiline	Rifapentin	0.1768	2.8284	0.00216	0.00282	Combination
10	0.883327	Bedaquiline	Rifapentin	0.5	0.7071	0.00588	0.00071	Combination
10	0	Bedaquiline	SQ109	2.8284	0.7071	0.03384	0.0426	Combination
10	0.357691	Bedaquiline	SQ109	0.1768	2.8284	0.00216	0.1692	Combination
10	0.584578	Bedaquiline	SQ109	0.5	0.7071	0.00588	0.0426	Combination
10	1	Bedaquiline	NA	0.7071	NA	0.00852	NA	Control
10	0	Bedaquiline	Sutezolid	2.8284	1.4142	0.03384	0.2538	Combination
10	0.997981	Bedaquiline	Sutezolid	0.25	0.3536	0.003	0.063	Combination
10	0.0605571	Bedaquiline	Sutezolid	0.5	1.4142	0.00588	0.2538	Combination
10	0.554703	Bedaquiline	Rifampin	1	1.4142	0.012	0.001128	Combination
10	0	Bedaquiline	Rifampin	2	2.8284	0.024	0.002256	Combination
10	0.779976	Bedaquiline	Rifampin	0.1768	1.4142	0.00216	0.001128	Combination
10	0.899475	Bedaquiline	Rifampin	0.5	0.3536	0.00588	0.00028	Combination
10	0.606379	Bedaquiline	Rifapentin	1.4142	0.1768	0.01692	0.00018	Combination
10	0	Bedaquiline	Rifapentin	2.8284	1	0.03384	0.001	Combination
10	1	Bedaquiline	Rifapentin	0.25	0.1768	0.003	0.00018	Combination
10	0.606379	Bedaquiline	Rifapentin	0.5	1	0.00588	0.001	Combination
10	0.700848	Bedaquiline	SQ109	1.4142	0.1768	0.01692	0.0108	Combination
10	0	Bedaquiline	SQ109	2.8284	1	0.03384	0.06	Combination
10	0.853452	Bedaquiline	SQ109	0.25	0.1768	0.003	0.0108	Combination
10	0.705692	Bedaquiline	SQ109	0.5	1	0.00588	0.06	Combination
10	0.571659	Bedaquiline	Sutezolid	1.4142	0.25	0.01692	0.045	Combination
10	0.846185	Bedaquiline	Sutezolid	0.25	0.5	0.003	0.0882	Combination
10	0	Bedaquiline	Sutezolid	0.5	2.8284	0.00588	0.5076	Combination
10	0	Bedaquiline	Sutezolid	0.5	2	0.00588	0.36	Combination
10	0	Bedaquiline	Rifampin	2.8284	0.1768	0.03384	0.000144	Combination
10	0.132418	Bedaquiline	Rifampin	0.1768	2	0.00216	0.0016	Combination
10	1	Bedaquiline	Rifampin	0.5	0.5	0.00588	0.000392	Combination
10	0.801776	Bedaquiline	Rifapentin	1.4142	0.25	0.01692	0.00025	Combination
10	0	Bedaquiline	Rifapentin	2.8284	1.4142	0.03384	0.00141	Combination
10	1	Bedaquiline	Rifapentin	0.25	0.25	0.003	0.00025	Combination
10	0	Bedaquiline	Rifapentin	0.5	1.4142	0.00588	0.00141	Combination
10	0.647558	Bedaquiline	SQ109	1.4142	0.25	0.01692	0.015	Combination
10	0	Bedaquiline	SQ109	2.8284	1.4142	0.03384	0.0846	Combination
10	0.945499	Bedaquiline	SQ109	0.25	0.25	0.003	0.015	Combination
10	0.457812	Bedaquiline	SQ109	0.5	1.4142	0.00588	0.0846	Combination
10	0.423092	Bedaquiline	Sutezolid	1.4142	0.3536	0.01692	0.063	Combination
10	0.588615	Bedaquiline	Sutezolid	0.25	0.7071	0.003	0.1278	Combination
10	0.98587	Bedaquiline	Sutezolid	0.7071	0.1768	0.00852	0.0324	Combination
11	1	Bedaquiline	SQ109	0.7071	2	0.00852	0.12	Combination
11	0.0126525	Bedaquiline	SQ109	2	0.5	0.024	0.0294	Combination
11	0.803434	Bedaquiline	Sutezolid	0.3536	0.7071	0.0042	0.1278	Combination
11	1	Bedaquiline	Sutezolid	1	0.1768	0.012	0.0324	Combination
11	0	Bedaquiline	Sutezolid	2	1	0.024	0.18	Combination
11	1	Bedaquiline	NA	0.1768	NA	0.00216	NA	Control
11	1	Bedaquiline	Rifampin	0.3536	0.7071	0.0042	0.000568	Combination
11	0.910077	Bedaquiline	Rifampin	1	0.1768	0.012	0.000144	Combination
11	0.00903751	Bedaquiline	Rifampin	2	1	0.024	0.0008	Combination
11	1	Bedaquiline	Rifapentin	0.1768	0.1768	0.00216	0.00018	Combination
11	0.723904	Bedaquiline	Rifapentin	0.3536	1	0.0042	0.001	Combination
11	1	Bedaquiline	Rifapentin	1	0.25	0.012	0.00025	Combination
11	0.554903	Bedaquiline	SQ109	0.7071	2.8284	0.00852	0.1692	Combination
11	0.0370538	Bedaquiline	SQ109	2	0.7071	0.024	0.0426	Combination
11	1	Bedaquiline	Sutezolid	0.1768	0.1768	0.00216	0.0324	Combination
11	0.443742	Bedaquiline	Sutezolid	0.3536	1	0.0042	0.18	Combination
11	0.777225	Bedaquiline	Sutezolid	1	0.25	0.012	0.045	Combination
11	0	Bedaquiline	Sutezolid	2	1.4142	0.024	0.2538	Combination
11	0.979666	Bedaquiline	Rifampin	0.1768	0.1768	0.00216	0.000144	Combination
11	0.595572	Bedaquiline	Rifampin	0.3536	1	0.0042	0.0008	Combination
11	0.7953	Bedaquiline	Rifampin	1	0.25	0.012	0.0002	Combination
11	0	Bedaquiline	Rifampin	2	1.4142	0.024	0.001128	Combination
11	1	Bedaquiline	Rifapentin	0.1768	0.25	0.00216	0.00025	Combination
11	0.456394	Bedaquiline	Rifapentin	0.3536	1.4142	0.0042	0.00141	Combination
11	0.874831	Bedaquiline	Rifapentin	1	0.3536	0.012	0.00035	Combination
11	0	Bedaquiline	Rifapentin	2	1.4142	0.024	0.00141	Combination
11	1	Bedaquiline	SQ109	0.1768	0.1768	0.00216	0.0108	Combination
11	0.952553	Bedaquiline	SQ109	0.3536	0.5	0.0042	0.0294	Combination
11	0.728423	Bedaquiline	SQ109	1	0.1768	0.012	0.0108	Combination
11	0	Bedaquiline	SQ109	2	1	0.024	0.06	Combination
11	1	Bedaquiline	Sutezolid	0.1768	0.25	0.00216	0.045	Combination
11	0.292815	Bedaquiline	Sutezolid	0.3536	1.4142	0.0042	0.2538	Combination
11	0.76638	Bedaquiline	Sutezolid	1	0.3536	0.012	0.063	Combination
11	0	Bedaquiline	Sutezolid	2	2	0.024	0.36	Combination
11	1	Bedaquiline	Rifampin	0.1768	0.25	0.00216	0.0002	Combination
11	0.438319	Bedaquiline	Rifampin	0.3536	1.4142	0.0042	0.001128	Combination
11	0.774514	Bedaquiline	Rifampin	1	0.3536	0.012	0.00028	Combination
11	0	Bedaquiline	Rifampin	2	2	0.024	0.0016	Combination
11	1	Bedaquiline	Rifapentin	0.1768	0.3536	0.00216	0.00035	Combination
11	0	Bedaquiline	Rifapentin	0.3536	2	0.0042	0.002	Combination
11	0.782648	Bedaquiline	Rifapentin	1	0.5	0.012	0.00049	Combination
11	0	Bedaquiline	Rifapentin	2	2	0.024	0.002	Combination
11	1	Bedaquiline	SQ109	0.1768	0.25	0.00216	0.015	Combination
11	0.828739	Bedaquiline	SQ109	0.3536	0.7071	0.0042	0.0426	Combination
11	0.698599	Bedaquiline	SQ109	1	0.25	0.012	0.015	Combination
11	0	Bedaquiline	SQ109	2	1.4142	0.024	0.0846	Combination
11	1	Bedaquiline	Sutezolid	0.1768	0.3536	0.00216	0.063	Combination
11	0.00994126	Bedaquiline	Sutezolid	0.3536	2	0.0042	0.36	Combination
11	0.840488	Bedaquiline	Sutezolid	1	0.5	0.012	0.0882	Combination
11	0	Bedaquiline	Sutezolid	2	2.8284	0.024	0.5076	Combination
11	1	Bedaquiline	Rifampin	0.1768	0.3536	0.00216	0.00028	Combination
11	0	Bedaquiline	Rifampin	0.3536	2	0.0042	0.0016	Combination
11	0.666968	Bedaquiline	Rifampin	1	0.5	0.012	0.000392	Combination
11	0	Bedaquiline	Rifampin	2	2.8284	0.024	0.002256	Combination
11	0.958879	Bedaquiline	Rifapentin	0.1768	0.5	0.00216	0.00049	Combination
11	0	Bedaquiline	Rifapentin	0.3536	2.8284	0.0042	0.00282	Combination
11	0.67239	Bedaquiline	Rifapentin	1	0.7071	0.012	0.00071	Combination
11	0	Bedaquiline	Rifapentin	2	2.8284	0.024	0.00282	Combination
11	1	Bedaquiline	SQ109	0.1768	0.3536	0.00216	0.021	Combination
11	0.862178	Bedaquiline	SQ109	0.3536	1	0.0042	0.06	Combination
11	0.846814	Bedaquiline	SQ109	1	0.3536	0.012	0.021	Combination
11	0	Bedaquiline	SQ109	2	2	0.024	0.12	Combination
11	1	Bedaquiline	Sutezolid	0.1768	0.5	0.00216	0.0882	Combination
11	0	Bedaquiline	Sutezolid	0.3536	2.8284	0.0042	0.5076	Combination
11	0.502485	Bedaquiline	Sutezolid	1	0.7071	0.012	0.1278	Combination
11	1	Bedaquiline	NA	0.25	NA	0.003	NA	Control
11	1	Bedaquiline	Rifampin	0.1768	0.5	0.00216	0.000392	Combination
11	0	Bedaquiline	Rifampin	0.3536	2.8284	0.0042	0.002256	Combination
11	0.624492	Bedaquiline	Rifampin	1	0.7071	0.012	0.000568	Combination
11	0.827836	Bedaquiline	Rifapentin	0.1768	0.7071	0.00216	0.00071	Combination
11	0.947131	Bedaquiline	Rifapentin	0.5	0.1768	0.00588	0.00018	Combination
11	0.177135	Bedaquiline	Rifapentin	1	1	0.012	0.001	Combination
11	1	Bedaquiline	NA	0.3536	NA	0.0042	NA	Control
11	1	Bedaquiline	SQ109	0.1768	0.5	0.00216	0.0294	Combination
11	0.743787	Bedaquiline	SQ109	0.3536	1.4142	0.0042	0.0846	Combination
11	0.764573	Bedaquiline	SQ109	1	0.5	0.012	0.0294	Combination
11	0	Bedaquiline	SQ109	2	2.8284	0.024	0.1692	Combination
11	0.741075	Bedaquiline	Sutezolid	0.1768	0.7071	0.00216	0.1278	Combination
11	1	Bedaquiline	Sutezolid	0.5	0.1768	0.00588	0.0324	Combination
11	0.210574	Bedaquiline	Sutezolid	1	1	0.012	0.18	Combination
11	0	Bedaquiline	Sutezolid	2.8284	0.1768	0.03384	0.0324	Combination
11	1	Bedaquiline	Rifampin	0.1768	0.7071	0.00216	0.000568	Combination
11	1	Bedaquiline	Rifampin	0.5	0.1768	0.00588	0.000144	Combination
11	0.0569363	Bedaquiline	Rifampin	1	1	0.012	0.0008	Combination
11	0	Bedaquiline	Rifampin	2.8284	0.1768	0.03384	0.000144	Combination
11	0.479892	Bedaquiline	Rifapentin	0.1768	1	0.00216	0.001	Combination
11	0.948938	Bedaquiline	Rifapentin	0.5	0.25	0.00588	0.00025	Combination
11	0	Bedaquiline	Rifapentin	1	1.4142	0.012	0.00141	Combination
11	0.00632625	Bedaquiline	Rifapentin	2.8284	0.1768	0.03384	0.00018	Combination
11	1	Bedaquiline	SQ109	0.1768	0.7071	0.00216	0.0426	Combination
11	0.745594	Bedaquiline	SQ109	0.3536	2	0.0042	0.12	Combination
11	0.741075	Bedaquiline	SQ109	1	0.7071	0.012	0.0426	Combination
11	0.02892	Bedaquiline	SQ109	2.8284	0.1768	0.03384	0.0108	Combination
11	0.507908	Bedaquiline	Sutezolid	0.1768	1	0.00216	0.18	Combination
11	1	Bedaquiline	Sutezolid	0.5	0.25	0.00588	0.045	Combination
11	0.018075	Bedaquiline	Sutezolid	1	1.4142	0.012	0.2538	Combination
11	0	Bedaquiline	Sutezolid	2.8284	0.25	0.03384	0.045	Combination
11	0.997741	Bedaquiline	Rifampin	0.1768	1	0.00216	0.0008	Combination
11	1	Bedaquiline	Rifampin	0.5	0.25	0.00588	0.0002	Combination
11	0	Bedaquiline	Rifampin	1	1.4142	0.012	0.001128	Combination
11	0	Bedaquiline	Rifampin	2.8284	0.25	0.03384	0.0002	Combination
11	0.0171713	Bedaquiline	Rifapentin	0.1768	1.4142	0.00216	0.00141	Combination
11	1	Bedaquiline	Rifapentin	0.5	0.3536	0.00588	0.00035	Combination
11	0	Bedaquiline	Rifapentin	1	2	0.012	0.002	Combination
11	0	Bedaquiline	Rifapentin	2.8284	0.25	0.03384	0.00025	Combination
11	1	Bedaquiline	SQ109	0.1768	1	0.00216	0.06	Combination
11	0.533213	Bedaquiline	SQ109	0.3536	2.8284	0.0042	0.1692	Combination
11	0.647085	Bedaquiline	SQ109	1	1	0.012	0.06	Combination
11	0.00632625	Bedaquiline	SQ109	2.8284	0.25	0.03384	0.015	Combination
11	0.169001	Bedaquiline	Sutezolid	0.1768	1.4142	0.00216	0.2538	Combination
11	1	Bedaquiline	Sutezolid	0.5	0.3536	0.00588	0.063	Combination
11	0	Bedaquiline	Sutezolid	1	2	0.012	0.36	Combination
11	0	Bedaquiline	Sutezolid	2.8284	0.3536	0.03384	0.063	Combination
11	0.422955	Bedaquiline	Rifampin	0.1768	1.4142	0.00216	0.001128	Combination
11	1	Bedaquiline	Rifampin	0.5	0.3536	0.00588	0.00028	Combination
11	0	Bedaquiline	Rifampin	1	2	0.012	0.0016	Combination
11	0	Bedaquiline	Rifampin	2.8284	0.3536	0.03384	0.00028	Combination
11	0	Bedaquiline	Rifapentin	0.1768	2	0.00216	0.002	Combination
11	0.920018	Bedaquiline	Rifapentin	0.5	0.5	0.00588	0.00049	Combination
11	0	Bedaquiline	Rifapentin	1	2.8284	0.012	0.00282	Combination
11	0	Bedaquiline	Rifapentin	2.8284	0.3536	0.03384	0.00035	Combination
11	0.913692	Bedaquiline	SQ109	0.1768	1.4142	0.00216	0.0846	Combination
11	0.919114	Bedaquiline	SQ109	0.5	0.1768	0.00588	0.0108	Combination
11	0.319024	Bedaquiline	SQ109	1	1.4142	0.012	0.0846	Combination
11	0	Bedaquiline	SQ109	2.8284	0.3536	0.03384	0.021	Combination
11	0	Bedaquiline	Sutezolid	0.1768	2	0.00216	0.36	Combination
11	0.920018	Bedaquiline	Sutezolid	0.5	0.5	0.00588	0.0882	Combination
11	0	Bedaquiline	Sutezolid	1	2.8284	0.012	0.5076	Combination
11	0	Bedaquiline	Sutezolid	2.8284	0.5	0.03384	0.0882	Combination
11	0.349751	Bedaquiline	Rifampin	0.1768	2	0.00216	0.0016	Combination
11	1	Bedaquiline	Rifampin	0.5	0.5	0.00588	0.000392	Combination
11	0	Bedaquiline	Rifampin	1	2.8284	0.012	0.002256	Combination
11	0	Bedaquiline	Rifampin	2.8284	0.5	0.03384	0.000392	Combination
11	0	Bedaquiline	Rifapentin	0.1768	2.8284	0.00216	0.00282	Combination
11	0.873927	Bedaquiline	Rifapentin	0.5	0.7071	0.00588	0.00071	Combination
11	0.874831	Bedaquiline	Rifapentin	1.4142	0.1768	0.01692	0.00018	Combination
11	0	Bedaquiline	Rifapentin	2.8284	0.5	0.03384	0.00049	Combination
11	0.932671	Bedaquiline	SQ109	0.1768	2	0.00216	0.12	Combination
11	0.810664	Bedaquiline	SQ109	0.5	0.25	0.00588	0.015	Combination
11	0	Bedaquiline	SQ109	2.8284	0.5	0.03384	0.0294	Combination
11	0	Bedaquiline	Sutezolid	0.1768	2.8284	0.00216	0.5076	Combination
11	0.657027	Bedaquiline	Sutezolid	0.5	0.7071	0.00588	0.1278	Combination
11	1	Bedaquiline	NA	0.5	NA	0.00588	NA	Control
11	0	Bedaquiline	Sutezolid	2.8284	0.7071	0.03384	0.1278	Combination
11	0	Bedaquiline	Rifampin	0.1768	2.8284	0.00216	0.002256	Combination
11	0.876638	Bedaquiline	Rifampin	0.5	0.7071	0.00588	0.000568	Combination
11	0	Bedaquiline	Rifampin	2.8284	0.7071	0.03384	0.000568	Combination
11	1	Bedaquiline	Rifapentin	0.25	0.1768	0.003	0.00018	Combination
11	0.194306	Bedaquiline	Rifapentin	0.5	1	0.00588	0.001	Combination
11	0.960687	Bedaquiline	NA	0.7071	NA	0.00852	NA	Control
11	0	Bedaquiline	Rifapentin	2.8284	0.7071	0.03384	0.00071	Combination
11	0.778129	Bedaquiline	SQ109	0.1768	2.8284	0.00216	0.1692	Combination
11	0.888387	Bedaquiline	SQ109	0.5	0.3536	0.00588	0.021	Combination
11	0.568459	Bedaquiline	SQ109	1	2	0.012	0.12	Combination
11	0	Bedaquiline	SQ109	2.8284	0.7071	0.03384	0.0426	Combination
11	1	Bedaquiline	Sutezolid	0.25	0.1768	0.003	0.0324	Combination
11	0.36873	Bedaquiline	Sutezolid	0.5	1	0.00588	0.18	Combination
11	0.657027	Bedaquiline	Sutezolid	1.4142	0.1768	0.01692	0.0324	Combination
11	0	Bedaquiline	Sutezolid	2.8284	1	0.03384	0.18	Combination
11	1	Bedaquiline	Rifampin	0.25	0.1768	0.003	0.000144	Combination
11	0.422955	Bedaquiline	Rifampin	0.5	1	0.00588	0.0008	Combination
11	0.450068	Bedaquiline	Rifampin	1.4142	0.1768	0.01692	0.000144	Combination
11	0	Bedaquiline	Rifampin	2.8284	1	0.03384	0.0008	Combination
11	1	Bedaquiline	Rifapentin	0.25	0.25	0.003	0.00025	Combination
11	0.220515	Bedaquiline	Rifapentin	0.5	1.4142	0.00588	0.00141	Combination
11	0.576593	Bedaquiline	Rifapentin	1.4142	0.25	0.01692	0.00025	Combination
11	0	Bedaquiline	Rifapentin	2.8284	1	0.03384	0.001	Combination
11	1	Bedaquiline	SQ109	0.25	0.1768	0.003	0.0108	Combination
11	0.721193	Bedaquiline	SQ109	0.5	0.5	0.00588	0.0294	Combination
11	0.0668775	Bedaquiline	SQ109	1	2.8284	0.012	0.1692	Combination
11	0	Bedaquiline	SQ109	2.8284	1	0.03384	0.06	Combination
11	1	Bedaquiline	Sutezolid	0.25	0.25	0.003	0.045	Combination
11	0.127429	Bedaquiline	Sutezolid	0.5	1.4142	0.00588	0.2538	Combination
11	0.699503	Bedaquiline	Sutezolid	1.4142	0.25	0.01692	0.045	Combination
11	0	Bedaquiline	Sutezolid	2.8284	1.4142	0.03384	0.2538	Combination
11	1	Bedaquiline	Rifampin	0.25	0.25	0.003	0.0002	Combination
11	0.148215	Bedaquiline	Rifampin	0.5	1.4142	0.00588	0.001128	Combination
11	0.54225	Bedaquiline	Rifampin	1.4142	0.25	0.01692	0.0002	Combination
11	0	Bedaquiline	Rifampin	2.8284	1.4142	0.03384	0.001128	Combination
11	0.996837	Bedaquiline	Rifapentin	0.25	0.3536	0.003	0.00035	Combination
11	0	Bedaquiline	Rifapentin	0.5	2	0.00588	0.002	Combination
11	0.611839	Bedaquiline	Rifapentin	1.4142	0.3536	0.01692	0.00035	Combination
11	0	Bedaquiline	Rifapentin	2.8284	1.4142	0.03384	0.00141	Combination
11	1	Bedaquiline	SQ109	0.25	0.25	0.003	0.015	Combination
11	0.593764	Bedaquiline	SQ109	0.5	0.7071	0.00588	0.0426	Combination
11	0.497967	Bedaquiline	SQ109	1.4142	0.1768	0.01692	0.0108	Combination
11	0	Bedaquiline	SQ109	2.8284	1.4142	0.03384	0.0846	Combination
11	1	Bedaquiline	Sutezolid	0.25	0.3536	0.003	0.063	Combination
11	0	Bedaquiline	Sutezolid	0.5	2	0.00588	0.36	Combination
11	0.48441	Bedaquiline	Sutezolid	1.4142	0.3536	0.01692	0.063	Combination
11	0	Bedaquiline	Sutezolid	2.8284	2	0.03384	0.36	Combination
11	1	Bedaquiline	Rifampin	0.25	0.3536	0.003	0.00028	Combination
11	0	Bedaquiline	Rifampin	0.5	2	0.00588	0.0016	Combination
11	0.678717	Bedaquiline	Rifampin	1.4142	0.3536	0.01692	0.00028	Combination
11	0	Bedaquiline	Rifampin	2.8284	2	0.03384	0.0016	Combination
11	1	Bedaquiline	Rifapentin	0.25	0.5	0.003	0.00049	Combination
11	0	Bedaquiline	Rifapentin	0.5	2.8284	0.00588	0.00282	Combination
11	0.338003	Bedaquiline	Rifapentin	1.4142	0.5	0.01692	0.00049	Combination
11	0	Bedaquiline	Rifapentin	2.8284	2	0.03384	0.002	Combination
11	1	Bedaquiline	SQ109	0.25	0.3536	0.003	0.021	Combination
11	0.725712	Bedaquiline	SQ109	0.5	1	0.00588	0.06	Combination
11	0.573882	Bedaquiline	SQ109	1.4142	0.25	0.01692	0.015	Combination
11	0	Bedaquiline	SQ109	2.8284	2	0.03384	0.12	Combination
11	1	Bedaquiline	Sutezolid	0.25	0.5	0.003	0.0882	Combination
11	0	Bedaquiline	Sutezolid	0.5	2.8284	0.00588	0.5076	Combination
11	0.293719	Bedaquiline	Sutezolid	1.4142	0.5	0.01692	0.0882	Combination
11	0	Bedaquiline	Sutezolid	2.8284	2.8284	0.03384	0.5076	Combination
11	1	Bedaquiline	Rifampin	0.25	0.5	0.003	0.000392	Combination
11	0	Bedaquiline	Rifampin	0.5	2.8284	0.00588	0.002256	Combination
11	0.301853	Bedaquiline	Rifampin	1.4142	0.5	0.01692	0.000392	Combination
11	0	Bedaquiline	Rifampin	2.8284	2.8284	0.03384	0.002256	Combination
11	0.706733	Bedaquiline	Rifapentin	0.25	0.7071	0.003	0.00071	Combination
11	0.654315	Bedaquiline	Rifapentin	0.7071	0.1768	0.00852	0.00018	Combination
11	0.315409	Bedaquiline	Rifapentin	1.4142	0.7071	0.01692	0.00071	Combination
11	0	Bedaquiline	Rifapentin	2.8284	2.8284	0.03384	0.00282	Combination
11	0.971532	Bedaquiline	SQ109	0.25	0.5	0.003	0.0294	Combination
11	0.796204	Bedaquiline	SQ109	0.5	1.4142	0.00588	0.0846	Combination
11	0.468143	Bedaquiline	SQ109	1.4142	0.3536	0.01692	0.021	Combination
11	0	Bedaquiline	SQ109	2.8284	2.8284	0.03384	0.1692	Combination
11	0.777225	Bedaquiline	Sutezolid	0.25	0.7071	0.003	0.1278	Combination
11	1	Bedaquiline	NA	1	NA	0.012	NA	Control
11	0.0632625	Bedaquiline	Sutezolid	1.4142	0.7071	0.01692	0.1278	Combination
11	1	Sutezolid	NA	0.1768	NA	0.0324	NA	Control
11	1	Bedaquiline	Rifampin	0.25	0.7071	0.003	0.000568	Combination
11	0.678717	Bedaquiline	NA	1.4142	NA	0.01692	NA	Control
11	0.0786263	Bedaquiline	Rifampin	1.4142	0.7071	0.01692	0.000568	Combination
11	0.984184	Rifampin	NA	0.1768	NA	0.000144	NA	Control
11	0.374153	Bedaquiline	Rifapentin	0.25	1	0.003	0.001	Combination
11	0.0388613	Bedaquiline	Rifapentin	1.4142	1	0.01692	0.001	Combination
11	1	Rifapentin	NA	0.1768	NA	0.00018	NA	Control
11	1	Bedaquiline	SQ109	0.25	0.7071	0.003	0.0426	Combination
11	0.600994	Bedaquiline	SQ109	0.5	2	0.00588	0.12	Combination
11	0.276548	Bedaquiline	SQ109	1.4142	0.5	0.01692	0.0294	Combination
11	1	SQ109	NA	0.1768	NA	0.0108	NA	Control
11	0.399458	Bedaquiline	Sutezolid	0.25	1	0.003	0.18	Combination
11	0.942612	Bedaquiline	Sutezolid	0.7071	0.1768	0.00852	0.0324	Combination
11	0	Bedaquiline	Sutezolid	1.4142	1	0.01692	0.18	Combination
11	1	Sutezolid	NA	0.25	NA	0.045	NA	Control
11	0.987799	Bedaquiline	Rifampin	0.25	1	0.003	0.0008	Combination
11	0.7953	Bedaquiline	Rifampin	0.7071	0.1768	0.00852	0.000144	Combination
11	0.00813376	Bedaquiline	Rifampin	1.4142	1	0.01692	0.0008	Combination
11	0.815183	Rifampin	NA	0.25	NA	0.0002	NA	Control
11	0.03615	Bedaquiline	Rifapentin	0.25	1.4142	0.003	0.00141	Combination
11	0.976954	Bedaquiline	Rifapentin	0.7071	0.25	0.00852	0.00025	Combination
11	0	Bedaquiline	Rifapentin	1.4142	1.4142	0.01692	0.00141	Combination
11	1	Rifapentin	NA	0.25	NA	0.00025	NA	Control
11	1	Bedaquiline	SQ109	0.25	1	0.003	0.06	Combination
11	0.528694	Bedaquiline	SQ109	0.5	2.8284	0.00588	0.1692	Combination
11	0.237686	Bedaquiline	SQ109	1.4142	0.7071	0.01692	0.0426	Combination
11	1	SQ109	NA	0.25	NA	0.015	NA	Control
11	0.124718	Bedaquiline	Sutezolid	0.25	1.4142	0.003	0.2538	Combination
11	1	Bedaquiline	Sutezolid	0.7071	0.25	0.00852	0.045	Combination
11	0	Bedaquiline	Sutezolid	1.4142	1.4142	0.01692	0.2538	Combination
11	1	Sutezolid	NA	0.3536	NA	0.063	NA	Control
11	0.821509	Bedaquiline	Rifampin	0.25	1.4142	0.003	0.001128	Combination
11	0.967013	Bedaquiline	Rifampin	0.7071	0.25	0.00852	0.0002	Combination
11	0	Bedaquiline	Rifampin	1.4142	1.4142	0.01692	0.001128	Combination
11	1	Rifampin	NA	0.3536	NA	0.00028	NA	Control
11	0	Bedaquiline	Rifapentin	0.25	2	0.003	0.002	Combination
11	1	Bedaquiline	Rifapentin	0.7071	0.3536	0.00852	0.00035	Combination
11	0	Bedaquiline	Rifapentin	1.4142	2	0.01692	0.002	Combination
11	1	Rifapentin	NA	0.3536	NA	0.00035	NA	Control
11	1	Bedaquiline	SQ109	0.25	1.4142	0.003	0.0846	Combination
11	0.904654	Bedaquiline	SQ109	0.7071	0.1768	0.00852	0.0108	Combination
11	0.0840488	Bedaquiline	SQ109	1.4142	1	0.01692	0.06	Combination
11	1	SQ109	NA	0.3536	NA	0.021	NA	Control
11	0	Bedaquiline	Sutezolid	0.25	2	0.003	0.36	Combination
11	0.945323	Bedaquiline	Sutezolid	0.7071	0.3536	0.00852	0.063	Combination
11	0	Bedaquiline	Sutezolid	1.4142	2	0.01692	0.36	Combination
11	1	Sutezolid	NA	0.5	NA	0.0882	NA	Control
11	0.403073	Bedaquiline	Rifampin	0.25	2	0.003	0.0016	Combination
11	0.985088	Bedaquiline	Rifampin	0.7071	0.3536	0.00852	0.00028	Combination
11	0	Bedaquiline	Rifampin	1.4142	2	0.01692	0.0016	Combination
11	1	Rifampin	NA	0.5	NA	0.000392	NA	Control
11	0	Bedaquiline	Rifapentin	0.25	2.8284	0.003	0.00282	Combination
11	0.868504	Bedaquiline	Rifapentin	0.7071	0.5	0.00852	0.00049	Combination
11	0	Bedaquiline	Rifapentin	1.4142	2.8284	0.01692	0.00282	Combination
11	1	Rifapentin	NA	0.5	NA	0.00049	NA	Control
11	1	Bedaquiline	SQ109	0.25	2	0.003	0.12	Combination
11	0.873023	Bedaquiline	SQ109	0.7071	0.25	0.00852	0.015	Combination
11	0.0533213	Bedaquiline	SQ109	1.4142	1.4142	0.01692	0.0846	Combination
11	1	SQ109	NA	0.5	NA	0.0294	NA	Control
11	0	Bedaquiline	Sutezolid	0.25	2.8284	0.003	0.5076	Combination
11	0.895617	Bedaquiline	Sutezolid	0.7071	0.5	0.00852	0.0882	Combination
11	0	Bedaquiline	Sutezolid	1.4142	2.8284	0.01692	0.5076	Combination
11	0.819702	Sutezolid	NA	0.7071	NA	0.1278	NA	Control
11	0.0587438	Bedaquiline	Rifampin	0.25	2.8284	0.003	0.002256	Combination
11	0.962494	Bedaquiline	Rifampin	0.7071	0.5	0.00852	0.000392	Combination
11	0	Bedaquiline	Rifampin	1.4142	2.8284	0.01692	0.002256	Combination
11	0.958879	Rifampin	NA	0.7071	NA	0.000568	NA	Control
11	0.967917	Bedaquiline	Rifapentin	0.3536	0.1768	0.0042	0.00018	Combination
11	0.750113	Bedaquiline	Rifapentin	0.7071	0.7071	0.00852	0.00071	Combination
11	0.0605513	Bedaquiline	Rifapentin	2	0.1768	0.024	0.00018	Combination
11	0.903751	Rifapentin	NA	0.7071	NA	0.00071	NA	Control
11	0.728423	Bedaquiline	SQ109	0.25	2.8284	0.003	0.1692	Combination
11	0.930863	Bedaquiline	SQ109	0.7071	0.3536	0.00852	0.021	Combination
11	0.400362	Bedaquiline	SQ109	1.4142	2	0.01692	0.12	Combination
11	1	SQ109	NA	0.7071	NA	0.0426	NA	Control
11	0.666064	Bedaquiline	Sutezolid	0.7071	0.7071	0.00852	0.1278	Combination
11	0.1446	Bedaquiline	Sutezolid	2	0.1768	0.024	0.0324	Combination
11	0.468143	Sutezolid	NA	1	NA	0.18	NA	Control
11	0.26751	Bedaquiline	NA	2	NA	0.024	NA	Control
11	1	Bedaquiline	Rifampin	0.7071	0.7071	0.00852	0.000568	Combination
11	0.0225938	Bedaquiline	Rifampin	2	0.1768	0.024	0.000144	Combination
11	1	Rifampin	NA	1	NA	0.0008	NA	Control
11	0.581112	Bedaquiline	Rifapentin	0.7071	1	0.00852	0.001	Combination
11	0.0460913	Bedaquiline	Rifapentin	2	0.25	0.024	0.00025	Combination
11	0.595572	Rifapentin	NA	1	NA	0.001	NA	Control
11	1	Bedaquiline	SQ109	0.3536	0.1768	0.0042	0.0108	Combination
11	0.788974	Bedaquiline	SQ109	0.7071	0.5	0.00852	0.0294	Combination
11	0	Bedaquiline	SQ109	1.4142	2.8284	0.01692	0.1692	Combination
11	1	SQ109	NA	1	NA	0.06	NA	Control
11	1	Bedaquiline	Sutezolid	0.3536	0.1768	0.0042	0.0324	Combination
11	0.346136	Bedaquiline	Sutezolid	0.7071	1	0.00852	0.18	Combination
11	0.0976051	Bedaquiline	Sutezolid	2	0.25	0.024	0.045	Combination
11	0.242205	Sutezolid	NA	1.4142	NA	0.2538	NA	Control
11	0.884772	Bedaquiline	Rifampin	0.3536	0.1768	0.0042	0.000144	Combination
11	0.389516	Bedaquiline	Rifampin	0.7071	1	0.00852	0.0008	Combination
11	0.02169	Bedaquiline	Rifampin	2	0.25	0.024	0.0002	Combination
11	0.594668	Rifampin	NA	1.4142	NA	0.001128	NA	Control
11	0.892906	Bedaquiline	Rifapentin	0.3536	0.25	0.0042	0.00025	Combination
11	0.0234975	Bedaquiline	Rifapentin	0.7071	1.4142	0.00852	0.00141	Combination
11	0	Bedaquiline	Rifapentin	2	0.3536	0.024	0.00035	Combination
11	0.010845	Rifapentin	NA	1.4142	NA	0.00141	NA	Control
11	1	Bedaquiline	SQ109	0.3536	0.25	0.0042	0.015	Combination
11	0.769995	Bedaquiline	SQ109	0.7071	0.7071	0.00852	0.0426	Combination
11	0.222323	Bedaquiline	SQ109	2	0.1768	0.024	0.0108	Combination
11	0.667872	SQ109	NA	1.4142	NA	0.0846	NA	Control
11	1	Bedaquiline	Sutezolid	0.3536	0.25	0.0042	0.045	Combination
11	0	Bedaquiline	Sutezolid	0.7071	1.4142	0.00852	0.2538	Combination
11	0.154541	Bedaquiline	Sutezolid	2	0.3536	0.024	0.063	Combination
11	0	Sutezolid	NA	2	NA	0.36	NA	Control
11	0.986896	Bedaquiline	Rifampin	0.3536	0.25	0.0042	0.0002	Combination
11	0.297334	Bedaquiline	Rifampin	0.7071	1.4142	0.00852	0.001128	Combination
11	0	Bedaquiline	Rifampin	2	0.3536	0.024	0.00028	Combination
11	0.0334388	Rifampin	NA	2	NA	0.0016	NA	Control
11	0.987799	Bedaquiline	Rifapentin	0.3536	0.3536	0.0042	0.00035	Combination
11	0	Bedaquiline	Rifapentin	0.7071	2	0.00852	0.002	Combination
11	0.0018075	Bedaquiline	Rifapentin	2	0.5	0.024	0.00049	Combination
11	0	Rifapentin	NA	2	NA	0.002	NA	Control
11	1	Bedaquiline	SQ109	0.3536	0.3536	0.0042	0.021	Combination
11	0.901943	Bedaquiline	SQ109	0.7071	1	0.00852	0.06	Combination
11	0.295526	Bedaquiline	SQ109	2	0.25	0.024	0.015	Combination
11	0.972436	SQ109	NA	2	NA	0.12	NA	Control
11	1	Bedaquiline	Sutezolid	0.3536	0.3536	0.0042	0.063	Combination
11	0	Bedaquiline	Sutezolid	0.7071	2	0.00852	0.36	Combination
11	0.0054225	Bedaquiline	Sutezolid	2	0.5	0.024	0.0882	Combination
11	0	Sutezolid	NA	2.8284	NA	0.5076	NA	Control
11	1	Bedaquiline	Rifampin	0.3536	0.3536	0.0042	0.00028	Combination
11	0	Bedaquiline	Rifampin	0.7071	2	0.00852	0.0016	Combination
11	0	Bedaquiline	Rifampin	2	0.5	0.024	0.000392	Combination
11	0	Rifampin	NA	2.8284	NA	0.002256	NA	Control
11	1	Bedaquiline	Rifapentin	0.3536	0.5	0.0042	0.00049	Combination
11	0	Bedaquiline	Rifapentin	0.7071	2.8284	0.00852	0.00282	Combination
11	0	Bedaquiline	Rifapentin	2	0.7071	0.024	0.00071	Combination
11	0	Rifapentin	NA	2.8284	NA	0.00282	NA	Control
11	1	Bedaquiline	SQ109	0.7071	1.4142	0.00852	0.0846	Combination
11	0.189788	Bedaquiline	SQ109	2	0.3536	0.024	0.021	Combination
11	0.820606	SQ109	NA	2.8284	NA	0.1692	NA	Control
11	1	Bedaquiline	Sutezolid	0.3536	0.5	0.0042	0.0882	Combination
11	0	Bedaquiline	Sutezolid	0.7071	2.8284	0.00852	0.5076	Combination
11	0	Bedaquiline	Sutezolid	2	0.7071	0.024	0.1278	Combination
11	1	Bedaquiline	Rifampin	0.3536	0.5	0.0042	0.000392	Combination
11	0	Bedaquiline	Rifampin	0.7071	2.8284	0.00852	0.002256	Combination
11	0.0343425	Bedaquiline	Rifampin	2	0.7071	0.024	0.000568	Combination
11	0	Bedaquiline	NA	2.8284	NA	0.03384	NA	Control
11	1	Bedaquiline	Rifapentin	0.3536	0.7071	0.0042	0.00071	Combination
11	0.913692	Bedaquiline	Rifapentin	1	0.1768	0.012	0.00018	Combination
11	0	Bedaquiline	Rifapentin	2	1	0.024	0.001	Combination
12	0	Bedaquiline	SQ109	2.8284	0.25	0.03384	0.015	Combination
12	0.949712	Bedaquiline	SQ109	0.1768	2.8284	0.00216	0.1692	Combination
12	0.733973	Bedaquiline	Sutezolid	1.4142	0.3536	0.01692	0.063	Combination
12	0	Bedaquiline	Sutezolid	2.8284	2	0.03384	0.36	Combination
12	1	Bedaquiline	Sutezolid	0.25	0.3536	0.003	0.063	Combination
12	0.0199616	Bedaquiline	Sutezolid	0.5	2	0.00588	0.36	Combination
12	0.813052	Bedaquiline	Rifampin	1.4142	0.3536	0.01692	0.00028	Combination
12	0	Bedaquiline	Rifampin	2.8284	2	0.03384	0.0016	Combination
12	1	Bedaquiline	Rifampin	0.25	0.3536	0.003	0.00028	Combination
12	0	Bedaquiline	Rifampin	0.5	2	0.00588	0.0016	Combination
12	0.880614	Bedaquiline	Rifapentin	1.4142	0.5	0.01692	0.00049	Combination
12	0	Bedaquiline	Rifapentin	2.8284	2	0.03384	0.002	Combination
12	0.402303	Bedaquiline	Rifapentin	0.25	1	0.003	0.001	Combination
12	0	Bedaquiline	SQ109	2.8284	0.3536	0.03384	0.021	Combination
12	0.905182	Bedaquiline	SQ109	0.25	0.1768	0.003	0.0108	Combination
12	0.463724	Bedaquiline	Sutezolid	1.4142	0.5	0.01692	0.0882	Combination
12	0	Bedaquiline	Sutezolid	2.8284	2.8284	0.03384	0.5076	Combination
12	0.961228	Bedaquiline	Sutezolid	0.25	0.5	0.003	0.0882	Combination
12	0	Bedaquiline	Sutezolid	0.5	2.8284	0.00588	0.5076	Combination
12	0.658733	Bedaquiline	Rifampin	1.4142	0.5	0.01692	0.000392	Combination
12	0	Bedaquiline	Rifampin	2.8284	2.8284	0.03384	0.002256	Combination
12	0.935125	Bedaquiline	Rifampin	0.25	0.5	0.003	0.000392	Combination
12	0	Bedaquiline	Rifampin	0.5	2.8284	0.00588	0.002256	Combination
12	0.447601	Bedaquiline	Rifapentin	1.4142	0.7071	0.01692	0.00071	Combination
12	0	Bedaquiline	Rifapentin	2.8284	2.8284	0.03384	0.00282	Combination
12	0.195777	Bedaquiline	Rifapentin	0.25	1.4142	0.003	0.00141	Combination
12	0.726296	Bedaquiline	SQ109	1.4142	0.1768	0.01692	0.0108	Combination
12	0.0245681	Bedaquiline	SQ109	2.8284	0.5	0.03384	0.0294	Combination
12	0.766219	Bedaquiline	SQ109	0.5	0.7071	0.00588	0.0426	Combination
12	0.244914	Bedaquiline	Sutezolid	1.4142	0.7071	0.01692	0.1278	Combination
12	1	Sutezolid	NA	0.1768	NA	0.0324	NA	Control
12	0.690979	Bedaquiline	Sutezolid	0.25	0.7071	0.003	0.1278	Combination
12	0.829942	Bedaquiline	NA	1	NA	0.012	NA	Control
12	0.133589	Bedaquiline	Rifampin	1.4142	0.7071	0.01692	0.000568	Combination
12	0.903647	Rifampin	NA	0.1768	NA	0.000144	NA	Control
12	0.61881	Bedaquiline	Rifampin	0.25	0.7071	0.003	0.000568	Combination
12	0.555854	Bedaquiline	NA	1.4142	NA	0.01692	NA	Control
12	0.185797	Bedaquiline	Rifapentin	1.4142	1	0.01692	0.001	Combination
12	0.820729	Rifapentin	NA	0.1768	NA	0.00018	NA	Control
12	0	Bedaquiline	Rifapentin	0.25	2	0.003	0.002	Combination
12	1	Bedaquiline	Rifapentin	0.7071	0.25	0.00852	0.00025	Combination
12	0.68023	Bedaquiline	SQ109	1.4142	0.25	0.01692	0.015	Combination
12	0.535125	Bedaquiline	SQ109	1	2	0.012	0.12	Combination
12	0	Bedaquiline	SQ109	2.8284	0.7071	0.03384	0.0426	Combination
12	0.835317	Bedaquiline	SQ109	0.5	1	0.00588	0.06	Combination
12	0.087524	Bedaquiline	Sutezolid	1.4142	1	0.01692	0.18	Combination
12	1	Sutezolid	NA	0.25	NA	0.045	NA	Control
12	0.55048	Bedaquiline	Sutezolid	0.25	1	0.003	0.18	Combination
12	0.84453	Bedaquiline	Sutezolid	0.7071	0.1768	0.00852	0.0324	Combination
12	0.081382	Bedaquiline	Rifampin	1.4142	1	0.01692	0.0008	Combination
12	0.955086	Rifampin	NA	0.25	NA	0.0002	NA	Control
12	0.750096	Bedaquiline	Rifampin	0.25	1	0.003	0.0008	Combination
12	0.726296	Bedaquiline	Rifampin	0.7071	0.1768	0.00852	0.000144	Combination
12	0	Bedaquiline	Rifapentin	1.4142	1.4142	0.01692	0.00141	Combination
12	0.83071	Rifapentin	NA	0.25	NA	0.00025	NA	Control
12	0	Bedaquiline	Rifapentin	0.25	2.8284	0.003	0.00282	Combination
12	0.905182	Bedaquiline	Rifapentin	0.7071	0.3536	0.00852	0.00035	Combination
12	0.758541	Bedaquiline	SQ109	1.4142	0.3536	0.01692	0.021	Combination
12	0.257198	Bedaquiline	SQ109	1	2.8284	0.012	0.1692	Combination
12	0	Bedaquiline	SQ109	2.8284	1	0.03384	0.06	Combination
12	0.587332	Bedaquiline	SQ109	0.5	1.4142	0.00588	0.0846	Combination
12	0	Bedaquiline	Sutezolid	1.4142	1.4142	0.01692	0.2538	Combination
12	0.996545	Sutezolid	NA	0.3536	NA	0.063	NA	Control
12	0.224952	Bedaquiline	Sutezolid	0.25	1.4142	0.003	0.2538	Combination
12	0.852975	Bedaquiline	Sutezolid	0.7071	0.25	0.00852	0.045	Combination
12	0	Bedaquiline	Rifampin	1.4142	1.4142	0.01692	0.001128	Combination
12	1	Rifampin	NA	0.3536	NA	0.00028	NA	Control
12	0.28714	Bedaquiline	Rifampin	0.25	1.4142	0.003	0.001128	Combination
12	0.645681	Bedaquiline	Rifampin	0.7071	0.25	0.00852	0.0002	Combination
12	0	Bedaquiline	Rifapentin	1.4142	2	0.01692	0.002	Combination
12	0.784645	Rifapentin	NA	0.3536	NA	0.00035	NA	Control
12	0.825336	Bedaquiline	Rifapentin	0.3536	0.1768	0.0042	0.00018	Combination
12	1	Bedaquiline	Rifapentin	0.7071	0.5	0.00852	0.00049	Combination
12	0.52975	Bedaquiline	SQ109	1.4142	0.5	0.01692	0.0294	Combination
12	0	Bedaquiline	SQ109	2.8284	1.4142	0.03384	0.0846	Combination
12	0.909789	Bedaquiline	SQ109	0.25	0.25	0.003	0.015	Combination
12	0.621113	Bedaquiline	SQ109	0.5	2	0.00588	0.12	Combination
12	0.000767754	Bedaquiline	Sutezolid	1.4142	2	0.01692	0.36	Combination
12	0.88906	Sutezolid	NA	0.5	NA	0.0882	NA	Control
12	0.0476008	Bedaquiline	Sutezolid	0.25	2	0.003	0.36	Combination
12	0.745489	Bedaquiline	Sutezolid	0.7071	0.3536	0.00852	0.063	Combination
12	0	Bedaquiline	Rifampin	1.4142	2	0.01692	0.0016	Combination
12	0.945873	Rifampin	NA	0.5	NA	0.000392	NA	Control
12	0.00690979	Bedaquiline	Rifampin	0.25	2	0.003	0.0016	Combination
12	0.657965	Bedaquiline	Rifampin	0.7071	0.3536	0.00852	0.00028	Combination
12	0	Bedaquiline	Rifapentin	1.4142	2.8284	0.01692	0.00282	Combination
12	0.951248	Rifapentin	NA	0.5	NA	0.00049	NA	Control
12	0.674856	Bedaquiline	Rifapentin	0.7071	0.7071	0.00852	0.00071	Combination
12	0.309405	Bedaquiline	SQ109	1.4142	0.7071	0.01692	0.0426	Combination
12	0	Bedaquiline	SQ109	2.8284	2	0.03384	0.12	Combination
12	1	Bedaquiline	SQ109	0.25	0.3536	0.003	0.021	Combination
12	0.491363	Bedaquiline	SQ109	0.5	2.8284	0.00588	0.1692	Combination
12	0	Bedaquiline	Sutezolid	1.4142	2.8284	0.01692	0.5076	Combination
12	0.641075	Sutezolid	NA	0.7071	NA	0.1278	NA	Control
12	0	Bedaquiline	Sutezolid	0.25	2.8284	0.003	0.5076	Combination
12	0.669482	Bedaquiline	Sutezolid	0.7071	0.5	0.00852	0.0882	Combination
12	0	Bedaquiline	Rifampin	1.4142	2.8284	0.01692	0.002256	Combination
12	0.970441	Rifampin	NA	0.7071	NA	0.000568	NA	Control
12	0.0153551	Bedaquiline	Rifampin	0.25	2.8284	0.003	0.002256	Combination
12	0.628791	Bedaquiline	Rifampin	0.7071	0.5	0.00852	0.000392	Combination
12	0.0690979	Bedaquiline	Rifapentin	2	0.1768	0.024	0.00018	Combination
12	0.740883	Rifapentin	NA	0.7071	NA	0.00071	NA	Control
12	0.874472	Bedaquiline	Rifapentin	0.3536	0.25	0.0042	0.00025	Combination
12	0.253359	Bedaquiline	Rifapentin	0.7071	1	0.00852	0.001	Combination
12	0.246449	Bedaquiline	SQ109	1.4142	1	0.01692	0.06	Combination
12	0	Bedaquiline	SQ109	2.8284	2.8284	0.03384	0.1692	Combination
12	0.962764	Bedaquiline	SQ109	0.25	0.5	0.003	0.0294	Combination
12	0.711708	Bedaquiline	SQ109	0.7071	0.1768	0.00852	0.0108	Combination
12	0.277927	Bedaquiline	Sutezolid	2	0.1768	0.024	0.0324	Combination
12	0.422265	Sutezolid	NA	1	NA	0.18	NA	Control
12	0.342418	Bedaquiline	Sutezolid	0.7071	0.7071	0.00852	0.1278	Combination
12	0.00153551	Bedaquiline	Rifampin	2	0.1768	0.024	0.000144	Combination
12	0.785413	Rifampin	NA	1	NA	0.0008	NA	Control
12	0.138964	Bedaquiline	NA	2	NA	0.024	NA	Control
12	0.683301	Bedaquiline	Rifampin	0.7071	0.7071	0.00852	0.000568	Combination
12	0.0575816	Bedaquiline	Rifapentin	2	0.25	0.024	0.00025	Combination
12	0.555854	Rifapentin	NA	1	NA	0.001	NA	Control
12	0.892131	Bedaquiline	Rifapentin	0.3536	0.3536	0.0042	0.00035	Combination
12	0	Bedaquiline	Rifapentin	0.7071	1.4142	0.00852	0.00141	Combination
12	0.207294	Bedaquiline	SQ109	1.4142	1.4142	0.01692	0.0846	Combination
12	0.909789	SQ109	NA	0.1768	NA	0.0108	NA	Control
12	0.770825	Bedaquiline	SQ109	0.25	0.7071	0.003	0.0426	Combination
12	0.654127	Bedaquiline	SQ109	0.7071	0.25	0.00852	0.015	Combination
12	0.0829175	Bedaquiline	Sutezolid	2	0.25	0.024	0.045	Combination
12	0.26334	Sutezolid	NA	1.4142	NA	0.2538	NA	Control
12	0.910557	Bedaquiline	Sutezolid	0.3536	0.1768	0.0042	0.0324	Combination
12	0.271017	Bedaquiline	Sutezolid	0.7071	1	0.00852	0.18	Combination
12	0.0122841	Bedaquiline	Rifampin	2	0.25	0.024	0.0002	Combination
12	0.491363	Rifampin	NA	1.4142	NA	0.001128	NA	Control
12	0.821497	Bedaquiline	Rifampin	0.3536	0.1768	0.0042	0.000144	Combination
12	0.498273	Bedaquiline	Rifampin	0.7071	1	0.00852	0.0008	Combination
12	0.0191939	Bedaquiline	Rifapentin	2	0.3536	0.024	0.00035	Combination
12	0.00153551	Rifapentin	NA	1.4142	NA	0.00141	NA	Control
12	1	Bedaquiline	Rifapentin	0.3536	0.5	0.0042	0.00049	Combination
12	0	Bedaquiline	Rifapentin	0.7071	2	0.00852	0.002	Combination
12	0.0353167	Bedaquiline	SQ109	1.4142	2	0.01692	0.12	Combination
12	0.841459	SQ109	NA	0.25	NA	0.015	NA	Control
12	0.679463	Bedaquiline	SQ109	0.25	1	0.003	0.06	Combination
12	0.51286	Bedaquiline	SQ109	0.7071	0.3536	0.00852	0.021	Combination
12	0.137428	Bedaquiline	Sutezolid	2	0.3536	0.024	0.063	Combination
12	0.10595	Sutezolid	NA	2	NA	0.36	NA	Control
12	0.966603	Bedaquiline	Sutezolid	0.3536	0.25	0.0042	0.045	Combination
12	0.135893	Bedaquiline	Sutezolid	0.7071	1.4142	0.00852	0.2538	Combination
12	0.000767754	Bedaquiline	Rifampin	2	0.3536	0.024	0.00028	Combination
12	0	Rifampin	NA	2	NA	0.0016	NA	Control
12	0.786948	Bedaquiline	Rifampin	0.3536	0.25	0.0042	0.0002	Combination
12	0	Bedaquiline	Rifampin	0.7071	1.4142	0.00852	0.001128	Combination
12	0.00690979	Bedaquiline	Rifapentin	2	0.5	0.024	0.00049	Combination
12	0	Rifapentin	NA	2	NA	0.002	NA	Control
12	0.751631	Bedaquiline	Rifapentin	0.3536	0.7071	0.0042	0.00071	Combination
12	0	Bedaquiline	Rifapentin	0.7071	2.8284	0.00852	0.00282	Combination
12	0	Bedaquiline	SQ109	1.4142	2.8284	0.01692	0.1692	Combination
12	0.815355	SQ109	NA	0.3536	NA	0.021	NA	Control
12	0.512092	Bedaquiline	SQ109	0.25	1.4142	0.003	0.0846	Combination
12	0.600384	Bedaquiline	SQ109	0.7071	0.5	0.00852	0.0294	Combination
12	0.0928983	Bedaquiline	Sutezolid	2	0.5	0.024	0.0882	Combination
12	0.00537428	Sutezolid	NA	2.8284	NA	0.5076	NA	Control
12	0.733205	Bedaquiline	Sutezolid	0.3536	0.3536	0.0042	0.063	Combination
12	0.000767754	Bedaquiline	Sutezolid	0.7071	2	0.00852	0.36	Combination
12	0.0184261	Bedaquiline	Rifampin	2	0.5	0.024	0.000392	Combination
12	0	Rifampin	NA	2.8284	NA	0.002256	NA	Control
12	0.758541	Bedaquiline	Rifampin	0.3536	0.3536	0.0042	0.00028	Combination
12	0	Bedaquiline	Rifampin	0.7071	2	0.00852	0.0016	Combination
12	0	Bedaquiline	Rifapentin	2	0.7071	0.024	0.00071	Combination
12	0	Rifapentin	NA	2.8284	NA	0.00282	NA	Control
12	0.862956	Bedaquiline	Rifapentin	0.1768	0.1768	0.00216	0.00018	Combination
12	1	Bedaquiline	Rifapentin	1	0.1768	0.012	0.00018	Combination
12	0.191171	Bedaquiline	SQ109	2	0.1768	0.024	0.0108	Combination
12	0.843762	SQ109	NA	0.5	NA	0.0294	NA	Control
12	0.459885	Bedaquiline	SQ109	0.25	2	0.003	0.12	Combination
12	0.707869	Bedaquiline	SQ109	0.7071	0.7071	0.00852	0.0426	Combination
12	0.0207294	Bedaquiline	Sutezolid	2	0.7071	0.024	0.1278	Combination
12	0.80691	Bedaquiline	Sutezolid	0.3536	0.5	0.0042	0.0882	Combination
12	0	Bedaquiline	Sutezolid	0.7071	2.8284	0.00852	0.5076	Combination
12	0	Bedaquiline	Rifampin	2	0.7071	0.024	0.000568	Combination
12	0.00537428	Bedaquiline	NA	2.8284	NA	0.03384	NA	Control
12	0.819194	Bedaquiline	Rifampin	0.3536	0.5	0.0042	0.000392	Combination
12	0	Bedaquiline	Rifampin	0.7071	2.8284	0.00852	0.002256	Combination
12	0	Bedaquiline	Rifapentin	2	1	0.024	0.001	Combination
12	0	Bedaquiline	Rifapentin	2	1.4142	0.024	0.00141	Combination
12	0.714779	Bedaquiline	Rifapentin	0.1768	0.25	0.00216	0.00025	Combination
12	0.322457	Bedaquiline	Rifapentin	0.3536	1	0.0042	0.001	Combination
12	0.116699	Bedaquiline	SQ109	2	0.25	0.024	0.015	Combination
12	0.794626	SQ109	NA	0.7071	NA	0.0426	NA	Control
12	0.44453	Bedaquiline	SQ109	0.25	2.8284	0.003	0.1692	Combination
12	0.376967	Bedaquiline	SQ109	0.7071	1	0.00852	0.06	Combination
12	1	Bedaquiline	Sutezolid	1	0.1768	0.012	0.0324	Combination
12	0	Bedaquiline	Sutezolid	2	1	0.024	0.18	Combination
12	0.634933	Bedaquiline	Sutezolid	0.3536	0.7071	0.0042	0.1278	Combination
12	0.54357	Bedaquiline	Rifampin	1	0.1768	0.012	0.000144	Combination
12	0	Bedaquiline	Rifampin	2	1	0.024	0.0008	Combination
12	0.822265	Bedaquiline	NA	0.1768	NA	0.00216	NA	Control
12	0.754702	Bedaquiline	Rifampin	0.3536	0.7071	0.0042	0.000568	Combination
12	0.697121	Bedaquiline	Rifapentin	1	0.25	0.012	0.00025	Combination
12	0	Bedaquiline	Rifapentin	2	2	0.024	0.002	Combination
12	0.847601	Bedaquiline	Rifapentin	0.1768	0.3536	0.00216	0.00035	Combination
12	0.040691	Bedaquiline	Rifapentin	0.3536	1.4142	0.0042	0.00141	Combination
12	0.211132	Bedaquiline	SQ109	2	0.3536	0.024	0.021	Combination
12	0.771593	SQ109	NA	1	NA	0.06	NA	Control
12	0.770058	Bedaquiline	SQ109	0.3536	0.1768	0.0042	0.0108	Combination
12	0.758541	Bedaquiline	SQ109	0.7071	1.4142	0.00852	0.0846	Combination
12	0.604223	Bedaquiline	Sutezolid	1	0.25	0.012	0.045	Combination
12	0	Bedaquiline	Sutezolid	2	1.4142	0.024	0.2538	Combination
12	0.945106	Bedaquiline	Sutezolid	0.1768	0.1768	0.00216	0.0324	Combination
12	0.514395	Bedaquiline	Sutezolid	0.3536	1	0.0042	0.18	Combination
12	0.485988	Bedaquiline	Rifampin	1	0.25	0.012	0.0002	Combination
12	0	Bedaquiline	Rifampin	2	1.4142	0.024	0.001128	Combination
12	0.81382	Bedaquiline	Rifampin	0.1768	0.1768	0.00216	0.000144	Combination
12	0.691747	Bedaquiline	Rifampin	0.3536	1	0.0042	0.0008	Combination
12	0.586564	Bedaquiline	Rifapentin	1	0.3536	0.012	0.00035	Combination
12	0	Bedaquiline	Rifapentin	2	2.8284	0.024	0.00282	Combination
12	0.79309	Bedaquiline	Rifapentin	0.1768	0.5	0.00216	0.00049	Combination
12	0	Bedaquiline	Rifapentin	0.3536	2	0.0042	0.002	Combination
12	0.589635	Bedaquiline	SQ109	0.7071	2	0.00852	0.12	Combination
12	0.590403	SQ109	NA	1.4142	NA	0.0846	NA	Control
12	0.780806	Bedaquiline	SQ109	0.3536	0.25	0.0042	0.015	Combination
12	0.895969	Bedaquiline	SQ109	0.3536	0.5	0.0042	0.0294	Combination
12	0.720921	Bedaquiline	Sutezolid	1	0.3536	0.012	0.063	Combination
12	0	Bedaquiline	Sutezolid	2	2	0.024	0.36	Combination
12	0.955086	Bedaquiline	Sutezolid	0.1768	0.25	0.00216	0.045	Combination
12	0.135893	Bedaquiline	Sutezolid	0.3536	1.4142	0.0042	0.2538	Combination
12	0.67025	Bedaquiline	Rifampin	1	0.3536	0.012	0.00028	Combination
12	0	Bedaquiline	Rifampin	2	2	0.024	0.0016	Combination
12	0.83762	Bedaquiline	Rifampin	0.1768	0.25	0.00216	0.0002	Combination
12	0.511324	Bedaquiline	Rifampin	0.3536	1.4142	0.0042	0.001128	Combination
12	0.735509	Bedaquiline	Rifapentin	1	0.5	0.012	0.00049	Combination
12	0.998848	Bedaquiline	NA	0.3536	NA	0.0042	NA	Control
12	0.819962	Bedaquiline	Rifapentin	0.1768	0.7071	0.00216	0.00071	Combination
12	0	Bedaquiline	Rifapentin	0.3536	2.8284	0.0042	0.00282	Combination
12	0.386948	Bedaquiline	SQ109	0.7071	2.8284	0.00852	0.1692	Combination
12	0.611132	SQ109	NA	2	NA	0.12	NA	Control
12	0.753935	Bedaquiline	SQ109	0.3536	0.3536	0.0042	0.021	Combination
12	0.992706	Bedaquiline	SQ109	0.3536	0.7071	0.0042	0.0426	Combination
12	0.481382	Bedaquiline	Sutezolid	1	0.5	0.012	0.0882	Combination
12	0	Bedaquiline	Sutezolid	2	2.8284	0.024	0.5076	Combination
12	1	Bedaquiline	Sutezolid	0.1768	0.3536	0.00216	0.063	Combination
12	0.0337812	Bedaquiline	Sutezolid	0.3536	2	0.0042	0.36	Combination
12	0.704031	Bedaquiline	Rifampin	1	0.5	0.012	0.000392	Combination
12	0	Bedaquiline	Rifampin	2	2.8284	0.024	0.002256	Combination
12	0.877543	Bedaquiline	Rifampin	0.1768	0.3536	0.00216	0.00028	Combination
12	0.201919	Bedaquiline	Rifampin	0.3536	2	0.0042	0.0016	Combination
12	0.664107	Bedaquiline	Rifapentin	1	0.7071	0.012	0.00071	Combination
12	0	Bedaquiline	Rifapentin	2.8284	0.1768	0.03384	0.00018	Combination
12	0.48906	Bedaquiline	Rifapentin	0.1768	1	0.00216	0.001	Combination
12	0.782342	Bedaquiline	Rifapentin	0.5	0.1768	0.00588	0.00018	Combination
12	0.989635	Bedaquiline	SQ109	1	0.1768	0.012	0.0108	Combination
12	0.703263	SQ109	NA	2.8284	NA	0.1692	NA	Control
12	0.591939	Bedaquiline	SQ109	0.1768	0.1768	0.00216	0.0108	Combination
12	0.927447	Bedaquiline	SQ109	0.3536	1	0.0042	0.06	Combination
12	0.304798	Bedaquiline	Sutezolid	1	0.7071	0.012	0.1278	Combination
12	1	Bedaquiline	NA	0.25	NA	0.003	NA	Control
12	0.872169	Bedaquiline	Sutezolid	0.1768	0.5	0.00216	0.0882	Combination
12	0	Bedaquiline	Sutezolid	0.3536	2.8284	0.0042	0.5076	Combination
12	0.552015	Bedaquiline	Rifampin	1	0.7071	0.012	0.000568	Combination
12	0.746257	Bedaquiline	Rifampin	0.1768	0.5	0.00216	0.000392	Combination
12	0	Bedaquiline	Rifampin	0.3536	2.8284	0.0042	0.002256	Combination
12	0.168138	Bedaquiline	Rifapentin	1	1	0.012	0.001	Combination
12	0	Bedaquiline	Rifapentin	2.8284	0.25	0.03384	0.00025	Combination
12	0.135125	Bedaquiline	Rifapentin	0.1768	1.4142	0.00216	0.00141	Combination
12	0.911324	Bedaquiline	Rifapentin	0.5	0.25	0.00588	0.00025	Combination
12	0.963532	Bedaquiline	SQ109	1	0.25	0.012	0.015	Combination
12	0.352399	Bedaquiline	SQ109	2	0.5	0.024	0.0294	Combination
12	0.758541	Bedaquiline	SQ109	0.1768	0.25	0.00216	0.015	Combination
12	0.816123	Bedaquiline	SQ109	0.3536	1.4142	0.0042	0.0846	Combination
12	0.20499	Bedaquiline	Sutezolid	1	1	0.012	0.18	Combination
12	0.00767754	Bedaquiline	Sutezolid	2.8284	0.1768	0.03384	0.0324	Combination
12	0.622649	Bedaquiline	Sutezolid	0.1768	0.7071	0.00216	0.1278	Combination
12	0.780806	Bedaquiline	Sutezolid	0.5	0.1768	0.00588	0.0324	Combination
12	0.208829	Bedaquiline	Rifampin	1	1	0.012	0.0008	Combination
12	0	Bedaquiline	Rifampin	2.8284	0.1768	0.03384	0.000144	Combination
12	0.677159	Bedaquiline	Rifampin	0.1768	0.7071	0.00216	0.000568	Combination
12	0.819194	Bedaquiline	Rifampin	0.5	0.1768	0.00588	0.000144	Combination
12	0	Bedaquiline	Rifapentin	1	1.4142	0.012	0.00141	Combination
12	0	Bedaquiline	Rifapentin	2.8284	0.3536	0.03384	0.00035	Combination
12	0	Bedaquiline	Rifapentin	0.1768	2	0.00216	0.002	Combination
12	0.803839	Bedaquiline	Rifapentin	0.5	0.3536	0.00588	0.00035	Combination
12	0.862956	Bedaquiline	SQ109	1	0.3536	0.012	0.021	Combination
12	0.108253	Bedaquiline	SQ109	2	0.7071	0.024	0.0426	Combination
12	0.831478	Bedaquiline	SQ109	0.1768	0.3536	0.00216	0.021	Combination
12	0.655662	Bedaquiline	SQ109	0.3536	2	0.0042	0.12	Combination
12	0.00307102	Bedaquiline	Sutezolid	1	1.4142	0.012	0.2538	Combination
12	0	Bedaquiline	Sutezolid	2.8284	0.25	0.03384	0.045	Combination
12	0.403071	Bedaquiline	Sutezolid	0.1768	1	0.00216	0.18	Combination
12	0.876008	Bedaquiline	Sutezolid	0.5	0.25	0.00588	0.045	Combination
12	0.0667946	Bedaquiline	Rifampin	1	1.4142	0.012	0.001128	Combination
12	0	Bedaquiline	Rifampin	2.8284	0.25	0.03384	0.0002	Combination
12	0.703263	Bedaquiline	Rifampin	0.1768	1	0.00216	0.0008	Combination
12	0.781574	Bedaquiline	Rifampin	0.5	0.25	0.00588	0.0002	Combination
12	0.00460653	Bedaquiline	Rifapentin	1	2	0.012	0.002	Combination
12	0	Bedaquiline	Rifapentin	2.8284	0.5	0.03384	0.00049	Combination
12	0	Bedaquiline	Rifapentin	0.1768	2.8284	0.00216	0.00282	Combination
12	0.866027	Bedaquiline	Rifapentin	0.5	0.5	0.00588	0.00049	Combination
12	0.821497	Bedaquiline	SQ109	1	0.5	0.012	0.0294	Combination
12	0.0337812	Bedaquiline	SQ109	2	1	0.024	0.06	Combination
12	0.841459	Bedaquiline	SQ109	0.1768	0.5	0.00216	0.0294	Combination
12	0.548944	Bedaquiline	SQ109	0.3536	2.8284	0.0042	0.1692	Combination
12	0	Bedaquiline	Sutezolid	1	2	0.012	0.36	Combination
12	0	Bedaquiline	Sutezolid	2.8284	0.3536	0.03384	0.063	Combination
12	0.156622	Bedaquiline	Sutezolid	0.1768	1.4142	0.00216	0.2538	Combination
12	0.915931	Bedaquiline	Sutezolid	0.5	0.3536	0.00588	0.063	Combination
12	0	Bedaquiline	Rifampin	1	2	0.012	0.0016	Combination
12	0	Bedaquiline	Rifampin	2.8284	0.3536	0.03384	0.00028	Combination
12	0.194242	Bedaquiline	Rifampin	0.1768	1.4142	0.00216	0.001128	Combination
12	0.907486	Bedaquiline	Rifampin	0.5	0.3536	0.00588	0.00028	Combination
12	0	Bedaquiline	Rifapentin	1	2.8284	0.012	0.00282	Combination
12	0	Bedaquiline	Rifapentin	2.8284	0.7071	0.03384	0.00071	Combination
12	0.79309	Bedaquiline	Rifapentin	0.25	0.1768	0.003	0.00018	Combination
12	0.833013	Bedaquiline	Rifapentin	0.5	0.7071	0.00588	0.00071	Combination
12	0.780806	Bedaquiline	SQ109	1	0.7071	0.012	0.0426	Combination
12	0	Bedaquiline	SQ109	2	1.4142	0.024	0.0846	Combination
12	0.807678	Bedaquiline	SQ109	0.1768	0.7071	0.00216	0.0426	Combination
12	0.720154	Bedaquiline	SQ109	0.5	0.1768	0.00588	0.0108	Combination
12	0.00690979	Bedaquiline	Sutezolid	1	2.8284	0.012	0.5076	Combination
12	0	Bedaquiline	Sutezolid	2.8284	0.5	0.03384	0.0882	Combination
12	0.182726	Bedaquiline	Sutezolid	0.1768	2	0.00216	0.36	Combination
12	0.822265	Bedaquiline	Sutezolid	0.5	0.5	0.00588	0.0882	Combination
12	0	Bedaquiline	Rifampin	1	2.8284	0.012	0.002256	Combination
12	0	Bedaquiline	Rifampin	2.8284	0.5	0.03384	0.000392	Combination
12	0	Bedaquiline	Rifampin	0.1768	2	0.00216	0.0016	Combination
12	0.826104	Bedaquiline	Rifampin	0.5	0.5	0.00588	0.000392	Combination
12	0.473704	Bedaquiline	Rifapentin	1.4142	0.1768	0.01692	0.00018	Combination
12	0	Bedaquiline	Rifapentin	2.8284	1	0.03384	0.001	Combination
12	0.78618	Bedaquiline	Rifapentin	0.25	0.25	0.003	0.00025	Combination
12	0.516699	Bedaquiline	Rifapentin	0.5	1	0.00588	0.001	Combination
12	0.864491	Bedaquiline	SQ109	1	1	0.012	0.06	Combination
12	0	Bedaquiline	SQ109	2	2	0.024	0.12	Combination
12	0.760845	Bedaquiline	SQ109	0.1768	1	0.00216	0.06	Combination
12	0.87524	Bedaquiline	SQ109	0.5	0.25	0.00588	0.015	Combination
12	0.999616	Bedaquiline	NA	0.5	NA	0.00588	NA	Control
12	0	Bedaquiline	Sutezolid	2.8284	0.7071	0.03384	0.1278	Combination
12	0.00383877	Bedaquiline	Sutezolid	0.1768	2.8284	0.00216	0.5076	Combination
12	0.496737	Bedaquiline	Sutezolid	0.5	0.7071	0.00588	0.1278	Combination
12	0	Bedaquiline	Rifampin	2.8284	0.7071	0.03384	0.000568	Combination
12	0	Bedaquiline	Rifampin	0.1768	2.8284	0.00216	0.002256	Combination
12	0.84453	Bedaquiline	Rifampin	0.5	0.7071	0.00588	0.000568	Combination
12	0.671785	Bedaquiline	NA	0.7071	NA	0.00852	NA	Control
12	0	Bedaquiline	Rifapentin	2.8284	1.4142	0.03384	0.00141	Combination
12	0.843762	Bedaquiline	Rifapentin	0.25	0.3536	0.003	0.00035	Combination
12	0.00153551	Bedaquiline	Rifapentin	0.5	1.4142	0.00588	0.00141	Combination
12	0.354702	Bedaquiline	SQ109	1	1.4142	0.012	0.0846	Combination
12	0	Bedaquiline	SQ109	2	2.8284	0.024	0.1692	Combination
12	0.887524	Bedaquiline	SQ109	0.1768	1.4142	0.00216	0.0846	Combination
12	0.915163	Bedaquiline	SQ109	0.5	0.3536	0.00588	0.021	Combination
12	0.838388	Bedaquiline	Sutezolid	1.4142	0.1768	0.01692	0.0324	Combination
12	0	Bedaquiline	Sutezolid	2.8284	1	0.03384	0.18	Combination
12	0.829175	Bedaquiline	Sutezolid	0.25	0.1768	0.003	0.0324	Combination
12	0.387716	Bedaquiline	Sutezolid	0.5	1	0.00588	0.18	Combination
12	0.442226	Bedaquiline	Rifampin	1.4142	0.1768	0.01692	0.000144	Combination
12	0	Bedaquiline	Rifampin	2.8284	1	0.03384	0.0008	Combination
12	0.898273	Bedaquiline	Rifampin	0.25	0.1768	0.003	0.000144	Combination
12	0.664107	Bedaquiline	Rifampin	0.5	1	0.00588	0.0008	Combination
12	0.4238	Bedaquiline	Rifapentin	1.4142	0.25	0.01692	0.00025	Combination
12	0.809213	Bedaquiline	Rifapentin	0.25	0.5	0.003	0.00049	Combination
12	0	Bedaquiline	Rifapentin	0.5	2.8284	0.00588	0.00282	Combination
12	0	Bedaquiline	Rifapentin	0.5	2	0.00588	0.002	Combination
12	0.0368522	Bedaquiline	SQ109	2.8284	0.1768	0.03384	0.0108	Combination
12	0.779271	Bedaquiline	SQ109	0.1768	2	0.00216	0.12	Combination
12	0.971209	Bedaquiline	SQ109	0.5	0.5	0.00588	0.0294	Combination
12	0.704031	Bedaquiline	Sutezolid	1.4142	0.25	0.01692	0.045	Combination
12	0	Bedaquiline	Sutezolid	2.8284	1.4142	0.03384	0.2538	Combination
12	1	Bedaquiline	Sutezolid	0.25	0.25	0.003	0.045	Combination
12	0.0621881	Bedaquiline	Sutezolid	0.5	1.4142	0.00588	0.2538	Combination
12	0.443762	Bedaquiline	Rifampin	1.4142	0.25	0.01692	0.0002	Combination
12	0.0130518	Bedaquiline	Rifampin	2.8284	1.4142	0.03384	0.001128	Combination
12	0.997313	Bedaquiline	Rifampin	0.25	0.25	0.003	0.0002	Combination
12	0.33858	Bedaquiline	Rifampin	0.5	1.4142	0.00588	0.001128	Combination
12	0.45144	Bedaquiline	Rifapentin	1.4142	0.3536	0.01692	0.00035	Combination
12	1	Bedaquiline	Rifapentin	0.25	0.7071	0.003	0.00071	Combination
12	0.932054	Bedaquiline	Rifapentin	0.7071	0.1768	0.00852	0.00018	Combination
13	0.856054	Clofazimine	Delamanid	0.7071	2	0.03266	0.01	Combination
13	0.387807	Clofazimine	Delamanid	2	0.5	0.092	0.00245	Combination
13	0.575783	Clofazimine	Ethambutol	0.3536	0.7071	0.0161	0.2343	Combination
13	0.684166	Clofazimine	Ethambutol	1	0.1768	0.046	0.0594	Combination
13	0.46232	Clofazimine	Ethambutol	2	1	0.092	0.33	Combination
13	0.704488	Clofazimine	NA	0.1768	NA	0.00828	NA	Control
13	1	Clofazimine	Isoniazid	0.3536	0.7071	0.0161	0.0355	Combination
13	0.685013	Clofazimine	Isoniazid	1	0.1768	0.046	0.009	Combination
13	0.834886	Clofazimine	Isoniazid	2	1	0.092	0.05	Combination
13	0.801863	Clofazimine	Linezolid	0.1768	0.1768	0.00828	0.0684	Combination
13	0.287045	Clofazimine	Linezolid	0.3536	1	0.0161	0.38	Combination
13	0.917866	Clofazimine	Linezolid	1	0.25	0.046	0.095	Combination
13	0.402202	Clofazimine	Delamanid	0.7071	2.8284	0.03266	0.0141	Combination
13	0.412362	Clofazimine	Delamanid	2	0.7071	0.092	0.00355	Combination
13	0.84674	Clofazimine	Ethambutol	0.1768	0.1768	0.00828	0.0594	Combination
13	0.640982	Clofazimine	Ethambutol	0.3536	1	0.0161	0.33	Combination
13	0.365792	Clofazimine	Ethambutol	1	0.25	0.046	0.0825	Combination
13	0	Clofazimine	Ethambutol	2	1.4142	0.092	0.4653	Combination
13	0.642676	Clofazimine	Isoniazid	0.1768	0.1768	0.00828	0.009	Combination
13	1	Clofazimine	Isoniazid	0.3536	1	0.0161	0.05	Combination
13	0.296359	Clofazimine	Isoniazid	1	0.25	0.046	0.0125	Combination
13	0	Clofazimine	Isoniazid	2	1.4142	0.092	0.0705	Combination
13	0.80525	Clofazimine	Linezolid	0.1768	0.25	0.00828	0.095	Combination
13	0.27265	Clofazimine	Linezolid	0.3536	1.4142	0.0161	0.5358	Combination
13	0.848434	Clofazimine	Linezolid	1	0.3536	0.046	0.133	Combination
13	0	Clofazimine	Linezolid	2	1.4142	0.092	0.5358	Combination
13	0.967824	Clofazimine	Delamanid	0.1768	0.1768	0.00828	0.0009	Combination
13	0.751905	Clofazimine	Delamanid	0.3536	0.5	0.0161	0.00245	Combination
13	0.680779	Clofazimine	Delamanid	1	0.1768	0.046	0.0009	Combination
13	0.160881	Clofazimine	Delamanid	2	1	0.092	0.005	Combination
13	0.795089	Clofazimine	Ethambutol	0.1768	0.25	0.00828	0.0825	Combination
13	0.799323	Clofazimine	Ethambutol	0.3536	1.4142	0.0161	0.4653	Combination
13	0.296359	Clofazimine	Ethambutol	1	0.3536	0.046	0.1155	Combination
13	0.116003	Clofazimine	Ethambutol	2	2	0.092	0.66	Combination
13	1	Clofazimine	Isoniazid	0.1768	0.25	0.00828	0.0125	Combination
13	0.176122	Clofazimine	Isoniazid	0.3536	1.4142	0.0161	0.0705	Combination
13	0.779001	Clofazimine	Isoniazid	1	0.3536	0.046	0.0175	Combination
13	0	Clofazimine	Isoniazid	2	2	0.092	0.1	Combination
13	0.922947	Clofazimine	Linezolid	0.1768	0.3536	0.00828	0.133	Combination
13	0.019475	Clofazimine	Linezolid	0.3536	2	0.0161	0.76	Combination
13	0.842506	Clofazimine	Linezolid	1	0.5	0.046	0.1862	Combination
13	0	Clofazimine	Linezolid	2	2	0.092	0.76	Combination
13	1	Clofazimine	Delamanid	0.1768	0.25	0.00828	0.00125	Combination
13	0.546994	Clofazimine	Delamanid	0.3536	0.7071	0.0161	0.00355	Combination
13	0.744285	Clofazimine	Delamanid	1	0.25	0.046	0.00125	Combination
13	0.458933	Clofazimine	Delamanid	2	1.4142	0.092	0.00705	Combination
13	1	Clofazimine	Ethambutol	0.1768	0.3536	0.00828	0.1155	Combination
13	0.972904	Clofazimine	Ethambutol	0.3536	2	0.0161	0.66	Combination
13	1	Clofazimine	Ethambutol	1	0.5	0.046	0.1617	Combination
13	0	Clofazimine	Ethambutol	2	2.8284	0.092	0.9306	Combination
13	0.947502	Clofazimine	Isoniazid	0.1768	0.3536	0.00828	0.0175	Combination
13	0.314987	Clofazimine	Isoniazid	0.3536	2	0.0161	0.1	Combination
13	0.8442	Clofazimine	Isoniazid	1	0.5	0.046	0.0245	Combination
13	1	Clofazimine	Isoniazid	2	2.8284	0.092	0.141	Combination
13	0.820491	Clofazimine	Linezolid	0.1768	0.5	0.00828	0.1862	Combination
13	0	Clofazimine	Linezolid	0.3536	2.8284	0.0161	1.0716	Combination
13	0.731583	Clofazimine	Linezolid	1	0.7071	0.046	0.2698	Combination
13	0	Clofazimine	Linezolid	2	2.8284	0.092	1.0716	Combination
13	0.866215	Clofazimine	Delamanid	0.1768	0.3536	0.00828	0.00175	Combination
13	0.541067	Clofazimine	Delamanid	0.3536	1	0.0161	0.005	Combination
13	0.799323	Clofazimine	Delamanid	1	0.3536	0.046	0.00175	Combination
13	0.289585	Clofazimine	Delamanid	2	2	0.092	0.01	Combination
13	0.928874	Clofazimine	Ethambutol	0.1768	0.5	0.00828	0.1617	Combination
13	1	Clofazimine	Ethambutol	0.3536	2.8284	0.0161	0.9306	Combination
13	0.220152	Clofazimine	Ethambutol	1	0.7071	0.046	0.2343	Combination
13	0.482642	Clofazimine	NA	0.25	NA	0.0115	NA	Control
13	0.942422	Clofazimine	Isoniazid	0.1768	0.5	0.00828	0.0245	Combination
13	0.57409	Clofazimine	Isoniazid	0.3536	2.8284	0.0161	0.141	Combination
13	0.266723	Clofazimine	Isoniazid	1	0.7071	0.046	0.0355	Combination
13	0.341236	Clofazimine	Linezolid	0.1768	0.7071	0.00828	0.2698	Combination
13	1	Clofazimine	Linezolid	0.5	0.1768	0.02254	0.0684	Combination
13	0.458933	Clofazimine	Linezolid	1	1	0.046	0.38	Combination
13	1	Clofazimine	NA	0.3536	NA	0.0161	NA	Control
13	1	Clofazimine	Delamanid	0.1768	0.5	0.00828	0.00245	Combination
13	0.168501	Clofazimine	Delamanid	0.3536	1.4142	0.0161	0.00705	Combination
13	0.573243	Clofazimine	Delamanid	1	0.5	0.046	0.00245	Combination
13	0.451312	Clofazimine	Delamanid	2	2.8284	0.092	0.0141	Combination
13	0.895004	Clofazimine	Ethambutol	0.1768	0.7071	0.00828	0.2343	Combination
13	0.983065	Clofazimine	Ethambutol	0.5	0.1768	0.02254	0.0594	Combination
13	0.223539	Clofazimine	Ethambutol	1	1	0.046	0.33	Combination
13	0.226926	Clofazimine	Ethambutol	2.8284	0.1768	0.12972	0.0594	Combination
13	1	Clofazimine	Isoniazid	0.1768	0.7071	0.00828	0.0355	Combination
13	0.878069	Clofazimine	Isoniazid	0.5	0.1768	0.02254	0.009	Combination
13	0.0965284	Clofazimine	Isoniazid	1	1	0.046	0.05	Combination
13	0	Clofazimine	Isoniazid	2.8284	0.1768	0.12972	0.009	Combination
13	0.183743	Clofazimine	Linezolid	0.1768	1	0.00828	0.38	Combination
13	0.789162	Clofazimine	Linezolid	0.5	0.25	0.02254	0.095	Combination
13	0.0135478	Clofazimine	Linezolid	1	1.4142	0.046	0.5358	Combination
13	0	Clofazimine	Linezolid	2.8284	0.1768	0.12972	0.0684	Combination
13	1	Clofazimine	Delamanid	0.1768	0.7071	0.00828	0.00355	Combination
13	0.312447	Clofazimine	Delamanid	0.3536	2	0.0161	0.01	Combination
13	0.577477	Clofazimine	Delamanid	1	0.7071	0.046	0.00355	Combination
13	0.391194	Clofazimine	Delamanid	2.8284	0.1768	0.12972	0.0009	Combination
13	1	Clofazimine	Ethambutol	0.1768	1	0.00828	0.33	Combination
13	0.842506	Clofazimine	Ethambutol	0.5	0.25	0.02254	0.0825	Combination
13	0.0601185	Clofazimine	Ethambutol	1	1.4142	0.046	0.4653	Combination
13	0.99746	Clofazimine	Ethambutol	2.8284	0.25	0.12972	0.0825	Combination
13	0.491109	Clofazimine	Isoniazid	0.1768	1	0.00828	0.05	Combination
13	0.718036	Clofazimine	Isoniazid	0.5	0.25	0.02254	0.0125	Combination
13	0.606266	Clofazimine	Isoniazid	1	1.4142	0.046	0.0705	Combination
13	0	Clofazimine	Isoniazid	2.8284	0.25	0.12972	0.0125	Combination
13	0	Clofazimine	Linezolid	0.1768	1.4142	0.00828	0.5358	Combination
13	0.774767	Clofazimine	Linezolid	0.5	0.3536	0.02254	0.133	Combination
13	0	Clofazimine	Linezolid	1	2	0.046	0.76	Combination
13	0	Clofazimine	Linezolid	2.8284	0.25	0.12972	0.095	Combination
13	1	Clofazimine	Delamanid	0.1768	1	0.00828	0.005	Combination
13	0.545301	Clofazimine	Delamanid	0.3536	2.8284	0.0161	0.0141	Combination
13	0.606266	Clofazimine	Delamanid	1	1	0.046	0.005	Combination
13	0.53768	Clofazimine	Delamanid	2.8284	0.25	0.12972	0.00125	Combination
13	0.956816	Clofazimine	Ethambutol	0.1768	1.4142	0.00828	0.4653	Combination
13	0.359018	Clofazimine	Ethambutol	0.5	0.3536	0.02254	0.1155	Combination
13	0.117697	Clofazimine	Ethambutol	1	2	0.046	0.66	Combination
13	0.985605	Clofazimine	Ethambutol	2.8284	0.3536	0.12972	0.1155	Combination
13	0.0948349	Clofazimine	Isoniazid	0.1768	1.4142	0.00828	0.0705	Combination
13	0.3116	Clofazimine	Isoniazid	0.5	0.3536	0.02254	0.0175	Combination
13	1	Clofazimine	Isoniazid	1	2	0.046	0.1	Combination
13	0.740051	Clofazimine	Isoniazid	2.8284	0.3536	0.12972	0.0175	Combination
13	0	Clofazimine	Linezolid	0.1768	2	0.00828	0.76	Combination
13	0.992379	Clofazimine	Linezolid	0.5	0.5	0.02254	0.1862	Combination
13	0	Clofazimine	Linezolid	1	2.8284	0.046	1.0716	Combination
13	0	Clofazimine	Linezolid	2.8284	0.3536	0.12972	0.133	Combination
13	0.864522	Clofazimine	Delamanid	0.1768	1.4142	0.00828	0.00705	Combination
13	1	Clofazimine	Delamanid	0.5	0.1768	0.02254	0.0009	Combination
13	0	Clofazimine	Delamanid	1	1.4142	0.046	0.00705	Combination
13	0.251482	Clofazimine	Delamanid	2.8284	0.3536	0.12972	0.00175	Combination
13	1	Clofazimine	Ethambutol	0.1768	2	0.00828	0.66	Combination
13	0.394581	Clofazimine	Ethambutol	0.5	0.5	0.02254	0.1617	Combination
13	0	Clofazimine	Ethambutol	1	2.8284	0.046	0.9306	Combination
13	0.752752	Clofazimine	Ethambutol	2.8284	0.5	0.12972	0.1617	Combination
13	0.128704	Clofazimine	Isoniazid	0.1768	2	0.00828	0.1	Combination
13	0.3895	Clofazimine	Isoniazid	0.5	0.5	0.02254	0.0245	Combination
13	0.720576	Clofazimine	Isoniazid	1	2.8284	0.046	0.141	Combination
13	0	Clofazimine	Isoniazid	2.8284	0.5	0.12972	0.0245	Combination
13	0	Clofazimine	Linezolid	0.1768	2.8284	0.00828	1.0716	Combination
13	0.544454	Clofazimine	Linezolid	0.5	0.7071	0.02254	0.2698	Combination
13	0.76884	Clofazimine	Linezolid	1.4142	0.1768	0.06486	0.0684	Combination
13	0	Clofazimine	Linezolid	2.8284	0.5	0.12972	0.1862	Combination
13	0.421677	Clofazimine	Delamanid	0.1768	2	0.00828	0.01	Combination
13	0.971211	Clofazimine	Delamanid	0.5	0.25	0.02254	0.00125	Combination
13	1	Clofazimine	Delamanid	2.8284	0.5	0.12972	0.00245	Combination
13	0.902625	Clofazimine	Ethambutol	0.1768	2.8284	0.00828	0.9306	Combination
13	0.188823	Clofazimine	Ethambutol	0.5	0.7071	0.02254	0.2343	Combination
13	0.818798	Clofazimine	NA	0.5	NA	0.02254	NA	Control
13	0.174428	Clofazimine	Ethambutol	2.8284	0.7071	0.12972	0.2343	Combination
13	0.630821	Clofazimine	Isoniazid	0.1768	2.8284	0.00828	0.141	Combination
13	0.982218	Clofazimine	Isoniazid	0.5	0.7071	0.02254	0.0355	Combination
13	0.323455	Clofazimine	Isoniazid	2.8284	0.7071	0.12972	0.0355	Combination
13	1	Clofazimine	Linezolid	0.25	0.1768	0.0115	0.0684	Combination
13	0.279424	Clofazimine	Linezolid	0.5	1	0.02254	0.38	Combination
13	0.928027	Clofazimine	NA	0.7071	NA	0.03266	NA	Control
13	0	Clofazimine	Linezolid	2.8284	0.7071	0.12972	0.2698	Combination
13	0.283658	Clofazimine	Delamanid	0.1768	2.8284	0.00828	0.0141	Combination
13	1	Clofazimine	Delamanid	0.5	0.3536	0.02254	0.00175	Combination
13	0.117697	Clofazimine	Delamanid	1	2	0.046	0.01	Combination
13	0.682472	Clofazimine	Delamanid	2.8284	0.7071	0.12972	0.00355	Combination
13	0.909399	Clofazimine	Ethambutol	0.25	0.1768	0.0115	0.0594	Combination
13	0.845893	Clofazimine	Ethambutol	0.5	1	0.02254	0.33	Combination
13	0.943268	Clofazimine	Ethambutol	1.4142	0.1768	0.06486	0.0594	Combination
13	0.653683	Clofazimine	Ethambutol	2.8284	1	0.12972	0.33	Combination
13	0.627434	Clofazimine	Isoniazid	0.25	0.1768	0.0115	0.009	Combination
13	0.243014	Clofazimine	Isoniazid	0.5	1	0.02254	0.05	Combination
13	0.276884	Clofazimine	Isoniazid	1.4142	0.1768	0.06486	0.009	Combination
13	0.392887	Clofazimine	Isoniazid	2.8284	1	0.12972	0.05	Combination
13	0.921253	Clofazimine	Linezolid	0.25	0.25	0.0115	0.095	Combination
13	0	Clofazimine	Linezolid	0.5	1.4142	0.02254	0.5358	Combination
13	0.95597	Clofazimine	Linezolid	1.4142	0.25	0.06486	0.095	Combination
13	0	Clofazimine	Linezolid	2.8284	1	0.12972	0.38	Combination
13	1	Clofazimine	Delamanid	0.25	0.1768	0.0115	0.0009	Combination
13	0.793395	Clofazimine	Delamanid	0.5	0.5	0.02254	0.00245	Combination
13	0.0042337	Clofazimine	Delamanid	1	2.8284	0.046	0.0141	Combination
13	0.3116	Clofazimine	Delamanid	2.8284	1	0.12972	0.005	Combination
13	0.974598	Clofazimine	Ethambutol	0.25	0.25	0.0115	0.0825	Combination
13	0.61812	Clofazimine	Ethambutol	0.5	1.4142	0.02254	0.4653	Combination
13	0.631668	Clofazimine	Ethambutol	1.4142	0.25	0.06486	0.0825	Combination
13	0.612193	Clofazimine	Ethambutol	2.8284	1.4142	0.12972	0.4653	Combination
13	0.684166	Clofazimine	Isoniazid	0.25	0.25	0.0115	0.0125	Combination
13	0.0702794	Clofazimine	Isoniazid	0.5	1.4142	0.02254	0.0705	Combination
13	0.188823	Clofazimine	Isoniazid	1.4142	0.25	0.06486	0.0125	Combination
13	0.433531	Clofazimine	Isoniazid	2.8284	1.4142	0.12972	0.0705	Combination
13	0.891617	Clofazimine	Linezolid	0.25	0.3536	0.0115	0.133	Combination
13	0	Clofazimine	Linezolid	0.5	2	0.02254	0.76	Combination
13	0.911092	Clofazimine	Linezolid	1.4142	0.3536	0.06486	0.133	Combination
13	0	Clofazimine	Linezolid	2.8284	1.4142	0.12972	0.5358	Combination
13	1	Clofazimine	Delamanid	0.25	0.25	0.0115	0.00125	Combination
13	0.504657	Clofazimine	Delamanid	0.5	0.7071	0.02254	0.00355	Combination
13	0.845893	Clofazimine	Delamanid	1.4142	0.1768	0.06486	0.0009	Combination
13	0.286198	Clofazimine	Delamanid	2.8284	1.4142	0.12972	0.00705	Combination
13	1	Clofazimine	Ethambutol	0.25	0.3536	0.0115	0.1155	Combination
13	0.196444	Clofazimine	Ethambutol	0.5	2	0.02254	0.66	Combination
13	0.138865	Clofazimine	Ethambutol	1.4142	0.3536	0.06486	0.1155	Combination
13	0.193057	Clofazimine	Ethambutol	2.8284	2	0.12972	0.66	Combination
13	0.436918	Clofazimine	Isoniazid	0.25	0.3536	0.0115	0.0175	Combination
13	0	Clofazimine	Isoniazid	0.5	2	0.02254	0.1	Combination
13	0.214225	Clofazimine	Isoniazid	1.4142	0.3536	0.06486	0.0175	Combination
13	0.363251	Clofazimine	Isoniazid	2.8284	2	0.12972	0.1	Combination
13	0.850127	Clofazimine	Linezolid	0.25	0.5	0.0115	0.1862	Combination
13	0	Clofazimine	Linezolid	0.5	2.8284	0.02254	1.0716	Combination
13	0.747671	Clofazimine	Linezolid	1.4142	0.5	0.06486	0.1862	Combination
13	0	Clofazimine	Linezolid	2.8284	2	0.12972	0.76	Combination
13	0.961897	Clofazimine	Delamanid	0.25	0.3536	0.0115	0.00175	Combination
13	0.212532	Clofazimine	Delamanid	0.5	1	0.02254	0.005	Combination
13	0.201524	Clofazimine	Delamanid	1.4142	0.25	0.06486	0.00125	Combination
13	0.508044	Clofazimine	Delamanid	2.8284	2	0.12972	0.01	Combination
13	1	Clofazimine	Ethambutol	0.25	0.5	0.0115	0.1617	Combination
13	1	Clofazimine	Ethambutol	0.5	2.8284	0.02254	0.9306	Combination
13	0.22608	Clofazimine	Ethambutol	1.4142	0.5	0.06486	0.1617	Combination
13	0.293819	Clofazimine	Ethambutol	2.8284	2.8284	0.12972	0.9306	Combination
13	0.937341	Clofazimine	Isoniazid	0.25	0.5	0.0115	0.0245	Combination
13	0	Clofazimine	Isoniazid	0.5	2.8284	0.02254	0.141	Combination
13	0.297206	Clofazimine	Isoniazid	1.4142	0.5	0.06486	0.0245	Combination
13	0	Clofazimine	Isoniazid	2.8284	2.8284	0.12972	0.141	Combination
13	0.461473	Clofazimine	Linezolid	0.25	0.7071	0.0115	0.2698	Combination
13	0.926334	Clofazimine	Linezolid	0.7071	0.1768	0.03266	0.0684	Combination
13	0.591871	Clofazimine	Linezolid	1.4142	0.7071	0.06486	0.2698	Combination
13	0	Clofazimine	Linezolid	2.8284	2.8284	0.12972	1.0716	Combination
13	1	Clofazimine	Delamanid	0.25	0.5	0.0115	0.00245	Combination
13	0.222693	Clofazimine	Delamanid	0.5	1.4142	0.02254	0.00705	Combination
13	0.218459	Clofazimine	Delamanid	1.4142	0.3536	0.06486	0.00175	Combination
13	0.187976	Clofazimine	Delamanid	2.8284	2.8284	0.12972	0.0141	Combination
13	0.80271	Clofazimine	Ethambutol	0.25	0.7071	0.0115	0.2343	Combination
13	0.871296	Clofazimine	NA	1	NA	0.046	NA	Control
13	0.178662	Clofazimine	Ethambutol	1.4142	0.7071	0.06486	0.2343	Combination
13	0.731583	Ethambutol	NA	0.1768	NA	0.0594	NA	Control
13	0.928027	Clofazimine	Isoniazid	0.25	0.7071	0.0115	0.0355	Combination
13	0.404742	Clofazimine	NA	1.4142	NA	0.06486	NA	Control
13	0.205758	Clofazimine	Isoniazid	1.4142	0.7071	0.06486	0.0355	Combination
13	0.928874	Isoniazid	NA	0.1768	NA	0.009	NA	Control
13	0.196444	Clofazimine	Linezolid	0.25	1	0.0115	0.38	Combination
13	0.405588	Clofazimine	Linezolid	1.4142	1	0.06486	0.38	Combination
13	1	Linezolid	NA	0.1768	NA	0.0684	NA	Control
13	0.748518	Clofazimine	Delamanid	0.25	0.7071	0.0115	0.00355	Combination
13	0.0872142	Clofazimine	Delamanid	0.5	2	0.02254	0.01	Combination
13	0.0347163	Clofazimine	Delamanid	1.4142	0.5	0.06486	0.00245	Combination
13	0.633362	Delamanid	NA	0.1768	NA	0.0009	NA	Control
13	0.889077	Clofazimine	Ethambutol	0.25	1	0.0115	0.33	Combination
13	0.510584	Clofazimine	Ethambutol	0.7071	0.1768	0.03266	0.0594	Combination
13	0.0101609	Clofazimine	Ethambutol	1.4142	1	0.06486	0.33	Combination
13	0.895004	Ethambutol	NA	0.25	NA	0.0825	NA	Control
13	0.149026	Clofazimine	Isoniazid	0.25	1	0.0115	0.05	Combination
13	0.960203	Clofazimine	Isoniazid	0.7071	0.1768	0.03266	0.009	Combination
13	0.0203218	Clofazimine	Isoniazid	1.4142	1	0.06486	0.05	Combination
13	0.91956	Isoniazid	NA	0.25	NA	0.0125	NA	Control
13	0	Clofazimine	Linezolid	0.25	1.4142	0.0115	0.5358	Combination
13	0.912786	Clofazimine	Linezolid	0.7071	0.25	0.03266	0.095	Combination
13	0	Clofazimine	Linezolid	1.4142	1.4142	0.06486	0.5358	Combination
13	1	Linezolid	NA	0.25	NA	0.095	NA	Control
13	0.568163	Clofazimine	Delamanid	0.25	1	0.0115	0.005	Combination
13	0	Clofazimine	Delamanid	0.5	2.8284	0.02254	0.0141	Combination
13	0.0270957	Clofazimine	Delamanid	1.4142	0.7071	0.06486	0.00355	Combination
13	0.69602	Delamanid	NA	0.25	NA	0.00125	NA	Control
13	0.891617	Clofazimine	Ethambutol	0.25	1.4142	0.0115	0.4653	Combination
13	0.621507	Clofazimine	Ethambutol	0.7071	0.25	0.03266	0.0825	Combination
13	0.166808	Clofazimine	Ethambutol	1.4142	1.4142	0.06486	0.4653	Combination
13	0.829805	Ethambutol	NA	0.3536	NA	0.1155	NA	Control
13	1	Clofazimine	Isoniazid	0.25	1.4142	0.0115	0.0705	Combination
13	1	Clofazimine	Isoniazid	0.7071	0.25	0.03266	0.0125	Combination
13	0	Clofazimine	Isoniazid	1.4142	1.4142	0.06486	0.0705	Combination
13	0.795089	Isoniazid	NA	0.3536	NA	0.0175	NA	Control
13	0	Clofazimine	Linezolid	0.25	2	0.0115	0.76	Combination
13	0.867062	Clofazimine	Linezolid	0.7071	0.3536	0.03266	0.133	Combination
13	0	Clofazimine	Linezolid	1.4142	2	0.06486	0.76	Combination
13	1	Linezolid	NA	0.3536	NA	0.133	NA	Control
13	0.916173	Clofazimine	Delamanid	0.25	1.4142	0.0115	0.00705	Combination
13	0.638442	Clofazimine	Delamanid	0.7071	0.1768	0.03266	0.0009	Combination
13	0	Clofazimine	Delamanid	1.4142	1	0.06486	0.005	Combination
13	0.641829	Delamanid	NA	0.3536	NA	0.00175	NA	Control
13	0.804403	Clofazimine	Ethambutol	0.25	2	0.0115	0.66	Combination
13	0.479255	Clofazimine	Ethambutol	0.7071	0.3536	0.03266	0.1155	Combination
13	0	Clofazimine	Ethambutol	1.4142	2	0.06486	0.66	Combination
13	0.911092	Ethambutol	NA	0.5	NA	0.1617	NA	Control
13	0.084674	Clofazimine	Isoniazid	0.25	2	0.0115	0.1	Combination
13	1	Clofazimine	Isoniazid	0.7071	0.3536	0.03266	0.0175	Combination
13	0	Clofazimine	Isoniazid	1.4142	2	0.06486	0.1	Combination
13	0.740051	Isoniazid	NA	0.5	NA	0.0245	NA	Control
13	0	Clofazimine	Linezolid	0.25	2.8284	0.0115	1.0716	Combination
13	0.823031	Clofazimine	Linezolid	0.7071	0.5	0.03266	0.1862	Combination
13	0	Clofazimine	Linezolid	1.4142	2.8284	0.06486	1.0716	Combination
13	0.941575	Linezolid	NA	0.5	NA	0.1862	NA	Control
13	0.244708	Clofazimine	Delamanid	0.25	2	0.0115	0.01	Combination
13	0.552075	Clofazimine	Delamanid	0.7071	0.25	0.03266	0.00125	Combination
13	0	Clofazimine	Delamanid	1.4142	1.4142	0.06486	0.00705	Combination
13	0.673158	Delamanid	NA	0.5	NA	0.00245	NA	Control
13	0.734124	Clofazimine	Ethambutol	0.25	2.8284	0.0115	0.9306	Combination
13	0.608806	Clofazimine	Ethambutol	0.7071	0.5	0.03266	0.1617	Combination
13	0	Clofazimine	Ethambutol	1.4142	2.8284	0.06486	0.9306	Combination
13	0.842506	Ethambutol	NA	0.7071	NA	0.2343	NA	Control
13	0	Clofazimine	Isoniazid	0.25	2.8284	0.0115	0.141	Combination
13	1	Clofazimine	Isoniazid	0.7071	0.5	0.03266	0.0245	Combination
13	0	Clofazimine	Isoniazid	1.4142	2.8284	0.06486	0.141	Combination
13	0.668925	Isoniazid	NA	0.7071	NA	0.0355	NA	Control
13	0.972058	Clofazimine	Linezolid	0.3536	0.1768	0.0161	0.0684	Combination
13	0.585097	Clofazimine	Linezolid	0.7071	0.7071	0.03266	0.2698	Combination
13	0.456393	Clofazimine	Linezolid	2	0.1768	0.092	0.0684	Combination
13	0.999153	Linezolid	NA	0.7071	NA	0.2698	NA	Control
13	0.281118	Clofazimine	Delamanid	0.25	2.8284	0.0115	0.0141	Combination
13	0.335309	Clofazimine	Delamanid	0.7071	0.3536	0.03266	0.00175	Combination
13	0.121931	Clofazimine	Delamanid	1.4142	2	0.06486	0.01	Combination
13	0.276884	Delamanid	NA	0.7071	NA	0.00355	NA	Control
13	0.54276	Clofazimine	Ethambutol	0.7071	0.7071	0.03266	0.2343	Combination
13	0.274344	Clofazimine	Ethambutol	2	0.1768	0.092	0.0594	Combination
13	0.855207	Ethambutol	NA	1	NA	0.33	NA	Control
13	0.255715	Clofazimine	NA	2	NA	0.092	NA	Control
13	0.819644	Clofazimine	Isoniazid	0.7071	0.7071	0.03266	0.0355	Combination
13	0.303133	Clofazimine	Isoniazid	2	0.1768	0.092	0.009	Combination
13	0.391194	Isoniazid	NA	1	NA	0.05	NA	Control
13	0.0381033	Clofazimine	Linezolid	0.7071	1	0.03266	0.38	Combination
13	0.431837	Clofazimine	Linezolid	2	0.25	0.092	0.095	Combination
13	0.799323	Linezolid	NA	1	NA	0.38	NA	Control
13	1	Clofazimine	Delamanid	0.3536	0.1768	0.0161	0.0009	Combination
13	0.260796	Clofazimine	Delamanid	0.7071	0.5	0.03266	0.00245	Combination
13	0	Clofazimine	Delamanid	1.4142	2.8284	0.06486	0.0141	Combination
13	0.991533	Delamanid	NA	1	NA	0.005	NA	Control
13	0.812024	Clofazimine	Ethambutol	0.3536	0.1768	0.0161	0.0594	Combination
13	0.609653	Clofazimine	Ethambutol	0.7071	1	0.03266	0.33	Combination
13	0.314987	Clofazimine	Ethambutol	2	0.25	0.092	0.0825	Combination
13	0.578323	Ethambutol	NA	1.4142	NA	0.4653	NA	Control
13	0.943268	Clofazimine	Isoniazid	0.3536	0.1768	0.0161	0.009	Combination
13	0.479255	Clofazimine	Isoniazid	0.7071	1	0.03266	0.05	Combination
13	0.320068	Clofazimine	Isoniazid	2	0.25	0.092	0.0125	Combination
13	0.0609653	Isoniazid	NA	1.4142	NA	0.0705	NA	Control
13	0.96613	Clofazimine	Linezolid	0.3536	0.25	0.0161	0.095	Combination
13	0	Clofazimine	Linezolid	0.7071	1.4142	0.03266	0.5358	Combination
13	0.442845	Clofazimine	Linezolid	2	0.3536	0.092	0.133	Combination
13	0.266723	Linezolid	NA	1.4142	NA	0.5358	NA	Control
13	1	Clofazimine	Delamanid	0.3536	0.25	0.0161	0.00125	Combination
13	0.258256	Clofazimine	Delamanid	0.7071	0.7071	0.03266	0.00355	Combination
13	0.149026	Clofazimine	Delamanid	2	0.1768	0.092	0.0009	Combination
13	0.34293	Delamanid	NA	1.4142	NA	0.00705	NA	Control
13	0.671465	Clofazimine	Ethambutol	0.3536	0.25	0.0161	0.0825	Combination
13	0.508891	Clofazimine	Ethambutol	0.7071	1.4142	0.03266	0.4653	Combination
13	0.312447	Clofazimine	Ethambutol	2	0.3536	0.092	0.1155	Combination
13	0.491956	Ethambutol	NA	2	NA	0.66	NA	Control
13	0.847587	Clofazimine	Isoniazid	0.3536	0.25	0.0161	0.0125	Combination
13	0.257409	Clofazimine	Isoniazid	0.7071	1.4142	0.03266	0.0705	Combination
13	0.300593	Clofazimine	Isoniazid	2	0.3536	0.092	0.0175	Combination
13	0.00169348	Isoniazid	NA	2	NA	0.1	NA	Control
13	0.904318	Clofazimine	Linezolid	0.3536	0.3536	0.0161	0.133	Combination
13	0	Clofazimine	Linezolid	0.7071	2	0.03266	0.76	Combination
13	0.455546	Clofazimine	Linezolid	2	0.5	0.092	0.1862	Combination
13	0.0220152	Linezolid	NA	2	NA	0.76	NA	Control
13	0.933954	Clofazimine	Delamanid	0.3536	0.3536	0.0161	0.00175	Combination
13	0.0939881	Clofazimine	Delamanid	0.7071	1	0.03266	0.005	Combination
13	0.182896	Clofazimine	Delamanid	2	0.25	0.092	0.00125	Combination
13	0.681626	Delamanid	NA	2	NA	0.01	NA	Control
13	0.857748	Clofazimine	Ethambutol	0.3536	0.3536	0.0161	0.1155	Combination
13	0.356478	Clofazimine	Ethambutol	0.7071	2	0.03266	0.66	Combination
13	0.305673	Clofazimine	Ethambutol	2	0.5	0.092	0.1617	Combination
13	0	Ethambutol	NA	2.8284	NA	0.9306	NA	Control
13	0.860288	Clofazimine	Isoniazid	0.3536	0.3536	0.0161	0.0175	Combination
13	0.0364098	Clofazimine	Isoniazid	0.7071	2	0.03266	0.1	Combination
13	0.284505	Clofazimine	Isoniazid	2	0.5	0.092	0.0245	Combination
13	0.336156	Isoniazid	NA	2.8284	NA	0.141	NA	Control
13	0.867909	Clofazimine	Linezolid	0.3536	0.5	0.0161	0.1862	Combination
13	0	Clofazimine	Linezolid	0.7071	2.8284	0.03266	1.0716	Combination
13	0.404742	Clofazimine	Linezolid	2	0.7071	0.092	0.2698	Combination
13	0	Linezolid	NA	2.8284	NA	1.0716	NA	Control
13	0.383573	Clofazimine	Delamanid	0.7071	1.4142	0.03266	0.00705	Combination
13	0	Clofazimine	Delamanid	2	0.3536	0.092	0.00175	Combination
13	0.530906	Delamanid	NA	2.8284	NA	0.0141	NA	Control
13	1	Clofazimine	Ethambutol	0.3536	0.5	0.0161	0.1617	Combination
13	0.118544	Clofazimine	Ethambutol	0.7071	2.8284	0.03266	0.9306	Combination
13	0.422523	Clofazimine	Ethambutol	2	0.7071	0.092	0.2343	Combination
13	0.876376	Clofazimine	Isoniazid	0.3536	0.5	0.0161	0.0245	Combination
13	0	Clofazimine	Isoniazid	0.7071	2.8284	0.03266	0.141	Combination
13	0.169348	Clofazimine	Isoniazid	2	0.7071	0.092	0.0355	Combination
13	0	Clofazimine	NA	2.8284	NA	0.12972	NA	Control
13	0.943268	Clofazimine	Linezolid	0.3536	0.7071	0.0161	0.2698	Combination
13	0.915326	Clofazimine	Linezolid	1	0.1768	0.046	0.0684	Combination
13	0	Clofazimine	Linezolid	2	1	0.092	0.38	Combination
14	0.0251983	Clofazimine	Delamanid	2.8284	0.25	0.12972	0.00125	Combination
14	0.930471	Clofazimine	Delamanid	0.1768	2.8284	0.00828	0.0141	Combination
14	0.935138	Clofazimine	Ethambutol	1.4142	0.3536	0.06486	0.1155	Combination
14	0	Clofazimine	Ethambutol	2.8284	2	0.12972	0.66	Combination
14	1	Clofazimine	Ethambutol	0.25	0.3536	0.0115	0.1155	Combination
14	0.509566	Clofazimine	Ethambutol	0.5	2	0.02254	0.66	Combination
14	1	Clofazimine	Isoniazid	1.4142	0.3536	0.06486	0.0175	Combination
14	0	Clofazimine	Isoniazid	2.8284	2	0.12972	0.1	Combination
14	1	Clofazimine	Isoniazid	0.25	0.3536	0.0115	0.0175	Combination
14	0.106393	Clofazimine	Isoniazid	0.5	2	0.02254	0.1	Combination
14	1	Clofazimine	Linezolid	1.4142	0.5	0.06486	0.1862	Combination
14	0	Clofazimine	Linezolid	2.8284	2	0.12972	0.76	Combination
14	0.615026	Clofazimine	Linezolid	0.25	1	0.0115	0.38	Combination
14	0	Clofazimine	Delamanid	2.8284	0.3536	0.12972	0.00175	Combination
14	0.993	Clofazimine	Delamanid	0.25	0.1768	0.0115	0.0009	Combination
14	0.714886	Clofazimine	Ethambutol	1.4142	0.5	0.06486	0.1617	Combination
14	0	Clofazimine	Ethambutol	2.8284	2.8284	0.12972	0.9306	Combination
14	1	Clofazimine	Ethambutol	0.25	0.5	0.0115	0.1617	Combination
14	0.135324	Clofazimine	Ethambutol	0.5	2.8284	0.02254	0.9306	Combination
14	0.74755	Clofazimine	Isoniazid	1.4142	0.5	0.06486	0.0245	Combination
14	0	Clofazimine	Isoniazid	2.8284	2.8284	0.12972	0.141	Combination
14	0.746617	Clofazimine	Isoniazid	0.25	0.5	0.0115	0.0245	Combination
14	0	Clofazimine	Isoniazid	0.5	2.8284	0.02254	0.141	Combination
14	0.849277	Clofazimine	Linezolid	1.4142	0.7071	0.06486	0.2698	Combination
14	0	Clofazimine	Linezolid	2.8284	2.8284	0.12972	1.0716	Combination
14	0.010266	Clofazimine	Linezolid	0.25	1.4142	0.0115	0.5358	Combination
14	0.990201	Clofazimine	Delamanid	1.4142	0.1768	0.06486	0.0009	Combination
14	0.000933271	Clofazimine	Delamanid	2.8284	0.5	0.12972	0.00245	Combination
14	0.697154	Clofazimine	Delamanid	0.5	0.7071	0.02254	0.00355	Combination
14	0.803546	Clofazimine	Ethambutol	1.4142	0.7071	0.06486	0.2343	Combination
14	1	Ethambutol	NA	0.1768	NA	0.0594	NA	Control
14	1	Clofazimine	Ethambutol	0.25	0.7071	0.0115	0.2343	Combination
14	0.921139	Clofazimine	NA	1	NA	0.046	NA	Control
14	0.39384	Clofazimine	Isoniazid	1.4142	0.7071	0.06486	0.0355	Combination
14	0.899673	Isoniazid	NA	0.1768	NA	0.009	NA	Control
14	0.70462	Clofazimine	Isoniazid	0.25	0.7071	0.0115	0.0355	Combination
14	0.577695	Clofazimine	NA	1.4142	NA	0.06486	NA	Control
14	0.065329	Clofazimine	Linezolid	1.4142	1	0.06486	0.38	Combination
14	1	Linezolid	NA	0.1768	NA	0.0684	NA	Control
14	0.00839944	Clofazimine	Linezolid	0.25	2	0.0115	0.76	Combination
14	0.857676	Clofazimine	Linezolid	0.7071	0.25	0.03266	0.095	Combination
14	0.80448	Clofazimine	Delamanid	1.4142	0.25	0.06486	0.00125	Combination
14	0.258516	Clofazimine	Delamanid	1	2	0.046	0.01	Combination
14	0	Clofazimine	Delamanid	2.8284	0.7071	0.12972	0.00355	Combination
14	0.54783	Clofazimine	Delamanid	0.5	1	0.02254	0.005	Combination
14	0.487168	Clofazimine	Ethambutol	1.4142	1	0.06486	0.33	Combination
14	0.999533	Ethambutol	NA	0.25	NA	0.0825	NA	Control
14	0.773682	Clofazimine	Ethambutol	0.25	1	0.0115	0.33	Combination
14	0.934204	Clofazimine	Ethambutol	0.7071	0.1768	0.03266	0.0594	Combination
14	0.773682	Clofazimine	Isoniazid	1.4142	1	0.06486	0.05	Combination
14	1	Isoniazid	NA	0.25	NA	0.0125	NA	Control
14	0.570229	Clofazimine	Isoniazid	0.25	1	0.0115	0.05	Combination
14	0.766216	Clofazimine	Isoniazid	0.7071	0.1768	0.03266	0.009	Combination
14	0	Clofazimine	Linezolid	1.4142	1.4142	0.06486	0.5358	Combination
14	0.974335	Linezolid	NA	0.25	NA	0.095	NA	Control
14	0	Clofazimine	Linezolid	0.25	2.8284	0.0115	1.0716	Combination
14	0.89874	Clofazimine	Linezolid	0.7071	0.3536	0.03266	0.133	Combination
14	0.769949	Clofazimine	Delamanid	1.4142	0.3536	0.06486	0.00175	Combination
14	0.010266	Clofazimine	Delamanid	1	2.8284	0.046	0.0141	Combination
14	0	Clofazimine	Delamanid	2.8284	1	0.12972	0.005	Combination
14	0.377042	Clofazimine	Delamanid	0.5	1.4142	0.02254	0.00705	Combination
14	0.0223985	Clofazimine	Ethambutol	1.4142	1.4142	0.06486	0.4653	Combination
14	1	Ethambutol	NA	0.3536	NA	0.1155	NA	Control
14	0.742884	Clofazimine	Ethambutol	0.25	1.4142	0.0115	0.4653	Combination
14	0.695287	Clofazimine	Ethambutol	0.7071	0.25	0.03266	0.0825	Combination
14	0.363976	Clofazimine	Isoniazid	1.4142	1.4142	0.06486	0.0705	Combination
14	0.833411	Isoniazid	NA	0.3536	NA	0.0175	NA	Control
14	0.0578628	Clofazimine	Isoniazid	0.25	1.4142	0.0115	0.0705	Combination
14	0.851143	Clofazimine	Isoniazid	0.7071	0.25	0.03266	0.0125	Combination
14	0	Clofazimine	Linezolid	1.4142	2	0.06486	0.76	Combination
14	1	Linezolid	NA	0.3536	NA	0.133	NA	Control
14	0.885674	Clofazimine	Linezolid	0.3536	0.1768	0.0161	0.0684	Combination
14	1	Clofazimine	Linezolid	0.7071	0.5	0.03266	0.1862	Combination
14	0.424638	Clofazimine	Delamanid	1.4142	0.5	0.06486	0.00245	Combination
14	0	Clofazimine	Delamanid	2.8284	1.4142	0.12972	0.00705	Combination
14	1	Clofazimine	Delamanid	0.25	0.25	0.0115	0.00125	Combination
14	0.442371	Clofazimine	Delamanid	0.5	2	0.02254	0.01	Combination
14	0	Clofazimine	Ethambutol	1.4142	2	0.06486	0.66	Combination
14	0.991134	Ethambutol	NA	0.5	NA	0.1617	NA	Control
14	0.80728	Clofazimine	Ethambutol	0.25	2	0.0115	0.66	Combination
14	0.722352	Clofazimine	Ethambutol	0.7071	0.3536	0.03266	0.1155	Combination
14	0.5049	Clofazimine	Isoniazid	1.4142	2	0.06486	0.1	Combination
14	1	Isoniazid	NA	0.5	NA	0.0245	NA	Control
14	0.223985	Clofazimine	Isoniazid	0.25	2	0.0115	0.1	Combination
14	0.740084	Clofazimine	Isoniazid	0.7071	0.3536	0.03266	0.0175	Combination
14	0	Clofazimine	Linezolid	1.4142	2.8284	0.06486	1.0716	Combination
14	0.90434	Linezolid	NA	0.5	NA	0.1862	NA	Control
14	0.936071	Clofazimine	Linezolid	0.7071	0.7071	0.03266	0.2698	Combination
14	0.188521	Clofazimine	Delamanid	1.4142	0.7071	0.06486	0.00355	Combination
14	0	Clofazimine	Delamanid	2.8284	2	0.12972	0.01	Combination
14	1	Clofazimine	Delamanid	0.25	0.3536	0.0115	0.00175	Combination
14	0.39384	Clofazimine	Delamanid	0.5	2.8284	0.02254	0.0141	Combination
14	0	Clofazimine	Ethambutol	1.4142	2.8284	0.06486	0.9306	Combination
14	0.808213	Ethambutol	NA	0.7071	NA	0.2343	NA	Control
14	0.430238	Clofazimine	Ethambutol	0.25	2.8284	0.0115	0.9306	Combination
14	0.858609	Clofazimine	Ethambutol	0.7071	0.5	0.03266	0.1617	Combination
14	1	Clofazimine	Isoniazid	1.4142	2.8284	0.06486	0.141	Combination
14	1	Isoniazid	NA	0.7071	NA	0.0355	NA	Control
14	0	Clofazimine	Isoniazid	0.25	2.8284	0.0115	0.141	Combination
14	0.725152	Clofazimine	Isoniazid	0.7071	0.5	0.03266	0.0245	Combination
14	0.488101	Clofazimine	Linezolid	2	0.1768	0.092	0.0684	Combination
14	0.636491	Linezolid	NA	0.7071	NA	0.2698	NA	Control
14	0.876342	Clofazimine	Linezolid	0.3536	0.25	0.0161	0.095	Combination
14	0.728885	Clofazimine	Linezolid	0.7071	1	0.03266	0.38	Combination
14	0.0279981	Clofazimine	Delamanid	1.4142	1	0.06486	0.005	Combination
14	0	Clofazimine	Delamanid	2.8284	2.8284	0.12972	0.0141	Combination
14	1	Clofazimine	Delamanid	0.25	0.5	0.0115	0.00245	Combination
14	0.778348	Clofazimine	Delamanid	0.7071	0.1768	0.03266	0.0009	Combination
14	0.349043	Clofazimine	Ethambutol	2	0.1768	0.092	0.0594	Combination
14	0.691554	Ethambutol	NA	1	NA	0.33	NA	Control
14	0.508633	Clofazimine	Ethambutol	0.7071	0.7071	0.03266	0.2343	Combination
14	0.676622	Clofazimine	Isoniazid	2	0.1768	0.092	0.009	Combination
14	0.781148	Isoniazid	NA	1	NA	0.05	NA	Control
14	0.300513	Clofazimine	NA	2	NA	0.092	NA	Control
14	0.564629	Clofazimine	Isoniazid	0.7071	0.7071	0.03266	0.0355	Combination
14	0.448903	Clofazimine	Linezolid	2	0.25	0.092	0.095	Combination
14	0.389174	Linezolid	NA	1	NA	0.38	NA	Control
14	0.925805	Clofazimine	Linezolid	0.3536	0.3536	0.0161	0.133	Combination
14	0.0811946	Clofazimine	Linezolid	0.7071	1.4142	0.03266	0.5358	Combination
14	0.128791	Clofazimine	Delamanid	1.4142	1.4142	0.06486	0.00705	Combination
14	1	Delamanid	NA	0.1768	NA	0.0009	NA	Control
14	0.698087	Clofazimine	Delamanid	0.25	0.7071	0.0115	0.00355	Combination
14	1	Clofazimine	Delamanid	0.7071	0.25	0.03266	0.00125	Combination
14	0.480635	Clofazimine	Ethambutol	2	0.25	0.092	0.0825	Combination
14	0.934204	Ethambutol	NA	1.4142	NA	0.4653	NA	Control
14	0.940737	Clofazimine	Ethambutol	0.3536	0.1768	0.0161	0.0594	Combination
14	0.549697	Clofazimine	Ethambutol	0.7071	1	0.03266	0.33	Combination
14	0.766216	Clofazimine	Isoniazid	2	0.25	0.092	0.0125	Combination
14	0.867942	Isoniazid	NA	1.4142	NA	0.0705	NA	Control
14	1	Clofazimine	Isoniazid	0.3536	0.1768	0.0161	0.009	Combination
14	0.710219	Clofazimine	Isoniazid	0.7071	1	0.03266	0.05	Combination
14	0.466636	Clofazimine	Linezolid	2	0.3536	0.092	0.133	Combination
14	0	Linezolid	NA	1.4142	NA	0.5358	NA	Control
14	1	Clofazimine	Linezolid	0.3536	0.5	0.0161	0.1862	Combination
14	0	Clofazimine	Linezolid	0.7071	2	0.03266	0.76	Combination
14	0	Clofazimine	Delamanid	1.4142	2	0.06486	0.01	Combination
14	0.983668	Delamanid	NA	0.25	NA	0.00125	NA	Control
14	0.577695	Clofazimine	Delamanid	0.25	1	0.0115	0.005	Combination
14	0.846477	Clofazimine	Delamanid	0.7071	0.3536	0.03266	0.00175	Combination
14	0.325712	Clofazimine	Ethambutol	2	0.3536	0.092	0.1155	Combination
14	0.310779	Ethambutol	NA	2	NA	0.66	NA	Control
14	1	Clofazimine	Ethambutol	0.3536	0.25	0.0161	0.0825	Combination
14	0.44797	Clofazimine	Ethambutol	0.7071	1.4142	0.03266	0.4653	Combination
14	0.518899	Clofazimine	Isoniazid	2	0.3536	0.092	0.0175	Combination
14	0.958469	Isoniazid	NA	2	NA	0.1	NA	Control
14	1	Clofazimine	Isoniazid	0.3536	0.25	0.0161	0.0125	Combination
14	0.469435	Clofazimine	Isoniazid	0.7071	1.4142	0.03266	0.0705	Combination
14	0.355576	Clofazimine	Linezolid	2	0.5	0.092	0.1862	Combination
14	0	Linezolid	NA	2	NA	0.76	NA	Control
14	0.915539	Clofazimine	Linezolid	0.3536	0.7071	0.0161	0.2698	Combination
14	0	Clofazimine	Linezolid	0.7071	2.8284	0.03266	1.0716	Combination
14	0.0233318	Clofazimine	Delamanid	1.4142	2.8284	0.06486	0.0141	Combination
14	0.764349	Delamanid	NA	0.3536	NA	0.00175	NA	Control
14	0.481568	Clofazimine	Delamanid	0.25	1.4142	0.0115	0.00705	Combination
[truncated: 26,783 more rows]

## Sheet: ED 7b
Drug_Combination	Type	Number_of_Drugs	IC50_xFoldInputConcentration	Hill_Coefficient	Interaction_Score	Data_Source	N_Pairwise_Interactions_Used
Bedaquiline	Single Drug	1	1.43884	4.88881	0	Experimental
Clofazimine	Single Drug	1	1.57406	2.74522	0	Experimental
Delamanid	Single Drug	1	1.62795	0.940906	0	Experimental
Ethambutol	Single Drug	1	1.83466	4.44517	0	Experimental
Isoniazid	Single Drug	1	1.25449	1.59662	0	Experimental
Linezolid	Single Drug	1	1.01724	4.02546	0	Experimental
Moxifloxacin	Single Drug	1	0.436516	10	0	Experimental
Pretomanid	Single Drug	1	2.97756	1.69008	0	Experimental
Pyrazinamide	Single Drug	1	11.4062	0.578283	0	Experimental
Rifampin	Single Drug	1	1.62481	4.81641	0	Experimental
Rifapentin	Single Drug	1	1.19099	4.39052	0	Experimental
SQ109	Single Drug	1	4.78446	0.983743	0	Experimental
Sutezolid	Single Drug	1	0.936473	2.35721	0	Experimental
Bedaquiline_Clofazimine	Pairwise Combination	2	1.59107	3.9971	0.0811213	Experimental
Bedaquiline_Delamanid	Pairwise Combination	2	1.59419	2.58049	0.126282	Experimental
Bedaquiline_Ethambutol	Pairwise Combination	2	1.80828	3.62559	0.080292	Experimental
Bedaquiline_Isoniazid	Pairwise Combination	2	1.87036	1.59983	0.151266	Experimental
Bedaquiline_Linezolid	Pairwise Combination	2	1.60585	4.92532	0.122658	Experimental
Bedaquiline_Moxifloxacin	Pairwise Combination	2	0.877641	10	0.170506	Experimental
Bedaquiline_Pretomanid	Pairwise Combination	2	2.18645	2.98098	0.098079	Experimental
Bedaquiline_Pyrazinamide	Pairwise Combination	2	2.14764	2.36031	0.139572	Experimental
Bedaquiline_Rifampin	Pairwise Combination	2	1.76509	7.65111	0.0662393	Experimental
Bedaquiline_Rifapentin	Pairwise Combination	2	1.61744	7.11954	0.0994384	Experimental
Bedaquiline_SQ109	Pairwise Combination	2	2.017	3.94426	0.0920032	Experimental
Bedaquiline_Sutezolid	Pairwise Combination	2	1.41444	4.29379	0.133546	Experimental
Clofazimine_Delamanid	Pairwise Combination	2	1.31554	2.36509	0.0899404	Experimental
Clofazimine_Ethambutol	Pairwise Combination	2	1.58363	2.55019	0.0446434	Experimental
Clofazimine_Isoniazid	Pairwise Combination	2	1.51189	2.38204	0.108977	Experimental
Clofazimine_Linezolid	Pairwise Combination	2	1.65931	4.6379	0.138112	Experimental
Clofazimine_Moxifloxacin	Pairwise Combination	2	0.851149	9.44502	0.15576	Experimental
Clofazimine_Pretomanid	Pairwise Combination	2	2.54312	3.7137	0.142712	Experimental
Clofazimine_Pyrazinamide	Pairwise Combination	2	2.8331	1.06488	0.153968	Experimental
Clofazimine_Rifampin	Pairwise Combination	2	1.67291	5.39966	0.0654022	Experimental
Clofazimine_Rifapentin	Pairwise Combination	2	1.79511	5.48429	0.124354	Experimental
Clofazimine_SQ109	Pairwise Combination	2	1.95654	4.77283	0.0737501	Experimental
Clofazimine_Sutezolid	Pairwise Combination	2	1.10432	3.38787	0.0719786	Experimental
Delamanid_Ethambutol	Pairwise Combination	2	2.54252	3.03233	0.218587	Experimental
Delamanid_Isoniazid	Pairwise Combination	2	1.6084	2.15144	0.192372	Experimental
Delamanid_Linezolid	Pairwise Combination	2	1.5506	6.66032	0.17671	Experimental
Delamanid_Moxifloxacin	Pairwise Combination	2	0.778491	10	0.14562	Experimental
Delamanid_Pretomanid	Pairwise Combination	2	1.46939	2.08576	0.0568634	Experimental
Delamanid_Pyrazinamide	Pairwise Combination	2	2.24896	0.753097	0.0845904	Experimental
Delamanid_Rifampin	Pairwise Combination	2	1.22622	2.8765	0.0577712	Experimental
Delamanid_Rifapentin	Pairwise Combination	2	1.42769	3.82963	0.149377	Experimental
Delamanid_SQ109	Pairwise Combination	2	1.84848	1.29749	0.0940825	Experimental
Delamanid_Sutezolid	Pairwise Combination	2	1.17508	2.53823	0.138253	Experimental
Ethambutol_Isoniazid	Pairwise Combination	2	1.70513	2.01544	0.115765	Experimental
Ethambutol_Linezolid	Pairwise Combination	2	1.89148	4.12134	0.150171	Experimental
Ethambutol_Moxifloxacin	Pairwise Combination	2	0.857974	10	0.157919	Experimental
Ethambutol_Pretomanid	Pairwise Combination	2	3.14467	10	0.156079	Experimental
Ethambutol_Pyrazinamide	Pairwise Combination	2	4.55528	4.85531	0.277165	Experimental
Ethambutol_Rifampin	Pairwise Combination	2	2.28276	6.30043	0.11871	Experimental
Ethambutol_Rifapentin	Pairwise Combination	2	2.34333	8.10228	0.172134	Experimental
Ethambutol_SQ109	Pairwise Combination	2	2.97948	5.43267	0.149895	Experimental
Ethambutol_Sutezolid	Pairwise Combination	2	1.93782	2.16841	0.188698	Experimental
Isoniazid_Linezolid	Pairwise Combination	2	1.42391	4.73404	0.203057	Experimental
Isoniazid_Moxifloxacin	Pairwise Combination	2	0.779495	10	0.215908	Experimental
Isoniazid_Pretomanid	Pairwise Combination	2	1.04655	2.48316	0.0216241	Experimental
Isoniazid_Pyrazinamide	Pairwise Combination	2	1.71749	1.04549	0.123532	Experimental
Isoniazid_Rifampin	Pairwise Combination	2	1.89314	1.92761	0.193966	Experimental
Isoniazid_Rifapentin	Pairwise Combination	2	1.14363	2.58093	0.137645	Experimental
Isoniazid_SQ109	Pairwise Combination	2	1.64887	1.86151	0.135682	Experimental
Isoniazid_Sutezolid	Pairwise Combination	2	1.48183	4.39421	0.195909	Experimental
Linezolid_Moxifloxacin	Pairwise Combination	2	0.915911	5.81205	0.171126	Experimental
Linezolid_Pretomanid	Pairwise Combination	2	1.94758	2.89106	0.16657	Experimental
Linezolid_Pyrazinamide	Pairwise Combination	2	1.34326	2.17692	0.152855	Experimental
Linezolid_Rifampin	Pairwise Combination	2	1.34569	5.78433	0.0733192	Experimental
Linezolid_Rifapentin	Pairwise Combination	2	1.43094	7.03808	0.117916	Experimental
Linezolid_SQ109	Pairwise Combination	2	1.66597	3.82455	0.136795	Experimental
Linezolid_Sutezolid	Pairwise Combination	2	0.879072	5.04801	0.0434602	Experimental
Moxifloxacin_Pretomanid	Pairwise Combination	2	0.807017	10	0.177721	Experimental
Moxifloxacin_Pyrazinamide	Pairwise Combination	2	0.932041	5.8432	0.19883	Experimental
Moxifloxacin_Rifampin	Pairwise Combination	2	0.836134	10	0.149627	Experimental
Moxifloxacin_Rifapentin	Pairwise Combination	2	0.924867	10	0.177486	Experimental
Moxifloxacin_SQ109	Pairwise Combination	2	0.821815	9.55339	0.131202	Experimental
Moxifloxacin_Sutezolid	Pairwise Combination	2	0.770886	9.95051	0.132055	Experimental
Pretomanid_Pyrazinamide	Pairwise Combination	2	9.30497	0.991296	0.219543	Experimental
Pretomanid_Rifampin	Pairwise Combination	2	2.03714	10	0.0951001	Experimental
Pretomanid_Rifapentin	Pairwise Combination	2	2.20985	4.93684	0.197559	Experimental
Pretomanid_SQ109	Pairwise Combination	2	4.13441	5.10843	0.200077	Experimental
Pretomanid_Sutezolid	Pairwise Combination	2	2.46819	2.99769	0.254383	Experimental
Pyrazinamide_Rifampin	Pairwise Combination	2	3.17721	2.63791	0.201628	Experimental
Pyrazinamide_Rifapentin	Pairwise Combination	2	2.02394	3.68277	0.206055	Experimental
Pyrazinamide_SQ109	Pairwise Combination	2	6.01283	1.06511	0.190884	Experimental
Pyrazinamide_Sutezolid	Pairwise Combination	2	1.88102	1.54083	0.262048	Experimental
Rifampin_Rifapentin	Pairwise Combination	2	1.55346	4.81005	0.0760249	Experimental
Rifampin_SQ109	Pairwise Combination	2	1.63777	2.74934	0.0381466	Experimental
Rifampin_Sutezolid	Pairwise Combination	2	1.70423	3.68614	0.169072	Experimental
Rifapentin_SQ109	Pairwise Combination	2	3.06119	2.99309	0.247614	Experimental
Rifapentin_Sutezolid	Pairwise Combination	2	1.38102	4.94865	0.134479	Experimental
SQ109_Sutezolid	Pairwise Combination	2	1.93765	2.42228	0.247669	Experimental
Bedaquiline_Clofazimine_Delamanid	3-way Combination	3	1.54487		0.0991145	Predicted	3
Bedaquiline_Clofazimine_Ethambutol	3-way Combination	3	1.60767		0.0686856	Predicted	3
Bedaquiline_Clofazimine_Isoniazid	3-way Combination	3	1.41634		0.113788	Predicted	3
Bedaquiline_Clofazimine_Linezolid	3-way Combination	3	1.32075		0.113964	Predicted	3
Bedaquiline_Clofazimine_Moxifloxacin	3-way Combination	3	0.996197		0.135796	Predicted	3
Bedaquiline_Clofazimine_Pretomanid	3-way Combination	3	1.88929		0.107304	Predicted	3
Bedaquiline_Clofazimine_Pyrazinamide	3-way Combination	3	2.95614		0.124887	Predicted	3
Bedaquiline_Clofazimine_Rifampin	3-way Combination	3	1.54388		0.070921	Predicted	3
Bedaquiline_Clofazimine_Rifapentin	3-way Combination	3	1.39203		0.101638	Predicted	3
Bedaquiline_Clofazimine_SQ109	3-way Combination	3	2.21287		0.0822915	Predicted	3
Bedaquiline_Clofazimine_Sutezolid	3-way Combination	3	1.28482		0.0955486	Predicted	3
Bedaquiline_Delamanid_Ethambutol	3-way Combination	3	1.62581		0.14172	Predicted	3
Bedaquiline_Delamanid_Isoniazid	3-way Combination	3	1.43232		0.15664	Predicted	3
Bedaquiline_Delamanid_Linezolid	3-way Combination	3	1.33565		0.141883	Predicted	3
Bedaquiline_Delamanid_Moxifloxacin	3-way Combination	3	1.00744		0.147469	Predicted	3
Bedaquiline_Delamanid_Pretomanid	3-way Combination	3	1.91061		0.0937414	Predicted	3
Bedaquiline_Delamanid_Pyrazinamide	3-way Combination	3	2.98949		0.116815	Predicted	3
Bedaquiline_Delamanid_Rifampin	3-way Combination	3	1.5613		0.0834307	Predicted	3
Bedaquiline_Delamanid_Rifapentin	3-way Combination	3	1.40774		0.125032	Predicted	3
Bedaquiline_Delamanid_SQ109	3-way Combination	3	2.23784		0.104122	Predicted	3
Bedaquiline_Delamanid_Sutezolid	3-way Combination	3	1.29932		0.132694	Predicted	3
Bedaquiline_Ethambutol_Isoniazid	3-way Combination	3	1.49055		0.115775	Predicted	3
Bedaquiline_Ethambutol_Linezolid	3-way Combination	3	1.38994		0.117707	Predicted	3
Bedaquiline_Ethambutol_Moxifloxacin	3-way Combination	3	1.04839		0.136239	Predicted	3
Bedaquiline_Ethambutol_Pretomanid	3-way Combination	3	1.98828		0.111483	Predicted	3
Bedaquiline_Ethambutol_Pyrazinamide	3-way Combination	3	3.11102		0.165676	Predicted	3
Bedaquiline_Ethambutol_Rifampin	3-way Combination	3	1.62477		0.0884139	Predicted	3
Bedaquiline_Ethambutol_Rifapentin	3-way Combination	3	1.46496		0.117288	Predicted	3
Bedaquiline_Ethambutol_SQ109	3-way Combination	3	2.32881		0.107397	Predicted	3
Bedaquiline_Ethambutol_Sutezolid	3-way Combination	3	1.35214		0.134179	Predicted	3
Bedaquiline_Isoniazid_Linezolid	3-way Combination	3	1.22453		0.158994	Predicted	3
Bedaquiline_Isoniazid_Moxifloxacin	3-way Combination	3	0.923621		0.179227	Predicted	3
Bedaquiline_Isoniazid_Pretomanid	3-way Combination	3	1.75165		0.0903232	Predicted	3
Bedaquiline_Isoniazid_Pyrazinamide	3-way Combination	3	2.74078		0.138123	Predicted	3
Bedaquiline_Isoniazid_Rifampin	3-way Combination	3	1.4314		0.137157	Predicted	3
Bedaquiline_Isoniazid_Rifapentin	3-way Combination	3	1.29062		0.12945	Predicted	3
Bedaquiline_Isoniazid_SQ109	3-way Combination	3	2.05166		0.126317	Predicted	3
Bedaquiline_Isoniazid_Sutezolid	3-way Combination	3	1.19122		0.16024	Predicted	3
Bedaquiline_Linezolid_Moxifloxacin	3-way Combination	3	0.861282		0.154763	Predicted	3
Bedaquiline_Linezolid_Pretomanid	3-way Combination	3	1.63342		0.129102	Predicted	3
Bedaquiline_Linezolid_Pyrazinamide	3-way Combination	3	2.55579		0.138362	Predicted	3
Bedaquiline_Linezolid_Rifampin	3-way Combination	3	1.33479		0.0874055	Predicted	3
Bedaquiline_Linezolid_Rifapentin	3-way Combination	3	1.20351		0.113337	Predicted	3
Bedaquiline_Linezolid_SQ109	3-way Combination	3	1.91318		0.117152	Predicted	3
Bedaquiline_Linezolid_Sutezolid	3-way Combination	3	1.11082		0.0998881	Predicted	3
Bedaquiline_Moxifloxacin_Pretomanid	3-way Combination	3	1.23204		0.148769	Predicted	3
Bedaquiline_Moxifloxacin_Pyrazinamide	3-way Combination	3	1.92775		0.169636	Predicted	3
Bedaquiline_Moxifloxacin_Rifampin	3-way Combination	3	1.00679		0.128791	Predicted	3
Bedaquiline_Moxifloxacin_Rifapentin	3-way Combination	3	0.907767		0.149143	Predicted	3
Bedaquiline_Moxifloxacin_SQ109	3-way Combination	3	1.44305		0.131237	Predicted	3
Bedaquiline_Moxifloxacin_Sutezolid	3-way Combination	3	0.837856		0.145369	Predicted	3
Bedaquiline_Pretomanid_Pyrazinamide	3-way Combination	3	3.65598		0.152398	Predicted	3
Bedaquiline_Pretomanid_Rifampin	3-way Combination	3	1.90938		0.0864728	Predicted	3
Bedaquiline_Pretomanid_Rifapentin	3-way Combination	3	1.72158		0.131692	Predicted	3
Bedaquiline_Pretomanid_SQ109	3-way Combination	3	2.73675		0.130053	Predicted	3
Bedaquiline_Pretomanid_Sutezolid	3-way Combination	3	1.589		0.162003	Predicted	3
Bedaquiline_Pyrazinamide_Rifampin	3-way Combination	3	2.98757		0.135813	Predicted	3
Bedaquiline_Pyrazinamide_Rifapentin	3-way Combination	3	2.69373		0.148355	Predicted	3
Bedaquiline_Pyrazinamide_SQ109	3-way Combination	3	4.28215		0.14082	Predicted	3
Bedaquiline_Pyrazinamide_Sutezolid	3-way Combination	3	2.48628		0.178389	Predicted	3
Bedaquiline_Rifampin_Rifapentin	3-way Combination	3	1.40683		0.0805676	Predicted	3
Bedaquiline_Rifampin_SQ109	3-way Combination	3	2.2364		0.065463	Predicted	3
Bedaquiline_Rifampin_Sutezolid	3-way Combination	3	1.29849		0.122952	Predicted	3
Bedaquiline_Rifapentin_SQ109	3-way Combination	3	2.01644		0.146352	Predicted	3
Bedaquiline_Rifapentin_Sutezolid	3-way Combination	3	1.17077		0.122488	Predicted	3
Bedaquiline_SQ109_Sutezolid	3-way Combination	3	1.86115		0.157739	Predicted	3
Clofazimine_Delamanid_Ethambutol	3-way Combination	3	1.67523		0.117724	Predicted	3
Clofazimine_Delamanid_Isoniazid	3-way Combination	3	1.47585		0.13043	Predicted	3
Clofazimine_Delamanid_Linezolid	3-way Combination	3	1.37624		0.134921	Predicted	3
Clofazimine_Delamanid_Moxifloxacin	3-way Combination	3	1.03806		0.13044	Predicted	3
Clofazimine_Delamanid_Pretomanid	3-way Combination	3	1.96868		0.0965052	Predicted	3
Clofazimine_Delamanid_Pyrazinamide	3-way Combination	3	3.08036		0.109499	Predicted	3
Clofazimine_Delamanid_Rifampin	3-way Combination	3	1.60875		0.0710379	Predicted	3
Clofazimine_Delamanid_Rifapentin	3-way Combination	3	1.45052		0.121224	Predicted	3
Clofazimine_Delamanid_SQ109	3-way Combination	3	2.30585		0.0859243	Predicted	3
Clofazimine_Delamanid_Sutezolid	3-way Combination	3	1.33881		0.100057	Predicted	3
Clofazimine_Ethambutol_Isoniazid	3-way Combination	3	1.53585		0.0897952	Predicted	3
Clofazimine_Ethambutol_Linezolid	3-way Combination	3	1.43219		0.110975	Predicted	3
Clofazimine_Ethambutol_Moxifloxacin	3-way Combination	3	1.08026		0.119441	Predicted	3
Clofazimine_Ethambutol_Pretomanid	3-way Combination	3	2.04871		0.114478	Predicted	3
Clofazimine_Ethambutol_Pyrazinamide	3-way Combination	3	3.20558		0.158592	Predicted	3
Clofazimine_Ethambutol_Rifampin	3-way Combination	3	1.67415		0.076252	Predicted	3
Clofazimine_Ethambutol_Rifapentin	3-way Combination	3	1.50949		0.113711	Predicted	3
Clofazimine_Ethambutol_SQ109	3-way Combination	3	2.39959		0.0894294	Predicted	3
Clofazimine_Ethambutol_Sutezolid	3-way Combination	3	1.39324		0.101773	Predicted	3
Clofazimine_Isoniazid_Linezolid	3-way Combination	3	1.26174		0.150049	Predicted	3
Clofazimine_Isoniazid_Moxifloxacin	3-way Combination	3	0.951693		0.160215	Predicted	3
Clofazimine_Isoniazid_Pretomanid	3-way Combination	3	1.80489		0.0911043	Predicted	3
Clofazimine_Isoniazid_Pyrazinamide	3-way Combination	3	2.82408		0.128825	Predicted	3
Clofazimine_Isoniazid_Rifampin	3-way Combination	3	1.47491		0.122782	Predicted	3
Clofazimine_Isoniazid_Rifapentin	3-way Combination	3	1.32984		0.123659	Predicted	3
Clofazimine_Isoniazid_SQ109	3-way Combination	3	2.11401		0.106136	Predicted	3
Clofazimine_Isoniazid_Sutezolid	3-way Combination	3	1.22743		0.125622	Predicted	3
Clofazimine_Linezolid_Moxifloxacin	3-way Combination	3	0.887459		0.154999	Predicted	3
Clofazimine_Linezolid_Pretomanid	3-way Combination	3	1.68307		0.149131	Predicted	3
Clofazimine_Linezolid_Pyrazinamide	3-way Combination	3	2.63347		0.148312	Predicted	3
Clofazimine_Linezolid_Rifampin	3-way Combination	3	1.37536		0.0922778	Predicted	3
Clofazimine_Linezolid_Rifapentin	3-way Combination	3	1.24008		0.126794	Predicted	3
Clofazimine_Linezolid_SQ109	3-way Combination	3	1.97133		0.116219	Predicted	3
Clofazimine_Linezolid_Sutezolid	3-way Combination	3	1.14458		0.0845169	Predicted	3
Clofazimine_Moxifloxacin_Pretomanid	3-way Combination	3	1.26949		0.158731	Predicted	3
Clofazimine_Moxifloxacin_Pyrazinamide	3-way Combination	3	1.98634		0.169519	Predicted	3
Clofazimine_Moxifloxacin_Rifampin	3-way Combination	3	1.03739		0.123596	Predicted	3
Clofazimine_Moxifloxacin_Rifapentin	3-way Combination	3	0.935357		0.152533	Predicted	3
Clofazimine_Moxifloxacin_SQ109	3-way Combination	3	1.48691		0.120237	Predicted	3
Clofazimine_Moxifloxacin_Sutezolid	3-way Combination	3	0.863322		0.119931	Predicted	3
Clofazimine_Pretomanid_Pyrazinamide	3-way Combination	3	3.7671		0.172074	Predicted	3
Clofazimine_Pretomanid_Rifampin	3-way Combination	3	1.96741		0.101071	Predicted	3
Clofazimine_Pretomanid_Rifapentin	3-way Combination	3	1.77391		0.154875	Predicted	3
Clofazimine_Pretomanid_SQ109	3-way Combination	3	2.81993		0.138846	Predicted	3
Clofazimine_Pretomanid_Sutezolid	3-way Combination	3	1.63729		0.156358	Predicted	3
Clofazimine_Pyrazinamide_Rifampin	3-way Combination	3	3.07838		0.140333	Predicted	3
Clofazimine_Pyrazinamide_Rifapentin	3-way Combination	3	2.7756		0.161459	Predicted	3
Clofazimine_Pyrazinamide_SQ109	3-way Combination	3	4.4123		0.139534	Predicted	3
Clofazimine_Pyrazinamide_Sutezolid	3-way Combination	3	2.56184		0.162665	Predicted	3
Clofazimine_Rifampin_Rifapentin	3-way Combination	3	1.44959		0.0885937	Predicted	3
Clofazimine_Rifampin_SQ109	3-way Combination	3	2.30437		0.0590996	Predicted	3
Clofazimine_Rifampin_Sutezolid	3-way Combination	3	1.33795		0.102151	Predicted	3
Clofazimine_Rifapentin_SQ109	3-way Combination	3	2.07773		0.148573	Predicted	3
Clofazimine_Rifapentin_Sutezolid	3-way Combination	3	1.20636		0.110271	Predicted	3
Clofazimine_SQ109_Sutezolid	3-way Combination	3	1.91771		0.131132	Predicted	3
Delamanid_Ethambutol_Isoniazid	3-way Combination	3	1.55318		0.175575	Predicted	3
Delamanid_Ethambutol_Linezolid	3-way Combination	3	1.44835		0.181823	Predicted	3
Delamanid_Ethambutol_Moxifloxacin	3-way Combination	3	1.09244		0.174042	Predicted	3
Delamanid_Ethambutol_Pretomanid	3-way Combination	3	2.07182		0.143843	Predicted	3
Delamanid_Ethambutol_Pyrazinamide	3-way Combination	3	3.24175		0.193448	Predicted	3
Delamanid_Ethambutol_Rifampin	3-way Combination	3	1.69304		0.13169	Predicted	3
Delamanid_Ethambutol_Rifapentin	3-way Combination	3	1.52652		0.180033	Predicted	3
Delamanid_Ethambutol_SQ109	3-way Combination	3	2.42667		0.154188	Predicted	3
Delamanid_Ethambutol_Sutezolid	3-way Combination	3	1.40896		0.181846	Predicted	3
Delamanid_Isoniazid_Linezolid	3-way Combination	3	1.27598		0.190713	Predicted	3
Delamanid_Isoniazid_Moxifloxacin	3-way Combination	3	0.962431		0.184633	Predicted	3
Delamanid_Isoniazid_Pretomanid	3-way Combination	3	1.82525		0.0902866	Predicted	3
Delamanid_Isoniazid_Pyrazinamide	3-way Combination	3	2.85594		0.133498	Predicted	3
Delamanid_Isoniazid_Rifampin	3-way Combination	3	1.49155		0.148036	Predicted	3
Delamanid_Isoniazid_Rifapentin	3-way Combination	3	1.34485		0.159798	Predicted	3
Delamanid_Isoniazid_SQ109	3-way Combination	3	2.13787		0.140712	Predicted	3
Delamanid_Isoniazid_Sutezolid	3-way Combination	3	1.24127		0.175511	Predicted	3
Delamanid_Linezolid_Moxifloxacin	3-way Combination	3	0.897472		0.164485	Predicted	3
Delamanid_Linezolid_Pretomanid	3-way Combination	3	1.70206		0.133381	Predicted	3
Delamanid_Linezolid_Pyrazinamide	3-way Combination	3	2.66318		0.138052	Predicted	3
Delamanid_Linezolid_Rifampin	3-way Combination	3	1.39088		0.1026	Predicted	3
Delamanid_Linezolid_Rifapentin	3-way Combination	3	1.25408		0.148001	Predicted	3
Delamanid_Linezolid_SQ109	3-way Combination	3	1.99357		0.135862	Predicted	3
Delamanid_Linezolid_Sutezolid	3-way Combination	3	1.1575		0.119474	Predicted	3
Delamanid_Moxifloxacin_Pretomanid	3-way Combination	3	1.28381		0.126735	Predicted	3
Delamanid_Moxifloxacin_Pyrazinamide	3-way Combination	3	2.00875		0.143014	Predicted	3
Delamanid_Moxifloxacin_Rifampin	3-way Combination	3	1.0491		0.117673	Predicted	3
Delamanid_Moxifloxacin_Rifapentin	3-way Combination	3	0.945911		0.157494	Predicted	3
Delamanid_Moxifloxacin_SQ109	3-way Combination	3	1.50369		0.123635	Predicted	3
Delamanid_Moxifloxacin_Sutezolid	3-way Combination	3	0.873063		0.138643	Predicted	3
Delamanid_Pretomanid_Pyrazinamide	3-way Combination	3	3.80961		0.120332	Predicted	3
Delamanid_Pretomanid_Rifampin	3-way Combination	3	1.98961		0.0699116	Predicted	3
Delamanid_Pretomanid_Rifapentin	3-way Combination	3	1.79392		0.1346	Predicted	3
Delamanid_Pretomanid_SQ109	3-way Combination	3	2.85175		0.117008	Predicted	3
Delamanid_Pretomanid_Sutezolid	3-way Combination	3	1.65577		0.149833	Predicted	3
Delamanid_Pyrazinamide_Rifampin	3-way Combination	3	3.11311		0.114663	Predicted	3
Delamanid_Pyrazinamide_Rifapentin	3-way Combination	3	2.80692		0.146674	Predicted	3
Delamanid_Pyrazinamide_SQ109	3-way Combination	3	4.46208		0.123186	Predicted	3
Delamanid_Pyrazinamide_Sutezolid	3-way Combination	3	2.59075		0.16163	Predicted	3
Delamanid_Rifampin_Rifapentin	3-way Combination	3	1.46595		0.094391	Predicted	3
Delamanid_Rifampin_SQ109	3-way Combination	3	2.33037		0.0633334	Predicted	3
Delamanid_Rifampin_Sutezolid	3-way Combination	3	1.35305		0.121699	Predicted	3
Delamanid_Rifapentin_SQ109	3-way Combination	3	2.10117		0.163691	Predicted	3
Delamanid_Rifapentin_Sutezolid	3-way Combination	3	1.21997		0.140703	Predicted	3
Delamanid_SQ109_Sutezolid	3-way Combination	3	1.93935		0.160001	Predicted	3
Ethambutol_Isoniazid_Linezolid	3-way Combination	3	1.32785		0.156331	Predicted	3
Ethambutol_Isoniazid_Moxifloxacin	3-way Combination	3	1.00156		0.163197	Predicted	3
Ethambutol_Isoniazid_Pretomanid	3-way Combination	3	1.89945		0.0978226	Predicted	3
Ethambutol_Isoniazid_Pyrazinamide	3-way Combination	3	2.97204		0.172154	Predicted	3
Ethambutol_Isoniazid_Rifampin	3-way Combination	3	1.55218		0.142814	Predicted	3
Ethambutol_Isoniazid_Rifapentin	3-way Combination	3	1.39952		0.141848	Predicted	3
Ethambutol_Isoniazid_SQ109	3-way Combination	3	2.22477		0.13378	Predicted	3
Ethambutol_Isoniazid_Sutezolid	3-way Combination	3	1.29173		0.166791	Predicted	3
Ethambutol_Linezolid_Moxifloxacin	3-way Combination	3	0.933956		0.159738	Predicted	3
Ethambutol_Linezolid_Pretomanid	3-way Combination	3	1.77125		0.157606	Predicted	3
Ethambutol_Linezolid_Pyrazinamide	3-way Combination	3	2.77144		0.193397	Predicted	3
Ethambutol_Linezolid_Rifampin	3-way Combination	3	1.44742		0.114067	Predicted	3
Ethambutol_Linezolid_Rifapentin	3-way Combination	3	1.30506		0.14674	Predicted	3
Ethambutol_Linezolid_SQ109	3-way Combination	3	2.07461		0.14562	Predicted	3
Ethambutol_Linezolid_Sutezolid	3-way Combination	3	1.20455		0.127443	Predicted	3
Ethambutol_Moxifloxacin_Pretomanid	3-way Combination	3	1.336		0.163906	Predicted	3
Ethambutol_Moxifloxacin_Pyrazinamide	3-way Combination	3	2.09041		0.211305	Predicted	3
Ethambutol_Moxifloxacin_Rifampin	3-way Combination	3	1.09174		0.142085	Predicted	3
Ethambutol_Moxifloxacin_Rifapentin	3-way Combination	3	0.984364		0.16918	Predicted	3
Ethambutol_Moxifloxacin_SQ109	3-way Combination	3	1.56482		0.146338	Predicted	3
Ethambutol_Moxifloxacin_Sutezolid	3-way Combination	3	0.908554		0.159557	Predicted	3
Ethambutol_Pretomanid_Pyrazinamide	3-way Combination	3	3.96447		0.217596	Predicted	3
Ethambutol_Pretomanid_Rifampin	3-way Combination	3	2.07049		0.123296	Predicted	3
Ethambutol_Pretomanid_Rifapentin	3-way Combination	3	1.86685		0.175257	Predicted	3
Ethambutol_Pretomanid_SQ109	3-way Combination	3	2.96768		0.168683	Predicted	3
Ethambutol_Pretomanid_Sutezolid	3-way Combination	3	1.72307		0.19972	Predicted	3
Ethambutol_Pyrazinamide_Rifampin	3-way Combination	3	3.23966		0.199168	Predicted	3
Ethambutol_Pyrazinamide_Rifapentin	3-way Combination	3	2.92102		0.218452	Predicted	3
Ethambutol_Pyrazinamide_SQ109	3-way Combination	3	4.64347		0.205981	Predicted	3
Ethambutol_Pyrazinamide_Sutezolid	3-way Combination	3	2.69607		0.242637	Predicted	3
Ethambutol_Rifampin_Rifapentin	3-way Combination	3	1.52554		0.12229	Predicted	3
Ethambutol_Rifampin_SQ109	3-way Combination	3	2.42511		0.102251	Predicted	3
Ethambutol_Rifampin_Sutezolid	3-way Combination	3	1.40805		0.158827	Predicted	3
Ethambutol_Rifapentin_SQ109	3-way Combination	3	2.18658		0.189881	Predicted	3
Ethambutol_Rifapentin_Sutezolid	3-way Combination	3	1.26956		0.165104	Predicted	3
Ethambutol_SQ109_Sutezolid	3-way Combination	3	2.01819		0.19542	Predicted	3
Isoniazid_Linezolid_Moxifloxacin	3-way Combination	3	0.822805		0.196697	Predicted	3
Isoniazid_Linezolid_Pretomanid	3-way Combination	3	1.56045		0.130417	Predicted	3
Isoniazid_Linezolid_Pyrazinamide	3-way Combination	3	2.44161		0.159815	Predicted	3
Isoniazid_Linezolid_Rifampin	3-way Combination	3	1.27516		0.15678	Predicted	3
Isoniazid_Linezolid_Rifapentin	3-way Combination	3	1.14974		0.152873	Predicted	3
Isoniazid_Linezolid_SQ109	3-way Combination	3	1.82771		0.158511	Predicted	3
Isoniazid_Linezolid_Sutezolid	3-way Combination	3	1.06119		0.147475	Predicted	3
Isoniazid_Moxifloxacin_Pretomanid	3-way Combination	3	1.177		0.138418	Predicted	3
Isoniazid_Moxifloxacin_Pyrazinamide	3-way Combination	3	1.84163		0.179423	Predicted	3
Isoniazid_Moxifloxacin_Rifampin	3-way Combination	3	0.961813		0.1865	Predicted	3
Isoniazid_Moxifloxacin_Rifapentin	3-way Combination	3	0.867214		0.177013	Predicted	3
Isoniazid_Moxifloxacin_SQ109	3-way Combination	3	1.37859		0.16093	Predicted	3
Isoniazid_Moxifloxacin_Sutezolid	3-way Combination	3	0.800426		0.181291	Predicted	3
Isoniazid_Pretomanid_Pyrazinamide	3-way Combination	3	3.49266		0.121566	Predicted	3
Isoniazid_Pretomanid_Rifampin	3-way Combination	3	1.82408		0.103563	Predicted	3
Isoniazid_Pretomanid_Rifapentin	3-way Combination	3	1.64467		0.118943	Predicted	3
Isoniazid_Pretomanid_SQ109	3-way Combination	3	2.61449		0.119128	Predicted	3
Isoniazid_Pretomanid_Sutezolid	3-way Combination	3	1.51801		0.157305	Predicted	3
Isoniazid_Pyrazinamide_Rifampin	3-way Combination	3	2.85411		0.173042	Predicted	3
Isoniazid_Pyrazinamide_Rifapentin	3-way Combination	3	2.57339		0.155744	Predicted	3
Isoniazid_Pyrazinamide_SQ109	3-way Combination	3	4.09085		0.150032	Predicted	3
Isoniazid_Pyrazinamide_Sutezolid	3-way Combination	3	2.3752		0.193829	Predicted	3
Isoniazid_Rifampin_Rifapentin	3-way Combination	3	1.34398		0.135879	Predicted	3
Isoniazid_Rifampin_SQ109	3-way Combination	3	2.13649		0.122598	Predicted	3
Isoniazid_Rifampin_Sutezolid	3-way Combination	3	1.24048		0.186316	Predicted	3
Isoniazid_Rifapentin_SQ109	3-way Combination	3	1.92636		0.173647	Predicted	3
Isoniazid_Rifapentin_Sutezolid	3-way Combination	3	1.11847		0.156011	Predicted	3
Isoniazid_SQ109_Sutezolid	3-way Combination	3	1.778		0.193087	Predicted	3
Linezolid_Moxifloxacin_Pretomanid	3-way Combination	3	1.09756		0.171806	Predicted	3
Linezolid_Moxifloxacin_Pyrazinamide	3-way Combination	3	1.71733		0.17427	Predicted	3
Linezolid_Moxifloxacin_Rifampin	3-way Combination	3	0.896896		0.131357	Predicted	3
Linezolid_Moxifloxacin_Rifapentin	3-way Combination	3	0.808681		0.155509	Predicted	3
Linezolid_Moxifloxacin_SQ109	3-way Combination	3	1.28554		0.146374	Predicted	3
Linezolid_Moxifloxacin_Sutezolid	3-way Combination	3	0.746402		0.115547	Predicted	3
Linezolid_Pretomanid_Pyrazinamide	3-way Combination	3	3.25692		0.179656	Predicted	3
Linezolid_Pretomanid_Rifampin	3-way Combination	3	1.70096		0.111663	Predicted	3
Linezolid_Pretomanid_Rifapentin	3-way Combination	3	1.53367		0.160681	Predicted	3
Linezolid_Pretomanid_SQ109	3-way Combination	3	2.43803		0.167814	Predicted	3
Linezolid_Pretomanid_Sutezolid	3-way Combination	3	1.41555		0.154804	Predicted	3
Linezolid_Pyrazinamide_Rifampin	3-way Combination	3	2.66147		0.142601	Predicted	3
Linezolid_Pyrazinamide_Rifapentin	3-way Combination	3	2.3997		0.158942	Predicted	3
Linezolid_Pyrazinamide_SQ109	3-way Combination	3	3.81474		0.160178	Predicted	3
Linezolid_Pyrazinamide_Sutezolid	3-way Combination	3	2.21489		0.152788	Predicted	3
Linezolid_Rifampin_Rifapentin	3-way Combination	3	1.25327		0.0890867	Predicted	3
Linezolid_Rifampin_SQ109	3-way Combination	3	1.99229		0.0827537	Predicted	3
Linezolid_Rifampin_Sutezolid	3-way Combination	3	1.15675		0.0952837	Predicted	3
Linezolid_Rifapentin_SQ109	3-way Combination	3	1.79634		0.167442	Predicted	3
Linezolid_Rifapentin_Sutezolid	3-way Combination	3	1.04298		0.0986184	Predicted	3
Linezolid_SQ109_Sutezolid	3-way Combination	3	1.658		0.142641	Predicted	3
Moxifloxacin_Pretomanid_Pyrazinamide	3-way Combination	3	2.45659		0.198698	Predicted	3
Moxifloxacin_Pretomanid_Rifampin	3-way Combination	3	1.28298		0.140816	Predicted	3
Moxifloxacin_Pretomanid_Rifapentin	3-way Combination	3	1.1568		0.184255	Predicted	3
Moxifloxacin_Pretomanid_SQ109	3-way Combination	3	1.83893		0.169667	Predicted	3
Moxifloxacin_Pretomanid_Sutezolid	3-way Combination	3	1.06771		0.188053	Predicted	3
Moxifloxacin_Pyrazinamide_Rifampin	3-way Combination	3	2.00746		0.183362	Predicted	3
Moxifloxacin_Pyrazinamide_Rifapentin	3-way Combination	3	1.81002		0.194124	Predicted	3
Moxifloxacin_Pyrazinamide_SQ109	3-way Combination	3	2.87734		0.173638	Predicted	3
Moxifloxacin_Pyrazinamide_Sutezolid	3-way Combination	3	1.67062		0.197644	Predicted	3
Moxifloxacin_Rifampin_Rifapentin	3-way Combination	3	0.945304		0.134379	Predicted	3
Moxifloxacin_Rifampin_SQ109	3-way Combination	3	1.50272		0.106325	Predicted	3
Moxifloxacin_Rifampin_Sutezolid	3-way Combination	3	0.872502		0.150251	Predicted	3
Moxifloxacin_Rifapentin_SQ109	3-way Combination	3	1.35492		0.185434	Predicted	3
Moxifloxacin_Rifapentin_Sutezolid	3-way Combination	3	0.786687		0.148007	Predicted	3
Moxifloxacin_SQ109_Sutezolid	3-way Combination	3	1.25057		0.170308	Predicted	3
Pretomanid_Pyrazinamide_Rifampin	3-way Combination	3	3.80716		0.172091	Predicted	3
Pretomanid_Pyrazinamide_Rifapentin	3-way Combination	3	3.43271		0.207719	Predicted	3
Pretomanid_Pyrazinamide_SQ109	3-way Combination	3	5.45688		0.203501	Predicted	3
Pretomanid_Pyrazinamide_Sutezolid	3-way Combination	3	3.16834		0.245325	Predicted	3
Pretomanid_Rifampin_Rifapentin	3-way Combination	3	1.79277		0.122895	Predicted	3
Pretomanid_Rifampin_SQ109	3-way Combination	3	2.84992		0.111108	Predicted	3
Pretomanid_Rifampin_Sutezolid	3-way Combination	3	1.6547		0.172852	Predicted	3
Pretomanid_Rifapentin_SQ109	3-way Combination	3	2.56961		0.215083	Predicted	3
Pretomanid_Rifapentin_Sutezolid	3-way Combination	3	1.49195		0.195474	Predicted	3
Pretomanid_SQ109_Sutezolid	3-way Combination	3	2.37172		0.234043	Predicted	3
Pyrazinamide_Rifampin_Rifapentin	3-way Combination	3	2.80512		0.161236	Predicted	3
Pyrazinamide_Rifampin_SQ109	3-way Combination	3	4.45922		0.143553	Predicted	3
Pyrazinamide_Rifampin_Sutezolid	3-way Combination	3	2.58908		0.210916	Predicted	3
Pyrazinamide_Rifapentin_SQ109	3-way Combination	3	4.02063		0.214851	Predicted	3
Pyrazinamide_Rifapentin_Sutezolid	3-way Combination	3	2.33443		0.200861	Predicted	3
Pyrazinamide_SQ109_Sutezolid	3-way Combination	3	3.71098		0.233533	Predicted	3
Rifampin_Rifapentin_SQ109	3-way Combination	3	2.09982		0.120595	Predicted	3
Rifampin_Rifapentin_Sutezolid	3-way Combination	3	1.21918		0.126525	Predicted	3
Rifampin_SQ109_Sutezolid	3-way Combination	3	1.9381		0.151629	Predicted	3
Rifapentin_SQ109_Sutezolid	3-way Combination	3	1.74748		0.209921	Predicted	3
Bedaquiline_Clofazimine_Delamanid_Ethambutol	4-way Combination	4	1.61272		0.106811	Predicted	6
Bedaquiline_Clofazimine_Delamanid_Isoniazid	4-way Combination	4	1.46651		0.124993	Predicted	6
Bedaquiline_Clofazimine_Delamanid_Linezolid	4-way Combination	4	1.39163		0.12247	Predicted	6
Bedaquiline_Clofazimine_Delamanid_Moxifloxacin	4-way Combination	4	1.12634		0.128205	Predicted	6
Bedaquiline_Clofazimine_Delamanid_Pretomanid	4-way Combination	4	1.82026		0.0991663	Predicted	6
Bedaquiline_Clofazimine_Delamanid_Pyrazinamide	4-way Combination	4	2.54656		0.112579	Predicted	6
Bedaquiline_Clofazimine_Delamanid_Rifampin	4-way Combination	4	1.56448		0.081126	Predicted	6
Bedaquiline_Clofazimine_Delamanid_Rifapentin	4-way Combination	4	1.44759		0.111752	Predicted	6
Bedaquiline_Clofazimine_Delamanid_SQ109	4-way Combination	4	2.0494		0.0928632	Predicted	6
Bedaquiline_Clofazimine_Delamanid_Sutezolid	4-way Combination	4	1.36315		0.106854	Predicted	6
Bedaquiline_Clofazimine_Ethambutol_Isoniazid	4-way Combination	4	1.511		0.0970109	Predicted	6
Bedaquiline_Clofazimine_Ethambutol_Linezolid	4-way Combination	4	1.43385		0.102833	Predicted	6
Bedaquiline_Clofazimine_Ethambutol_Moxifloxacin	4-way Combination	4	1.16051		0.11504	Predicted	6
Bedaquiline_Clofazimine_Ethambutol_Pretomanid	4-way Combination	4	1.87548		0.100488	Predicted	6
Bedaquiline_Clofazimine_Ethambutol_Pyrazinamide	4-way Combination	4	2.62381		0.12946	Predicted	6
Bedaquiline_Clofazimine_Ethambutol_Rifampin	4-way Combination	4	1.61194		0.0760681	Predicted	6
Bedaquiline_Clofazimine_Ethambutol_Rifapentin	4-way Combination	4	1.49151		0.100331	Predicted	6
Bedaquiline_Clofazimine_Ethambutol_SQ109	4-way Combination	4	2.11157		0.0869508	Predicted	6
Bedaquiline_Clofazimine_Ethambutol_Sutezolid	4-way Combination	4	1.4045		0.100047	Predicted	6
Bedaquiline_Clofazimine_Isoniazid_Linezolid	4-way Combination	4	1.30386		0.134199	Predicted	6
Bedaquiline_Clofazimine_Isoniazid_Moxifloxacin	4-way Combination	4	1.0553		0.147256	Predicted	6
Bedaquiline_Clofazimine_Isoniazid_Pretomanid	4-way Combination	4	1.70546		0.10063	Predicted	6
Bedaquiline_Clofazimine_Isoniazid_Pyrazinamide	4-way Combination	4	2.38595		0.126406	Predicted	6
Bedaquiline_Clofazimine_Isoniazid_Rifampin	4-way Combination	4	1.46581		0.111162	Predicted	6
Bedaquiline_Clofazimine_Isoniazid_Rifapentin	4-way Combination	4	1.35629		0.117134	Predicted	6
Bedaquiline_Clofazimine_Isoniazid_SQ109	4-way Combination	4	1.92014		0.107133	Predicted	6
Bedaquiline_Clofazimine_Isoniazid_Sutezolid	4-way Combination	4	1.27717		0.1238	Predicted	6
Bedaquiline_Clofazimine_Linezolid_Moxifloxacin	4-way Combination	4	1.00142		0.13988	Predicted	6
Bedaquiline_Clofazimine_Linezolid_Pretomanid	4-way Combination	4	1.61838		0.124875	Predicted	6
Bedaquiline_Clofazimine_Linezolid_Pyrazinamide	4-way Combination	4	2.26412		0.131381	Predicted	6
Bedaquiline_Clofazimine_Linezolid_Rifampin	4-way Combination	4	1.39096		0.091142	Predicted	6
Bedaquiline_Clofazimine_Linezolid_Rifapentin	4-way Combination	4	1.28704		0.113933	Predicted	6
Bedaquiline_Clofazimine_Linezolid_SQ109	4-way Combination	4	1.8221		0.107407	Predicted	6
Bedaquiline_Clofazimine_Linezolid_Sutezolid	4-way Combination	4	1.21196		0.0984794	Predicted	6
Bedaquiline_Clofazimine_Moxifloxacin_Pretomanid	4-way Combination	4	1.30986		0.13765	Predicted	6
Bedaquiline_Clofazimine_Moxifloxacin_Pyrazinamide	4-way Combination	4	1.8325		0.149959	Predicted	6
Bedaquiline_Clofazimine_Moxifloxacin_Rifampin	4-way Combination	4	1.1258		0.114776	Predicted	6
Bedaquiline_Clofazimine_Moxifloxacin_Rifapentin	4-way Combination	4	1.04169		0.134778	Predicted	6
Bedaquiline_Clofazimine_Moxifloxacin_SQ109	4-way Combination	4	1.47475		0.11739	Predicted	6
Bedaquiline_Clofazimine_Moxifloxacin_Sutezolid	4-way Combination	4	0.980918		0.124161	Predicted	6
Bedaquiline_Clofazimine_Pretomanid_Pyrazinamide	4-way Combination	4	2.96148		0.139166	Predicted	6
Bedaquiline_Clofazimine_Pretomanid_Rifampin	4-way Combination	4	1.81939		0.0914423	Predicted	6
Bedaquiline_Clofazimine_Pretomanid_Rifapentin	4-way Combination	4	1.68345		0.123877	Predicted	6
Bedaquiline_Clofazimine_Pretomanid_SQ109	4-way Combination	4	2.38332		0.114624	Predicted	6
Bedaquiline_Clofazimine_Pretomanid_Sutezolid	4-way Combination	4	1.58525		0.130303	Predicted	6
Bedaquiline_Clofazimine_Pyrazinamide_Rifampin	4-way Combination	4	2.54533		0.117988	Predicted	6
Bedaquiline_Clofazimine_Pyrazinamide_Rifapentin	4-way Combination	4	2.35516		0.134085	Predicted	6
Bedaquiline_Clofazimine_Pyrazinamide_SQ109	4-way Combination	4	3.33428		0.121883	Predicted	6
Bedaquiline_Clofazimine_Pyrazinamide_Sutezolid	4-way Combination	4	2.21778		0.140372	Predicted	6
Bedaquiline_Clofazimine_Rifampin_Rifapentin	4-way Combination	4	1.4469		0.0854301	Predicted	6
Bedaquiline_Clofazimine_Rifampin_SQ109	4-way Combination	4	2.04841		0.0694438	Predicted	6
Bedaquiline_Clofazimine_Rifampin_Sutezolid	4-way Combination	4	1.36249		0.0978932	Predicted	6
Bedaquiline_Clofazimine_Rifapentin_SQ109	4-way Combination	4	1.89537		0.119714	Predicted	6
Bedaquiline_Clofazimine_Rifapentin_Sutezolid	4-way Combination	4	1.2607		0.107486	Predicted	6
Bedaquiline_Clofazimine_SQ109_Sutezolid	4-way Combination	4	1.78481		0.116678	Predicted	6
Bedaquiline_Delamanid_Ethambutol_Isoniazid	4-way Combination	4	1.52377		0.147427	Predicted	6
Bedaquiline_Delamanid_Ethambutol_Linezolid	4-way Combination	4	1.44597		0.145783	Predicted	6
Bedaquiline_Delamanid_Ethambutol_Moxifloxacin	4-way Combination	4	1.17031		0.149868	Predicted	6
Bedaquiline_Delamanid_Ethambutol_Pretomanid	4-way Combination	4	1.89133		0.122697	Predicted	6
Bedaquiline_Delamanid_Ethambutol_Pyrazinamide	4-way Combination	4	2.64599		0.154415	Predicted	6
Bedaquiline_Delamanid_Ethambutol_Rifampin	4-way Combination	4	1.62556		0.111314	Predicted	6
Bedaquiline_Delamanid_Ethambutol_Rifapentin	4-way Combination	4	1.50411		0.141018	Predicted	6
Bedaquiline_Delamanid_Ethambutol_SQ109	4-way Combination	4	2.12942		0.126857	Predicted	6
Bedaquiline_Delamanid_Ethambutol_Sutezolid	4-way Combination	4	1.41637		0.14761	Predicted	6
Bedaquiline_Delamanid_Isoniazid_Linezolid	4-way Combination	4	1.31488		0.162057	Predicted	6
Bedaquiline_Delamanid_Isoniazid_Moxifloxacin	4-way Combination	4	1.06422		0.166992	Predicted	6
Bedaquiline_Delamanid_Isoniazid_Pretomanid	4-way Combination	4	1.71987		0.107748	Predicted	6
Bedaquiline_Delamanid_Isoniazid_Pyrazinamide	4-way Combination	4	2.40611		0.136269	Predicted	6
Bedaquiline_Delamanid_Isoniazid_Rifampin	4-way Combination	4	1.47819		0.131316	Predicted	6
Bedaquiline_Delamanid_Isoniazid_Rifapentin	4-way Combination	4	1.36775		0.14273	Predicted	6
Bedaquiline_Delamanid_Isoniazid_SQ109	4-way Combination	4	1.93637		0.131948	Predicted	6
Bedaquiline_Delamanid_Isoniazid_Sutezolid	4-way Combination	4	1.28797		0.156271	Predicted	6
Bedaquiline_Delamanid_Linezolid_Moxifloxacin	4-way Combination	4	1.00988		0.15215	Predicted	6
Bedaquiline_Delamanid_Linezolid_Pretomanid	4-way Combination	4	1.63205		0.124527	Predicted	6
Bedaquiline_Delamanid_Linezolid_Pyrazinamide	4-way Combination	4	2.28325		0.133778	Predicted	6
Bedaquiline_Delamanid_Linezolid_Rifampin	4-way Combination	4	1.40272		0.10383	Predicted	6
Bedaquiline_Delamanid_Linezolid_Rifapentin	4-way Combination	4	1.29792		0.132063	Predicted	6
Bedaquiline_Delamanid_Linezolid_SQ109	4-way Combination	4	1.8375		0.124755	Predicted	6
Bedaquiline_Delamanid_Linezolid_Sutezolid	4-way Combination	4	1.2222		0.123485	Predicted	6
Bedaquiline_Delamanid_Moxifloxacin_Pretomanid	4-way Combination	4	1.32093		0.129179	Predicted	6
Bedaquiline_Delamanid_Moxifloxacin_Pyrazinamide	4-way Combination	4	1.84799		0.144233	Predicted	6
Bedaquiline_Delamanid_Moxifloxacin_Rifampin	4-way Combination	4	1.13531		0.119341	Predicted	6
Bedaquiline_Delamanid_Moxifloxacin_Rifapentin	4-way Combination	4	1.05049		0.144785	Predicted	6
Bedaquiline_Delamanid_Moxifloxacin_SQ109	4-way Combination	4	1.48721		0.126616	Predicted	6
Bedaquiline_Delamanid_Moxifloxacin_Sutezolid	4-way Combination	4	0.989207		0.141044	Predicted	6
Bedaquiline_Delamanid_Pretomanid_Pyrazinamide	4-way Combination	4	2.98651		0.120822	Predicted	6
Bedaquiline_Delamanid_Pretomanid_Rifampin	4-way Combination	4	1.83476		0.0833891	Predicted	6
Bedaquiline_Delamanid_Pretomanid_Rifapentin	4-way Combination	4	1.69768		0.121266	Predicted	6
Bedaquiline_Delamanid_Pretomanid_SQ109	4-way Combination	4	2.40346		0.111231	Predicted	6
Bedaquiline_Delamanid_Pretomanid_Sutezolid	4-way Combination	4	1.59865		0.134568	Predicted	6
Bedaquiline_Delamanid_Pyrazinamide_Rifampin	4-way Combination	4	2.56684		0.11268	Predicted	6
Bedaquiline_Delamanid_Pyrazinamide_Rifapentin	4-way Combination	4	2.37507		0.134219	Predicted	6
Bedaquiline_Delamanid_Pyrazinamide_SQ109	4-way Combination	4	3.36245		0.121236	Predicted	6
Bedaquiline_Delamanid_Pyrazinamide_Sutezolid	4-way Combination	4	2.23652		0.147382	Predicted	6
Bedaquiline_Delamanid_Rifampin_Rifapentin	4-way Combination	4	1.45912		0.0958554	Predicted	6
Bedaquiline_Delamanid_Rifampin_SQ109	4-way Combination	4	2.06572		0.0790874	Predicted	6
Bedaquiline_Delamanid_Rifampin_Sutezolid	4-way Combination	4	1.374		0.115194	Predicted	6
Bedaquiline_Delamanid_Rifapentin_SQ109	4-way Combination	4	1.91139		0.134799	Predicted	6
Bedaquiline_Delamanid_Rifapentin_Sutezolid	4-way Combination	4	1.27135		0.130229	Predicted	6
Bedaquiline_Delamanid_SQ109_Sutezolid	4-way Combination	4	1.79989		0.138639	Predicted	6
Bedaquiline_Ethambutol_Isoniazid_Linezolid	4-way Combination	4	1.35477		0.137202	Predicted	6
Bedaquiline_Ethambutol_Isoniazid_Moxifloxacin	4-way Combination	4	1.0965		0.148609	Predicted	6
Bedaquiline_Ethambutol_Isoniazid_Pretomanid	4-way Combination	4	1.77204		0.103851	Predicted	6
Bedaquiline_Ethambutol_Isoniazid_Pyrazinamide	4-way Combination	4	2.4791		0.147932	Predicted	6
Bedaquiline_Ethambutol_Isoniazid_Rifampin	4-way Combination	4	1.52304		0.12104	Predicted	6
Bedaquiline_Ethambutol_Isoniazid_Rifapentin	4-way Combination	4	1.40925		0.12609	Predicted	6
Bedaquiline_Ethambutol_Isoniazid_SQ109	4-way Combination	4	1.99511		0.120817	Predicted	6
Bedaquiline_Ethambutol_Isoniazid_Sutezolid	4-way Combination	4	1.32704		0.144246	Predicted	6
Bedaquiline_Ethambutol_Linezolid_Moxifloxacin	4-way Combination	4	1.04051		0.142112	Predicted	6
Bedaquiline_Ethambutol_Linezolid_Pretomanid	4-way Combination	4	1.68156		0.128975	Predicted	6
Bedaquiline_Ethambutol_Linezolid_Pyrazinamide	4-way Combination	4	2.35252		0.153786	Predicted	6
Bedaquiline_Ethambutol_Linezolid_Rifampin	4-way Combination	4	1.44527		0.101898	Predicted	6
Bedaquiline_Ethambutol_Linezolid_Rifapentin	4-way Combination	4	1.33729		0.123768	Predicted	6
Bedaquiline_Ethambutol_Linezolid_SQ109	4-way Combination	4	1.89324		0.121969	Predicted	6
Bedaquiline_Ethambutol_Linezolid_Sutezolid	4-way Combination	4	1.25928		0.119804	Predicted	6
Bedaquiline_Ethambutol_Moxifloxacin_Pretomanid	4-way Combination	4	1.361		0.140099	Predicted	6
Bedaquiline_Ethambutol_Moxifloxacin_Pyrazinamide	4-way Combination	4	1.90405		0.170714	Predicted	6
Bedaquiline_Ethambutol_Moxifloxacin_Rifampin	4-way Combination	4	1.16975		0.123882	Predicted	6
Bedaquiline_Ethambutol_Moxifloxacin_Rifapentin	4-way Combination	4	1.08236		0.142963	Predicted	6
Bedaquiline_Ethambutol_Moxifloxacin_SQ109	4-way Combination	4	1.53232		0.130303	Predicted	6
Bedaquiline_Ethambutol_Moxifloxacin_Sutezolid	4-way Combination	4	1.01922		0.143836	Predicted	6
Bedaquiline_Ethambutol_Pretomanid_Pyrazinamide	4-way Combination	4	3.07711		0.161788	Predicted	6
Bedaquiline_Ethambutol_Pretomanid_Rifampin	4-way Combination	4	1.89042		0.102417	Predicted	6
Bedaquiline_Ethambutol_Pretomanid_Rifapentin	4-way Combination	4	1.74918		0.13393	Predicted	6
Bedaquiline_Ethambutol_Pretomanid_SQ109	4-way Combination	4	2.47637		0.129404	Predicted	6
Bedaquiline_Ethambutol_Pretomanid_Sutezolid	4-way Combination	4	1.64714		0.151846	Predicted	6
Bedaquiline_Ethambutol_Pyrazinamide_Rifampin	4-way Combination	4	2.64471		0.147268	Predicted	6
Bedaquiline_Ethambutol_Pyrazinamide_Rifapentin	4-way Combination	4	2.44712		0.162443	Predicted	6
Bedaquiline_Ethambutol_Pyrazinamide_SQ109	4-way Combination	4	3.46446		0.154968	Predicted	6
Bedaquiline_Ethambutol_Pyrazinamide_Sutezolid	4-way Combination	4	2.30436		0.18022	Predicted	6
Bedaquiline_Ethambutol_Rifampin_Rifapentin	4-way Combination	4	1.50339		0.10214	Predicted	6
Bedaquiline_Ethambutol_Rifampin_SQ109	4-way Combination	4	2.12839		0.090881	Predicted	6
Bedaquiline_Ethambutol_Rifampin_Sutezolid	4-way Combination	4	1.41569		0.126093	Predicted	6
Bedaquiline_Ethambutol_Rifapentin_SQ109	4-way Combination	4	1.96937		0.140229	Predicted	6
Bedaquiline_Ethambutol_Rifapentin_Sutezolid	4-way Combination	4	1.30992		0.134765	Predicted	6
Bedaquiline_Ethambutol_SQ109_Sutezolid	4-way Combination	4	1.85449		0.148684	Predicted	6
Bedaquiline_Isoniazid_Linezolid_Moxifloxacin	4-way Combination	4	0.946185		0.17242	Predicted	6
Bedaquiline_Isoniazid_Linezolid_Pretomanid	4-way Combination	4	1.52912		0.127209	Predicted	6
Bedaquiline_Isoniazid_Linezolid_Pyrazinamide	4-way Combination	4	2.13925		0.148823	Predicted	6
Bedaquiline_Isoniazid_Linezolid_Rifampin	4-way Combination	4	1.31425		0.135084	Predicted	6
Bedaquiline_Isoniazid_Linezolid_Rifapentin	4-way Combination	4	1.21605		0.138663	Predicted	6
Bedaquiline_Isoniazid_Linezolid_SQ109	4-way Combination	4	1.72161		0.140244	Predicted	6
Bedaquiline_Isoniazid_Linezolid_Sutezolid	4-way Combination	4	1.14512		0.141649	Predicted	6
Bedaquiline_Isoniazid_Moxifloxacin_Pretomanid	4-way Combination	4	1.23761		0.139184	Predicted	6
Bedaquiline_Isoniazid_Moxifloxacin_Pyrazinamide	4-way Combination	4	1.73143		0.166602	Predicted	6
Bedaquiline_Isoniazid_Moxifloxacin_Rifampin	4-way Combination	4	1.06371		0.157919	Predicted	6
Bedaquiline_Isoniazid_Moxifloxacin_Rifapentin	4-way Combination	4	0.984233		0.158708	Predicted	6
Bedaquiline_Isoniazid_Moxifloxacin_SQ109	4-way Combination	4	1.39341		0.149428	Predicted	6
Bedaquiline_Isoniazid_Moxifloxacin_Sutezolid	4-way Combination	4	0.926817		0.166532	Predicted	6
Bedaquiline_Isoniazid_Pretomanid_Pyrazinamide	4-way Combination	4	2.79815		0.125603	Predicted	6
Bedaquiline_Isoniazid_Pretomanid_Rifampin	4-way Combination	4	1.71904		0.104379	Predicted	6
Bedaquiline_Isoniazid_Pretomanid_Rifapentin	4-way Combination	4	1.59061		0.117602	Predicted	6
Bedaquiline_Isoniazid_Pretomanid_SQ109	4-way Combination	4	2.25187		0.116455	Predicted	6
Bedaquiline_Isoniazid_Pretomanid_Sutezolid	4-way Combination	4	1.49782		0.142468	Predicted	6
Bedaquiline_Isoniazid_Pyrazinamide_Rifampin	4-way Combination	4	2.40495		0.146034	Predicted	6
Bedaquiline_Isoniazid_Pyrazinamide_Rifapentin	4-way Combination	4	2.22527		0.142918	Predicted	6
Bedaquiline_Isoniazid_Pyrazinamide_SQ109	4-way Combination	4	3.15038		0.138823	Predicted	6
Bedaquiline_Isoniazid_Pyrazinamide_Sutezolid	4-way Combination	4	2.09546		0.167645	Predicted	6
Bedaquiline_Isoniazid_Rifampin_Rifapentin	4-way Combination	4	1.36709		0.120763	Predicted	6
Bedaquiline_Isoniazid_Rifampin_SQ109	4-way Combination	4	1.93544		0.112884	Predicted	6
Bedaquiline_Isoniazid_Rifampin_Sutezolid	4-way Combination	4	1.28734		0.151666	Predicted	6
Bedaquiline_Isoniazid_Rifapentin_SQ109	4-way Combination	4	1.79084		0.143942	Predicted	6
Bedaquiline_Isoniazid_Rifapentin_Sutezolid	4-way Combination	4	1.19116		0.142047	Predicted	6
Bedaquiline_Isoniazid_SQ109_Sutezolid	4-way Combination	4	1.68637		0.159346	Predicted	6
Bedaquiline_Linezolid_Moxifloxacin_Pretomanid	4-way Combination	4	1.17442		0.15111	Predicted	6
Bedaquiline_Linezolid_Moxifloxacin_Pyrazinamide	4-way Combination	4	1.64302		0.159258	Predicted	6
Bedaquiline_Linezolid_Moxifloxacin_Rifampin	4-way Combination	4	1.00939		0.125579	Predicted	6
Bedaquiline_Linezolid_Moxifloxacin_Rifapentin	4-way Combination	4	0.933977		0.143188	Predicted	6
Bedaquiline_Linezolid_Moxifloxacin_SQ109	4-way Combination	4	1.32226		0.137382	Predicted	6
Bedaquiline_Linezolid_Moxifloxacin_Sutezolid	4-way Combination	4	0.879494		0.128892	Predicted	6
Bedaquiline_Linezolid_Pretomanid_Pyrazinamide	4-way Combination	4	2.65527		0.14988	Predicted	6
Bedaquiline_Linezolid_Pretomanid_Rifampin	4-way Combination	4	1.63127		0.103661	Predicted	6
Bedaquiline_Linezolid_Pretomanid_Rifapentin	4-way Combination	4	1.50939		0.133703	Predicted	6
Bedaquiline_Linezolid_Pretomanid_SQ109	4-way Combination	4	2.13689		0.13603	Predicted	6
Bedaquiline_Linezolid_Pretomanid_Sutezolid	4-way Combination	4	1.42134		0.136449	Predicted	6
Bedaquiline_Linezolid_Pyrazinamide_Rifampin	4-way Combination	4	2.28215		0.126045	Predicted	6
Bedaquiline_Linezolid_Pyrazinamide_Rifapentin	4-way Combination	4	2.11165		0.139749	Predicted	6
Bedaquiline_Linezolid_Pyrazinamide_SQ109	4-way Combination	4	2.98952		0.139128	Predicted	6
Bedaquiline_Linezolid_Pyrazinamide_Sutezolid	4-way Combination	4	1.98846		0.142357	Predicted	6
Bedaquiline_Linezolid_Rifampin_Rifapentin	4-way Combination	4	1.29729		0.0925993	Predicted	6
Bedaquiline_Linezolid_Rifampin_SQ109	4-way Combination	4	1.83661		0.0881936	Predicted	6
Bedaquiline_Linezolid_Rifampin_Sutezolid	4-way Combination	4	1.22161		0.101382	Predicted	6
Bedaquiline_Linezolid_Rifapentin_SQ109	4-way Combination	4	1.6994		0.136071	Predicted	6
Bedaquiline_Linezolid_Rifapentin_Sutezolid	4-way Combination	4	1.13034		0.108583	Predicted	6
Bedaquiline_Linezolid_SQ109_Sutezolid	4-way Combination	4	1.60026		0.129355	Predicted	6
Bedaquiline_Moxifloxacin_Pretomanid_Pyrazinamide	4-way Combination	4	2.14908		0.167375	Predicted	6
Bedaquiline_Moxifloxacin_Pretomanid_Rifampin	4-way Combination	4	1.32029		0.126212	Predicted	6
Bedaquiline_Moxifloxacin_Pretomanid_Rifapentin	4-way Combination	4	1.22165		0.153465	Predicted	6
Bedaquiline_Moxifloxacin_Pretomanid_SQ109	4-way Combination	4	1.72952		0.144931	Predicted	6
Bedaquiline_Moxifloxacin_Pretomanid_Sutezolid	4-way Combination	4	1.15038		0.161048	Predicted	6
Bedaquiline_Moxifloxacin_Pyrazinamide_Rifampin	4-way Combination	4	1.84709		0.1544	Predicted	6
Bedaquiline_Moxifloxacin_Pyrazinamide_Rifapentin	4-way Combination	4	1.70909		0.165315	Predicted	6
Bedaquiline_Moxifloxacin_Pyrazinamide_SQ109	4-way Combination	4	2.41962		0.153833	Predicted	6
Bedaquiline_Moxifloxacin_Pyrazinamide_Sutezolid	4-way Combination	4	1.60939		0.172759	Predicted	6
Bedaquiline_Moxifloxacin_Rifampin_Rifapentin	4-way Combination	4	1.04998		0.12322	Predicted	6
Bedaquiline_Moxifloxacin_Rifampin_SQ109	4-way Combination	4	1.48649		0.107954	Predicted	6
Bedaquiline_Moxifloxacin_Rifampin_Sutezolid	4-way Combination	4	0.988731		0.136841	Predicted	6
Bedaquiline_Moxifloxacin_Rifapentin_SQ109	4-way Combination	4	1.37543		0.153042	Predicted	6
Bedaquiline_Moxifloxacin_Rifapentin_Sutezolid	4-way Combination	4	0.91486		0.141252	Predicted	6
Bedaquiline_Moxifloxacin_SQ109_Sutezolid	4-way Combination	4	1.2952		0.151163	Predicted	6
Bedaquiline_Pretomanid_Pyrazinamide_Rifampin	4-way Combination	4	2.98507		0.136694	Predicted	6
Bedaquiline_Pretomanid_Pyrazinamide_Rifapentin	4-way Combination	4	2.76204		0.160041	Predicted	6
Bedaquiline_Pretomanid_Pyrazinamide_SQ109	4-way Combination	4	3.91031		0.156693	Predicted	6
Bedaquiline_Pretomanid_Pyrazinamide_Sutezolid	4-way Combination	4	2.60092		0.184529	Predicted	6
Bedaquiline_Pretomanid_Rifampin_Rifapentin	4-way Combination	4	1.69686		0.105407	Predicted	6
Bedaquiline_Pretomanid_Rifampin_SQ109	4-way Combination	4	2.4023		0.0982742	Predicted	6
Bedaquiline_Pretomanid_Rifampin_Sutezolid	4-way Combination	4	1.59788		0.13607	Predicted	6
Bedaquiline_Pretomanid_Rifapentin_SQ109	4-way Combination	4	2.22282		0.155795	Predicted	6
Bedaquiline_Pretomanid_Rifapentin_Sutezolid	4-way Combination	4	1.47849		0.152914	Predicted	6
Bedaquiline_Pretomanid_SQ109_Sutezolid	4-way Combination	4	2.09315		0.17096	Predicted	6
Bedaquiline_Pyrazinamide_Rifampin_Rifapentin	4-way Combination	4	2.37392		0.131493	Predicted	6
Bedaquiline_Pyrazinamide_Rifampin_SQ109	4-way Combination	4	3.36084		0.121412	Predicted	6
Bedaquiline_Pyrazinamide_Rifampin_Sutezolid	4-way Combination	4	2.23544		0.162018	Predicted	6
Bedaquiline_Pyrazinamide_Rifapentin_SQ109	4-way Combination	4	3.10974		0.162594	Predicted	6
Bedaquiline_Pyrazinamide_Rifapentin_Sutezolid	4-way Combination	4	2.06842		0.162523	Predicted	6
Bedaquiline_Pyrazinamide_SQ109_Sutezolid	4-way Combination	4	2.92833		0.17762	Predicted	6
Bedaquiline_Rifampin_Rifapentin_SQ109	4-way Combination	4	1.91047		0.103244	Predicted	6
Bedaquiline_Rifampin_Rifapentin_Sutezolid	4-way Combination	4	1.27074		0.113133	Predicted	6
Bedaquiline_Rifampin_SQ109_Sutezolid	4-way Combination	4	1.79902		0.124446	Predicted	6
Bedaquiline_Rifapentin_SQ109_Sutezolid	4-way Combination	4	1.66461		0.159125	Predicted	6
Clofazimine_Delamanid_Ethambutol_Isoniazid	4-way Combination	4	1.55837		0.128381	Predicted	6
Clofazimine_Delamanid_Ethambutol_Linezolid	4-way Combination	4	1.4788		0.136361	Predicted	6
Clofazimine_Delamanid_Ethambutol_Moxifloxacin	4-way Combination	4	1.19689		0.135412	Predicted	6
Clofazimine_Delamanid_Ethambutol_Pretomanid	4-way Combination	4	1.93428		0.118138	Predicted	6
Clofazimine_Delamanid_Ethambutol_Pyrazinamide	4-way Combination	4	2.70607		0.144816	Predicted	6
Clofazimine_Delamanid_Ethambutol_Rifampin	4-way Combination	4	1.66248		0.0991758	Predicted	6
Clofazimine_Delamanid_Ethambutol_Rifapentin	4-way Combination	4	1.53827		0.133173	Predicted	6
Clofazimine_Delamanid_Ethambutol_SQ109	4-way Combination	4	2.17778		0.111816	Predicted	6
Clofazimine_Delamanid_Ethambutol_Sutezolid	4-way Combination	4	1.44853		0.12535	Predicted	6
Clofazimine_Delamanid_Isoniazid_Linezolid	4-way Combination	4	1.34474		0.151528	Predicted	6
Clofazimine_Delamanid_Isoniazid_Moxifloxacin	4-way Combination	4	1.08839		0.15143	Predicted	6
Clofazimine_Delamanid_Isoniazid_Pretomanid	4-way Combination	4	1.75893		0.102081	Predicted	6
Clofazimine_Delamanid_Isoniazid_Pyrazinamide	4-way Combination	4	2.46075		0.125563	Predicted	6
Clofazimine_Delamanid_Isoniazid_Rifampin	4-way Combination	4	1.51176		0.118071	Predicted	6
Clofazimine_Delamanid_Isoniazid_Rifapentin	4-way Combination	4	1.39881		0.133778	Predicted	6
Clofazimine_Delamanid_Isoniazid_SQ109	4-way Combination	4	1.98034		0.115801	Predicted	6
Clofazimine_Delamanid_Isoniazid_Sutezolid	4-way Combination	4	1.31721		0.132905	Predicted	6
Clofazimine_Delamanid_Linezolid_Moxifloxacin	4-way Combination	4	1.03281		0.146211	Predicted	6
Clofazimine_Delamanid_Linezolid_Pretomanid	4-way Combination	4	1.66912		0.128484	Predicted	6
Clofazimine_Delamanid_Linezolid_Pyrazinamide	4-way Combination	4	2.3351		0.132696	Predicted	6
Clofazimine_Delamanid_Linezolid_Rifampin	4-way Combination	4	1.43457		0.100209	Predicted	6
Clofazimine_Delamanid_Linezolid_Rifapentin	4-way Combination	4	1.32739		0.132735	Predicted	6
Clofazimine_Delamanid_Linezolid_SQ109	4-way Combination	4	1.87923		0.118232	Predicted	6
Clofazimine_Delamanid_Linezolid_Sutezolid	4-way Combination	4	1.24996		0.109742	Predicted	6
Clofazimine_Delamanid_Moxifloxacin_Pretomanid	4-way Combination	4	1.35092		0.128103	Predicted	6
Clofazimine_Delamanid_Moxifloxacin_Pyrazinamide	4-way Combination	4	1.88995		0.138118	Predicted	6
Clofazimine_Delamanid_Moxifloxacin_Rifampin	4-way Combination	4	1.16109		0.110687	Predicted	6
Clofazimine_Delamanid_Moxifloxacin_Rifapentin	4-way Combination	4	1.07434		0.140423	Predicted	6
Clofazimine_Delamanid_Moxifloxacin_SQ109	4-way Combination	4	1.52098		0.115059	Predicted	6
Clofazimine_Delamanid_Moxifloxacin_Sutezolid	4-way Combination	4	1.01167		0.122268	Predicted	6
Clofazimine_Delamanid_Pretomanid_Pyrazinamide	4-way Combination	4	3.05433		0.124603	Predicted	6
Clofazimine_Delamanid_Pretomanid_Rifampin	4-way Combination	4	1.87643		0.0846315	Predicted	6
Clofazimine_Delamanid_Pretomanid_Rifapentin	4-way Combination	4	1.73623		0.126801	Predicted	6
Clofazimine_Delamanid_Pretomanid_SQ109	4-way Combination	4	2.45804		0.109571	Predicted	6
Clofazimine_Delamanid_Pretomanid_Sutezolid	4-way Combination	4	1.63495		0.125688	Predicted	6
Clofazimine_Delamanid_Pyrazinamide_Rifampin	4-way Combination	4	2.62513		0.108883	Predicted	6
Clofazimine_Delamanid_Pyrazinamide_Rifapentin	4-way Combination	4	2.429		0.134714	Predicted	6
Clofazimine_Delamanid_Pyrazinamide_SQ109	4-way Combination	4	3.43881		0.114536	Predicted	6
Clofazimine_Delamanid_Pyrazinamide_Sutezolid	4-way Combination	4	2.28731		0.133463	Predicted	6
Clofazimine_Delamanid_Rifampin_Rifapentin	4-way Combination	4	1.49226		0.0938116	Predicted	6
Clofazimine_Delamanid_Rifampin_SQ109	4-way Combination	4	2.11264		0.0698488	Predicted	6
Clofazimine_Delamanid_Rifampin_Sutezolid	4-way Combination	4	1.40521		0.0987362	Predicted	6
Clofazimine_Delamanid_Rifapentin_SQ109	4-way Combination	4	1.9548		0.129853	Predicted	6
Clofazimine_Delamanid_Rifapentin_Sutezolid	4-way Combination	4	1.30022		0.118064	Predicted	6
Clofazimine_Delamanid_SQ109_Sutezolid	4-way Combination	4	1.84076		0.119279	Predicted	6
Clofazimine_Ethambutol_Isoniazid_Linezolid	4-way Combination	4	1.38553		0.126787	Predicted	6
Clofazimine_Ethambutol_Isoniazid_Moxifloxacin	4-way Combination	4	1.1214		0.133162	Predicted	6
Clofazimine_Ethambutol_Isoniazid_Pretomanid	4-way Combination	4	1.81229		0.0983	Predicted	6
Clofazimine_Ethambutol_Isoniazid_Pyrazinamide	4-way Combination	4	2.5354		0.137342	Predicted	6
Clofazimine_Ethambutol_Isoniazid_Rifampin	4-way Combination	4	1.55762		0.107911	Predicted	6
Clofazimine_Ethambutol_Isoniazid_Rifapentin	4-way Combination	4	1.44125		0.117253	Predicted	6
Clofazimine_Ethambutol_Isoniazid_SQ109	4-way Combination	4	2.04042		0.104785	Predicted	6
Clofazimine_Ethambutol_Isoniazid_Sutezolid	4-way Combination	4	1.35717		0.120995	Predicted	6
Clofazimine_Ethambutol_Linezolid_Moxifloxacin	4-way Combination	4	1.06414		0.136288	Predicted	6
Clofazimine_Ethambutol_Linezolid_Pretomanid	4-way Combination	4	1.71975		0.133048	Predicted	6
Clofazimine_Ethambutol_Linezolid_Pyrazinamide	4-way Combination	4	2.40594		0.152819	Predicted	6
Clofazimine_Ethambutol_Linezolid_Rifampin	4-way Combination	4	1.47809		0.098393	Predicted	6
Clofazimine_Ethambutol_Linezolid_Rifapentin	4-way Combination	4	1.36766		0.124555	Predicted	6
Clofazimine_Ethambutol_Linezolid_SQ109	4-way Combination	4	1.93624		0.115561	Predicted	6
Clofazimine_Ethambutol_Linezolid_Sutezolid	4-way Combination	4	1.28788		0.106177	Predicted	6
Clofazimine_Ethambutol_Moxifloxacin_Pretomanid	4-way Combination	4	1.39191		0.139139	Predicted	6
Clofazimine_Ethambutol_Moxifloxacin_Pyrazinamide	4-way Combination	4	1.94729		0.164714	Predicted	6
Clofazimine_Ethambutol_Moxifloxacin_Rifampin	4-way Combination	4	1.19632		0.115344	Predicted	6
Clofazimine_Ethambutol_Moxifloxacin_Rifapentin	4-way Combination	4	1.10694		0.138716	Predicted	6
Clofazimine_Ethambutol_Moxifloxacin_SQ109	4-way Combination	4	1.56712		0.118861	Predicted	6
Clofazimine_Ethambutol_Moxifloxacin_Sutezolid	4-way Combination	4	1.04236		0.125176	Predicted	6
Clofazimine_Ethambutol_Pretomanid_Pyrazinamide	4-way Combination	4	3.14699		0.165685	Predicted	6
Clofazimine_Ethambutol_Pretomanid_Rifampin	4-way Combination	4	1.93335		0.103774	Predicted	6
Clofazimine_Ethambutol_Pretomanid_Rifapentin	4-way Combination	4	1.7889		0.13958	Predicted	6
Clofazimine_Ethambutol_Pretomanid_SQ109	4-way Combination	4	2.53261		0.127859	Predicted	6
Clofazimine_Ethambutol_Pretomanid_Sutezolid	4-way Combination	4	1.68455		0.143082	Predicted	6
Clofazimine_Ethambutol_Pyrazinamide_Rifampin	4-way Combination	4	2.70477		0.143586	Predicted	6
Clofazimine_Ethambutol_Pyrazinamide_Rifapentin	4-way Combination	4	2.50269		0.163053	Predicted	6
Clofazimine_Ethambutol_Pyrazinamide_SQ109	4-way Combination	4	3.54314		0.148384	Predicted	6
Clofazimine_Ethambutol_Pyrazinamide_Sutezolid	4-way Combination	4	2.3567		0.166417	Predicted	6
Clofazimine_Ethambutol_Rifampin_Rifapentin	4-way Combination	4	1.53753		0.100212	Predicted	6
Clofazimine_Ethambutol_Rifampin_SQ109	4-way Combination	4	2.17673		0.0817579	Predicted	6
Clofazimine_Ethambutol_Rifampin_Sutezolid	4-way Combination	4	1.44784		0.109751	Predicted	6
Clofazimine_Ethambutol_Rifapentin_SQ109	4-way Combination	4	2.0141		0.135398	Predicted	6
Clofazimine_Ethambutol_Rifapentin_Sutezolid	4-way Combination	4	1.33966		0.122715	Predicted	6
Clofazimine_Ethambutol_SQ109_Sutezolid	4-way Combination	4	1.8966		0.129439	Predicted	6
Clofazimine_Isoniazid_Linezolid_Moxifloxacin	4-way Combination	4	0.967672		0.16549	Predicted	6
Clofazimine_Isoniazid_Linezolid_Pretomanid	4-way Combination	4	1.56384		0.130175	Predicted	6
Clofazimine_Isoniazid_Linezolid_Pyrazinamide	4-way Combination	4	2.18783		0.14675	Predicted	6
Clofazimine_Isoniazid_Linezolid_Rifampin	4-way Combination	4	1.34409		0.130472	Predicted	6
Clofazimine_Isoniazid_Linezolid_Rifapentin	4-way Combination	4	1.24367		0.138343	Predicted	6
Clofazimine_Isoniazid_Linezolid_SQ109	4-way Combination	4	1.7607		0.132729	Predicted	6
Clofazimine_Isoniazid_Linezolid_Sutezolid	4-way Combination	4	1.17112		0.126916	Predicted	6
Clofazimine_Isoniazid_Moxifloxacin_Pretomanid	4-way Combination	4	1.26572		0.137117	Predicted	6
Clofazimine_Isoniazid_Moxifloxacin_Pyrazinamide	4-way Combination	4	1.77075		0.159496	Predicted	6
Clofazimine_Isoniazid_Moxifloxacin_Rifampin	4-way Combination	4	1.08786		0.148273	Predicted	6
Clofazimine_Isoniazid_Moxifloxacin_Rifapentin	4-way Combination	4	1.00658		0.153355	Predicted	6
Clofazimine_Isoniazid_Moxifloxacin_SQ109	4-way Combination	4	1.42505		0.13688	Predicted	6
Clofazimine_Isoniazid_Moxifloxacin_Sutezolid	4-way Combination	4	0.947865		0.146765	Predicted	6
Clofazimine_Isoniazid_Pretomanid_Pyrazinamide	4-way Combination	4	2.86169		0.128393	Predicted	6
Clofazimine_Isoniazid_Pretomanid_Rifampin	4-way Combination	4	1.75808		0.10463	Predicted	6
Clofazimine_Isoniazid_Pretomanid_Rifapentin	4-way Combination	4	1.62673		0.122145	Predicted	6
Clofazimine_Isoniazid_Pretomanid_SQ109	4-way Combination	4	2.30301		0.113804	Predicted	6
Clofazimine_Isoniazid_Pretomanid_Sutezolid	4-way Combination	4	1.53183		0.132597	Predicted	6
Clofazimine_Isoniazid_Pyrazinamide_Rifampin	4-way Combination	4	2.45957		0.141245	Predicted	6
Clofazimine_Isoniazid_Pyrazinamide_Rifapentin	4-way Combination	4	2.2758		0.142422	Predicted	6
Clofazimine_Isoniazid_Pyrazinamide_SQ109	4-way Combination	4	3.22193		0.131132	Predicted	6
Clofazimine_Isoniazid_Pyrazinamide_Sutezolid	4-way Combination	4	2.14304		0.152735	Predicted	6
Clofazimine_Isoniazid_Rifampin_Rifapentin	4-way Combination	4	1.39814		0.117728	Predicted	6
Clofazimine_Isoniazid_Rifampin_SQ109	4-way Combination	4	1.97939		0.102654	Predicted	6
Clofazimine_Isoniazid_Rifampin_Sutezolid	4-way Combination	4	1.31658		0.134217	Predicted	6
Clofazimine_Isoniazid_Rifapentin_SQ109	4-way Combination	4	1.83151		0.138004	Predicted	6
Clofazimine_Isoniazid_Rifapentin_Sutezolid	4-way Combination	4	1.21821		0.12889	Predicted	6
Clofazimine_Isoniazid_SQ109_Sutezolid	4-way Combination	4	1.72466		0.138994	Predicted	6
Clofazimine_Linezolid_Moxifloxacin_Pretomanid	4-way Combination	4	1.20109		0.158667	Predicted	6
Clofazimine_Linezolid_Moxifloxacin_Pyrazinamide	4-way Combination	4	1.68034		0.161775	Predicted	6
Clofazimine_Linezolid_Moxifloxacin_Rifampin	4-way Combination	4	1.03231		0.125558	Predicted	6
Clofazimine_Linezolid_Moxifloxacin_Rifapentin	4-way Combination	4	0.955188		0.147459	Predicted	6
Clofazimine_Linezolid_Moxifloxacin_SQ109	4-way Combination	4	1.35229		0.134457	Predicted	6
Clofazimine_Linezolid_Moxifloxacin_Sutezolid	4-way Combination	4	0.899467		0.118749	Predicted	6
Clofazimine_Linezolid_Pretomanid_Pyrazinamide	4-way Combination	4	2.71557		0.162293	Predicted	6
Clofazimine_Linezolid_Pretomanid_Rifampin	4-way Combination	4	1.66831		0.113536	Predicted	6
Clofazimine_Linezolid_Pretomanid_Rifapentin	4-way Combination	4	1.54367		0.14787	Predicted	6
Clofazimine_Linezolid_Pretomanid_SQ109	4-way Combination	4	2.18542		0.143003	Predicted	6
Clofazimine_Linezolid_Pretomanid_Sutezolid	4-way Combination	4	1.45362		0.136203	Predicted	6
Clofazimine_Linezolid_Pyrazinamide_Rifampin	4-way Combination	4	2.33398		0.130881	Predicted	6
Clofazimine_Linezolid_Pyrazinamide_Rifapentin	4-way Combination	4	2.1596		0.148877	Predicted	6
Clofazimine_Linezolid_Pyrazinamide_SQ109	4-way Combination	4	3.05741		0.141061	Predicted	6
Clofazimine_Linezolid_Pyrazinamide_Sutezolid	4-way Combination	4	2.03362		0.13707	Predicted	6
Clofazimine_Linezolid_Rifampin_Rifapentin	4-way Combination	4	1.32675		0.0991881	Predicted	6
Clofazimine_Linezolid_Rifampin_SQ109	4-way Combination	4	1.87832		0.0875876	Predicted	6
Clofazimine_Linezolid_Rifampin_Sutezolid	4-way Combination	4	1.24935		0.0935573	Predicted	6
Clofazimine_Linezolid_Rifapentin_SQ109	4-way Combination	4	1.73799		0.139757	Predicted	6
Clofazimine_Linezolid_Rifapentin_Sutezolid	4-way Combination	4	1.15601		0.10505	Predicted	6
Clofazimine_Linezolid_SQ109_Sutezolid	4-way Combination	4	1.6366		0.118627	Predicted	6
Clofazimine_Moxifloxacin_Pretomanid_Pyrazinamide	4-way Combination	4	2.19789		0.174756	Predicted	6
Clofazimine_Moxifloxacin_Pretomanid_Rifampin	4-way Combination	4	1.35027		0.131054	Predicted	6
Clofazimine_Moxifloxacin_Pretomanid_Rifapentin	4-way Combination	4	1.24939		0.162599	Predicted	6
Clofazimine_Moxifloxacin_Pretomanid_SQ109	4-way Combination	4	1.7688		0.14687	Predicted	6
Clofazimine_Moxifloxacin_Pretomanid_Sutezolid	4-way Combination	4	1.17651		0.155768	Predicted	6
Clofazimine_Moxifloxacin_Pyrazinamide_Rifampin	4-way Combination	4	1.88904		0.154202	Predicted	6
Clofazimine_Moxifloxacin_Pyrazinamide_Rifapentin	4-way Combination	4	1.74791		0.169409	Predicted	6
Clofazimine_Moxifloxacin_Pyrazinamide_SQ109	4-way Combination	4	2.47456		0.150732	Predicted	6
Clofazimine_Moxifloxacin_Pyrazinamide_Sutezolid	4-way Combination	4	1.64594		0.16244	Predicted	6
Clofazimine_Moxifloxacin_Rifampin_Rifapentin	4-way Combination	4	1.07383		0.124776	Predicted	6
Clofazimine_Moxifloxacin_Rifampin_SQ109	4-way Combination	4	1.52025		0.102315	Predicted	6
Clofazimine_Moxifloxacin_Rifampin_Sutezolid	4-way Combination	4	1.01118		0.123982	Predicted	6
Clofazimine_Moxifloxacin_Rifapentin_SQ109	4-way Combination	4	1.40667		0.151694	Predicted	6
Clofazimine_Moxifloxacin_Rifapentin_Sutezolid	4-way Combination	4	0.935636		0.132685	Predicted	6
Clofazimine_Moxifloxacin_SQ109_Sutezolid	4-way Combination	4	1.32461		0.135402	Predicted	6
Clofazimine_Pretomanid_Pyrazinamide_Rifampin	4-way Combination	4	3.05286		0.146392	Predicted	6
Clofazimine_Pretomanid_Pyrazinamide_Rifapentin	4-way Combination	4	2.82477		0.174032	Predicted	6
Clofazimine_Pretomanid_Pyrazinamide_SQ109	4-way Combination	4	3.99911		0.163489	Predicted	6
Clofazimine_Pretomanid_Pyrazinamide_Sutezolid	4-way Combination	4	2.65999		0.184105	Predicted	6
Clofazimine_Pretomanid_Rifampin_Rifapentin	4-way Combination	4	1.7354		0.116859	Predicted	6
Clofazimine_Pretomanid_Rifampin_SQ109	4-way Combination	4	2.45686		0.102531	Predicted	6
Clofazimine_Pretomanid_Rifampin_Sutezolid	4-way Combination	4	1.63416		0.133108	Predicted	6
Clofazimine_Pretomanid_Rifapentin_SQ109	4-way Combination	4	2.2733		0.164344	Predicted	6
Clofazimine_Pretomanid_Rifapentin_Sutezolid	4-way Combination	4	1.51207		0.154244	Predicted	6
Clofazimine_Pretomanid_SQ109_Sutezolid	4-way Combination	4	2.14068		0.165095	Predicted	6
Clofazimine_Pyrazinamide_Rifampin_Rifapentin	4-way Combination	4	2.42783		0.137905	Predicted	6
Clofazimine_Pyrazinamide_Rifampin_SQ109	4-way Combination	4	3.43716		0.12063	Predicted	6
Clofazimine_Pyrazinamide_Rifampin_Sutezolid	4-way Combination	4	2.2862		0.154016	Predicted	6
Clofazimine_Pyrazinamide_Rifapentin_SQ109	4-way Combination	4	3.18036		0.166104	Predicted	6
Clofazimine_Pyrazinamide_Rifapentin_Sutezolid	4-way Combination	4	2.1154		0.158814	Predicted	6
Clofazimine_Pyrazinamide_SQ109_Sutezolid	4-way Combination	4	2.99483		0.166716	Predicted	6
Clofazimine_Rifampin_Rifapentin_SQ109	4-way Combination	4	1.95385		0.104215	Predicted	6
Clofazimine_Rifampin_Rifapentin_Sutezolid	4-way Combination	4	1.29959		0.106885	Predicted	6
Clofazimine_Rifampin_SQ109_Sutezolid	4-way Combination	4	1.83988		0.111003	Predicted	6
Clofazimine_Rifapentin_SQ109_Sutezolid	4-way Combination	4	1.70241		0.149974	Predicted	6
Delamanid_Ethambutol_Isoniazid_Linezolid	4-way Combination	4	1.39724		0.17611	Predicted	6
Delamanid_Ethambutol_Isoniazid_Moxifloxacin	4-way Combination	4	1.13088		0.174362	Predicted	6
Delamanid_Ethambutol_Isoniazid_Pretomanid	4-way Combination	4	1.8276		0.126882	Predicted	6
Delamanid_Ethambutol_Isoniazid_Pyrazinamide	4-way Combination	4	2.55683		0.168669	Predicted	6
Delamanid_Ethambutol_Isoniazid_Rifampin	4-way Combination	4	1.57079		0.149529	Predicted	6
Delamanid_Ethambutol_Isoniazid_Rifapentin	4-way Combination	4	1.45343		0.164313	Predicted	6
Delamanid_Ethambutol_Isoniazid_SQ109	4-way Combination	4	2.05766		0.151064	Predicted	6
Delamanid_Ethambutol_Isoniazid_Sutezolid	4-way Combination	4	1.36864		0.174931	Predicted	6
Delamanid_Ethambutol_Linezolid_Moxifloxacin	4-way Combination	4	1.07314		0.170022	Predicted	6
Delamanid_Ethambutol_Linezolid_Pretomanid	4-way Combination	4	1.73428		0.154163	Predicted	6
Delamanid_Ethambutol_Linezolid_Pyrazinamide	4-way Combination	4	2.42627		0.17668	Predicted	6
Delamanid_Ethambutol_Linezolid_Rifampin	4-way Combination	4	1.49058		0.132545	Predicted	6
Delamanid_Ethambutol_Linezolid_Rifapentin	4-way Combination	4	1.37922		0.164149	Predicted	6
Delamanid_Ethambutol_Linezolid_SQ109	4-way Combination	4	1.9526		0.154373	Predicted	6
Delamanid_Ethambutol_Linezolid_Sutezolid	4-way Combination	4	1.29876		0.152647	Predicted	6
Delamanid_Ethambutol_Moxifloxacin_Pretomanid	4-way Combination	4	1.40367		0.152132	Predicted	6
Delamanid_Ethambutol_Moxifloxacin_Pyrazinamide	4-way Combination	4	1.96374		0.180452	Predicted	6
Delamanid_Ethambutol_Moxifloxacin_Rifampin	4-way Combination	4	1.20643		0.141373	Predicted	6
Delamanid_Ethambutol_Moxifloxacin_Rifapentin	4-way Combination	4	1.11629		0.170187	Predicted	6
Delamanid_Ethambutol_Moxifloxacin_SQ109	4-way Combination	4	1.58037		0.149551	Predicted	6
Delamanid_Ethambutol_Moxifloxacin_Sutezolid	4-way Combination	4	1.05117		0.163522	Predicted	6
Delamanid_Ethambutol_Pretomanid_Pyrazinamide	4-way Combination	4	3.17358		0.168805	Predicted	6
Delamanid_Ethambutol_Pretomanid_Rifampin	4-way Combination	4	1.94969		0.117185	Predicted	6
Delamanid_Ethambutol_Pretomanid_Rifapentin	4-way Combination	4	1.80402		0.158433	Predicted	6
Delamanid_Ethambutol_Pretomanid_SQ109	4-way Combination	4	2.55401		0.145931	Predicted	6
Delamanid_Ethambutol_Pretomanid_Sutezolid	4-way Combination	4	1.69878		0.168811	Predicted	6
Delamanid_Ethambutol_Pyrazinamide_Rifampin	4-way Combination	4	2.72763		0.159742	Predicted	6
Delamanid_Ethambutol_Pyrazinamide_Rifapentin	4-way Combination	4	2.52384		0.184652	Predicted	6
Delamanid_Ethambutol_Pyrazinamide_SQ109	4-way Combination	4	3.57308		0.169201	Predicted	6
Delamanid_Ethambutol_Pyrazinamide_Sutezolid	4-way Combination	4	2.37661		0.19489	Predicted	6
Delamanid_Ethambutol_Rifampin_Rifapentin	4-way Combination	4	1.55052		0.132101	Predicted	6
Delamanid_Ethambutol_Rifampin_SQ109	4-way Combination	4	2.19512		0.112865	Predicted	6
Delamanid_Ethambutol_Rifampin_Sutezolid	4-way Combination	4	1.46007		0.148515	Predicted	6
Delamanid_Ethambutol_Rifapentin_SQ109	4-way Combination	4	2.03112		0.171948	Predicted	6
Delamanid_Ethambutol_Rifapentin_Sutezolid	4-way Combination	4	1.35098		0.166921	Predicted	6
Delamanid_Ethambutol_SQ109_Sutezolid	4-way Combination	4	1.91263		0.172864	Predicted	6
Delamanid_Isoniazid_Linezolid_Moxifloxacin	4-way Combination	4	0.975849		0.184132	Predicted	6
Delamanid_Isoniazid_Linezolid_Pretomanid	4-way Combination	4	1.57706		0.136199	Predicted	6
Delamanid_Isoniazid_Linezolid_Pyrazinamide	4-way Combination	4	2.20632		0.155519	Predicted	6
Delamanid_Isoniazid_Linezolid_Rifampin	4-way Combination	4	1.35545		0.149532	Predicted	6
Delamanid_Isoniazid_Linezolid_Rifapentin	4-way Combination	4	1.25418		0.162846	Predicted	6
Delamanid_Isoniazid_Linezolid_SQ109	4-way Combination	4	1.77558		0.15645	Predicted	6
Delamanid_Isoniazid_Linezolid_Sutezolid	4-way Combination	4	1.18102		0.158293	Predicted	6
Delamanid_Isoniazid_Moxifloxacin_Pretomanid	4-way Combination	4	1.27642		0.135018	Predicted	6
Delamanid_Isoniazid_Moxifloxacin_Pyrazinamide	4-way Combination	4	1.78572		0.160142	Predicted	6
Delamanid_Isoniazid_Moxifloxacin_Rifampin	4-way Combination	4	1.09705		0.159211	Predicted	6
Delamanid_Isoniazid_Moxifloxacin_Rifapentin	4-way Combination	4	1.01509		0.169735	Predicted	6
Delamanid_Isoniazid_Moxifloxacin_SQ109	4-way Combination	4	1.43709		0.152478	Predicted	6
Delamanid_Isoniazid_Moxifloxacin_Sutezolid	4-way Combination	4	0.955875		0.17002	Predicted	6
Delamanid_Isoniazid_Pretomanid_Pyrazinamide	4-way Combination	4	2.88587		0.116421	Predicted	6
Delamanid_Isoniazid_Pretomanid_Rifampin	4-way Combination	4	1.77294		0.102949	Predicted	6
Delamanid_Isoniazid_Pretomanid_Rifapentin	4-way Combination	4	1.64048		0.125907	Predicted	6
Delamanid_Isoniazid_Pretomanid_SQ109	4-way Combination	4	2.32247		0.116784	Predicted	6
Delamanid_Isoniazid_Pretomanid_Sutezolid	4-way Combination	4	1.54478		0.143234	Predicted	6
Delamanid_Isoniazid_Pyrazinamide_Rifampin	4-way Combination	4	2.48035		0.14231	Predicted	6
Delamanid_Isoniazid_Pyrazinamide_Rifapentin	4-way Combination	4	2.29504		0.148929	Predicted	6
Delamanid_Isoniazid_Pyrazinamide_SQ109	4-way Combination	4	3.24915		0.136857	Predicted	6
Delamanid_Isoniazid_Pyrazinamide_Sutezolid	4-way Combination	4	2.16115		0.166117	Predicted	6
Delamanid_Isoniazid_Rifampin_Rifapentin	4-way Combination	4	1.40996		0.134526	Predicted	6
Delamanid_Isoniazid_Rifampin_SQ109	4-way Combination	4	1.99612		0.11867	Predicted	6
Delamanid_Isoniazid_Rifampin_Sutezolid	4-way Combination	4	1.32771		0.15789	Predicted	6
Delamanid_Isoniazid_Rifapentin_SQ109	4-way Combination	4	1.84698		0.159462	Predicted	6
Delamanid_Isoniazid_Rifapentin_Sutezolid	4-way Combination	4	1.22851		0.158006	Predicted	6
Delamanid_Isoniazid_SQ109_Sutezolid	4-way Combination	4	1.73924		0.167328	Predicted	6
Delamanid_Linezolid_Moxifloxacin_Pretomanid	4-way Combination	4	1.21124		0.149102	Predicted	6
Delamanid_Linezolid_Moxifloxacin_Pyrazinamide	4-way Combination	4	1.69454		0.154955	Predicted	6
Delamanid_Linezolid_Moxifloxacin_Rifampin	4-way Combination	4	1.04104		0.129029	Predicted	6
Delamanid_Linezolid_Moxifloxacin_Rifapentin	4-way Combination	4	0.963259		0.156372	Predicted	6
Delamanid_Linezolid_Moxifloxacin_SQ109	4-way Combination	4	1.36372		0.142589	Predicted	6
Delamanid_Linezolid_Moxifloxacin_Sutezolid	4-way Combination	4	0.907068		0.134537	Predicted	6
Delamanid_Linezolid_Pretomanid_Pyrazinamide	4-way Combination	4	2.73852		0.142855	Predicted	6
Delamanid_Linezolid_Pretomanid_Rifampin	4-way Combination	4	1.68241		0.104389	Predicted	6
Delamanid_Linezolid_Pretomanid_Rifapentin	4-way Combination	4	1.55671		0.144166	Predicted	6
Delamanid_Linezolid_Pretomanid_SQ109	4-way Combination	4	2.20388		0.138516	Predicted	6
Delamanid_Linezolid_Pretomanid_Sutezolid	4-way Combination	4	1.4659		0.139373	Predicted	6
Delamanid_Linezolid_Pyrazinamide_Rifampin	4-way Combination	4	2.3537		0.124479	Predicted	6
Delamanid_Linezolid_Pyrazinamide_Rifapentin	4-way Combination	4	2.17785		0.147917	Predicted	6
Delamanid_Linezolid_Pyrazinamide_SQ109	4-way Combination	4	3.08325		0.13932	Predicted	6
Delamanid_Linezolid_Pyrazinamide_Sutezolid	4-way Combination	4	2.0508		0.142986	Predicted	6
Delamanid_Linezolid_Rifampin_Rifapentin	4-way Combination	4	1.33796		0.10852	Predicted	6
Delamanid_Linezolid_Rifampin_SQ109	4-way Combination	4	1.8942		0.0961374	Predicted	6
Delamanid_Linezolid_Rifampin_Sutezolid	4-way Combination	4	1.25991		0.109764	Predicted	6
Delamanid_Linezolid_Rifapentin_SQ109	4-way Combination	4	1.75267		0.153749	Predicted	6
Delamanid_Linezolid_Rifapentin_Sutezolid	4-way Combination	4	1.16578		0.126699	Predicted	6
Delamanid_Linezolid_SQ109_Sutezolid	4-way Combination	4	1.65043		0.139495	Predicted	6
Delamanid_Moxifloxacin_Pretomanid_Pyrazinamide	4-way Combination	4	2.21646		0.147195	Predicted	6
Delamanid_Moxifloxacin_Pretomanid_Rifampin	4-way Combination	4	1.36168		0.113784	Predicted	6
Delamanid_Moxifloxacin_Pretomanid_Rifapentin	4-way Combination	4	1.25995		0.150771	Predicted	6
Delamanid_Moxifloxacin_Pretomanid_SQ109	4-way Combination	4	1.78375		0.134261	Predicted	6
Delamanid_Moxifloxacin_Pretomanid_Sutezolid	4-way Combination	4	1.18645		0.150816	Predicted	6
Delamanid_Moxifloxacin_Pyrazinamide_Rifampin	4-way Combination	4	1.905		0.139678	Predicted	6
Delamanid_Moxifloxacin_Pyrazinamide_Rifapentin	4-way Combination	4	1.76268		0.160326	Predicted	6
Delamanid_Moxifloxacin_Pyrazinamide_SQ109	4-way Combination	4	2.49548		0.140868	Predicted	6
Delamanid_Moxifloxacin_Pyrazinamide_Sutezolid	4-way Combination	4	1.65985		0.160233	Predicted	6
Delamanid_Moxifloxacin_Rifampin_Rifapentin	4-way Combination	4	1.0829		0.125984	Predicted	6
Delamanid_Moxifloxacin_Rifampin_SQ109	4-way Combination	4	1.5331		0.102742	Predicted	6
Delamanid_Moxifloxacin_Rifampin_Sutezolid	4-way Combination	4	1.01973		0.132066	Predicted	6
Delamanid_Moxifloxacin_Rifapentin_SQ109	4-way Combination	4	1.41855		0.157564	Predicted	6
Delamanid_Moxifloxacin_Rifapentin_Sutezolid	4-way Combination	4	0.943543		0.146212	Predicted	6
Delamanid_Moxifloxacin_SQ109_Sutezolid	4-way Combination	4	1.3358		0.148147	Predicted	6
Delamanid_Pretomanid_Pyrazinamide_Rifampin	4-way Combination	4	3.07865		0.119249	Predicted	6
Delamanid_Pretomanid_Pyrazinamide_Rifapentin	4-way Combination	4	2.84864		0.152331	Predicted	6
Delamanid_Pretomanid_Pyrazinamide_SQ109	4-way Combination	4	4.03291		0.141007	Predicted	6
Delamanid_Pretomanid_Pyrazinamide_Sutezolid	4-way Combination	4	2.68246		0.16928	Predicted	6
Delamanid_Pretomanid_Rifampin_Rifapentin	4-way Combination	4	1.75006		0.105449	Predicted	6
Delamanid_Pretomanid_Rifampin_SQ109	4-way Combination	4	2.47762		0.0903402	Predicted	6
Delamanid_Pretomanid_Rifampin_Sutezolid	4-way Combination	4	1.64797		0.128574	Predicted	6
Delamanid_Pretomanid_Rifapentin_SQ109	4-way Combination	4	2.29251		0.157595	Predicted	6
Delamanid_Pretomanid_Rifapentin_Sutezolid	4-way Combination	4	1.52485		0.155152	Predicted	6
Delamanid_Pretomanid_SQ109_Sutezolid	4-way Combination	4	2.15877		0.165221	Predicted	6
Delamanid_Pyrazinamide_Rifampin_Rifapentin	4-way Combination	4	2.44835		0.129241	Predicted	6
Delamanid_Pyrazinamide_Rifampin_SQ109	4-way Combination	4	3.4662		0.111184	Predicted	6
Delamanid_Pyrazinamide_Rifampin_Sutezolid	4-way Combination	4	2.30552		0.152227	Predicted	6
Delamanid_Pyrazinamide_Rifapentin_SQ109	4-way Combination	4	3.20723		0.162101	Predicted	6
Delamanid_Pyrazinamide_Rifapentin_Sutezolid	4-way Combination	4	2.13327		0.162467	Predicted	6
Delamanid_Pyrazinamide_SQ109_Sutezolid	4-way Combination	4	3.02014		0.169588	Predicted	6
Delamanid_Rifampin_Rifapentin_SQ109	4-way Combination	4	1.97036		0.110503	Predicted	6
Delamanid_Rifampin_Rifapentin_Sutezolid	4-way Combination	4	1.31058		0.120829	Predicted	6
Delamanid_Rifampin_SQ109_Sutezolid	4-way Combination	4	1.85542		0.124166	Predicted	6
Delamanid_Rifapentin_SQ109_Sutezolid	4-way Combination	4	1.7168		0.168579	Predicted	6
Ethambutol_Isoniazid_Linezolid_Moxifloxacin	4-way Combination	4	1.00545		0.168991	Predicted	6
Ethambutol_Isoniazid_Linezolid_Pretomanid	4-way Combination	4	1.6249		0.135544	Predicted	6
Ethambutol_Isoniazid_Linezolid_Pyrazinamide	4-way Combination	4	2.27325		0.170424	Predicted	6
Ethambutol_Isoniazid_Linezolid_Rifampin	4-way Combination	4	1.39657		0.142498	Predicted	6
Ethambutol_Isoniazid_Linezolid_Rifapentin	4-way Combination	4	1.29223		0.149448	Predicted	6
Ethambutol_Isoniazid_Linezolid_SQ109	4-way Combination	4	1.82945		0.148561	Predicted	6
Ethambutol_Isoniazid_Linezolid_Sutezolid	4-way Combination	4	1.21685		0.14951	Predicted	6
Ethambutol_Isoniazid_Moxifloxacin_Pretomanid	4-way Combination	4	1.31514		0.140836	Predicted	6
Ethambutol_Isoniazid_Moxifloxacin_Pyrazinamide	4-way Combination	4	1.83989		0.18152	Predicted	6
Ethambutol_Isoniazid_Moxifloxacin_Rifampin	4-way Combination	4	1.13033		0.158649	Predicted	6
Ethambutol_Isoniazid_Moxifloxacin_Rifapentin	4-way Combination	4	1.04588		0.162809	Predicted	6
Ethambutol_Isoniazid_Moxifloxacin_SQ109	4-way Combination	4	1.48069		0.151062	Predicted	6
Ethambutol_Isoniazid_Moxifloxacin_Sutezolid	4-way Combination	4	0.984873		0.167709	Predicted	6
Ethambutol_Isoniazid_Pretomanid_Pyrazinamide	4-way Combination	4	2.97342		0.152285	Predicted	6
Ethambutol_Isoniazid_Pretomanid_Rifampin	4-way Combination	4	1.82672		0.116874	Predicted	6
Ethambutol_Isoniazid_Pretomanid_Rifapentin	4-way Combination	4	1.69024		0.133468	Predicted	6
Ethambutol_Isoniazid_Pretomanid_SQ109	4-way Combination	4	2.39293		0.129854	Predicted	6
Ethambutol_Isoniazid_Pretomanid_Sutezolid	4-way Combination	4	1.59164		0.15541	Predicted	6
Ethambutol_Isoniazid_Pyrazinamide_Rifampin	4-way Combination	4	2.55559		0.171794	Predicted	6
Ethambutol_Isoniazid_Pyrazinamide_Rifapentin	4-way Combination	4	2.36466		0.172049	Predicted	6
Ethambutol_Isoniazid_Pyrazinamide_SQ109	4-way Combination	4	3.34772		0.165487	Predicted	6
Ethambutol_Isoniazid_Pyrazinamide_Sutezolid	4-way Combination	4	2.22672		0.193853	Predicted	6
Ethambutol_Isoniazid_Rifampin_Rifapentin	4-way Combination	4	1.45273		0.135708	Predicted	6
Ethambutol_Isoniazid_Rifampin_SQ109	4-way Combination	4	2.05667		0.125361	Predicted	6
Ethambutol_Isoniazid_Rifampin_Sutezolid	4-way Combination	4	1.36798		0.163687	Predicted	6
Ethambutol_Isoniazid_Rifapentin_SQ109	4-way Combination	4	1.90301		0.159789	Predicted	6
Ethambutol_Isoniazid_Rifapentin_Sutezolid	4-way Combination	4	1.26578		0.157438	Predicted	6
Ethambutol_Isoniazid_SQ109_Sutezolid	4-way Combination	4	1.792		0.17227	Predicted	6
Ethambutol_Linezolid_Moxifloxacin_Pretomanid	4-way Combination	4	1.24799		0.163264	Predicted	6
Ethambutol_Linezolid_Moxifloxacin_Pyrazinamide	4-way Combination	4	1.74594		0.184678	Predicted	6
Ethambutol_Linezolid_Moxifloxacin_Rifampin	4-way Combination	4	1.07262		0.136812	Predicted	6
Ethambutol_Linezolid_Moxifloxacin_Rifapentin	4-way Combination	4	0.992481		0.157792	Predicted	6
Ethambutol_Linezolid_Moxifloxacin_SQ109	4-way Combination	4	1.40509		0.149518	Predicted	6
Ethambutol_Linezolid_Moxifloxacin_Sutezolid	4-way Combination	4	0.934585		0.140571	Predicted	6
Ethambutol_Linezolid_Pretomanid_Pyrazinamide	4-way Combination	4	2.82159		0.187064	Predicted	6
Ethambutol_Linezolid_Pretomanid_Rifampin	4-way Combination	4	1.73345		0.126658	Predicted	6
Ethambutol_Linezolid_Pretomanid_Rifapentin	4-way Combination	4	1.60394		0.160071	Predicted	6
Ethambutol_Linezolid_Pretomanid_SQ109	4-way Combination	4	2.27074		0.159931	Predicted	6
Ethambutol_Linezolid_Pretomanid_Sutezolid	4-way Combination	4	1.51037		0.159893	Predicted	6
Ethambutol_Linezolid_Pyrazinamide_Rifampin	4-way Combination	4	2.4251		0.162308	Predicted	6
Ethambutol_Linezolid_Pyrazinamide_Rifapentin	4-way Combination	4	2.24392		0.179383	Predicted	6
Ethambutol_Linezolid_Pyrazinamide_SQ109	4-way Combination	4	3.17678		0.176294	Predicted	6
Ethambutol_Linezolid_Pyrazinamide_Sutezolid	4-way Combination	4	2.11302		0.179066	Predicted	6
Ethambutol_Linezolid_Rifampin_Rifapentin	4-way Combination	4	1.37855		0.118046	Predicted	6
Ethambutol_Linezolid_Rifampin_SQ109	4-way Combination	4	1.95166		0.111173	Predicted	6
Ethambutol_Linezolid_Rifampin_Sutezolid	4-way Combination	4	1.29813		0.123905	Predicted	6
Ethambutol_Linezolid_Rifapentin_SQ109	4-way Combination	4	1.80584		0.162421	Predicted	6
Ethambutol_Linezolid_Rifapentin_Sutezolid	4-way Combination	4	1.20115		0.134476	Predicted	6
Ethambutol_Linezolid_SQ109_Sutezolid	4-way Combination	4	1.7005		0.152781	Predicted	6
Ethambutol_Moxifloxacin_Pretomanid_Pyrazinamide	4-way Combination	4	2.2837		0.197876	Predicted	6
Ethambutol_Moxifloxacin_Pretomanid_Rifampin	4-way Combination	4	1.40299		0.142526	Predicted	6
Ethambutol_Moxifloxacin_Pretomanid_Rifapentin	4-way Combination	4	1.29817		0.17315	Predicted	6
Ethambutol_Moxifloxacin_Pretomanid_SQ109	4-way Combination	4	1.83786		0.162149	Predicted	6
Ethambutol_Moxifloxacin_Pretomanid_Sutezolid	4-way Combination	4	1.22244		0.177809	Predicted	6
Ethambutol_Moxifloxacin_Pyrazinamide_Rifampin	4-way Combination	4	1.9628		0.18398	Predicted	6
Ethambutol_Moxifloxacin_Pyrazinamide_Rifapentin	4-way Combination	4	1.81615		0.198265	Predicted	6
Ethambutol_Moxifloxacin_Pyrazinamide_SQ109	4-way Combination	4	2.57118		0.184316	Predicted	6
Ethambutol_Moxifloxacin_Pyrazinamide_Sutezolid	4-way Combination	4	1.7102		0.202786	Predicted	6
Ethambutol_Moxifloxacin_Rifampin_Rifapentin	4-way Combination	4	1.11575		0.141984	Predicted	6
Ethambutol_Moxifloxacin_Rifampin_SQ109	4-way Combination	4	1.5796		0.12425	Predicted	6
Ethambutol_Moxifloxacin_Rifampin_Sutezolid	4-way Combination	4	1.05066		0.15268	Predicted	6
Ethambutol_Moxifloxacin_Rifapentin_SQ109	4-way Combination	4	1.46159		0.172708	Predicted	6
Ethambutol_Moxifloxacin_Rifapentin_Sutezolid	4-way Combination	4	0.972166		0.160462	Predicted	6
Ethambutol_Moxifloxacin_SQ109_Sutezolid	4-way Combination	4	1.37633		0.167906	Predicted	6
Ethambutol_Pretomanid_Pyrazinamide_Rifampin	4-way Combination	4	3.17205		0.178038	Predicted	6
Ethambutol_Pretomanid_Pyrazinamide_Rifapentin	4-way Combination	4	2.93506		0.204756	Predicted	6
Ethambutol_Pretomanid_Pyrazinamide_SQ109	4-way Combination	4	4.15525		0.19894	Predicted	6
Ethambutol_Pretomanid_Pyrazinamide_Sutezolid	4-way Combination	4	2.76384		0.226319	Predicted	6
Ethambutol_Pretomanid_Rifampin_Rifapentin	4-way Combination	4	1.80315		0.135934	Predicted	6
Ethambutol_Pretomanid_Rifampin_SQ109	4-way Combination	4	2.55278		0.126335	Predicted	6
Ethambutol_Pretomanid_Rifampin_Sutezolid	4-way Combination	4	1.69797		0.163674	Predicted	6
Ethambutol_Pretomanid_Rifapentin_SQ109	4-way Combination	4	2.36205		0.187226	Predicted	6
Ethambutol_Pretomanid_Rifapentin_Sutezolid	4-way Combination	4	1.57111		0.183889	Predicted	6
Ethambutol_Pretomanid_SQ109_Sutezolid	4-way Combination	4	2.22426		0.199467	Predicted	6
Ethambutol_Pyrazinamide_Rifampin_Rifapentin	4-way Combination	4	2.52262		0.175286	Predicted	6
Ethambutol_Pyrazinamide_Rifampin_SQ109	4-way Combination	4	3.57136		0.162738	Predicted	6
Ethambutol_Pyrazinamide_Rifampin_Sutezolid	4-way Combination	4	2.37547		0.202887	Predicted	6
Ethambutol_Pyrazinamide_Rifapentin_SQ109	4-way Combination	4	3.30453		0.207291	Predicted	6
Ethambutol_Pyrazinamide_Rifapentin_Sutezolid	4-way Combination	4	2.19799		0.206763	Predicted	6
Ethambutol_Pyrazinamide_SQ109_Sutezolid	4-way Combination	4	3.11176		0.219393	Predicted	6
Ethambutol_Rifampin_Rifapentin_SQ109	4-way Combination	4	2.03014		0.133754	Predicted	6
Ethambutol_Rifampin_Rifapentin_Sutezolid	4-way Combination	4	1.35033		0.143186	Predicted	6
Ethambutol_Rifampin_SQ109_Sutezolid	4-way Combination	4	1.91171		0.152032	Predicted	6
Ethambutol_Rifapentin_SQ109_Sutezolid	4-way Combination	4	1.76888		0.190081	Predicted	6
Isoniazid_Linezolid_Moxifloxacin_Pretomanid	4-way Combination	4	1.13485		0.159334	Predicted	6
Isoniazid_Linezolid_Moxifloxacin_Pyrazinamide	4-way Combination	4	1.58766		0.177551	Predicted	6
Isoniazid_Linezolid_Moxifloxacin_Rifampin	4-way Combination	4	0.975379		0.167834	Predicted	6
Isoniazid_Linezolid_Moxifloxacin_Rifapentin	4-way Combination	4	0.902506		0.170523	Predicted	6
Isoniazid_Linezolid_Moxifloxacin_SQ109	4-way Combination	4	1.27771		0.165628	Predicted	6
Isoniazid_Linezolid_Moxifloxacin_Sutezolid	4-way Combination	4	0.849858		0.160252	Predicted	6
Isoniazid_Linezolid_Pretomanid_Pyrazinamide	4-way Combination	4	2.5658		0.147863	Predicted	6
Isoniazid_Linezolid_Pretomanid_Rifampin	4-way Combination	4	1.5763		0.125606	Predicted	6
Isoniazid_Linezolid_Pretomanid_Rifapentin	4-way Combination	4	1.45853		0.140728	Predicted	6
Isoniazid_Linezolid_Pretomanid_SQ109	4-way Combination	4	2.06488		0.143967	Predicted	6
Isoniazid_Linezolid_Pretomanid_Sutezolid	4-way Combination	4	1.37345		0.1475	Predicted	6
Isoniazid_Linezolid_Pyrazinamide_Rifampin	4-way Combination	4	2.20525		0.158059	Predicted	6
Isoniazid_Linezolid_Pyrazinamide_Rifapentin	4-way Combination	4	2.04049		0.156843	Predicted	6
Isoniazid_Linezolid_Pyrazinamide_SQ109	4-way Combination	4	2.88879		0.157134	Predicted	6
Isoniazid_Linezolid_Pyrazinamide_Sutezolid	4-way Combination	4	1.92146		0.163477	Predicted	6
Isoniazid_Linezolid_Rifampin_Rifapentin	4-way Combination	4	1.25358		0.133655	Predicted	6
Isoniazid_Linezolid_Rifampin_SQ109	4-way Combination	4	1.77473		0.130161	Predicted	6
Isoniazid_Linezolid_Rifampin_Sutezolid	4-way Combination	4	1.18045		0.146464	Predicted	6
Isoniazid_Linezolid_Rifapentin_SQ109	4-way Combination	4	1.64213		0.163118	Predicted	6
Isoniazid_Linezolid_Rifapentin_Sutezolid	4-way Combination	4	1.09225		0.138744	Predicted	6
Isoniazid_Linezolid_SQ109_Sutezolid	4-way Combination	4	1.54634		0.160429	Predicted	6
Isoniazid_Moxifloxacin_Pretomanid_Pyrazinamide	4-way Combination	4	2.07667		0.159526	Predicted	6
Isoniazid_Moxifloxacin_Pretomanid_Rifampin	4-way Combination	4	1.2758		0.142324	Predicted	6
Isoniazid_Moxifloxacin_Pretomanid_Rifapentin	4-way Combination	4	1.18048		0.154657	Predicted	6
Isoniazid_Moxifloxacin_Pretomanid_SQ109	4-way Combination	4	1.67125		0.147036	Predicted	6
Isoniazid_Moxifloxacin_Pretomanid_Sutezolid	4-way Combination	4	1.11162		0.166267	Predicted	6
Isoniazid_Moxifloxacin_Pyrazinamide_Rifampin	4-way Combination	4	1.78485		0.180582	Predicted	6
Isoniazid_Moxifloxacin_Pyrazinamide_Rifapentin	4-way Combination	4	1.6515		0.176576	Predicted	6
Isoniazid_Moxifloxacin_Pyrazinamide_SQ109	4-way Combination	4	2.33808		0.166006	Predicted	6
Isoniazid_Moxifloxacin_Pyrazinamide_Sutezolid	4-way Combination	4	1.55516		0.188047	Predicted	6
Isoniazid_Moxifloxacin_Rifampin_Rifapentin	4-way Combination	4	1.0146		0.158443	Predicted	6
Isoniazid_Moxifloxacin_Rifampin_SQ109	4-way Combination	4	1.4364		0.144088	Predicted	6
Isoniazid_Moxifloxacin_Rifampin_Sutezolid	4-way Combination	4	0.955414		0.176089	Predicted	6
Isoniazid_Moxifloxacin_Rifapentin_SQ109	4-way Combination	4	1.32908		0.174256	Predicted	6
Isoniazid_Moxifloxacin_Rifapentin_Sutezolid	4-way Combination	4	0.884033		0.16558	Predicted	6
Isoniazid_Moxifloxacin_SQ109_Sutezolid	4-way Combination	4	1.25155		0.176404	Predicted	6
Isoniazid_Pretomanid_Pyrazinamide_Rifampin	4-way Combination	4	2.88448		0.142566	Predicted	6
Isoniazid_Pretomanid_Pyrazinamide_Rifapentin	4-way Combination	4	2.66897		0.150993	Predicted	6
Isoniazid_Pretomanid_Pyrazinamide_SQ109	4-way Combination	4	3.77855		0.148557	Predicted	6
Isoniazid_Pretomanid_Pyrazinamide_Sutezolid	4-way Combination	4	2.51328		0.179507	Predicted	6
Isoniazid_Pretomanid_Rifampin_Rifapentin	4-way Combination	4	1.63968		0.12032	Predicted	6
Isoniazid_Pretomanid_Rifampin_SQ109	4-way Combination	4	2.32135		0.114099	Predicted	6
Isoniazid_Pretomanid_Rifampin_Sutezolid	4-way Combination	4	1.54403		0.155009	Predicted	6
Isoniazid_Pretomanid_Rifapentin_SQ109	4-way Combination	4	2.14792		0.1567	Predicted	6
Isoniazid_Pretomanid_Rifapentin_Sutezolid	4-way Combination	4	1.42867		0.156933	Predicted	6
Isoniazid_Pretomanid_SQ109_Sutezolid	4-way Combination	4	2.02262		0.175891	Predicted	6
Isoniazid_Pyrazinamide_Rifampin_Rifapentin	4-way Combination	4	2.29393		0.156475	Predicted	6
Isoniazid_Pyrazinamide_Rifampin_SQ109	4-way Combination	4	3.24759		0.147306	Predicted	6
Isoniazid_Pyrazinamide_Rifampin_Sutezolid	4-way Combination	4	2.16011		0.191026	Predicted	6
Isoniazid_Pyrazinamide_Rifapentin_SQ109	4-way Combination	4	3.00495		0.173569	Predicted	6
Isoniazid_Pyrazinamide_Rifapentin_Sutezolid	4-way Combination	4	1.99873		0.176611	Predicted	6
Isoniazid_Pyrazinamide_SQ109_Sutezolid	4-way Combination	4	2.82966		0.19262	Predicted	6
Isoniazid_Rifampin_Rifapentin_SQ109	4-way Combination	4	1.84609		0.13818	Predicted	6
Isoniazid_Rifampin_Rifapentin_Sutezolid	4-way Combination	4	1.22792		0.151183	Predicted	6
Isoniazid_Rifampin_SQ109_Sutezolid	4-way Combination	4	1.7384		0.163407	Predicted	6
Isoniazid_Rifapentin_SQ109_Sutezolid	4-way Combination	4	1.60852		0.183166	Predicted	6
Linezolid_Moxifloxacin_Pretomanid_Pyrazinamide	4-way Combination	4	1.97063		0.181108	Predicted	6
Linezolid_Moxifloxacin_Pretomanid_Rifampin	4-way Combination	4	1.21066		0.13891	Predicted	6
Linezolid_Moxifloxacin_Pretomanid_Rifapentin	4-way Combination	4	1.12021		0.168063	Predicted	6
Linezolid_Moxifloxacin_Pretomanid_SQ109	4-way Combination	4	1.58591		0.163915	Predicted	6
Linezolid_Moxifloxacin_Pretomanid_Sutezolid	4-way Combination	4	1.05486		0.157553	Predicted	6
Linezolid_Moxifloxacin_Pyrazinamide_Rifampin	4-way Combination	4	1.69372		0.157898	Predicted	6
Linezolid_Moxifloxacin_Pyrazinamide_Rifapentin	4-way Combination	4	1.56718		0.170711	Predicted	6
Linezolid_Moxifloxacin_Pyrazinamide_SQ109	4-way Combination	4	2.2187		0.163615	Predicted	6
Linezolid_Moxifloxacin_Pyrazinamide_Sutezolid	4-way Combination	4	1.47576		0.160062	Predicted	6
Linezolid_Moxifloxacin_Rifampin_Rifapentin	4-way Combination	4	0.962795		0.127583	Predicted	6
Linezolid_Moxifloxacin_Rifampin_SQ109	4-way Combination	4	1.36306		0.116703	Predicted	6
Linezolid_Moxifloxacin_Rifampin_Sutezolid	4-way Combination	4	0.906631		0.12311	Predicted	6
Linezolid_Moxifloxacin_Rifapentin_SQ109	4-way Combination	4	1.26122		0.16369	Predicted	6
Linezolid_Moxifloxacin_Rifapentin_Sutezolid	4-way Combination	4	0.838894		0.12942	Predicted	6
Linezolid_Moxifloxacin_SQ109_Sutezolid	4-way Combination	4	1.18765		0.143718	Predicted	6
Linezolid_Pretomanid_Pyrazinamide_Rifampin	4-way Combination	4	2.7372		0.151503	Predicted	6
Linezolid_Pretomanid_Pyrazinamide_Rifapentin	4-way Combination	4	2.5327		0.17675	Predicted	6
Linezolid_Pretomanid_Pyrazinamide_SQ109	4-way Combination	4	3.58561		0.177787	Predicted	6
Linezolid_Pretomanid_Pyrazinamide_Sutezolid	4-way Combination	4	2.38495		0.183143	Predicted	6
Linezolid_Pretomanid_Rifampin_Rifapentin	4-way Combination	4	1.55596		0.121081	Predicted	6
Linezolid_Pretomanid_Rifampin_SQ109	4-way Combination	4	2.20282		0.118335	Predicted	6
Linezolid_Pretomanid_Rifampin_Sutezolid	4-way Combination	4	1.46519		0.133651	Predicted	6
Linezolid_Pretomanid_Rifapentin_SQ109	4-way Combination	4	2.03824		0.177755	Predicted	6
Linezolid_Pretomanid_Rifapentin_Sutezolid	4-way Combination	4	1.35573		0.152394	Predicted	6
Linezolid_Pretomanid_SQ109_Sutezolid	4-way Combination	4	1.91934		0.174826	Predicted	6
Linezolid_Pyrazinamide_Rifampin_Rifapentin	4-way Combination	4	2.1768		0.137967	Predicted	6
Linezolid_Pyrazinamide_Rifampin_SQ109	4-way Combination	4	3.08176		0.132271	Predicted	6
Linezolid_Pyrazinamide_Rifampin_Sutezolid	4-way Combination	4	2.04982		0.150397	Predicted	6
Linezolid_Pyrazinamide_Rifapentin_SQ109	4-way Combination	4	2.85152		0.175353	Predicted	6
Linezolid_Pyrazinamide_Rifapentin_Sutezolid	4-way Combination	4	1.89667		0.152802	Predicted	6
Linezolid_Pyrazinamide_SQ109_Sutezolid	4-way Combination	4	2.68517		0.172285	Predicted	6
Linezolid_Rifampin_Rifapentin_SQ109	4-way Combination	4	1.75183		0.114969	Predicted	6
Linezolid_Rifampin_Rifapentin_Sutezolid	4-way Combination	4	1.16522		0.102379	Predicted	6
Linezolid_Rifampin_SQ109_Sutezolid	4-way Combination	4	1.64964		0.118077	Predicted	6
Linezolid_Rifapentin_SQ109_Sutezolid	4-way Combination	4	1.52639		0.154656	Predicted	6
Moxifloxacin_Pretomanid_Pyrazinamide_Rifampin	4-way Combination	4	2.21539		0.173742	Predicted	6
Moxifloxacin_Pretomanid_Pyrazinamide_Rifapentin	4-way Combination	4	2.04988		0.196199	Predicted	6
Moxifloxacin_Pretomanid_Pyrazinamide_SQ109	4-way Combination	4	2.90207		0.186376	Predicted	6
Moxifloxacin_Pretomanid_Pyrazinamide_Sutezolid	4-way Combination	4	1.9303		0.20743	Predicted	6
Moxifloxacin_Pretomanid_Rifampin_Rifapentin	4-way Combination	4	1.25934		0.145586	Predicted	6
Moxifloxacin_Pretomanid_Rifampin_SQ109	4-way Combination	4	1.78289		0.131979	Predicted	6
Moxifloxacin_Pretomanid_Rifampin_Sutezolid	4-way Combination	4	1.18588		0.162993	Predicted	6
Moxifloxacin_Pretomanid_Rifapentin_SQ109	4-way Combination	4	1.64968		0.18861	Predicted	6
Moxifloxacin_Pretomanid_Rifapentin_Sutezolid	4-way Combination	4	1.09728		0.178947	Predicted	6
Moxifloxacin_Pretomanid_SQ109_Sutezolid	4-way Combination	4	1.55345		0.190518	Predicted	6
Moxifloxacin_Pyrazinamide_Rifampin_Rifapentin	4-way Combination	4	1.76183		0.168275	Predicted	6
Moxifloxacin_Pyrazinamide_Rifampin_SQ109	4-way Combination	4	2.49427		0.151719	Predicted	6
Moxifloxacin_Pyrazinamide_Rifampin_Sutezolid	4-way Combination	4	1.65905		0.185543	Predicted	6
Moxifloxacin_Pyrazinamide_Rifapentin_SQ109	4-way Combination	4	2.30792		0.192012	Predicted	6
Moxifloxacin_Pyrazinamide_Rifapentin_Sutezolid	4-way Combination	4	1.5351		0.185159	Predicted	6
Moxifloxacin_Pyrazinamide_SQ109_Sutezolid	4-way Combination	4	2.17329		0.193781	Predicted	6
Moxifloxacin_Rifampin_Rifapentin_SQ109	4-way Combination	4	1.41787		0.136683	Predicted	6
Moxifloxacin_Rifampin_Rifapentin_Sutezolid	4-way Combination	4	0.943088		0.139791	Predicted	6
Moxifloxacin_Rifampin_SQ109_Sutezolid	4-way Combination	4	1.33516		0.144628	Predicted	6
Moxifloxacin_Rifapentin_SQ109_Sutezolid	4-way Combination	4	1.23541		0.178417	Predicted	6
Pretomanid_Pyrazinamide_Rifampin_Rifapentin	4-way Combination	4	2.84727		0.165985	Predicted	6
Pretomanid_Pyrazinamide_Rifampin_SQ109	4-way Combination	4	4.03096		0.157563	Predicted	6
Pretomanid_Pyrazinamide_Rifampin_Sutezolid	4-way Combination	4	2.68117		0.200296	Predicted	6
Pretomanid_Pyrazinamide_Rifapentin_SQ109	4-way Combination	4	3.7298		0.210289	Predicted	6
Pretomanid_Pyrazinamide_Rifapentin_Sutezolid	4-way Combination	4	2.48085		0.212345	Predicted	6
Pretomanid_Pyrazinamide_SQ109_Sutezolid	4-way Combination	4	3.51222		0.229101	Predicted	6
Pretomanid_Rifampin_Rifapentin_SQ109	4-way Combination	4	2.2914		0.14242	Predicted	6
Pretomanid_Rifampin_Rifapentin_Sutezolid	4-way Combination	4	1.52411		0.154436	Predicted	6
Pretomanid_Rifampin_SQ109_Sutezolid	4-way Combination	4	2.15773		0.167408	Predicted	6
Pretomanid_Rifapentin_SQ109_Sutezolid	4-way Combination	4	1.99652		0.21363	Predicted	6
Pyrazinamide_Rifampin_Rifapentin_SQ109	4-way Combination	4	3.20569		0.160059	Predicted	6
Pyrazinamide_Rifampin_Rifapentin_Sutezolid	4-way Combination	4	2.13224		0.174885	Predicted	6
Pyrazinamide_Rifampin_SQ109_Sutezolid	4-way Combination	4	3.01868		0.184908	Predicted	6
Pyrazinamide_Rifapentin_SQ109_Sutezolid	4-way Combination	4	2.79315		0.214791	Predicted	6
Rifampin_Rifapentin_SQ109_Sutezolid	4-way Combination	4	1.71597		0.152168	Predicted	6
Bedaquiline_Clofazimine_Delamanid_Ethambutol_Isoniazid	5-way Combination	5	1.5337		0.120925	Predicted	10
Bedaquiline_Clofazimine_Delamanid_Ethambutol_Linezolid	5-way Combination	5	1.47072		0.122852	Predicted	10
Bedaquiline_Clofazimine_Delamanid_Ethambutol_Moxifloxacin	5-way Combination	5	1.24179		0.127067	Predicted	10
Bedaquiline_Clofazimine_Delamanid_Ethambutol_Pretomanid	5-way Combination	5	1.82313		0.10946	Predicted	10
Bedaquiline_Clofazimine_Delamanid_Ethambutol_Pyrazinamide	5-way Combination	5	2.38492		0.129616	Predicted	10
Bedaquiline_Clofazimine_Delamanid_Ethambutol_Rifampin	5-way Combination	5	1.61513		0.0948989	Predicted	10
Bedaquiline_Clofazimine_Delamanid_Ethambutol_Rifapentin	5-way Combination	5	1.51785		0.118617	Predicted	10
Bedaquiline_Clofazimine_Delamanid_Ethambutol_SQ109	5-way Combination	5	2.00453		0.10506	Predicted	10
Bedaquiline_Clofazimine_Delamanid_Ethambutol_Sutezolid	5-way Combination	5	1.44659		0.117334	Predicted	10
Bedaquiline_Clofazimine_Delamanid_Isoniazid_Linezolid	5-way Combination	5	1.36305		0.13905	Predicted	10
Bedaquiline_Clofazimine_Delamanid_Isoniazid_Moxifloxacin	5-way Combination	5	1.15088		0.143775	Predicted	10
Bedaquiline_Clofazimine_Delamanid_Isoniazid_Pretomanid	5-way Combination	5	1.68967		0.106924	Predicted	10
Bedaquiline_Clofazimine_Delamanid_Isoniazid_Pyrazinamide	5-way Combination	5	2.21033		0.125162	Predicted	10
Bedaquiline_Clofazimine_Delamanid_Isoniazid_Rifampin	5-way Combination	5	1.49689		0.113334	Predicted	10
Bedaquiline_Clofazimine_Delamanid_Isoniazid_Rifapentin	5-way Combination	5	1.40673		0.126077	Predicted	10
Bedaquiline_Clofazimine_Delamanid_Isoniazid_SQ109	5-way Combination	5	1.85778		0.114548	Predicted	10
Bedaquiline_Clofazimine_Delamanid_Isoniazid_Sutezolid	5-way Combination	5	1.34069		0.128965	Predicted	10
Bedaquiline_Clofazimine_Delamanid_Linezolid_Moxifloxacin	5-way Combination	5	1.10362		0.137783	Predicted	10
Bedaquiline_Clofazimine_Delamanid_Linezolid_Pretomanid	5-way Combination	5	1.62029		0.119905	Predicted	10
Bedaquiline_Clofazimine_Delamanid_Linezolid_Pyrazinamide	5-way Combination	5	2.11957		0.126581	Predicted	10
Bedaquiline_Clofazimine_Delamanid_Linezolid_Rifampin	5-way Combination	5	1.43542		0.0997555	Predicted	10
Bedaquiline_Clofazimine_Delamanid_Linezolid_Rifapentin	5-way Combination	5	1.34897		0.122591	Predicted	10
Bedaquiline_Clofazimine_Delamanid_Linezolid_SQ109	5-way Combination	5	1.7815		0.113145	Predicted	10
Bedaquiline_Clofazimine_Delamanid_Linezolid_Sutezolid	5-way Combination	5	1.28564		0.112206	Predicted	10
Bedaquiline_Clofazimine_Delamanid_Moxifloxacin_Pretomanid	5-way Combination	5	1.36807		0.124461	Predicted	10
Bedaquiline_Clofazimine_Delamanid_Moxifloxacin_Pyrazinamide	5-way Combination	5	1.78963		0.134619	Predicted	10
Bedaquiline_Clofazimine_Delamanid_Moxifloxacin_Rifampin	5-way Combination	5	1.21198		0.110827	Predicted	10
Bedaquiline_Clofazimine_Delamanid_Moxifloxacin_Rifapentin	5-way Combination	5	1.13898		0.131988	Predicted	10
Bedaquiline_Clofazimine_Delamanid_Moxifloxacin_SQ109	5-way Combination	5	1.50419		0.116027	Predicted	10
Bedaquiline_Clofazimine_Delamanid_Moxifloxacin_Sutezolid	5-way Combination	5	1.08551		0.124506	Predicted	10
Bedaquiline_Clofazimine_Delamanid_Pretomanid_Pyrazinamide	5-way Combination	5	2.62745		0.119267	Predicted	10
Bedaquiline_Clofazimine_Delamanid_Pretomanid_Rifampin	5-way Combination	5	1.77938		0.087951	Predicted	10
Bedaquiline_Clofazimine_Delamanid_Pretomanid_Rifapentin	5-way Combination	5	1.6722		0.116573	Predicted	10
Bedaquiline_Clofazimine_Delamanid_Pretomanid_SQ109	5-way Combination	5	2.20838		0.105491	Predicted	10
Bedaquiline_Clofazimine_Delamanid_Pretomanid_Sutezolid	5-way Combination	5	1.5937		0.119316	Predicted	10
Bedaquiline_Clofazimine_Delamanid_Pyrazinamide_Rifampin	5-way Combination	5	2.32768		0.106651	Predicted	10
Bedaquiline_Clofazimine_Delamanid_Pyrazinamide_Rifapentin	5-way Combination	5	2.18748		0.12547	Predicted	10
Bedaquiline_Clofazimine_Delamanid_Pyrazinamide_SQ109	5-way Combination	5	2.88888		0.112619	Predicted	10
Bedaquiline_Clofazimine_Delamanid_Pyrazinamide_Sutezolid	5-way Combination	5	2.08479		0.12813	Predicted	10
Bedaquiline_Clofazimine_Delamanid_Rifampin_Rifapentin	5-way Combination	5	1.48142		0.093595	Predicted	10
Bedaquiline_Clofazimine_Delamanid_Rifampin_SQ109	5-way Combination	5	1.95642		0.0784739	Predicted	10
Bedaquiline_Clofazimine_Delamanid_Rifampin_Sutezolid	5-way Combination	5	1.41187		0.0999606	Predicted	10
Bedaquiline_Clofazimine_Delamanid_Rifapentin_SQ109	5-way Combination	5	1.83858		0.117796	Predicted	10
Bedaquiline_Clofazimine_Delamanid_Rifapentin_Sutezolid	5-way Combination	5	1.32683		0.114877	Predicted	10
Bedaquiline_Clofazimine_Delamanid_SQ109_Sutezolid	5-way Combination	5	1.75227		0.114863	Predicted	10
Bedaquiline_Clofazimine_Ethambutol_Isoniazid_Linezolid	5-way Combination	5	1.39604		0.119606	Predicted	10
Bedaquiline_Clofazimine_Ethambutol_Isoniazid_Moxifloxacin	5-way Combination	5	1.17872		0.128216	Predicted	10
Bedaquiline_Clofazimine_Ethambutol_Isoniazid_Pretomanid	5-way Combination	5	1.73055		0.100056	Predicted	10
Bedaquiline_Clofazimine_Ethambutol_Isoniazid_Pyrazinamide	5-way Combination	5	2.26381		0.12763	Predicted	10
Bedaquiline_Clofazimine_Ethambutol_Isoniazid_Rifampin	5-way Combination	5	1.53311		0.102638	Predicted	10
Bedaquiline_Clofazimine_Ethambutol_Isoniazid_Rifapentin	5-way Combination	5	1.44077		0.111564	Predicted	10
Bedaquiline_Clofazimine_Ethambutol_Isoniazid_SQ109	5-way Combination	5	1.90274		0.10334	Predicted	10
Bedaquiline_Clofazimine_Ethambutol_Isoniazid_Sutezolid	5-way Combination	5	1.37313		0.11722	Predicted	10
Bedaquiline_Clofazimine_Ethambutol_Linezolid_Moxifloxacin	5-way Combination	5	1.13032		0.127231	Predicted	10
Bedaquiline_Clofazimine_Ethambutol_Linezolid_Pretomanid	5-way Combination	5	1.65949		0.118044	Predicted	10
Bedaquiline_Clofazimine_Ethambutol_Linezolid_Pyrazinamide	5-way Combination	5	2.17085		0.134056	Predicted	10
Bedaquiline_Clofazimine_Ethambutol_Linezolid_Rifampin	5-way Combination	5	1.47016		0.0940669	Predicted	10
Bedaquiline_Clofazimine_Ethambutol_Linezolid_Rifapentin	5-way Combination	5	1.38161		0.113084	Predicted	10
Bedaquiline_Clofazimine_Ethambutol_Linezolid_SQ109	5-way Combination	5	1.82461		0.106944	Predicted	10
Bedaquiline_Clofazimine_Ethambutol_Linezolid_Sutezolid	5-way Combination	5	1.31675		0.105468	Predicted	10
Bedaquiline_Clofazimine_Ethambutol_Moxifloxacin_Pretomanid	5-way Combination	5	1.40117		0.126483	Predicted	10
Bedaquiline_Clofazimine_Ethambutol_Moxifloxacin_Pyrazinamide	5-way Combination	5	1.83293		0.145978	Predicted	10
Bedaquiline_Clofazimine_Ethambutol_Moxifloxacin_Rifampin	5-way Combination	5	1.24131		0.109022	Predicted	10
Bedaquiline_Clofazimine_Ethambutol_Moxifloxacin_Rifapentin	5-way Combination	5	1.16654		0.126365	Predicted	10
Bedaquiline_Clofazimine_Ethambutol_Moxifloxacin_SQ109	5-way Combination	5	1.54058		0.113709	Predicted	10
Bedaquiline_Clofazimine_Ethambutol_Moxifloxacin_Sutezolid	5-way Combination	5	1.11178		0.121652	Predicted	10
Bedaquiline_Clofazimine_Ethambutol_Pretomanid_Pyrazinamide	5-way Combination	5	2.69103		0.139317	Predicted	10
Bedaquiline_Clofazimine_Ethambutol_Pretomanid_Rifampin	5-way Combination	5	1.82243		0.0948378	Predicted	10
Bedaquiline_Clofazimine_Ethambutol_Pretomanid_Rifapentin	5-way Combination	5	1.71266		0.119641	Predicted	10
Bedaquiline_Clofazimine_Ethambutol_Pretomanid_SQ109	5-way Combination	5	2.26181		0.111865	Predicted	10
Bedaquiline_Clofazimine_Ethambutol_Pretomanid_Sutezolid	5-way Combination	5	1.63226		0.125153	Predicted	10
Bedaquiline_Clofazimine_Ethambutol_Pyrazinamide_Rifampin	5-way Combination	5	2.384		0.122874	Predicted	10
Bedaquiline_Clofazimine_Ethambutol_Pyrazinamide_Rifapentin	5-way Combination	5	2.24041		0.137874	Predicted	10
Bedaquiline_Clofazimine_Ethambutol_Pyrazinamide_SQ109	5-way Combination	5	2.95878		0.128329	Predicted	10
Bedaquiline_Clofazimine_Ethambutol_Pyrazinamide_Sutezolid	5-way Combination	5	2.13523		0.143303	Predicted	10
Bedaquiline_Clofazimine_Ethambutol_Rifampin_Rifapentin	5-way Combination	5	1.51726		0.092836	Predicted	10
Bedaquiline_Clofazimine_Ethambutol_Rifampin_SQ109	5-way Combination	5	2.00376		0.0810203	Predicted	10
Bedaquiline_Clofazimine_Ethambutol_Rifampin_Sutezolid	5-way Combination	5	1.44603		0.10197	Predicted	10
Bedaquiline_Clofazimine_Ethambutol_Rifapentin_SQ109	5-way Combination	5	1.88307		0.116525	Predicted	10
Bedaquiline_Clofazimine_Ethambutol_Rifapentin_Sutezolid	5-way Combination	5	1.35894		0.113068	Predicted	10
Bedaquiline_Clofazimine_Ethambutol_SQ109_Sutezolid	5-way Combination	5	1.79467		0.11636	Predicted	10
Bedaquiline_Clofazimine_Isoniazid_Linezolid_Moxifloxacin	5-way Combination	5	1.04758		0.151849	Predicted	10
Bedaquiline_Clofazimine_Isoniazid_Linezolid_Pretomanid	5-way Combination	5	1.538		0.123418	Predicted	10
Bedaquiline_Clofazimine_Isoniazid_Linezolid_Pyrazinamide	5-way Combination	5	2.01193		0.137512	Predicted	10
Bedaquiline_Clofazimine_Isoniazid_Linezolid_Rifampin	5-way Combination	5	1.36253		0.120412	Predicted	10
Bedaquiline_Clofazimine_Isoniazid_Linezolid_Rifapentin	5-way Combination	5	1.28046		0.128454	Predicted	10
Bedaquiline_Clofazimine_Isoniazid_Linezolid_SQ109	5-way Combination	5	1.69103		0.124342	Predicted	10
Bedaquiline_Clofazimine_Isoniazid_Linezolid_Sutezolid	5-way Combination	5	1.22035		0.125009	Predicted	10
Bedaquiline_Clofazimine_Isoniazid_Moxifloxacin_Pretomanid	5-way Combination	5	1.29859		0.132367	Predicted	10
Bedaquiline_Clofazimine_Isoniazid_Moxifloxacin_Pyrazinamide	5-way Combination	5	1.69875		0.149944	Predicted	10
Bedaquiline_Clofazimine_Isoniazid_Moxifloxacin_Rifampin	5-way Combination	5	1.15043		0.135877	Predicted	10
Bedaquiline_Clofazimine_Isoniazid_Moxifloxacin_Rifapentin	5-way Combination	5	1.08114		0.142246	Predicted	10
Bedaquiline_Clofazimine_Isoniazid_Moxifloxacin_SQ109	5-way Combination	5	1.4278		0.131617	Predicted	10
Bedaquiline_Clofazimine_Isoniazid_Moxifloxacin_Sutezolid	5-way Combination	5	1.03039		0.141703	Predicted	10
Bedaquiline_Clofazimine_Isoniazid_Pretomanid_Pyrazinamide	5-way Combination	5	2.49402		0.124039	Predicted	10
Bedaquiline_Clofazimine_Isoniazid_Pretomanid_Rifampin	5-way Combination	5	1.68901		0.102449	Predicted	10
Bedaquiline_Clofazimine_Isoniazid_Pretomanid_Rifapentin	5-way Combination	5	1.58728		0.116278	Predicted	10
Bedaquiline_Clofazimine_Isoniazid_Pretomanid_SQ109	5-way Combination	5	2.09623		0.110529	Predicted	10
Bedaquiline_Clofazimine_Isoniazid_Pretomanid_Sutezolid	5-way Combination	5	1.51277		0.12596	Predicted	10
Bedaquiline_Clofazimine_Isoniazid_Pyrazinamide_Rifampin	5-way Combination	5	2.20948		0.128567	Predicted	10
Bedaquiline_Clofazimine_Isoniazid_Pyrazinamide_Rifapentin	5-way Combination	5	2.0764		0.132593	Predicted	10
Bedaquiline_Clofazimine_Isoniazid_Pyrazinamide_SQ109	5-way Combination	5	2.74217		0.125076	Predicted	10
Bedaquiline_Clofazimine_Isoniazid_Pyrazinamide_Sutezolid	5-way Combination	5	1.97892		0.142192	Predicted	10
Bedaquiline_Clofazimine_Isoniazid_Rifampin_Rifapentin	5-way Combination	5	1.40619		0.110443	Predicted	10
Bedaquiline_Clofazimine_Isoniazid_Rifampin_SQ109	5-way Combination	5	1.85707		0.100655	Predicted	10
Bedaquiline_Clofazimine_Isoniazid_Rifampin_Sutezolid	5-way Combination	5	1.34017		0.123748	Predicted	10
Bedaquiline_Clofazimine_Isoniazid_Rifapentin_SQ109	5-way Combination	5	1.74522		0.125185	Predicted	10
Bedaquiline_Clofazimine_Isoniazid_Rifapentin_Sutezolid	5-way Combination	5	1.25945		0.123871	Predicted	10
Bedaquiline_Clofazimine_Isoniazid_SQ109_Sutezolid	5-way Combination	5	1.66328		0.12919	Predicted	10
Bedaquiline_Clofazimine_Linezolid_Moxifloxacin_Pretomanid	5-way Combination	5	1.24527		0.142436	Predicted	10
Bedaquiline_Clofazimine_Linezolid_Moxifloxacin_Pyrazinamide	5-way Combination	5	1.62899		0.148451	Predicted	10
Bedaquiline_Clofazimine_Linezolid_Moxifloxacin_Rifampin	5-way Combination	5	1.1032		0.119387	Predicted	10
Bedaquiline_Clofazimine_Linezolid_Moxifloxacin_Rifapentin	5-way Combination	5	1.03675		0.135848	Predicted	10
Bedaquiline_Clofazimine_Linezolid_Moxifloxacin_SQ109	5-way Combination	5	1.36917		0.127303	Predicted	10
Bedaquiline_Clofazimine_Linezolid_Moxifloxacin_Sutezolid	5-way Combination	5	0.988077		0.122032	Predicted	10
Bedaquiline_Clofazimine_Linezolid_Pretomanid_Pyrazinamide	5-way Combination	5	2.39162		0.141519	Predicted	10
Bedaquiline_Clofazimine_Linezolid_Pretomanid_Rifampin	5-way Combination	5	1.61966		0.104931	Predicted	10
Bedaquiline_Clofazimine_Linezolid_Pretomanid_Rifapentin	5-way Combination	5	1.52211		0.128852	Predicted	10
Bedaquiline_Clofazimine_Linezolid_Pretomanid_SQ109	5-way Combination	5	2.01016		0.125188	Predicted	10
Bedaquiline_Clofazimine_Linezolid_Pretomanid_Sutezolid	5-way Combination	5	1.45065		0.125262	Predicted	10
Bedaquiline_Clofazimine_Linezolid_Pyrazinamide_Rifampin	5-way Combination	5	2.11875		0.119488	Predicted	10
Bedaquiline_Clofazimine_Linezolid_Pyrazinamide_Rifapentin	5-way Combination	5	1.99114		0.133605	Predicted	10
Bedaquiline_Clofazimine_Linezolid_Pyrazinamide_SQ109	5-way Combination	5	2.62958		0.128172	Predicted	10
Bedaquiline_Clofazimine_Linezolid_Pyrazinamide_Sutezolid	5-way Combination	5	1.89766		0.129932	Predicted	10
Bedaquiline_Clofazimine_Linezolid_Rifampin_Rifapentin	5-way Combination	5	1.34845		0.0964585	Predicted	10
Bedaquiline_Clofazimine_Linezolid_Rifampin_SQ109	5-way Combination	5	1.78081		0.0887547	Predicted	10
Bedaquiline_Clofazimine_Linezolid_Rifampin_Sutezolid	5-way Combination	5	1.28514		0.0964909	Predicted	10
Bedaquiline_Clofazimine_Linezolid_Rifapentin_SQ109	5-way Combination	5	1.67355		0.123376	Predicted	10
Bedaquiline_Clofazimine_Linezolid_Rifapentin_Sutezolid	5-way Combination	5	1.20774		0.106706	Predicted	10
Bedaquiline_Clofazimine_Linezolid_SQ109_Sutezolid	5-way Combination	5	1.59499		0.114109	Predicted	10
Bedaquiline_Clofazimine_Moxifloxacin_Pretomanid_Pyrazinamide	5-way Combination	5	2.01933		0.153781	Predicted	10
Bedaquiline_Clofazimine_Moxifloxacin_Pretomanid_Rifampin	5-way Combination	5	1.36754		0.120227	Predicted	10
Bedaquiline_Clofazimine_Moxifloxacin_Pretomanid_Rifapentin	5-way Combination	5	1.28517		0.142474	Predicted	10
Bedaquiline_Clofazimine_Moxifloxacin_Pretomanid_SQ109	5-way Combination	5	1.69725		0.132293	Predicted	10
Bedaquiline_Clofazimine_Moxifloxacin_Pretomanid_Sutezolid	5-way Combination	5	1.22484		0.141786	Predicted	10
Bedaquiline_Clofazimine_Moxifloxacin_Pyrazinamide_Rifampin	5-way Combination	5	1.78894		0.138265	Predicted	10
Bedaquiline_Clofazimine_Moxifloxacin_Pyrazinamide_Rifapentin	5-way Combination	5	1.68119		0.150709	Predicted	10
Bedaquiline_Clofazimine_Moxifloxacin_Pyrazinamide_SQ109	5-way Combination	5	2.22025		0.138759	Predicted	10
Bedaquiline_Clofazimine_Moxifloxacin_Pyrazinamide_Sutezolid	5-way Combination	5	1.60226		0.149938	Predicted	10
Bedaquiline_Clofazimine_Moxifloxacin_Rifampin_Rifapentin	5-way Combination	5	1.13854		0.116596	Predicted	10
Bedaquiline_Clofazimine_Moxifloxacin_Rifampin_SQ109	5-way Combination	5	1.50361		0.102376	Predicted	10
Bedaquiline_Clofazimine_Moxifloxacin_Rifampin_Sutezolid	5-way Combination	5	1.08509		0.119531	Predicted	10
Bedaquiline_Clofazimine_Moxifloxacin_Rifapentin_SQ109	5-way Combination	5	1.41304		0.135323	Predicted	10
Bedaquiline_Clofazimine_Moxifloxacin_Rifapentin_Sutezolid	5-way Combination	5	1.01974		0.128072	Predicted	10
Bedaquiline_Clofazimine_Moxifloxacin_SQ109_Sutezolid	5-way Combination	5	1.34671		0.128959	Predicted	10
Bedaquiline_Clofazimine_Pretomanid_Pyrazinamide_Rifampin	5-way Combination	5	2.62644		0.126337	Predicted	10
Bedaquiline_Clofazimine_Pretomanid_Pyrazinamide_Rifapentin	5-way Combination	5	2.46825		0.14624	Predicted	10
Bedaquiline_Clofazimine_Pretomanid_Pyrazinamide_SQ109	5-way Combination	5	3.25967		0.139171	Predicted	10
Bedaquiline_Clofazimine_Pretomanid_Pyrazinamide_Sutezolid	5-way Combination	5	2.35237		0.155695	Predicted	10
Bedaquiline_Clofazimine_Pretomanid_Rifampin_Rifapentin	5-way Combination	5	1.67156		0.104603	Predicted	10
Bedaquiline_Clofazimine_Pretomanid_Rifampin_SQ109	5-way Combination	5	2.20753		0.0952631	Predicted	10
Bedaquiline_Clofazimine_Pretomanid_Rifampin_Sutezolid	5-way Combination	5	1.59308		0.117763	Predicted	10
Bedaquiline_Clofazimine_Pretomanid_Rifapentin_SQ109	5-way Combination	5	2.07457		0.135671	Predicted	10
Bedaquiline_Clofazimine_Pretomanid_Rifapentin_Sutezolid	5-way Combination	5	1.49713		0.133765	Predicted	10
Bedaquiline_Clofazimine_Pretomanid_SQ109_Sutezolid	5-way Combination	5	1.97717		0.139532	Predicted	10
Bedaquiline_Clofazimine_Pyrazinamide_Rifampin_Rifapentin	5-way Combination	5	2.18664		0.12138	Predicted	10
Bedaquiline_Clofazimine_Pyrazinamide_Rifampin_SQ109	5-way Combination	5	2.88777		0.110271	Predicted	10
Bedaquiline_Clofazimine_Pyrazinamide_Rifampin_Sutezolid	5-way Combination	5	2.08399		0.134457	Predicted	10
Bedaquiline_Clofazimine_Pyrazinamide_Rifapentin_SQ109	5-way Combination	5	2.71384		0.140876	Predicted	10
Bedaquiline_Clofazimine_Pyrazinamide_Rifapentin_Sutezolid	5-way Combination	5	1.95847		0.140656	Predicted	10
Bedaquiline_Clofazimine_Pyrazinamide_SQ109_Sutezolid	5-way Combination	5	2.58643		0.144654	Predicted	10
Bedaquiline_Clofazimine_Rifampin_Rifapentin_SQ109	5-way Combination	5	1.83788		0.0964094	Predicted	10
Bedaquiline_Clofazimine_Rifampin_Rifapentin_Sutezolid	5-way Combination	5	1.32632		0.102166	Predicted	10
Bedaquiline_Clofazimine_Rifampin_SQ109_Sutezolid	5-way Combination	5	1.75159		0.103893	Predicted	10
Bedaquiline_Clofazimine_Rifapentin_SQ109_Sutezolid	5-way Combination	5	1.64609		0.130595	Predicted	10
Bedaquiline_Delamanid_Ethambutol_Isoniazid_Linezolid	5-way Combination	5	1.40547		0.153716	Predicted	10
Bedaquiline_Delamanid_Ethambutol_Isoniazid_Moxifloxacin	5-way Combination	5	1.18669		0.157452	Predicted	10
Bedaquiline_Delamanid_Ethambutol_Isoniazid_Pretomanid	5-way Combination	5	1.74224		0.121721	Predicted	10
Bedaquiline_Delamanid_Ethambutol_Isoniazid_Pyrazinamide	5-way Combination	5	2.2791		0.150942	Predicted	10
Bedaquiline_Delamanid_Ethambutol_Isoniazid_Rifampin	5-way Combination	5	1.54346		0.132125	Predicted	10
Bedaquiline_Delamanid_Ethambutol_Isoniazid_Rifapentin	5-way Combination	5	1.4505		0.144316	Predicted	10
Bedaquiline_Delamanid_Ethambutol_Isoniazid_SQ109	5-way Combination	5	1.91559		0.135623	Predicted	10
Bedaquiline_Delamanid_Ethambutol_Isoniazid_Sutezolid	5-way Combination	5	1.3824		0.154097	Predicted	10
Bedaquiline_Delamanid_Ethambutol_Linezolid_Moxifloxacin	5-way Combination	5	1.13796		0.151987	Predicted	10
Bedaquiline_Delamanid_Ethambutol_Linezolid_Pretomanid	5-way Combination	5	1.6707		0.135229	Predicted	10
Bedaquiline_Delamanid_Ethambutol_Linezolid_Pyrazinamide	5-way Combination	5	2.18552		0.152888	Predicted	10
Bedaquiline_Delamanid_Ethambutol_Linezolid_Rifampin	5-way Combination	5	1.48009		0.119074	Predicted	10
Bedaquiline_Delamanid_Ethambutol_Linezolid_Rifapentin	5-way Combination	5	1.39094		0.141357	Predicted	10
Bedaquiline_Delamanid_Ethambutol_Linezolid_SQ109	5-way Combination	5	1.83693		0.134748	Predicted	10
Bedaquiline_Delamanid_Ethambutol_Linezolid_Sutezolid	5-way Combination	5	1.32564		0.137866	Predicted	10
Bedaquiline_Delamanid_Ethambutol_Moxifloxacin_Pretomanid	5-way Combination	5	1.41063		0.138795	Predicted	10
Bedaquiline_Delamanid_Ethambutol_Moxifloxacin_Pyrazinamide	5-way Combination	5	1.84531		0.159936	Predicted	10
Bedaquiline_Delamanid_Ethambutol_Moxifloxacin_Rifampin	5-way Combination	5	1.24969		0.129155	Predicted	10
Bedaquiline_Delamanid_Ethambutol_Moxifloxacin_Rifapentin	5-way Combination	5	1.17442		0.149764	Predicted	10
Bedaquiline_Delamanid_Ethambutol_Moxifloxacin_SQ109	5-way Combination	5	1.55099		0.136639	Predicted	10
Bedaquiline_Delamanid_Ethambutol_Moxifloxacin_Sutezolid	5-way Combination	5	1.11929		0.149176	Predicted	10
Bedaquiline_Delamanid_Ethambutol_Pretomanid_Pyrazinamide	5-way Combination	5	2.70921		0.145705	Predicted	10
Bedaquiline_Delamanid_Ethambutol_Pretomanid_Rifampin	5-way Combination	5	1.83474		0.1074	Predicted	10
Bedaquiline_Delamanid_Ethambutol_Pretomanid_Rifapentin	5-way Combination	5	1.72423		0.135469	Predicted	10
Bedaquiline_Delamanid_Ethambutol_Pretomanid_SQ109	5-way Combination	5	2.27709		0.127224	Predicted	10
Bedaquiline_Delamanid_Ethambutol_Pretomanid_Sutezolid	5-way Combination	5	1.64329		0.145106	Predicted	10
Bedaquiline_Delamanid_Ethambutol_Pyrazinamide_Rifampin	5-way Combination	5	2.40011		0.137084	Predicted	10
Bedaquiline_Delamanid_Ethambutol_Pyrazinamide_Rifapentin	5-way Combination	5	2.25555		0.155349	Predicted	10
Bedaquiline_Delamanid_Ethambutol_Pyrazinamide_SQ109	5-way Combination	5	2.97877		0.145335	Predicted	10
Bedaquiline_Delamanid_Ethambutol_Pyrazinamide_Sutezolid	5-way Combination	5	2.14966		0.164903	Predicted	10
Bedaquiline_Delamanid_Ethambutol_Rifampin_Rifapentin	5-way Combination	5	1.52751		0.116486	Predicted	10
Bedaquiline_Delamanid_Ethambutol_Rifampin_SQ109	5-way Combination	5	2.01729		0.104201	Predicted	10
Bedaquiline_Delamanid_Ethambutol_Rifampin_Sutezolid	5-way Combination	5	1.4558		0.129745	Predicted	10
Bedaquiline_Delamanid_Ethambutol_Rifapentin_SQ109	5-way Combination	5	1.89579		0.142971	Predicted	10
Bedaquiline_Delamanid_Ethambutol_Rifapentin_Sutezolid	5-way Combination	5	1.36812		0.144109	Predicted	10
Bedaquiline_Delamanid_Ethambutol_SQ109_Sutezolid	5-way Combination	5	1.80679		0.146931	Predicted	10
Bedaquiline_Delamanid_Isoniazid_Linezolid_Moxifloxacin	5-way Combination	5	1.05465		0.16755	Predicted	10
Bedaquiline_Delamanid_Isoniazid_Linezolid_Pretomanid	5-way Combination	5	1.54839		0.131548	Predicted	10
Bedaquiline_Delamanid_Isoniazid_Linezolid_Pyrazinamide	5-way Combination	5	2.02552		0.147289	Predicted	10
Bedaquiline_Delamanid_Isoniazid_Linezolid_Rifampin	5-way Combination	5	1.37173		0.136364	Predicted	10
Bedaquiline_Delamanid_Isoniazid_Linezolid_Rifapentin	5-way Combination	5	1.28911		0.147672	Predicted	10
Bedaquiline_Delamanid_Isoniazid_Linezolid_SQ109	5-way Combination	5	1.70245		0.143091	Predicted	10
Bedaquiline_Delamanid_Isoniazid_Linezolid_Sutezolid	5-way Combination	5	1.22859		0.148351	Predicted	10
Bedaquiline_Delamanid_Isoniazid_Moxifloxacin_Pretomanid	5-way Combination	5	1.30736		0.135624	Predicted	10
Bedaquiline_Delamanid_Isoniazid_Moxifloxacin_Pyrazinamide	5-way Combination	5	1.71022		0.154848	Predicted	10
Bedaquiline_Delamanid_Isoniazid_Moxifloxacin_Rifampin	5-way Combination	5	1.1582		0.146956	Predicted	10
Bedaquiline_Delamanid_Isoniazid_Moxifloxacin_Rifapentin	5-way Combination	5	1.08844		0.15659	Predicted	10
Bedaquiline_Delamanid_Isoniazid_Moxifloxacin_SQ109	5-way Combination	5	1.43744		0.145492	Predicted	10
Bedaquiline_Delamanid_Isoniazid_Moxifloxacin_Sutezolid	5-way Combination	5	1.03735		0.160172	Predicted	10
Bedaquiline_Delamanid_Isoniazid_Pretomanid_Pyrazinamide	5-way Combination	5	2.51087		0.121372	Predicted	10
Bedaquiline_Delamanid_Isoniazid_Pretomanid_Rifampin	5-way Combination	5	1.70042		0.105956	Predicted	10
Bedaquiline_Delamanid_Isoniazid_Pretomanid_Rifapentin	5-way Combination	5	1.59801		0.123051	Predicted	10
Bedaquiline_Delamanid_Isoniazid_Pretomanid_SQ109	5-way Combination	5	2.11039		0.116833	Predicted	10
Bedaquiline_Delamanid_Isoniazid_Pretomanid_Sutezolid	5-way Combination	5	1.52298		0.136858	Predicted	10
Bedaquiline_Delamanid_Isoniazid_Pyrazinamide_Rifampin	5-way Combination	5	2.2244		0.133722	Predicted	10
Bedaquiline_Delamanid_Isoniazid_Pyrazinamide_Rifapentin	5-way Combination	5	2.09042		0.141013	Predicted	10
Bedaquiline_Delamanid_Isoniazid_Pyrazinamide_SQ109	5-way Combination	5	2.7607		0.133027	Predicted	10
Bedaquiline_Delamanid_Isoniazid_Pyrazinamide_Sutezolid	5-way Combination	5	1.99228		0.154737	Predicted	10
Bedaquiline_Delamanid_Isoniazid_Rifampin_Rifapentin	5-way Combination	5	1.41569		0.125038	Predicted	10
Bedaquiline_Delamanid_Isoniazid_Rifampin_SQ109	5-way Combination	5	1.86961		0.114781	Predicted	10
Bedaquiline_Delamanid_Isoniazid_Rifampin_Sutezolid	5-way Combination	5	1.34922		0.142468	Predicted	10
Bedaquiline_Delamanid_Isoniazid_Rifapentin_SQ109	5-way Combination	5	1.757		0.142576	Predicted	10
Bedaquiline_Delamanid_Isoniazid_Rifapentin_Sutezolid	5-way Combination	5	1.26796		0.145857	Predicted	10
Bedaquiline_Delamanid_Isoniazid_SQ109_Sutezolid	5-way Combination	5	1.67452		0.150706	Predicted	10
Bedaquiline_Delamanid_Linezolid_Moxifloxacin_Pretomanid	5-way Combination	5	1.25368		0.141213	Predicted	10
Bedaquiline_Delamanid_Linezolid_Moxifloxacin_Pyrazinamide	5-way Combination	5	1.64		0.148875	Predicted	10
Bedaquiline_Delamanid_Linezolid_Moxifloxacin_Rifampin	5-way Combination	5	1.11065		0.125986	Predicted	10
Bedaquiline_Delamanid_Linezolid_Moxifloxacin_Rifapentin	5-way Combination	5	1.04375		0.145712	Predicted	10
Bedaquiline_Delamanid_Linezolid_Moxifloxacin_SQ109	5-way Combination	5	1.37842		0.136698	Predicted	10
Bedaquiline_Delamanid_Linezolid_Moxifloxacin_Sutezolid	5-way Combination	5	0.994751		0.136022	Predicted	10
Bedaquiline_Delamanid_Linezolid_Pretomanid_Pyrazinamide	5-way Combination	5	2.40777		0.134372	Predicted	10
Bedaquiline_Delamanid_Linezolid_Pretomanid_Rifampin	5-way Combination	5	1.6306		0.103959	Predicted	10
Bedaquiline_Delamanid_Linezolid_Pretomanid_Rifapentin	5-way Combination	5	1.53239		0.131145	Predicted	10
Bedaquiline_Delamanid_Linezolid_Pretomanid_SQ109	5-way Combination	5	2.02374		0.127012	Predicted	10
Bedaquiline_Delamanid_Linezolid_Pretomanid_Sutezolid	5-way Combination	5	1.46045		0.13168	Predicted	10
Bedaquiline_Delamanid_Linezolid_Pyrazinamide_Rifampin	5-way Combination	5	2.13306		0.120163	Predicted	10
Bedaquiline_Delamanid_Linezolid_Pyrazinamide_Rifapentin	5-way Combination	5	2.00459		0.137545	Predicted	10
Bedaquiline_Delamanid_Linezolid_Pyrazinamide_SQ109	5-way Combination	5	2.64734		0.131643	Predicted	10
Bedaquiline_Delamanid_Linezolid_Pyrazinamide_Sutezolid	5-way Combination	5	1.91048		0.137997	Predicted	10
Bedaquiline_Delamanid_Linezolid_Rifampin_Rifapentin	5-way Combination	5	1.35756		0.106574	Predicted	10
Bedaquiline_Delamanid_Linezolid_Rifampin_SQ109	5-way Combination	5	1.79284		0.0984007	Predicted	10
Bedaquiline_Delamanid_Linezolid_Rifampin_Sutezolid	5-way Combination	5	1.29382		0.110731	Predicted	10
Bedaquiline_Delamanid_Linezolid_Rifapentin_SQ109	5-way Combination	5	1.68486		0.136288	Predicted	10
Bedaquiline_Delamanid_Linezolid_Rifapentin_Sutezolid	5-way Combination	5	1.2159		0.124212	Predicted	10
Bedaquiline_Delamanid_Linezolid_SQ109_Sutezolid	5-way Combination	5	1.60576		0.131146	Predicted	10
Bedaquiline_Delamanid_Moxifloxacin_Pretomanid_Pyrazinamide	5-way Combination	5	2.03297		0.141761	Predicted	10
Bedaquiline_Delamanid_Moxifloxacin_Pretomanid_Rifampin	5-way Combination	5	1.37678		0.114381	Predicted	10
Bedaquiline_Delamanid_Moxifloxacin_Pretomanid_Rifapentin	5-way Combination	5	1.29385		0.139893	Predicted	10
Bedaquiline_Delamanid_Moxifloxacin_Pretomanid_SQ109	5-way Combination	5	1.70871		0.129244	Predicted	10
Bedaquiline_Delamanid_Moxifloxacin_Pretomanid_Sutezolid	5-way Combination	5	1.23311		0.143331	Predicted	10
Bedaquiline_Delamanid_Moxifloxacin_Pyrazinamide_Rifampin	5-way Combination	5	1.80102		0.134067	Predicted	10
Bedaquiline_Delamanid_Moxifloxacin_Pyrazinamide_Rifapentin	5-way Combination	5	1.69255		0.149776	Predicted	10
Bedaquiline_Delamanid_Moxifloxacin_Pyrazinamide_SQ109	5-way Combination	5	2.23525		0.137357	Predicted	10
Bedaquiline_Delamanid_Moxifloxacin_Pyrazinamide_Sutezolid	5-way Combination	5	1.61309		0.15313	Predicted	10
Bedaquiline_Delamanid_Moxifloxacin_Rifampin_Rifapentin	5-way Combination	5	1.14623		0.121837	Predicted	10
Bedaquiline_Delamanid_Moxifloxacin_Rifampin_SQ109	5-way Combination	5	1.51376		0.107148	Predicted	10
Bedaquiline_Delamanid_Moxifloxacin_Rifampin_Sutezolid	5-way Combination	5	1.09242		0.128897	Predicted	10
Bedaquiline_Delamanid_Moxifloxacin_Rifapentin_SQ109	5-way Combination	5	1.42259		0.143361	Predicted	10
Bedaquiline_Delamanid_Moxifloxacin_Rifapentin_Sutezolid	5-way Combination	5	1.02663		0.140704	Predicted	10
Bedaquiline_Delamanid_Moxifloxacin_SQ109_Sutezolid	5-way Combination	5	1.3558		0.141122	Predicted	10
Bedaquiline_Delamanid_Pretomanid_Pyrazinamide_Rifampin	5-way Combination	5	2.64418		0.114567	Predicted	10
Bedaquiline_Delamanid_Pretomanid_Pyrazinamide_Rifapentin	5-way Combination	5	2.48492		0.137736	Predicted	10
Bedaquiline_Delamanid_Pretomanid_Pyrazinamide_SQ109	5-way Combination	5	3.28169		0.130198	Predicted	10
Bedaquiline_Delamanid_Pretomanid_Pyrazinamide_Sutezolid	5-way Combination	5	2.36826		0.151316	Predicted	10
Bedaquiline_Delamanid_Pretomanid_Rifampin_Rifapentin	5-way Combination	5	1.68285		0.102273	Predicted	10
Bedaquiline_Delamanid_Pretomanid_Rifampin_SQ109	5-way Combination	5	2.22244		0.0924644	Predicted	10
Bedaquiline_Delamanid_Pretomanid_Rifampin_Sutezolid	5-way Combination	5	1.60385		0.119559	Predicted	10
Bedaquiline_Delamanid_Pretomanid_Rifapentin_SQ109	5-way Combination	5	2.08858		0.136137	Predicted	10
Bedaquiline_Delamanid_Pretomanid_Rifapentin_Sutezolid	5-way Combination	5	1.50724		0.138826	Predicted	10
Bedaquiline_Delamanid_Pretomanid_SQ109_Sutezolid	5-way Combination	5	1.99053		0.144124	Predicted	10
Bedaquiline_Delamanid_Pyrazinamide_Rifampin_Rifapentin	5-way Combination	5	2.20141		0.120698	Predicted	10
Bedaquiline_Delamanid_Pyrazinamide_Rifampin_SQ109	5-way Combination	5	2.90727		0.10912	Predicted	10
Bedaquiline_Delamanid_Pyrazinamide_Rifampin_Sutezolid	5-way Combination	5	2.09806		0.1379	Predicted	10
Bedaquiline_Delamanid_Pyrazinamide_Rifapentin_SQ109	5-way Combination	5	2.73217		0.14299	Predicted	10
Bedaquiline_Delamanid_Pyrazinamide_Rifapentin_Sutezolid	5-way Combination	5	1.97169		0.147364	Predicted	10
Bedaquiline_Delamanid_Pyrazinamide_SQ109_Sutezolid	5-way Combination	5	2.6039		0.150893	Predicted	10
Bedaquiline_Delamanid_Rifampin_Rifapentin_SQ109	5-way Combination	5	1.85029		0.104698	Predicted	10
Bedaquiline_Delamanid_Rifampin_Rifapentin_Sutezolid	5-way Combination	5	1.33528		0.115048	Predicted	10
Bedaquiline_Delamanid_Rifampin_SQ109_Sutezolid	5-way Combination	5	1.76343		0.116306	Predicted	10
Bedaquiline_Delamanid_Rifapentin_SQ109_Sutezolid	5-way Combination	5	1.65721		0.146274	Predicted	10
Bedaquiline_Ethambutol_Isoniazid_Linezolid_Moxifloxacin	5-way Combination	5	1.08017		0.153867	Predicted	10
Bedaquiline_Ethambutol_Isoniazid_Linezolid_Pretomanid	5-way Combination	5	1.58586		0.126556	Predicted	10
Bedaquiline_Ethambutol_Isoniazid_Linezolid_Pyrazinamide	5-way Combination	5	2.07453		0.151633	Predicted	10
Bedaquiline_Ethambutol_Isoniazid_Linezolid_Rifampin	5-way Combination	5	1.40492		0.127544	Predicted	10
Bedaquiline_Ethambutol_Isoniazid_Linezolid_Rifapentin	5-way Combination	5	1.3203		0.135034	Predicted	10
Bedaquiline_Ethambutol_Isoniazid_Linezolid_SQ109	5-way Combination	5	1.74365		0.133758	Predicted	10
Bedaquiline_Ethambutol_Isoniazid_Linezolid_Sutezolid	5-way Combination	5	1.25832		0.138482	Predicted	10
Bedaquiline_Ethambutol_Isoniazid_Moxifloxacin_Pretomanid	5-way Combination	5	1.339		0.134516	Predicted	10
Bedaquiline_Ethambutol_Isoniazid_Moxifloxacin_Pyrazinamide	5-way Combination	5	1.7516		0.163075	Predicted	10
Bedaquiline_Ethambutol_Isoniazid_Moxifloxacin_Rifampin	5-way Combination	5	1.18623		0.14202	Predicted	10
Bedaquiline_Ethambutol_Isoniazid_Moxifloxacin_Rifapentin	5-way Combination	5	1.11478		0.147836	Predicted	10
Bedaquiline_Ethambutol_Isoniazid_Moxifloxacin_SQ109	5-way Combination	5	1.47222		0.140044	Predicted	10
Bedaquiline_Ethambutol_Isoniazid_Moxifloxacin_Sutezolid	5-way Combination	5	1.06245		0.154186	Predicted	10
Bedaquiline_Ethambutol_Isoniazid_Pretomanid_Pyrazinamide	5-way Combination	5	2.57162		0.138292	Predicted	10
Bedaquiline_Ethambutol_Isoniazid_Pretomanid_Rifampin	5-way Combination	5	1.74157		0.109712	Predicted	10
Bedaquiline_Ethambutol_Isoniazid_Pretomanid_Rifapentin	5-way Combination	5	1.63667		0.122988	Predicted	10
Bedaquiline_Ethambutol_Isoniazid_Pretomanid_SQ109	5-way Combination	5	2.16145		0.120076	Predicted	10
Bedaquiline_Ethambutol_Isoniazid_Pretomanid_Sutezolid	5-way Combination	5	1.55983		0.139564	Predicted	10
Bedaquiline_Ethambutol_Isoniazid_Pyrazinamide_Rifampin	5-way Combination	5	2.27822		0.146814	Predicted	10
Bedaquiline_Ethambutol_Isoniazid_Pyrazinamide_Rifapentin	5-way Combination	5	2.141		0.150287	Predicted	10
Bedaquiline_Ethambutol_Isoniazid_Pyrazinamide_SQ109	5-way Combination	5	2.8275		0.145606	Predicted	10
Bedaquiline_Ethambutol_Isoniazid_Pyrazinamide_Sutezolid	5-way Combination	5	2.04049		0.166779	Predicted	10
Bedaquiline_Ethambutol_Isoniazid_Rifampin_Rifapentin	5-way Combination	5	1.44994		0.121148	Predicted	10
Bedaquiline_Ethambutol_Isoniazid_Rifampin_SQ109	5-way Combination	5	1.91485		0.114197	Predicted	10
Bedaquiline_Ethambutol_Isoniazid_Rifampin_Sutezolid	5-way Combination	5	1.38187		0.141346	Predicted	10
Bedaquiline_Ethambutol_Isoniazid_Rifapentin_SQ109	5-way Combination	5	1.79952		0.138173	Predicted	10
Bedaquiline_Ethambutol_Isoniazid_Rifapentin_Sutezolid	5-way Combination	5	1.29864		0.140917	Predicted	10
Bedaquiline_Ethambutol_Isoniazid_SQ109_Sutezolid	5-way Combination	5	1.71504		0.149072	Predicted	10
Bedaquiline_Ethambutol_Linezolid_Moxifloxacin_Pretomanid	5-way Combination	5	1.28402		0.145112	Predicted	10
Bedaquiline_Ethambutol_Linezolid_Moxifloxacin_Pyrazinamide	5-way Combination	5	1.67968		0.162109	Predicted	10
Bedaquiline_Ethambutol_Linezolid_Moxifloxacin_Rifampin	5-way Combination	5	1.13752		0.126057	Predicted	10
Bedaquiline_Ethambutol_Linezolid_Moxifloxacin_Rifapentin	5-way Combination	5	1.06901		0.141965	Predicted	10
Bedaquiline_Ethambutol_Linezolid_Moxifloxacin_SQ109	5-way Combination	5	1.41177		0.136257	Predicted	10
Bedaquiline_Ethambutol_Linezolid_Moxifloxacin_Sutezolid	5-way Combination	5	1.01882		0.135043	Predicted	10
Bedaquiline_Ethambutol_Linezolid_Pretomanid_Pyrazinamide	5-way Combination	5	2.46603		0.156298	Predicted	10
Bedaquiline_Ethambutol_Linezolid_Pretomanid_Rifampin	5-way Combination	5	1.67006		0.112722	Predicted	10
Bedaquiline_Ethambutol_Linezolid_Pretomanid_Rifapentin	5-way Combination	5	1.56947		0.13609	Predicted	10
Bedaquiline_Ethambutol_Linezolid_Pretomanid_SQ109	5-way Combination	5	2.0727		0.135262	Predicted	10
Bedaquiline_Ethambutol_Linezolid_Pretomanid_Sutezolid	5-way Combination	5	1.49579		0.139394	Predicted	10
Bedaquiline_Ethambutol_Linezolid_Pyrazinamide_Rifampin	5-way Combination	5	2.18468		0.138261	Predicted	10
Bedaquiline_Ethambutol_Linezolid_Pyrazinamide_Rifapentin	5-way Combination	5	2.05309		0.151826	Predicted	10
Bedaquiline_Ethambutol_Linezolid_Pyrazinamide_SQ109	5-way Combination	5	2.71139		0.149229	Predicted	10
Bedaquiline_Ethambutol_Linezolid_Pyrazinamide_Sutezolid	5-way Combination	5	1.9567		0.155047	Predicted	10
Bedaquiline_Ethambutol_Linezolid_Rifampin_Rifapentin	5-way Combination	5	1.3904		0.10769	Predicted	10
Bedaquiline_Ethambutol_Linezolid_Rifampin_SQ109	5-way Combination	5	1.83622		0.102823	Predicted	10
Bedaquiline_Ethambutol_Linezolid_Rifampin_Sutezolid	5-way Combination	5	1.32513		0.114617	Predicted	10
Bedaquiline_Ethambutol_Linezolid_Rifapentin_SQ109	5-way Combination	5	1.72563		0.136892	Predicted	10
Bedaquiline_Ethambutol_Linezolid_Rifapentin_Sutezolid	5-way Combination	5	1.24532		0.124279	Predicted	10
Bedaquiline_Ethambutol_Linezolid_SQ109_Sutezolid	5-way Combination	5	1.64461		0.134519	Predicted	10
Bedaquiline_Ethambutol_Moxifloxacin_Pretomanid_Pyrazinamide	5-way Combination	5	2.08216		0.167571	Predicted	10
Bedaquiline_Ethambutol_Moxifloxacin_Pretomanid_Rifampin	5-way Combination	5	1.41009		0.127027	Predicted	10
Bedaquiline_Ethambutol_Moxifloxacin_Pretomanid_Rifapentin	5-way Combination	5	1.32516		0.148721	Predicted	10
Bedaquiline_Ethambutol_Moxifloxacin_Pretomanid_SQ109	5-way Combination	5	1.75006		0.141377	Predicted	10
Bedaquiline_Ethambutol_Moxifloxacin_Pretomanid_Sutezolid	5-way Combination	5	1.26295		0.154928	Predicted	10
Bedaquiline_Ethambutol_Moxifloxacin_Pyrazinamide_Rifampin	5-way Combination	5	1.8446		0.156049	Predicted	10
Bedaquiline_Ethambutol_Moxifloxacin_Pyrazinamide_Rifapentin	5-way Combination	5	1.7335		0.16794	Predicted	10
Bedaquiline_Ethambutol_Moxifloxacin_Pyrazinamide_SQ109	5-way Combination	5	2.28933		0.158827	Predicted	10
Bedaquiline_Ethambutol_Moxifloxacin_Pyrazinamide_Sutezolid	5-way Combination	5	1.65212		0.174063	Predicted	10
Bedaquiline_Ethambutol_Moxifloxacin_Rifampin_Rifapentin	5-way Combination	5	1.17397		0.126838	Predicted	10
Bedaquiline_Ethambutol_Moxifloxacin_Rifampin_SQ109	5-way Combination	5	1.55039		0.115454	Predicted	10
Bedaquiline_Ethambutol_Moxifloxacin_Rifampin_Sutezolid	5-way Combination	5	1.11886		0.136666	Predicted	10
Bedaquiline_Ethambutol_Moxifloxacin_Rifapentin_SQ109	5-way Combination	5	1.45701		0.147849	Predicted	10
Bedaquiline_Ethambutol_Moxifloxacin_Rifapentin_Sutezolid	5-way Combination	5	1.05147		0.144655	Predicted	10
Bedaquiline_Ethambutol_Moxifloxacin_SQ109_Sutezolid	5-way Combination	5	1.38861		0.148378	Predicted	10
Bedaquiline_Ethambutol_Pretomanid_Pyrazinamide_Rifampin	5-way Combination	5	2.70816		0.145241	Predicted	10
Bedaquiline_Ethambutol_Pretomanid_Pyrazinamide_Rifapentin	5-way Combination	5	2.54505		0.164592	Predicted	10
Bedaquiline_Ethambutol_Pretomanid_Pyrazinamide_SQ109	5-way Combination	5	3.36109		0.160359	Predicted	10
Bedaquiline_Ethambutol_Pretomanid_Pyrazinamide_Sutezolid	5-way Combination	5	2.42557		0.180941	Predicted	10
Bedaquiline_Ethambutol_Pretomanid_Rifampin_Rifapentin	5-way Combination	5	1.72357		0.115966	Predicted	10
Bedaquiline_Ethambutol_Pretomanid_Rifampin_SQ109	5-way Combination	5	2.27621		0.109462	Predicted	10
Bedaquiline_Ethambutol_Pretomanid_Rifampin_Sutezolid	5-way Combination	5	1.64265		0.13602	Predicted	10
Bedaquiline_Ethambutol_Pretomanid_Rifapentin_SQ109	5-way Combination	5	2.13912		0.149317	Predicted	10
Bedaquiline_Ethambutol_Pretomanid_Rifapentin_Sutezolid	5-way Combination	5	1.54371		0.151469	Predicted	10
Bedaquiline_Ethambutol_Pretomanid_SQ109_Sutezolid	5-way Combination	5	2.03869		0.160072	Predicted	10
Bedaquiline_Ethambutol_Pyrazinamide_Rifampin_Rifapentin	5-way Combination	5	2.25468		0.143726	Predicted	10
Bedaquiline_Ethambutol_Pyrazinamide_Rifampin_SQ109	5-way Combination	5	2.97762		0.135454	Predicted	10
Bedaquiline_Ethambutol_Pyrazinamide_Rifampin_Sutezolid	5-way Combination	5	2.14883		0.163697	Predicted	10
Bedaquiline_Ethambutol_Pyrazinamide_Rifapentin_SQ109	5-way Combination	5	2.79827		0.165505	Predicted	10
Bedaquiline_Ethambutol_Pyrazinamide_Rifapentin_Sutezolid	5-way Combination	5	2.0194		0.169343	Predicted	10
Bedaquiline_Ethambutol_Pyrazinamide_SQ109_Sutezolid	5-way Combination	5	2.6669		0.176177	Predicted	10
Bedaquiline_Ethambutol_Rifampin_Rifapentin_SQ109	5-way Combination	5	1.89506		0.11405	Predicted	10
Bedaquiline_Ethambutol_Rifampin_Rifapentin_Sutezolid	5-way Combination	5	1.36759		0.123863	Predicted	10
Bedaquiline_Ethambutol_Rifampin_SQ109_Sutezolid	5-way Combination	5	1.80609		0.128427	Predicted	10
Bedaquiline_Ethambutol_Rifapentin_SQ109_Sutezolid	5-way Combination	5	1.69731		0.154577	Predicted	10
Bedaquiline_Isoniazid_Linezolid_Moxifloxacin_Pretomanid	5-way Combination	5	1.19002		0.149851	Predicted	10
Bedaquiline_Isoniazid_Linezolid_Moxifloxacin_Pyrazinamide	5-way Combination	5	1.55671		0.164931	Predicted	10
Bedaquiline_Isoniazid_Linezolid_Moxifloxacin_Rifampin	5-way Combination	5	1.05424		0.151767	Predicted	10
Bedaquiline_Isoniazid_Linezolid_Moxifloxacin_Rifapentin	5-way Combination	5	0.990747		0.156701	Predicted	10
Bedaquiline_Isoniazid_Linezolid_Moxifloxacin_SQ109	5-way Combination	5	1.30842		0.15302	Predicted	10
Bedaquiline_Isoniazid_Linezolid_Moxifloxacin_Sutezolid	5-way Combination	5	0.944234		0.153949	Predicted	10
Bedaquiline_Isoniazid_Linezolid_Pretomanid_Pyrazinamide	5-way Combination	5	2.2855		0.139876	Predicted	10
Bedaquiline_Isoniazid_Linezolid_Pretomanid_Rifampin	5-way Combination	5	1.54779		0.119188	Predicted	10
Bedaquiline_Isoniazid_Linezolid_Pretomanid_Rifapentin	5-way Combination	5	1.45457		0.131581	Predicted	10
Bedaquiline_Isoniazid_Linezolid_Pretomanid_SQ109	5-way Combination	5	1.92096		0.132781	Predicted	10
Bedaquiline_Isoniazid_Linezolid_Pretomanid_Sutezolid	5-way Combination	5	1.38628		0.139055	Predicted	10
Bedaquiline_Isoniazid_Linezolid_Pyrazinamide_Rifampin	5-way Combination	5	2.02474		0.142809	Predicted	10
Bedaquiline_Isoniazid_Linezolid_Pyrazinamide_Rifapentin	5-way Combination	5	1.90279		0.145399	Predicted	10
Bedaquiline_Isoniazid_Linezolid_Pyrazinamide_SQ109	5-way Combination	5	2.5129		0.14483	Predicted	10
Bedaquiline_Isoniazid_Linezolid_Pyrazinamide_Sutezolid	5-way Combination	5	1.81346		0.15279	Predicted	10
Bedaquiline_Isoniazid_Linezolid_Rifampin_Rifapentin	5-way Combination	5	1.28862		0.124153	Predicted	10
Bedaquiline_Isoniazid_Linezolid_Rifampin_SQ109	5-way Combination	5	1.7018		0.121313	Predicted	10
Bedaquiline_Isoniazid_Linezolid_Rifampin_Sutezolid	5-way Combination	5	1.22812		0.135249	Predicted	10
Bedaquiline_Isoniazid_Linezolid_Rifapentin_SQ109	5-way Combination	5	1.5993		0.144408	Predicted	10
Bedaquiline_Isoniazid_Linezolid_Rifapentin_Sutezolid	5-way Combination	5	1.15415		0.133937	Predicted	10
Bedaquiline_Isoniazid_Linezolid_SQ109_Sutezolid	5-way Combination	5	1.52421		0.146205	Predicted	10
Bedaquiline_Isoniazid_Moxifloxacin_Pretomanid_Pyrazinamide	5-way Combination	5	1.92973		0.151658	Predicted	10
Bedaquiline_Isoniazid_Moxifloxacin_Pretomanid_Rifampin	5-way Combination	5	1.30686		0.134004	Predicted	10
Bedaquiline_Isoniazid_Moxifloxacin_Pretomanid_Rifapentin	5-way Combination	5	1.22815		0.144723	Predicted	10
Bedaquiline_Isoniazid_Moxifloxacin_Pretomanid_SQ109	5-way Combination	5	1.62194		0.139407	Predicted	10
Bedaquiline_Isoniazid_Moxifloxacin_Pretomanid_Sutezolid	5-way Combination	5	1.17049		0.1551	Predicted	10
Bedaquiline_Isoniazid_Moxifloxacin_Pyrazinamide_Rifampin	5-way Combination	5	1.70956		0.161107	Predicted	10
Bedaquiline_Isoniazid_Moxifloxacin_Pyrazinamide_Rifapentin	5-way Combination	5	1.60659		0.162024	Predicted	10
Bedaquiline_Isoniazid_Moxifloxacin_Pyrazinamide_SQ109	5-way Combination	5	2.12173		0.154938	Predicted	10
Bedaquiline_Isoniazid_Moxifloxacin_Pyrazinamide_Sutezolid	5-way Combination	5	1.53117		0.172317	Predicted	10
Bedaquiline_Isoniazid_Moxifloxacin_Rifampin_Rifapentin	5-way Combination	5	1.08803		0.143811	Predicted	10
Bedaquiline_Isoniazid_Moxifloxacin_Rifampin_SQ109	5-way Combination	5	1.43689		0.134454	Predicted	10
Bedaquiline_Isoniazid_Moxifloxacin_Rifampin_Sutezolid	5-way Combination	5	1.03695		0.157809	Predicted	10
Bedaquiline_Isoniazid_Moxifloxacin_Rifapentin_SQ109	5-way Combination	5	1.35035		0.155875	Predicted	10
Bedaquiline_Isoniazid_Moxifloxacin_Rifapentin_Sutezolid	5-way Combination	5	0.97449		0.154824	Predicted	10
Bedaquiline_Isoniazid_Moxifloxacin_SQ109_Sutezolid	5-way Combination	5	1.28695		0.160575	Predicted	10
Bedaquiline_Isoniazid_Pretomanid_Pyrazinamide_Rifampin	5-way Combination	5	2.5099		0.131055	Predicted	10
Bedaquiline_Isoniazid_Pretomanid_Pyrazinamide_Rifapentin	5-way Combination	5	2.35873		0.139431	Predicted	10
Bedaquiline_Isoniazid_Pretomanid_Pyrazinamide_SQ109	5-way Combination	5	3.11503		0.137226	Predicted	10
Bedaquiline_Isoniazid_Pretomanid_Pyrazinamide_Sutezolid	5-way Combination	5	2.24799		0.15995	Predicted	10
Bedaquiline_Isoniazid_Pretomanid_Rifampin_Rifapentin	5-way Combination	5	1.59739		0.113694	Predicted	10
Bedaquiline_Isoniazid_Pretomanid_Rifampin_SQ109	5-way Combination	5	2.10958		0.109218	Predicted	10
Bedaquiline_Isoniazid_Pretomanid_Rifampin_Sutezolid	5-way Combination	5	1.5224		0.137918	Predicted	10
Bedaquiline_Isoniazid_Pretomanid_Rifapentin_SQ109	5-way Combination	5	1.98252		0.138099	Predicted	10
Bedaquiline_Isoniazid_Pretomanid_Rifapentin_Sutezolid	5-way Combination	5	1.4307		0.142393	Predicted	10
Bedaquiline_Isoniazid_Pretomanid_SQ109_Sutezolid	5-way Combination	5	1.88944		0.153024	Predicted	10
Bedaquiline_Isoniazid_Pyrazinamide_Rifampin_Rifapentin	5-way Combination	5	2.08962		0.139537	Predicted	10
Bedaquiline_Isoniazid_Pyrazinamide_Rifampin_SQ109	5-way Combination	5	2.75963		0.133292	Predicted	10
Bedaquiline_Isoniazid_Pyrazinamide_Rifampin_Sutezolid	5-way Combination	5	1.99152		0.163678	Predicted	10
Bedaquiline_Isoniazid_Pyrazinamide_Rifapentin_SQ109	5-way Combination	5	2.59342		0.152369	Predicted	10
Bedaquiline_Isoniazid_Pyrazinamide_Rifapentin_Sutezolid	5-way Combination	5	1.87157		0.158349	Predicted	10
Bedaquiline_Isoniazid_Pyrazinamide_SQ109_Sutezolid	5-way Combination	5	2.47167		0.167211	Predicted	10
Bedaquiline_Isoniazid_Rifampin_Rifapentin_SQ109	5-way Combination	5	1.75633		0.123803	Predicted	10
Bedaquiline_Isoniazid_Rifampin_Rifapentin_Sutezolid	5-way Combination	5	1.26747		0.135759	Predicted	10
Bedaquiline_Isoniazid_Rifampin_SQ109_Sutezolid	5-way Combination	5	1.67387		0.14235	Predicted	10
Bedaquiline_Isoniazid_Rifapentin_SQ109_Sutezolid	5-way Combination	5	1.57305		0.157525	Predicted	10
Bedaquiline_Linezolid_Moxifloxacin_Pretomanid_Pyrazinamide	5-way Combination	5	1.85049		0.161746	Predicted	10
Bedaquiline_Linezolid_Moxifloxacin_Pretomanid_Rifampin	5-way Combination	5	1.2532		0.129095	Predicted	10
Bedaquiline_Linezolid_Moxifloxacin_Pretomanid_Rifapentin	5-way Combination	5	1.17772		0.149906	Predicted	10
Bedaquiline_Linezolid_Moxifloxacin_Pretomanid_SQ109	5-way Combination	5	1.55534		0.146674	Predicted	10
Bedaquiline_Linezolid_Moxifloxacin_Pretomanid_Sutezolid	5-way Combination	5	1.12243		0.14701	Predicted	10
Bedaquiline_Linezolid_Moxifloxacin_Pyrazinamide_Rifampin	5-way Combination	5	1.63937		0.144636	Predicted	10
Bedaquiline_Linezolid_Moxifloxacin_Pyrazinamide_Rifapentin	5-way Combination	5	1.54063		0.155644	Predicted	10
Bedaquiline_Linezolid_Moxifloxacin_Pyrazinamide_SQ109	5-way Combination	5	2.03461		0.150643	Predicted	10
Bedaquiline_Linezolid_Moxifloxacin_Pyrazinamide_Sutezolid	5-way Combination	5	1.4683		0.152666	Predicted	10
Bedaquiline_Linezolid_Moxifloxacin_Rifampin_Rifapentin	5-way Combination	5	1.04335		0.122434	Predicted	10
Bedaquiline_Linezolid_Moxifloxacin_Rifampin_SQ109	5-way Combination	5	1.37789		0.115162	Predicted	10
Bedaquiline_Linezolid_Moxifloxacin_Rifampin_Sutezolid	5-way Combination	5	0.994367		0.123161	Predicted	10
Bedaquiline_Linezolid_Moxifloxacin_Rifapentin_SQ109	5-way Combination	5	1.2949		0.146674	Predicted	10
Bedaquiline_Linezolid_Moxifloxacin_Rifapentin_Sutezolid	5-way Combination	5	0.934476		0.130267	Predicted	10
Bedaquiline_Linezolid_Moxifloxacin_SQ109_Sutezolid	5-way Combination	5	1.23411		0.138102	Predicted	10
Bedaquiline_Linezolid_Pretomanid_Pyrazinamide_Rifampin	5-way Combination	5	2.40684		0.133556	Predicted	10
Bedaquiline_Linezolid_Pretomanid_Pyrazinamide_Rifapentin	5-way Combination	5	2.26188		0.152025	Predicted	10
Bedaquiline_Linezolid_Pretomanid_Pyrazinamide_SQ109	5-way Combination	5	2.98713		0.151904	Predicted	10
Bedaquiline_Linezolid_Pretomanid_Pyrazinamide_Sutezolid	5-way Combination	5	2.15569		0.159271	Predicted	10
Bedaquiline_Linezolid_Pretomanid_Rifampin_Rifapentin	5-way Combination	5	1.5318		0.11129	Predicted	10
Bedaquiline_Linezolid_Pretomanid_Rifampin_SQ109	5-way Combination	5	2.02296		0.108899	Predicted	10
Bedaquiline_Linezolid_Pretomanid_Rifampin_Sutezolid	5-way Combination	5	1.45989		0.122243	Predicted	10
Bedaquiline_Linezolid_Pretomanid_Rifapentin_SQ109	5-way Combination	5	1.90111		0.147871	Predicted	10
Bedaquiline_Linezolid_Pretomanid_Rifapentin_Sutezolid	5-way Combination	5	1.37196		0.136809	Predicted	10
Bedaquiline_Linezolid_Pretomanid_SQ109_Sutezolid	5-way Combination	5	1.81186		0.149524	Predicted	10
Bedaquiline_Linezolid_Pyrazinamide_Rifampin_Rifapentin	5-way Combination	5	2.00381		0.125571	Predicted	10
Bedaquiline_Linezolid_Pyrazinamide_Rifampin_SQ109	5-way Combination	5	2.64632		0.12141	Predicted	10
Bedaquiline_Linezolid_Pyrazinamide_Rifampin_Sutezolid	5-way Combination	5	1.90974		0.13644	Predicted	10
Bedaquiline_Linezolid_Pyrazinamide_Rifapentin_SQ109	5-way Combination	5	2.48693		0.150579	Predicted	10
Bedaquiline_Linezolid_Pyrazinamide_Rifapentin_Sutezolid	5-way Combination	5	1.79472		0.141203	Predicted	10
Bedaquiline_Linezolid_Pyrazinamide_SQ109_Sutezolid	5-way Combination	5	2.37018		0.152149	Predicted	10
Bedaquiline_Linezolid_Rifampin_Rifapentin_SQ109	5-way Combination	5	1.68421		0.107016	Predicted	10
Bedaquiline_Linezolid_Rifampin_Rifapentin_Sutezolid	5-way Combination	5	1.21543		0.103615	Predicted	10
Bedaquiline_Linezolid_Rifampin_SQ109_Sutezolid	5-way Combination	5	1.60514		0.112291	Predicted	10
Bedaquiline_Linezolid_Rifapentin_SQ109_Sutezolid	5-way Combination	5	1.50846		0.137558	Predicted	10
Bedaquiline_Moxifloxacin_Pretomanid_Pyrazinamide_Rifampin	5-way Combination	5	2.03219		0.151685	Predicted	10
Bedaquiline_Moxifloxacin_Pretomanid_Pyrazinamide_Rifapentin	5-way Combination	5	1.90979		0.168479	Predicted	10
Bedaquiline_Moxifloxacin_Pretomanid_Pyrazinamide_SQ109	5-way Combination	5	2.52214		0.161842	Predicted	10
Bedaquiline_Moxifloxacin_Pretomanid_Pyrazinamide_Sutezolid	5-way Combination	5	1.82013		0.178628	Predicted	10
Bedaquiline_Moxifloxacin_Pretomanid_Rifampin_Rifapentin	5-way Combination	5	1.29335		0.130778	Predicted	10
Bedaquiline_Moxifloxacin_Pretomanid_Rifampin_SQ109	5-way Combination	5	1.70806		0.12187	Predicted	10
Bedaquiline_Moxifloxacin_Pretomanid_Rifampin_Sutezolid	5-way Combination	5	1.23264		0.144633	Predicted	10
Bedaquiline_Moxifloxacin_Pretomanid_Rifapentin_SQ109	5-way Combination	5	1.60518		0.159169	Predicted	10
Bedaquiline_Moxifloxacin_Pretomanid_Rifapentin_Sutezolid	5-way Combination	5	1.15839		0.157525	Predicted	10
Bedaquiline_Moxifloxacin_Pretomanid_SQ109_Sutezolid	5-way Combination	5	1.52982		0.163724	Predicted	10
Bedaquiline_Moxifloxacin_Pyrazinamide_Rifampin_Rifapentin	5-way Combination	5	1.69189		0.148541	Predicted	10
Bedaquiline_Moxifloxacin_Pyrazinamide_Rifampin_SQ109	5-way Combination	5	2.23438		0.137864	Predicted	10
Bedaquiline_Moxifloxacin_Pyrazinamide_Rifampin_Sutezolid	5-way Combination	5	1.61247		0.162312	Predicted	10
Bedaquiline_Moxifloxacin_Pyrazinamide_Rifapentin_SQ109	5-way Combination	5	2.09981		0.165359	Predicted	10
Bedaquiline_Moxifloxacin_Pyrazinamide_Rifapentin_Sutezolid	5-way Combination	5	1.51535		0.165401	Predicted	10
Bedaquiline_Moxifloxacin_Pyrazinamide_SQ109_Sutezolid	5-way Combination	5	2.00123		0.169831	Predicted	10
Bedaquiline_Moxifloxacin_Rifampin_Rifapentin_SQ109	5-way Combination	5	1.42204		0.124829	Predicted	10
Bedaquiline_Moxifloxacin_Rifampin_Rifapentin_Sutezolid	5-way Combination	5	1.02623		0.130847	Predicted	10
Bedaquiline_Moxifloxacin_Rifampin_SQ109_Sutezolid	5-way Combination	5	1.35528		0.133006	Predicted	10
Bedaquiline_Moxifloxacin_Rifapentin_SQ109_Sutezolid	5-way Combination	5	1.27365		0.1566	Predicted	10
Bedaquiline_Pretomanid_Pyrazinamide_Rifampin_Rifapentin	5-way Combination	5	2.48396		0.139924	Predicted	10
Bedaquiline_Pretomanid_Pyrazinamide_Rifampin_SQ109	5-way Combination	5	3.28042		0.134127	Predicted	10
Bedaquiline_Pretomanid_Pyrazinamide_Rifampin_Sutezolid	5-way Combination	5	2.36735		0.163921	Predicted	10
Bedaquiline_Pretomanid_Pyrazinamide_Rifapentin_SQ109	5-way Combination	5	3.08284		0.169082	Predicted	10
Bedaquiline_Pretomanid_Pyrazinamide_Rifapentin_Sutezolid	5-way Combination	5	2.22476		0.17447	Predicted	10
Bedaquiline_Pretomanid_Pyrazinamide_SQ109_Sutezolid	5-way Combination	5	2.93811		0.18378	Predicted	10
Bedaquiline_Pretomanid_Rifampin_Rifapentin_SQ109	5-way Combination	5	2.08778		0.121028	Predicted	10
Bedaquiline_Pretomanid_Rifampin_Rifapentin_Sutezolid	5-way Combination	5	1.50666		0.132392	Predicted	10
Bedaquiline_Pretomanid_Rifampin_SQ109_Sutezolid	5-way Combination	5	1.98976		0.139432	Predicted	10
Bedaquiline_Pretomanid_Rifapentin_SQ109_Sutezolid	5-way Combination	5	1.86992		0.170485	Predicted	10
Bedaquiline_Pyrazinamide_Rifampin_Rifapentin_SQ109	5-way Combination	5	2.73111		0.135761	Predicted	10
Bedaquiline_Pyrazinamide_Rifampin_Rifapentin_Sutezolid	5-way Combination	5	1.97093		0.14881	Predicted	10
Bedaquiline_Pyrazinamide_Rifampin_SQ109_Sutezolid	5-way Combination	5	2.6029		0.154081	Predicted	10
Bedaquiline_Pyrazinamide_Rifapentin_SQ109_Sutezolid	5-way Combination	5	2.44612		0.175331	Predicted	10
Bedaquiline_Rifampin_Rifapentin_SQ109_Sutezolid	5-way Combination	5	1.65657		0.130423	Predicted	10
Clofazimine_Delamanid_Ethambutol_Isoniazid_Linezolid	5-way Combination	5	1.43094		0.143833	Predicted	10
Clofazimine_Delamanid_Ethambutol_Isoniazid_Moxifloxacin	5-way Combination	5	1.2082		0.144549	Predicted	10
Clofazimine_Delamanid_Ethambutol_Isoniazid_Pretomanid	5-way Combination	5	1.77382		0.114756	Predicted	10
Clofazimine_Delamanid_Ethambutol_Isoniazid_Pyrazinamide	5-way Combination	5	2.32041		0.140954	Predicted	10
Clofazimine_Delamanid_Ethambutol_Isoniazid_Rifampin	5-way Combination	5	1.57144		0.120614	Predicted	10
Clofazimine_Delamanid_Ethambutol_Isoniazid_Rifapentin	5-way Combination	5	1.47679		0.13538	Predicted	10
Clofazimine_Delamanid_Ethambutol_Isoniazid_SQ109	5-way Combination	5	1.95031		0.122369	Predicted	10
Clofazimine_Delamanid_Ethambutol_Isoniazid_Sutezolid	5-way Combination	5	1.40746		0.136512	Predicted	10
Clofazimine_Delamanid_Ethambutol_Linezolid_Moxifloxacin	5-way Combination	5	1.15859		0.144859	Predicted	10
Clofazimine_Delamanid_Ethambutol_Linezolid_Pretomanid	5-way Combination	5	1.70098		0.134039	Predicted	10
Clofazimine_Delamanid_Ethambutol_Linezolid_Pyrazinamide	5-way Combination	5	2.22513		0.148674	Predicted	10
Clofazimine_Delamanid_Ethambutol_Linezolid_Rifampin	5-way Combination	5	1.50692		0.113337	Predicted	10
Clofazimine_Delamanid_Ethambutol_Linezolid_Rifapentin	5-way Combination	5	1.41615		0.138194	Predicted	10
Clofazimine_Delamanid_Ethambutol_Linezolid_SQ109	5-way Combination	5	1.87023		0.127269	Predicted	10
Clofazimine_Delamanid_Ethambutol_Linezolid_Sutezolid	5-way Combination	5	1.34967		0.126055	Predicted	10
Clofazimine_Delamanid_Ethambutol_Moxifloxacin_Pretomanid	5-way Combination	5	1.4362		0.134585	Predicted	10
Clofazimine_Delamanid_Ethambutol_Moxifloxacin_Pyrazinamide	5-way Combination	5	1.87876		0.152702	Predicted	10
Clofazimine_Delamanid_Ethambutol_Moxifloxacin_Rifampin	5-way Combination	5	1.27234		0.120398	Predicted	10
Clofazimine_Delamanid_Ethambutol_Moxifloxacin_Rifapentin	5-way Combination	5	1.19571		0.143582	Predicted	10
Clofazimine_Delamanid_Ethambutol_Moxifloxacin_SQ109	5-way Combination	5	1.5791		0.12614	Predicted	10
Clofazimine_Delamanid_Ethambutol_Moxifloxacin_Sutezolid	5-way Combination	5	1.13958		0.134346	Predicted	10
Clofazimine_Delamanid_Ethambutol_Pretomanid_Pyrazinamide	5-way Combination	5	2.75832		0.144409	Predicted	10
Clofazimine_Delamanid_Ethambutol_Pretomanid_Rifampin	5-way Combination	5	1.868		0.104581	Predicted	10
Clofazimine_Delamanid_Ethambutol_Pretomanid_Rifapentin	5-way Combination	5	1.75549		0.135225	Predicted	10
Clofazimine_Delamanid_Ethambutol_Pretomanid_SQ109	5-way Combination	5	2.31837		0.122663	Predicted	10
Clofazimine_Delamanid_Ethambutol_Pretomanid_Sutezolid	5-way Combination	5	1.67307		0.136214	Predicted	10
Clofazimine_Delamanid_Ethambutol_Pyrazinamide_Rifampin	5-way Combination	5	2.44361		0.131241	Predicted	10
Clofazimine_Delamanid_Ethambutol_Pyrazinamide_Rifapentin	5-way Combination	5	2.29643		0.152081	Predicted	10
Clofazimine_Delamanid_Ethambutol_Pyrazinamide_SQ109	5-way Combination	5	3.03276		0.137751	Predicted	10
Clofazimine_Delamanid_Ethambutol_Pyrazinamide_Sutezolid	5-way Combination	5	2.18862		0.152987	Predicted	10
Clofazimine_Delamanid_Ethambutol_Rifampin_Rifapentin	5-way Combination	5	1.5552		0.111694	Predicted	10
Clofazimine_Delamanid_Ethambutol_Rifampin_SQ109	5-way Combination	5	2.05386		0.0950929	Predicted	10
Clofazimine_Delamanid_Ethambutol_Rifampin_Sutezolid	5-way Combination	5	1.48219		0.116306	Predicted	10
Clofazimine_Delamanid_Ethambutol_Rifapentin_SQ109	5-way Combination	5	1.93016		0.136438	Predicted	10
Clofazimine_Delamanid_Ethambutol_Rifapentin_Sutezolid	5-way Combination	5	1.39292		0.133244	Predicted	10
Clofazimine_Delamanid_Ethambutol_SQ109_Sutezolid	5-way Combination	5	1.83954		0.13175	Predicted	10
Clofazimine_Delamanid_Isoniazid_Linezolid_Moxifloxacin	5-way Combination	5	1.07377		0.159758	Predicted	10
Clofazimine_Delamanid_Isoniazid_Linezolid_Pretomanid	5-way Combination	5	1.57646		0.129694	Predicted	10
Clofazimine_Delamanid_Isoniazid_Linezolid_Pyrazinamide	5-way Combination	5	2.06224		0.142411	Predicted	10
Clofazimine_Delamanid_Isoniazid_Linezolid_Rifampin	5-way Combination	5	1.3966		0.129963	Predicted	10
Clofazimine_Delamanid_Isoniazid_Linezolid_Rifapentin	5-way Combination	5	1.31248		0.143846	Predicted	10
Clofazimine_Delamanid_Isoniazid_Linezolid_SQ109	5-way Combination	5	1.73331		0.134948	Predicted	10
Clofazimine_Delamanid_Isoniazid_Linezolid_Sutezolid	5-way Combination	5	1.25086		0.135877	Predicted	10
Clofazimine_Delamanid_Isoniazid_Moxifloxacin_Pretomanid	5-way Combination	5	1.33106		0.13075	Predicted	10
Clofazimine_Delamanid_Isoniazid_Moxifloxacin_Pyrazinamide	5-way Combination	5	1.74122		0.14695	Predicted	10
Clofazimine_Delamanid_Isoniazid_Moxifloxacin_Rifampin	5-way Combination	5	1.1792		0.137534	Predicted	10
Clofazimine_Delamanid_Isoniazid_Moxifloxacin_Rifapentin	5-way Combination	5	1.10817		0.149744	Predicted	10
Clofazimine_Delamanid_Isoniazid_Moxifloxacin_SQ109	5-way Combination	5	1.4635		0.134329	Predicted	10
Clofazimine_Delamanid_Isoniazid_Moxifloxacin_Sutezolid	5-way Combination	5	1.05615		0.144677	Predicted	10
Clofazimine_Delamanid_Isoniazid_Pretomanid_Pyrazinamide	5-way Combination	5	2.55638		0.119412	Predicted	10
Clofazimine_Delamanid_Isoniazid_Pretomanid_Rifampin	5-way Combination	5	1.73125		0.102473	Predicted	10
Clofazimine_Delamanid_Isoniazid_Pretomanid_Rifapentin	5-way Combination	5	1.62697		0.122142	Predicted	10
Clofazimine_Delamanid_Isoniazid_Pretomanid_SQ109	5-way Combination	5	2.14865		0.111608	Predicted	10
Clofazimine_Delamanid_Isoniazid_Pretomanid_Sutezolid	5-way Combination	5	1.55059		0.127301	Predicted	10
Clofazimine_Delamanid_Isoniazid_Pyrazinamide_Rifampin	5-way Combination	5	2.26472		0.127215	Predicted	10
Clofazimine_Delamanid_Isoniazid_Pyrazinamide_Rifapentin	5-way Combination	5	2.12832		0.137081	Predicted	10
Clofazimine_Delamanid_Isoniazid_Pyrazinamide_SQ109	5-way Combination	5	2.81074		0.124778	Predicted	10
Clofazimine_Delamanid_Isoniazid_Pyrazinamide_Sutezolid	5-way Combination	5	2.0284		0.142157	Predicted	10
Clofazimine_Delamanid_Isoniazid_Rifampin_Rifapentin	5-way Combination	5	1.44135		0.119583	Predicted	10
Clofazimine_Delamanid_Isoniazid_Rifampin_SQ109	5-way Combination	5	1.9035		0.105009	Predicted	10
Clofazimine_Delamanid_Isoniazid_Rifampin_Sutezolid	5-way Combination	5	1.37368		0.128364	Predicted	10
Clofazimine_Delamanid_Isoniazid_Rifapentin_SQ109	5-way Combination	5	1.78885		0.135379	Predicted	10
Clofazimine_Delamanid_Isoniazid_Rifapentin_Sutezolid	5-way Combination	5	1.29094		0.134329	Predicted	10
Clofazimine_Delamanid_Isoniazid_SQ109_Sutezolid	5-way Combination	5	1.70487		0.134861	Predicted	10
Clofazimine_Delamanid_Linezolid_Moxifloxacin_Pretomanid	5-way Combination	5	1.27641		0.142113	Predicted	10
Clofazimine_Delamanid_Linezolid_Moxifloxacin_Pyrazinamide	5-way Combination	5	1.66973		0.146751	Predicted	10
Clofazimine_Delamanid_Linezolid_Moxifloxacin_Rifampin	5-way Combination	5	1.13078		0.122339	Predicted	10
Clofazimine_Delamanid_Linezolid_Moxifloxacin_Rifapentin	5-way Combination	5	1.06267		0.14464	Predicted	10
Clofazimine_Delamanid_Linezolid_Moxifloxacin_SQ109	5-way Combination	5	1.40341		0.13131	Predicted	10
Clofazimine_Delamanid_Linezolid_Moxifloxacin_Sutezolid	5-way Combination	5	1.01278		0.126302	Predicted	10
Clofazimine_Delamanid_Linezolid_Pretomanid_Pyrazinamide	5-way Combination	5	2.45142		0.138186	Predicted	10
Clofazimine_Delamanid_Linezolid_Pretomanid_Rifampin	5-way Combination	5	1.66016		0.10625	Predicted	10
Clofazimine_Delamanid_Linezolid_Pretomanid_Rifapentin	5-way Combination	5	1.56017		0.136011	Predicted	10
Clofazimine_Delamanid_Linezolid_Pretomanid_SQ109	5-way Combination	5	2.06042		0.127561	Predicted	10
Clofazimine_Delamanid_Linezolid_Pretomanid_Sutezolid	5-way Combination	5	1.48692		0.127898	Predicted	10
Clofazimine_Delamanid_Linezolid_Pyrazinamide_Rifampin	5-way Combination	5	2.17173		0.11943	Predicted	10
Clofazimine_Delamanid_Linezolid_Pyrazinamide_Rifapentin	5-way Combination	5	2.04092		0.139388	Predicted	10
Clofazimine_Delamanid_Linezolid_Pyrazinamide_SQ109	5-way Combination	5	2.69533		0.129169	Predicted	10
Clofazimine_Delamanid_Linezolid_Pyrazinamide_Sutezolid	5-way Combination	5	1.94511		0.131191	Predicted	10
Clofazimine_Delamanid_Linezolid_Rifampin_Rifapentin	5-way Combination	5	1.38216		0.106893	Predicted	10
Clofazimine_Delamanid_Linezolid_Rifampin_SQ109	5-way Combination	5	1.82534		0.0944029	Predicted	10
Clofazimine_Delamanid_Linezolid_Rifampin_Sutezolid	5-way Combination	5	1.31728		0.102402	Predicted	10
Clofazimine_Delamanid_Linezolid_Rifapentin_SQ109	5-way Combination	5	1.7154		0.134865	Predicted	10
Clofazimine_Delamanid_Linezolid_Rifapentin_Sutezolid	5-way Combination	5	1.23794		0.118458	Predicted	10
Clofazimine_Delamanid_Linezolid_SQ109_Sutezolid	5-way Combination	5	1.63487		0.121075	Predicted	10
Clofazimine_Delamanid_Moxifloxacin_Pretomanid_Pyrazinamide	5-way Combination	5	2.06982		0.142555	Predicted	10
Clofazimine_Delamanid_Moxifloxacin_Pretomanid_Rifampin	5-way Combination	5	1.40173		0.113652	Predicted	10
Clofazimine_Delamanid_Moxifloxacin_Pretomanid_Rifapentin	5-way Combination	5	1.31731		0.141739	Predicted	10
Clofazimine_Delamanid_Moxifloxacin_Pretomanid_SQ109	5-way Combination	5	1.73969		0.126773	Predicted	10
Clofazimine_Delamanid_Moxifloxacin_Pretomanid_Sutezolid	5-way Combination	5	1.25546		0.136529	Predicted	10
Clofazimine_Delamanid_Moxifloxacin_Pyrazinamide_Rifampin	5-way Combination	5	1.83367		0.130314	Predicted	10
Clofazimine_Delamanid_Moxifloxacin_Pyrazinamide_Rifapentin	5-way Combination	5	1.72323		0.148598	Predicted	10
Clofazimine_Delamanid_Moxifloxacin_Pyrazinamide_SQ109	5-way Combination	5	2.27576		0.131863	Predicted	10
Clofazimine_Delamanid_Moxifloxacin_Pyrazinamide_Sutezolid	5-way Combination	5	1.64233		0.143304	Predicted	10
Clofazimine_Delamanid_Moxifloxacin_Rifampin_Rifapentin	5-way Combination	5	1.16701		0.119136	Predicted	10
Clofazimine_Delamanid_Moxifloxacin_Rifampin_SQ109	5-way Combination	5	1.5412		0.10013	Predicted	10
Clofazimine_Delamanid_Moxifloxacin_Rifampin_Sutezolid	5-way Combination	5	1.11222		0.117548	Predicted	10
Clofazimine_Delamanid_Moxifloxacin_Rifapentin_SQ109	5-way Combination	5	1.44838		0.138919	Predicted	10
Clofazimine_Delamanid_Moxifloxacin_Rifapentin_Sutezolid	5-way Combination	5	1.04523		0.13193	Predicted	10
Clofazimine_Delamanid_Moxifloxacin_SQ109_Sutezolid	5-way Combination	5	1.38038		0.128031	Predicted	10
Clofazimine_Delamanid_Pretomanid_Pyrazinamide_Rifampin	5-way Combination	5	2.69211		0.116752	Predicted	10
Clofazimine_Delamanid_Pretomanid_Pyrazinamide_Rifapentin	5-way Combination	5	2.52996		0.142496	Predicted	10
Clofazimine_Delamanid_Pretomanid_Pyrazinamide_SQ109	5-way Combination	5	3.34117		0.130641	Predicted	10
Clofazimine_Delamanid_Pretomanid_Pyrazinamide_Sutezolid	5-way Combination	5	2.41119		0.147428	Predicted	10
Clofazimine_Delamanid_Pretomanid_Rifampin_Rifapentin	5-way Combination	5	1.71335		0.10551	Predicted	10
Clofazimine_Delamanid_Pretomanid_Rifampin_SQ109	5-way Combination	5	2.26273		0.0913845	Predicted	10
Clofazimine_Delamanid_Pretomanid_Rifampin_Sutezolid	5-way Combination	5	1.63292		0.114148	Predicted	10
Clofazimine_Delamanid_Pretomanid_Rifapentin_SQ109	5-way Combination	5	2.12644		0.137633	Predicted	10
Clofazimine_Delamanid_Pretomanid_Rifapentin_Sutezolid	5-way Combination	5	1.53457		0.13599	Predicted	10
Clofazimine_Delamanid_Pretomanid_SQ109_Sutezolid	5-way Combination	5	2.02661		0.136971	Predicted	10
Clofazimine_Delamanid_Pyrazinamide_Rifampin_Rifapentin	5-way Combination	5	2.24132		0.120911	Predicted	10
Clofazimine_Delamanid_Pyrazinamide_Rifampin_SQ109	5-way Combination	5	2.95997		0.105016	Predicted	10
Clofazimine_Delamanid_Pyrazinamide_Rifampin_Sutezolid	5-way Combination	5	2.13609		0.129465	Predicted	10
Clofazimine_Delamanid_Pyrazinamide_Rifapentin_SQ109	5-way Combination	5	2.78169		0.141462	Predicted	10
Clofazimine_Delamanid_Pyrazinamide_Rifapentin_Sutezolid	5-way Combination	5	2.00743		0.141504	Predicted	10
Clofazimine_Delamanid_Pyrazinamide_SQ109_Sutezolid	5-way Combination	5	2.6511		0.140716	Predicted	10
Clofazimine_Delamanid_Rifampin_Rifapentin_SQ109	5-way Combination	5	1.88383		0.101646	Predicted	10
Clofazimine_Delamanid_Rifampin_Rifapentin_Sutezolid	5-way Combination	5	1.35948		0.107665	Predicted	10
Clofazimine_Delamanid_Rifampin_SQ109_Sutezolid	5-way Combination	5	1.79539		0.104607	Predicted	10
Clofazimine_Delamanid_Rifapentin_SQ109_Sutezolid	5-way Combination	5	1.68725		0.13715	Predicted	10
Clofazimine_Ethambutol_Isoniazid_Linezolid_Moxifloxacin	5-way Combination	5	1.09975		0.146144	Predicted	10
Clofazimine_Ethambutol_Isoniazid_Linezolid_Pretomanid	5-way Combination	5	1.6146		0.124771	Predicted	10
Clofazimine_Ethambutol_Isoniazid_Linezolid_Pyrazinamide	5-way Combination	5	2.11214		0.146824	Predicted	10
Clofazimine_Ethambutol_Isoniazid_Linezolid_Rifampin	5-way Combination	5	1.43039		0.121212	Predicted	10
Clofazimine_Ethambutol_Isoniazid_Linezolid_Rifapentin	5-way Combination	5	1.34424		0.131277	Predicted	10
Clofazimine_Ethambutol_Isoniazid_Linezolid_SQ109	5-way Combination	5	1.77525		0.125685	Predicted	10
Clofazimine_Ethambutol_Isoniazid_Linezolid_Sutezolid	5-way Combination	5	1.28113		0.126077	Predicted	10
Clofazimine_Ethambutol_Isoniazid_Moxifloxacin_Pretomanid	5-way Combination	5	1.36327		0.129711	Predicted	10
Clofazimine_Ethambutol_Isoniazid_Moxifloxacin_Pyrazinamide	5-way Combination	5	1.78335		0.155247	Predicted	10
Clofazimine_Ethambutol_Isoniazid_Moxifloxacin_Rifampin	5-way Combination	5	1.20773		0.132668	Predicted	10
Clofazimine_Ethambutol_Isoniazid_Moxifloxacin_Rifapentin	5-way Combination	5	1.13499		0.141059	Predicted	10
Clofazimine_Ethambutol_Isoniazid_Moxifloxacin_SQ109	5-way Combination	5	1.49891		0.12895	Predicted	10
Clofazimine_Ethambutol_Isoniazid_Moxifloxacin_Sutezolid	5-way Combination	5	1.0817		0.138761	Predicted	10
Clofazimine_Ethambutol_Isoniazid_Pretomanid_Pyrazinamide	5-way Combination	5	2.61824		0.136401	Predicted	10
Clofazimine_Ethambutol_Isoniazid_Pretomanid_Rifampin	5-way Combination	5	1.77314		0.106298	Predicted	10
Clofazimine_Ethambutol_Isoniazid_Pretomanid_Rifapentin	5-way Combination	5	1.66634		0.122149	Predicted	10
Clofazimine_Ethambutol_Isoniazid_Pretomanid_SQ109	5-way Combination	5	2.20063		0.11492	Predicted	10
Clofazimine_Ethambutol_Isoniazid_Pretomanid_Sutezolid	5-way Combination	5	1.58811		0.130077	Predicted	10
Clofazimine_Ethambutol_Isoniazid_Pyrazinamide_Rifampin	5-way Combination	5	2.31952		0.140376	Predicted	10
Clofazimine_Ethambutol_Isoniazid_Pyrazinamide_Rifapentin	5-way Combination	5	2.17981		0.146424	Predicted	10
Clofazimine_Ethambutol_Isoniazid_Pyrazinamide_SQ109	5-way Combination	5	2.87875		0.137426	Predicted	10
Clofazimine_Ethambutol_Isoniazid_Pyrazinamide_Sutezolid	5-way Combination	5	2.07748		0.154268	Predicted	10
Clofazimine_Ethambutol_Isoniazid_Rifampin_Rifapentin	5-way Combination	5	1.47622		0.115762	Predicted	10
Clofazimine_Ethambutol_Isoniazid_Rifampin_SQ109	5-way Combination	5	1.94956		0.104494	Predicted	10
Clofazimine_Ethambutol_Isoniazid_Rifampin_Sutezolid	5-way Combination	5	1.40692		0.127312	Predicted	10
Clofazimine_Ethambutol_Isoniazid_Rifapentin_SQ109	5-way Combination	5	1.83214		0.131046	Predicted	10
Clofazimine_Ethambutol_Isoniazid_Rifapentin_Sutezolid	5-way Combination	5	1.32218		0.129458	Predicted	10
Clofazimine_Ethambutol_Isoniazid_SQ109_Sutezolid	5-way Combination	5	1.74612		0.133297	Predicted	10
Clofazimine_Ethambutol_Linezolid_Moxifloxacin_Pretomanid	5-way Combination	5	1.30729		0.146081	Predicted	10
Clofazimine_Ethambutol_Linezolid_Moxifloxacin_Pyrazinamide	5-way Combination	5	1.71013		0.160055	Predicted	10
Clofazimine_Ethambutol_Linezolid_Moxifloxacin_Rifampin	5-way Combination	5	1.15814		0.122479	Predicted	10
Clofazimine_Ethambutol_Linezolid_Moxifloxacin_Rifapentin	5-way Combination	5	1.08838		0.140962	Predicted	10
Clofazimine_Ethambutol_Linezolid_Moxifloxacin_SQ109	5-way Combination	5	1.43736		0.130937	Predicted	10
Clofazimine_Ethambutol_Linezolid_Moxifloxacin_Sutezolid	5-way Combination	5	1.03729		0.125392	Predicted	10
Clofazimine_Ethambutol_Linezolid_Pretomanid_Pyrazinamide	5-way Combination	5	2.51073		0.160182	Predicted	10
Clofazimine_Ethambutol_Linezolid_Pretomanid_Rifampin	5-way Combination	5	1.70033		0.115082	Predicted	10
Clofazimine_Ethambutol_Linezolid_Pretomanid_Rifapentin	5-way Combination	5	1.59792		0.141025	Predicted	10
Clofazimine_Ethambutol_Linezolid_Pretomanid_SQ109	5-way Combination	5	2.11027		0.13588	Predicted	10
Clofazimine_Ethambutol_Linezolid_Pretomanid_Sutezolid	5-way Combination	5	1.5229		0.135681	Predicted	10
Clofazimine_Ethambutol_Linezolid_Pyrazinamide_Rifampin	5-way Combination	5	2.22428		0.137597	Predicted	10
Clofazimine_Ethambutol_Linezolid_Pyrazinamide_Rifapentin	5-way Combination	5	2.09031		0.153737	Predicted	10
Clofazimine_Ethambutol_Linezolid_Pyrazinamide_SQ109	5-way Combination	5	2.76054		0.146824	Predicted	10
Clofazimine_Ethambutol_Linezolid_Pyrazinamide_Sutezolid	5-way Combination	5	1.99217		0.14831	Predicted	10
Clofazimine_Ethambutol_Linezolid_Rifampin_Rifapentin	5-way Combination	5	1.41561		0.108079	Predicted	10
Clofazimine_Ethambutol_Linezolid_Rifampin_SQ109	5-way Combination	5	1.86951		0.0988945	Predicted	10
Clofazimine_Ethambutol_Linezolid_Rifampin_Sutezolid	5-way Combination	5	1.34915		0.106357	Predicted	10
Clofazimine_Ethambutol_Linezolid_Rifapentin_SQ109	5-way Combination	5	1.75691		0.135538	Predicted	10
Clofazimine_Ethambutol_Linezolid_Rifapentin_Sutezolid	5-way Combination	5	1.26789		0.118595	Predicted	10
Clofazimine_Ethambutol_Linezolid_SQ109_Sutezolid	5-way Combination	5	1.67443		0.124517	Predicted	10
Clofazimine_Ethambutol_Moxifloxacin_Pretomanid_Pyrazinamide	5-way Combination	5	2.1199		0.168434	Predicted	10
Clofazimine_Ethambutol_Moxifloxacin_Pretomanid_Rifampin	5-way Combination	5	1.43565		0.126367	Predicted	10
Clofazimine_Ethambutol_Moxifloxacin_Pretomanid_Rifapentin	5-way Combination	5	1.34918		0.150637	Predicted	10
Clofazimine_Ethambutol_Moxifloxacin_Pretomanid_SQ109	5-way Combination	5	1.78178		0.138976	Predicted	10
Clofazimine_Ethambutol_Moxifloxacin_Pretomanid_Sutezolid	5-way Combination	5	1.28584		0.148195	Predicted	10
Clofazimine_Ethambutol_Moxifloxacin_Pyrazinamide_Rifampin	5-way Combination	5	1.87804		0.152365	Predicted	10
Clofazimine_Ethambutol_Moxifloxacin_Pyrazinamide_Rifapentin	5-way Combination	5	1.76492		0.166831	Predicted	10
Clofazimine_Ethambutol_Moxifloxacin_Pyrazinamide_SQ109	5-way Combination	5	2.33083		0.153401	Predicted	10
Clofazimine_Ethambutol_Moxifloxacin_Pyrazinamide_Sutezolid	5-way Combination	5	1.68207		0.164306	Predicted	10
Clofazimine_Ethambutol_Moxifloxacin_Rifampin_Rifapentin	5-way Combination	5	1.19525		0.124206	Predicted	10
Clofazimine_Ethambutol_Moxifloxacin_Rifampin_SQ109	5-way Combination	5	1.57849		0.108505	Predicted	10
Clofazimine_Ethambutol_Moxifloxacin_Rifampin_Sutezolid	5-way Combination	5	1.13914		0.125386	Predicted	10
Clofazimine_Ethambutol_Moxifloxacin_Rifapentin_SQ109	5-way Combination	5	1.48342		0.143476	Predicted	10
Clofazimine_Ethambutol_Moxifloxacin_Rifapentin_Sutezolid	5-way Combination	5	1.07053		0.135951	Predicted	10
Clofazimine_Ethambutol_Moxifloxacin_SQ109_Sutezolid	5-way Combination	5	1.41378		0.135357	Predicted	10
Clofazimine_Ethambutol_Pretomanid_Pyrazinamide_Rifampin	5-way Combination	5	2.75725		0.147495	Predicted	10
Clofazimine_Ethambutol_Pretomanid_Pyrazinamide_Rifapentin	5-way Combination	5	2.59118		0.169421	Predicted	10
Clofazimine_Ethambutol_Pretomanid_Pyrazinamide_SQ109	5-way Combination	5	3.42202		0.160872	Predicted	10
Clofazimine_Ethambutol_Pretomanid_Pyrazinamide_Sutezolid	5-way Combination	5	2.46953		0.177122	Predicted	10
Clofazimine_Ethambutol_Pretomanid_Rifampin_Rifapentin	5-way Combination	5	1.75481		0.119272	Predicted	10
Clofazimine_Ethambutol_Pretomanid_Rifampin_SQ109	5-way Combination	5	2.31748		0.108452	Predicted	10
Clofazimine_Ethambutol_Pretomanid_Rifampin_Sutezolid	5-way Combination	5	1.67243		0.130678	Predicted	10
Clofazimine_Ethambutol_Pretomanid_Rifapentin_SQ109	5-way Combination	5	2.17789		0.150882	Predicted	10
Clofazimine_Ethambutol_Pretomanid_Rifapentin_Sutezolid	5-way Combination	5	1.5717		0.148702	Predicted	10
Clofazimine_Ethambutol_Pretomanid_SQ109_Sutezolid	5-way Combination	5	2.07565		0.152988	Predicted	10
Clofazimine_Ethambutol_Pyrazinamide_Rifampin_Rifapentin	5-way Combination	5	2.29555		0.144009	Predicted	10
Clofazimine_Ethambutol_Pyrazinamide_Rifampin_SQ109	5-way Combination	5	3.03159		0.131419	Predicted	10
Clofazimine_Ethambutol_Pyrazinamide_Rifampin_Sutezolid	5-way Combination	5	2.18778		0.155331	Predicted	10
Clofazimine_Ethambutol_Pyrazinamide_Rifapentin_SQ109	5-way Combination	5	2.849		0.164046	Predicted	10
Clofazimine_Ethambutol_Pyrazinamide_Rifapentin_Sutezolid	5-way Combination	5	2.05601		0.163552	Predicted	10
Clofazimine_Ethambutol_Pyrazinamide_SQ109_Sutezolid	5-way Combination	5	2.71525		0.16607	Predicted	10
Clofazimine_Ethambutol_Rifampin_Rifapentin_SQ109	5-way Combination	5	1.92941		0.111067	Predicted	10
Clofazimine_Ethambutol_Rifampin_Rifapentin_Sutezolid	5-way Combination	5	1.39238		0.11655	Predicted	10
Clofazimine_Ethambutol_Rifampin_SQ109_Sutezolid	5-way Combination	5	1.83883		0.116796	Predicted	10
Clofazimine_Ethambutol_Rifapentin_SQ109_Sutezolid	5-way Combination	5	1.72808		0.145521	Predicted	10
Clofazimine_Isoniazid_Linezolid_Moxifloxacin_Pretomanid	5-way Combination	5	1.21159		0.150157	Predicted	10
Clofazimine_Isoniazid_Linezolid_Moxifloxacin_Pyrazinamide	5-way Combination	5	1.58493		0.162212	Predicted	10
Clofazimine_Isoniazid_Linezolid_Moxifloxacin_Rifampin	5-way Combination	5	1.07335		0.147525	Predicted	10
Clofazimine_Isoniazid_Linezolid_Moxifloxacin_Rifapentin	5-way Combination	5	1.00871		0.155034	Predicted	10
Clofazimine_Isoniazid_Linezolid_Moxifloxacin_SQ109	5-way Combination	5	1.33214		0.147037	Predicted	10
Clofazimine_Isoniazid_Linezolid_Moxifloxacin_Sutezolid	5-way Combination	5	0.96135		0.143634	Predicted	10
Clofazimine_Isoniazid_Linezolid_Pretomanid_Pyrazinamide	5-way Combination	5	2.32693		0.143095	Predicted	10
Clofazimine_Isoniazid_Linezolid_Pretomanid_Rifampin	5-way Combination	5	1.57585		0.120884	Predicted	10
Clofazimine_Isoniazid_Linezolid_Pretomanid_Rifapentin	5-way Combination	5	1.48094		0.135852	Predicted	10
Clofazimine_Isoniazid_Linezolid_Pretomanid_SQ109	5-way Combination	5	1.95578		0.132736	Predicted	10
Clofazimine_Isoniazid_Linezolid_Pretomanid_Sutezolid	5-way Combination	5	1.41141		0.134678	Predicted	10
Clofazimine_Isoniazid_Linezolid_Pyrazinamide_Rifampin	5-way Combination	5	2.06144		0.141482	Predicted	10
Clofazimine_Isoniazid_Linezolid_Pyrazinamide_Rifapentin	5-way Combination	5	1.93728		0.146647	Predicted	10
Clofazimine_Isoniazid_Linezolid_Pyrazinamide_SQ109	5-way Combination	5	2.55845		0.141761	Predicted	10
Clofazimine_Isoniazid_Linezolid_Pyrazinamide_Sutezolid	5-way Combination	5	1.84633		0.14539	Predicted	10
Clofazimine_Isoniazid_Linezolid_Rifampin_Rifapentin	5-way Combination	5	1.31197		0.123877	Predicted	10
Clofazimine_Isoniazid_Linezolid_Rifampin_SQ109	5-way Combination	5	1.73265		0.116721	Predicted	10
Clofazimine_Isoniazid_Linezolid_Rifampin_Sutezolid	5-way Combination	5	1.25038		0.126325	Predicted	10
Clofazimine_Isoniazid_Linezolid_Rifapentin_SQ109	5-way Combination	5	1.62829		0.14239	Predicted	10
Clofazimine_Isoniazid_Linezolid_Rifapentin_Sutezolid	5-way Combination	5	1.17507		0.127589	Predicted	10
Clofazimine_Isoniazid_Linezolid_SQ109_Sutezolid	5-way Combination	5	1.55184		0.135539	Predicted	10
Clofazimine_Isoniazid_Moxifloxacin_Pretomanid_Pyrazinamide	5-way Combination	5	1.96471		0.151857	Predicted	10
Clofazimine_Isoniazid_Moxifloxacin_Pretomanid_Rifampin	5-way Combination	5	1.33055		0.13268	Predicted	10
Clofazimine_Isoniazid_Moxifloxacin_Pretomanid_Rifapentin	5-way Combination	5	1.25041		0.145975	Predicted	10
Clofazimine_Isoniazid_Moxifloxacin_Pretomanid_SQ109	5-way Combination	5	1.65134		0.136341	Predicted	10
Clofazimine_Isoniazid_Moxifloxacin_Pretomanid_Sutezolid	5-way Combination	5	1.19171		0.147703	Predicted	10
Clofazimine_Isoniazid_Moxifloxacin_Pyrazinamide_Rifampin	5-way Combination	5	1.74055		0.15676	Predicted	10
Clofazimine_Isoniazid_Moxifloxacin_Pyrazinamide_Rifapentin	5-way Combination	5	1.63572		0.160251	Predicted	10
Clofazimine_Isoniazid_Moxifloxacin_Pyrazinamide_SQ109	5-way Combination	5	2.16019		0.148849	Predicted	10
Clofazimine_Isoniazid_Moxifloxacin_Pyrazinamide_Sutezolid	5-way Combination	5	1.55892		0.161896	Predicted	10
Clofazimine_Isoniazid_Moxifloxacin_Rifampin_Rifapentin	5-way Combination	5	1.10775		0.140515	Predicted	10
Clofazimine_Isoniazid_Moxifloxacin_Rifampin_SQ109	5-way Combination	5	1.46294		0.126842	Predicted	10
Clofazimine_Isoniazid_Moxifloxacin_Rifampin_Sutezolid	5-way Combination	5	1.05574		0.145865	Predicted	10
Clofazimine_Isoniazid_Moxifloxacin_Rifapentin_SQ109	5-way Combination	5	1.37482		0.150838	Predicted	10
Clofazimine_Isoniazid_Moxifloxacin_Rifapentin_Sutezolid	5-way Combination	5	0.992154		0.145455	Predicted	10
Clofazimine_Isoniazid_Moxifloxacin_SQ109_Sutezolid	5-way Combination	5	1.31028		0.146889	Predicted	10
Clofazimine_Isoniazid_Pretomanid_Pyrazinamide_Rifampin	5-way Combination	5	2.5554		0.132645	Predicted	10
Clofazimine_Isoniazid_Pretomanid_Pyrazinamide_Rifapentin	5-way Combination	5	2.40149		0.143597	Predicted	10
Clofazimine_Isoniazid_Pretomanid_Pyrazinamide_SQ109	5-way Combination	5	3.1715		0.137075	Predicted	10
Clofazimine_Isoniazid_Pretomanid_Pyrazinamide_Sutezolid	5-way Combination	5	2.28874		0.155467	Predicted	10
Clofazimine_Isoniazid_Pretomanid_Rifampin_Rifapentin	5-way Combination	5	1.62635		0.116336	Predicted	10
Clofazimine_Isoniazid_Pretomanid_Rifampin_SQ109	5-way Combination	5	2.14782		0.107544	Predicted	10
Clofazimine_Isoniazid_Pretomanid_Rifampin_Sutezolid	5-way Combination	5	1.54999		0.131912	Predicted	10
Clofazimine_Isoniazid_Pretomanid_Rifapentin_SQ109	5-way Combination	5	2.01845		0.138999	Predicted	10
Clofazimine_Isoniazid_Pretomanid_Rifapentin_Sutezolid	5-way Combination	5	1.45664		0.138962	Predicted	10
Clofazimine_Isoniazid_Pretomanid_SQ109_Sutezolid	5-way Combination	5	1.92369		0.145276	Predicted	10
Clofazimine_Isoniazid_Pyrazinamide_Rifampin_Rifapentin	5-way Combination	5	2.1275		0.139155	Predicted	10
Clofazimine_Isoniazid_Pyrazinamide_Rifampin_SQ109	5-way Combination	5	2.80966		0.128594	Predicted	10
Clofazimine_Isoniazid_Pyrazinamide_Rifampin_Sutezolid	5-way Combination	5	2.02762		0.154648	Predicted	10
Clofazimine_Isoniazid_Pyrazinamide_Rifapentin_SQ109	5-way Combination	5	2.64043		0.150246	Predicted	10
Clofazimine_Isoniazid_Pyrazinamide_Rifapentin_Sutezolid	5-way Combination	5	1.90549		0.151895	Predicted	10
Clofazimine_Isoniazid_Pyrazinamide_SQ109_Sutezolid	5-way Combination	5	2.51647		0.15644	Predicted	10
Clofazimine_Isoniazid_Rifampin_Rifapentin_SQ109	5-way Combination	5	1.78816		0.120156	Predicted	10
Clofazimine_Isoniazid_Rifampin_Rifapentin_Sutezolid	5-way Combination	5	1.29045		0.127781	Predicted	10
Clofazimine_Isoniazid_Rifampin_SQ109_Sutezolid	5-way Combination	5	1.70421		0.130055	Predicted	10
Clofazimine_Isoniazid_Rifapentin_SQ109_Sutezolid	5-way Combination	5	1.60157		0.147806	Predicted	10
Clofazimine_Linezolid_Moxifloxacin_Pretomanid_Pyrazinamide	5-way Combination	5	1.88404		0.16772	Predicted	10
Clofazimine_Linezolid_Moxifloxacin_Pretomanid_Rifampin	5-way Combination	5	1.27592		0.133545	Predicted	10
Clofazimine_Linezolid_Moxifloxacin_Pretomanid_Rifapentin	5-way Combination	5	1.19907		0.156932	Predicted	10
Clofazimine_Linezolid_Moxifloxacin_Pretomanid_SQ109	5-way Combination	5	1.58353		0.149382	Predicted	10
Clofazimine_Linezolid_Moxifloxacin_Pretomanid_Sutezolid	5-way Combination	5	1.14277		0.145388	Predicted	10
Clofazimine_Linezolid_Moxifloxacin_Pyrazinamide_Rifampin	5-way Combination	5	1.66908		0.146063	Predicted	10
Clofazimine_Linezolid_Moxifloxacin_Pyrazinamide_Rifapentin	5-way Combination	5	1.56855		0.159646	Predicted	10
Clofazimine_Linezolid_Moxifloxacin_Pyrazinamide_SQ109	5-way Combination	5	2.07149		0.150328	Predicted	10
Clofazimine_Linezolid_Moxifloxacin_Pyrazinamide_Sutezolid	5-way Combination	5	1.49491		0.148019	Predicted	10
Clofazimine_Linezolid_Moxifloxacin_Rifampin_Rifapentin	5-way Combination	5	1.06226		0.124913	Predicted	10
Clofazimine_Linezolid_Moxifloxacin_Rifampin_SQ109	5-way Combination	5	1.40287		0.113324	Predicted	10
Clofazimine_Linezolid_Moxifloxacin_Rifampin_Sutezolid	5-way Combination	5	1.01239		0.116991	Predicted	10
Clofazimine_Linezolid_Moxifloxacin_Rifapentin_SQ109	5-way Combination	5	1.31837		0.147411	Predicted	10
Clofazimine_Linezolid_Moxifloxacin_Rifapentin_Sutezolid	5-way Combination	5	0.951415		0.126673	Predicted	10
Clofazimine_Linezolid_Moxifloxacin_SQ109_Sutezolid	5-way Combination	5	1.25648		0.130191	Predicted	10
Clofazimine_Linezolid_Pretomanid_Pyrazinamide_Rifampin	5-way Combination	5	2.45047		0.140921	Predicted	10
Clofazimine_Linezolid_Pretomanid_Pyrazinamide_Rifapentin	5-way Combination	5	2.30288		0.161964	Predicted	10
Clofazimine_Linezolid_Pretomanid_Pyrazinamide_SQ109	5-way Combination	5	3.04127		0.157527	Predicted	10
Clofazimine_Linezolid_Pretomanid_Pyrazinamide_Sutezolid	5-way Combination	5	2.19476		0.160563	Predicted	10
Clofazimine_Linezolid_Pretomanid_Rifampin_Rifapentin	5-way Combination	5	1.55957		0.119707	Predicted	10
Clofazimine_Linezolid_Pretomanid_Rifampin_SQ109	5-way Combination	5	2.05963		0.112998	Predicted	10
Clofazimine_Linezolid_Pretomanid_Rifampin_Sutezolid	5-way Combination	5	1.48635		0.122011	Predicted	10
Clofazimine_Linezolid_Pretomanid_Rifapentin_SQ109	5-way Combination	5	1.93557		0.154546	Predicted	10
Clofazimine_Linezolid_Pretomanid_Rifapentin_Sutezolid	5-way Combination	5	1.39682		0.139152	Predicted	10
Clofazimine_Linezolid_Pretomanid_SQ109_Sutezolid	5-way Combination	5	1.8447		0.147551	Predicted	10
Clofazimine_Linezolid_Pyrazinamide_Rifampin_Rifapentin	5-way Combination	5	2.04014		0.130964	Predicted	10
Clofazimine_Linezolid_Pyrazinamide_Rifampin_SQ109	5-way Combination	5	2.69429		0.122486	Predicted	10
Clofazimine_Linezolid_Pyrazinamide_Rifampin_Sutezolid	5-way Combination	5	1.94436		0.133184	Predicted	10
Clofazimine_Linezolid_Pyrazinamide_Rifapentin_SQ109	5-way Combination	5	2.53201		0.15423	Predicted	10
Clofazimine_Linezolid_Pyrazinamide_Rifapentin_Sutezolid	5-way Combination	5	1.82725		0.140523	Predicted	10
Clofazimine_Linezolid_Pyrazinamide_SQ109_Sutezolid	5-way Combination	5	2.41314		0.147152	Predicted	10
Clofazimine_Linezolid_Rifampin_Rifapentin_SQ109	5-way Combination	5	1.71474		0.109143	Predicted	10
Clofazimine_Linezolid_Rifampin_Rifapentin_Sutezolid	5-way Combination	5	1.23746		0.101412	Predicted	10
Clofazimine_Linezolid_Rifampin_SQ109_Sutezolid	5-way Combination	5	1.63424		0.10577	Predicted	10
Clofazimine_Linezolid_Rifapentin_SQ109_Sutezolid	5-way Combination	5	1.53581		0.133613	Predicted	10
Clofazimine_Moxifloxacin_Pretomanid_Pyrazinamide_Rifampin	5-way Combination	5	2.06902		0.156029	Predicted	10
Clofazimine_Moxifloxacin_Pretomanid_Pyrazinamide_Rifapentin	5-way Combination	5	1.9444		0.175399	Predicted	10
Clofazimine_Moxifloxacin_Pretomanid_Pyrazinamide_SQ109	5-way Combination	5	2.56786		0.164445	Predicted	10
Clofazimine_Moxifloxacin_Pretomanid_Pyrazinamide_Sutezolid	5-way Combination	5	1.85312		0.1769	Predicted	10
Clofazimine_Moxifloxacin_Pretomanid_Rifampin_Rifapentin	5-way Combination	5	1.3168		0.136175	Predicted	10
Clofazimine_Moxifloxacin_Pretomanid_Rifampin_SQ109	5-way Combination	5	1.73902		0.12295	Predicted	10
Clofazimine_Moxifloxacin_Pretomanid_Rifampin_Sutezolid	5-way Combination	5	1.25498		0.141381	Predicted	10
Clofazimine_Moxifloxacin_Pretomanid_Rifapentin_SQ109	5-way Combination	5	1.63427		0.162823	Predicted	10
Clofazimine_Moxifloxacin_Pretomanid_Rifapentin_Sutezolid	5-way Combination	5	1.17939		0.156849	Predicted	10
Clofazimine_Moxifloxacin_Pretomanid_SQ109_Sutezolid	5-way Combination	5	1.55755		0.158731	Predicted	10
Clofazimine_Moxifloxacin_Pyrazinamide_Rifampin_Rifapentin	5-way Combination	5	1.72256		0.150913	Predicted	10
Clofazimine_Moxifloxacin_Pyrazinamide_Rifampin_SQ109	5-way Combination	5	2.27489		0.13592	Predicted	10
Clofazimine_Moxifloxacin_Pyrazinamide_Rifampin_Sutezolid	5-way Combination	5	1.64169		0.156037	Predicted	10
Clofazimine_Moxifloxacin_Pyrazinamide_Rifapentin_SQ109	5-way Combination	5	2.13787		0.16599	Predicted	10
Clofazimine_Moxifloxacin_Pyrazinamide_Rifapentin_Sutezolid	5-way Combination	5	1.54281		0.161701	Predicted	10
Clofazimine_Moxifloxacin_Pyrazinamide_SQ109_Sutezolid	5-way Combination	5	2.0375		0.161814	Predicted	10
Clofazimine_Moxifloxacin_Rifampin_Rifapentin_SQ109	5-way Combination	5	1.44782		0.123937	Predicted	10
Clofazimine_Moxifloxacin_Rifampin_Rifapentin_Sutezolid	5-way Combination	5	1.04483		0.125624	Predicted	10
Clofazimine_Moxifloxacin_Rifampin_SQ109_Sutezolid	5-way Combination	5	1.37985		0.123466	Predicted	10
Clofazimine_Moxifloxacin_Rifapentin_SQ109_Sutezolid	5-way Combination	5	1.29674		0.149635	Predicted	10
Clofazimine_Pretomanid_Pyrazinamide_Rifampin_Rifapentin	5-way Combination	5	2.52899		0.148235	Predicted	10
Clofazimine_Pretomanid_Pyrazinamide_Rifampin_SQ109	5-way Combination	5	3.33989		0.138121	Predicted	10
Clofazimine_Pretomanid_Pyrazinamide_Rifampin_Sutezolid	5-way Combination	5	2.41026		0.163583	Predicted	10
Clofazimine_Pretomanid_Pyrazinamide_Rifapentin_SQ109	5-way Combination	5	3.13872		0.175652	Predicted	10
Clofazimine_Pretomanid_Pyrazinamide_Rifapentin_Sutezolid	5-way Combination	5	2.26509		0.176708	Predicted	10
Clofazimine_Pretomanid_Pyrazinamide_SQ109_Sutezolid	5-way Combination	5	2.99137		0.181701	Predicted	10
Clofazimine_Pretomanid_Rifampin_Rifapentin_SQ109	5-way Combination	5	2.12562		0.126074	Predicted	10
Clofazimine_Pretomanid_Rifampin_Rifapentin_Sutezolid	5-way Combination	5	1.53397		0.133106	Predicted	10
Clofazimine_Pretomanid_Rifampin_SQ109_Sutezolid	5-way Combination	5	2.02583		0.135829	Predicted	10
Clofazimine_Pretomanid_Rifapentin_SQ109_Sutezolid	5-way Combination	5	1.90381		0.169458	Predicted	10
Clofazimine_Pyrazinamide_Rifampin_Rifapentin_SQ109	5-way Combination	5	2.78062		0.137783	Predicted	10
Clofazimine_Pyrazinamide_Rifampin_Rifapentin_Sutezolid	5-way Combination	5	2.00666		0.146501	Predicted	10
Clofazimine_Pyrazinamide_Rifampin_SQ109_Sutezolid	5-way Combination	5	2.65008		0.147455	Predicted	10
Clofazimine_Pyrazinamide_Rifapentin_SQ109_Sutezolid	5-way Combination	5	2.49046		0.17128	Predicted	10
Clofazimine_Rifampin_Rifapentin_SQ109_Sutezolid	5-way Combination	5	1.6866		0.124849	Predicted	10
Delamanid_Ethambutol_Isoniazid_Linezolid_Moxifloxacin	5-way Combination	5	1.10718		0.174723	Predicted	10
Delamanid_Ethambutol_Isoniazid_Linezolid_Pretomanid	5-way Combination	5	1.62551		0.14578	Predicted	10
Delamanid_Ethambutol_Isoniazid_Linezolid_Pyrazinamide	5-way Combination	5	2.1264		0.16948	Predicted	10
Delamanid_Ethambutol_Isoniazid_Linezolid_Rifampin	5-way Combination	5	1.44005		0.150043	Predicted	10
Delamanid_Ethambutol_Isoniazid_Linezolid_Rifapentin	5-way Combination	5	1.35332		0.163373	Predicted	10
Delamanid_Ethambutol_Isoniazid_Linezolid_SQ109	5-way Combination	5	1.78724		0.157312	Predicted	10
Delamanid_Ethambutol_Isoniazid_Linezolid_Sutezolid	5-way Combination	5	1.28978		0.162298	Predicted	10
Delamanid_Ethambutol_Isoniazid_Moxifloxacin_Pretomanid	5-way Combination	5	1.37248		0.145846	Predicted	10
Delamanid_Ethambutol_Isoniazid_Moxifloxacin_Pyrazinamide	5-way Combination	5	1.7954		0.173029	Predicted	10
Delamanid_Ethambutol_Isoniazid_Moxifloxacin_Rifampin	5-way Combination	5	1.21589		0.156625	Predicted	10
Delamanid_Ethambutol_Isoniazid_Moxifloxacin_Rifapentin	5-way Combination	5	1.14265		0.168281	Predicted	10
Delamanid_Ethambutol_Isoniazid_Moxifloxacin_SQ109	5-way Combination	5	1.50904		0.155703	Predicted	10
Delamanid_Ethambutol_Isoniazid_Moxifloxacin_Sutezolid	5-way Combination	5	1.08901		0.170109	Predicted	10
Delamanid_Ethambutol_Isoniazid_Pretomanid_Pyrazinamide	5-way Combination	5	2.63592		0.146612	Predicted	10
Delamanid_Ethambutol_Isoniazid_Pretomanid_Rifampin	5-way Combination	5	1.78511		0.122684	Predicted	10
Delamanid_Ethambutol_Isoniazid_Pretomanid_Rifapentin	5-way Combination	5	1.67759		0.141801	Predicted	10
Delamanid_Ethambutol_Isoniazid_Pretomanid_SQ109	5-way Combination	5	2.2155		0.134103	Predicted	10
Delamanid_Ethambutol_Isoniazid_Pretomanid_Sutezolid	5-way Combination	5	1.59884		0.153853	Predicted	10
Delamanid_Ethambutol_Isoniazid_Pyrazinamide_Rifampin	5-way Combination	5	2.33519		0.158409	Predicted	10
Delamanid_Ethambutol_Isoniazid_Pyrazinamide_Rifapentin	5-way Combination	5	2.19454		0.167722	Predicted	10
Delamanid_Ethambutol_Isoniazid_Pyrazinamide_SQ109	5-way Combination	5	2.89819		0.158255	Predicted	10
Delamanid_Ethambutol_Isoniazid_Pyrazinamide_Sutezolid	5-way Combination	5	2.09151		0.179692	Predicted	10
Delamanid_Ethambutol_Isoniazid_Rifampin_Rifapentin	5-way Combination	5	1.48619		0.143235	Predicted	10
Delamanid_Ethambutol_Isoniazid_Rifampin_SQ109	5-way Combination	5	1.96273		0.131498	Predicted	10
Delamanid_Ethambutol_Isoniazid_Rifampin_Sutezolid	5-way Combination	5	1.41642		0.15891	Predicted	10
Delamanid_Ethambutol_Isoniazid_Rifapentin_SQ109	5-way Combination	5	1.84451		0.161315	Predicted	10
Delamanid_Ethambutol_Isoniazid_Rifapentin_Sutezolid	5-way Combination	5	1.33111		0.164322	Predicted	10
Delamanid_Ethambutol_Isoniazid_SQ109_Sutezolid	5-way Combination	5	1.75792		0.167691	Predicted	10
Delamanid_Ethambutol_Linezolid_Moxifloxacin_Pretomanid	5-way Combination	5	1.31612		0.157737	Predicted	10
Delamanid_Ethambutol_Linezolid_Moxifloxacin_Pyrazinamide	5-way Combination	5	1.72168		0.173357	Predicted	10
Delamanid_Ethambutol_Linezolid_Moxifloxacin_Rifampin	5-way Combination	5	1.16596		0.141956	Predicted	10
Delamanid_Ethambutol_Linezolid_Moxifloxacin_Rifapentin	5-way Combination	5	1.09574		0.163705	Predicted	10
Delamanid_Ethambutol_Linezolid_Moxifloxacin_SQ109	5-way Combination	5	1.44707		0.153211	Predicted	10
Delamanid_Ethambutol_Linezolid_Moxifloxacin_Sutezolid	5-way Combination	5	1.04429		0.15226	Predicted	10
Delamanid_Ethambutol_Linezolid_Pretomanid_Pyrazinamide	5-way Combination	5	2.52769		0.165913	Predicted	10
Delamanid_Ethambutol_Linezolid_Pretomanid_Rifampin	5-way Combination	5	1.71181		0.126988	Predicted	10
Delamanid_Ethambutol_Linezolid_Pretomanid_Rifapentin	5-way Combination	5	1.60871		0.156197	Predicted	10
Delamanid_Ethambutol_Linezolid_Pretomanid_SQ109	5-way Combination	5	2.12453		0.150583	Predicted	10
Delamanid_Ethambutol_Linezolid_Pretomanid_Sutezolid	5-way Combination	5	1.53319		0.154977	Predicted	10
Delamanid_Ethambutol_Linezolid_Pyrazinamide_Rifampin	5-way Combination	5	2.2393		0.151151	Predicted	10
Delamanid_Ethambutol_Linezolid_Pyrazinamide_Rifapentin	5-way Combination	5	2.10443		0.170556	Predicted	10
Delamanid_Ethambutol_Linezolid_Pyrazinamide_SQ109	5-way Combination	5	2.77919		0.163174	Predicted	10
Delamanid_Ethambutol_Linezolid_Pyrazinamide_Sutezolid	5-way Combination	5	2.00563		0.169254	Predicted	10
Delamanid_Ethambutol_Linezolid_Rifampin_Rifapentin	5-way Combination	5	1.42517		0.131072	Predicted	10
Delamanid_Ethambutol_Linezolid_Rifampin_SQ109	5-way Combination	5	1.88214		0.121419	Predicted	10
Delamanid_Ethambutol_Linezolid_Rifampin_Sutezolid	5-way Combination	5	1.35826		0.133475	Predicted	10
Delamanid_Ethambutol_Linezolid_Rifapentin_SQ109	5-way Combination	5	1.76877		0.161328	Predicted	10
Delamanid_Ethambutol_Linezolid_Rifapentin_Sutezolid	5-way Combination	5	1.27645		0.148979	Predicted	10
Delamanid_Ethambutol_Linezolid_SQ109_Sutezolid	5-way Combination	5	1.68574		0.154432	Predicted	10
Delamanid_Ethambutol_Moxifloxacin_Pretomanid_Pyrazinamide	5-way Combination	5	2.13422		0.169292	Predicted	10
Delamanid_Ethambutol_Moxifloxacin_Pretomanid_Rifampin	5-way Combination	5	1.44535		0.1334	Predicted	10
Delamanid_Ethambutol_Moxifloxacin_Pretomanid_Rifapentin	5-way Combination	5	1.35829		0.160935	Predicted	10
Delamanid_Ethambutol_Moxifloxacin_Pretomanid_SQ109	5-way Combination	5	1.79382		0.148805	Predicted	10
Delamanid_Ethambutol_Moxifloxacin_Pretomanid_Sutezolid	5-way Combination	5	1.29453		0.162618	Predicted	10
Delamanid_Ethambutol_Moxifloxacin_Pyrazinamide_Rifampin	5-way Combination	5	1.89072		0.161045	Predicted	10
Delamanid_Ethambutol_Moxifloxacin_Pyrazinamide_Rifapentin	5-way Combination	5	1.77684		0.178776	Predicted	10
Delamanid_Ethambutol_Moxifloxacin_Pyrazinamide_SQ109	5-way Combination	5	2.34657		0.164877	Predicted	10
Delamanid_Ethambutol_Moxifloxacin_Pyrazinamide_Sutezolid	5-way Combination	5	1.69343		0.180377	Predicted	10
Delamanid_Ethambutol_Moxifloxacin_Rifampin_Rifapentin	5-way Combination	5	1.20332		0.142326	Predicted	10
Delamanid_Ethambutol_Moxifloxacin_Rifampin_SQ109	5-way Combination	5	1.58916		0.126156	Predicted	10
Delamanid_Ethambutol_Moxifloxacin_Rifampin_Sutezolid	5-way Combination	5	1.14683		0.147631	Predicted	10
Delamanid_Ethambutol_Moxifloxacin_Rifapentin_SQ109	5-way Combination	5	1.49344		0.164392	Predicted	10
Delamanid_Ethambutol_Moxifloxacin_Rifapentin_Sutezolid	5-way Combination	5	1.07776		0.161461	Predicted	10
Delamanid_Ethambutol_Moxifloxacin_SQ109_Sutezolid	5-way Combination	5	1.42333		0.160398	Predicted	10
Delamanid_Ethambutol_Pretomanid_Pyrazinamide_Rifampin	5-way Combination	5	2.77588		0.148604	Predicted	10
Delamanid_Ethambutol_Pretomanid_Pyrazinamide_Rifapentin	5-way Combination	5	2.60868		0.173795	Predicted	10
Delamanid_Ethambutol_Pretomanid_Pyrazinamide_SQ109	5-way Combination	5	3.44513		0.164777	Predicted	10
Delamanid_Ethambutol_Pretomanid_Pyrazinamide_Sutezolid	5-way Combination	5	2.48621		0.185621	Predicted	10
Delamanid_Ethambutol_Pretomanid_Rifampin_Rifapentin	5-way Combination	5	1.76666		0.129821	Predicted	10
Delamanid_Ethambutol_Pretomanid_Rifampin_SQ109	5-way Combination	5	2.33313		0.118531	Predicted	10
Delamanid_Ethambutol_Pretomanid_Rifampin_Sutezolid	5-way Combination	5	1.68373		0.145352	Predicted	10
Delamanid_Ethambutol_Pretomanid_Rifapentin_SQ109	5-way Combination	5	2.1926		0.164227	Predicted	10
Delamanid_Ethambutol_Pretomanid_Rifapentin_Sutezolid	5-way Combination	5	1.58231		0.166641	Predicted	10
Delamanid_Ethambutol_Pretomanid_SQ109_Sutezolid	5-way Combination	5	2.08967		0.170459	Predicted	10
Delamanid_Ethambutol_Pyrazinamide_Rifampin_Rifapentin	5-way Combination	5	2.31105		0.156204	Predicted	10
Delamanid_Ethambutol_Pyrazinamide_Rifampin_SQ109	5-way Combination	5	3.05207		0.143146	Predicted	10
Delamanid_Ethambutol_Pyrazinamide_Rifampin_Sutezolid	5-way Combination	5	2.20256		0.171652	Predicted	10
Delamanid_Ethambutol_Pyrazinamide_Rifapentin_SQ109	5-way Combination	5	2.86824		0.179038	Predicted	10
Delamanid_Ethambutol_Pyrazinamide_Rifapentin_Sutezolid	5-way Combination	5	2.06989		0.183139	Predicted	10
Delamanid_Ethambutol_Pyrazinamide_SQ109_Sutezolid	5-way Combination	5	2.73359		0.185187	Predicted	10
Delamanid_Ethambutol_Rifampin_Rifapentin_SQ109	5-way Combination	5	1.94244		0.132234	Predicted	10
Delamanid_Ethambutol_Rifampin_Rifapentin_Sutezolid	5-way Combination	5	1.40178		0.142311	Predicted	10
[truncated: 380 more rows]

## Sheet: ED 7cd
Regimen	RMM 2021 (similar vs better than SOC)	BMM 2021 (similar vs better than SOC)	BMM in C3HeB/FeJ 2021 (similar vs better than SOC)	Clinical 2022 (similar vs better than SOC)	Predicted_Interaction_Score	Median_MIC (lg2 µg/ml)
B	NA	S	NA	NA	NA	-5
BCDZ	B	B	NA	NA	-0.0701074	-2
BCEZ	B	B	NA	NA	-0.0923015	-1
BCPa	B	B	NA	B	-0.0680424	-0.5
BCPaZ	NA	NA	NA	B	-0.0545746	-0.5
BCPZ	B	NA	NA	NA	-0.0718808	-1
BCSqZ	B	B	NA	NA	-0.0718314	-3.75
BCSuZ	NA	NA	NA	NA	-0.064385	-3
BCZ	B	B	NA	NA	-0.0510741	-1.75
BL	B	S	NA	NA	-0.0645388	1
BLPa	B	B	NA	NA	-0.0434164	-3
BLPaZ	B	B	NA	NA	-0.0484457	0
BLZ	B	B	NA	NA	-0.0459433	-2.75
BMPa	B	B	NA	NA	-0.0186104	0.5
BMPaZ	B	B	B	B	-0.00642861	-1.25
BMPZ	B	B	NA	NA	-0.00194637	-1.5
BMZ	B	B	B	NA	0.00184044	0.5
BPa	B	S	NA	NA	-0.074296	-1.5
BPaSu	B	B	NA	NA	-0.0073311	-8.5
BPaSuZ	NA	NA	NA	NA	0.0266287	0
BPaZ	B	B	NA	B	-0.0186603	0.25
BPZ	B	B	NA	NA	-0.03569	7
BRZ	B	B	NA	NA	-0.0456281	-5
BSu	B	B	NA	NA	-0.0529297	-1
BZ	B	B	S	NA	-0.0404674	-3
C	NA	NA	NA	NA	NA	-0.5
CEHPZ	NA	NA	NA	NA	-0.0677247	-1.75
CEHRZ	B	S	NA	NA	-0.0778226	-2
CHRZ	B	S	NA	NA	-0.0442082	-1.5
D	NA	S	NA	NA	NA	-1.25
E	NA	NA	NA	NA	NA	-2.5
EH	S	NA	NA	NA	-0.0681508	-2
EHPZ	B	B	NA	S	-0.0157148	3.75
EHR	S	S	S	S	-0.0435306	-3
EHRZ	S	S	S	S	-0.00148348	-1
EMRZ	B	B	B	S	0.000764199	0.25
ERZ	NA	NA	NA	S	0.0301987	-0.5
H	NA	NA	S	NA	NA	-0.5
HLRZ	S	S	NA	B	-0.0439872	-3.25
HMPZ	NA	NA	NA	B	-0.000206754	0.5
HMR	S	S	NA	NA	-0.0203217	-1.25
HMRZ	S	S	B	S	-0.00521541	-2.25
HMZ	S	S	NA	NA	0.00584868	-0.5
HPaR	S	S	NA	NA	-0.0761805	0.5
HPaRZ	S	S	NA	NA	-0.0476164	-1.5
HPZ	B	B	NA	NA	-0.0249061	-3
HR	S	NA	NA	NA	-0.0157314	0.25
HRSuZ	B	B	NA	NA	0.0488504	-8
HRZ	S	S	S	S	0.010132	-1
HZ	S	NA	NA	NA	0.0137217	-0.75
L	NA	S	S	NA	NA	-0.5
M	NA	NA	NA	NA	NA	-5
MPaR	S	S	NA	NA	-0.032655	-4
MPaRZ	B	B	NA	NA	-0.0114369	-2
MPaZ	B	B	NA	S	0.0102826	0.5
MPZ	B	B	B	NA	0.0225583	-3.5
MRZ	S	B	NA	NA	-0.000279162	0
P	NA	S	S	NA	NA	-3
Pa	NA	S	NA	NA	NA	-1.75
PaRZ	S	B	NA	NA	-0.00179582	0.5
R	NA	NA	S	NA	NA	-3
RZ	S	S	S	NA	0.0485173	-1.75
Sq	NA	NA	NA	NA	NA	0.5
Su	NA	S	NA	NA	NA	-2.5
Z	NA	NA	S	NA	NA	0
